# Supplementary material for: The Dissection of Nitrogen Response Traits Using Drone Phenotyping and Dynamic Phenotypic Analysis to Explore N Responsiveness and Associated Genetic Loci in Wheat
Source: Plant Phenomics. 2023 Dec 22;5:0128. doi: 10.34133/plantphenomics.0128 (PMC10750832; doi:10.34133/plantphenomics.0128)
Supplement: Supplementary 2 — Data S1 to S9 [file plantphenomics.0128.f2.zip]

Archive with 9 entries (9 files):
- Data S1 - The 12 yield and N-utlization indices measured between 2019 and 2021 seasons.xlsx
- Data S2 - AirMeasurer derived phenotpyic analysis of six target traits.xlsx
- Data S3 - Phenotypic analysis of the six target traits.xlsx
- Data S4 - Training dataset for classifying N responseiveness.xlsx
- Data S5 - Testing and validation sets for classifying N responseiveness.xlsx
- Data S6 - SNPs idnetified using static phenotypes in 2019-2021 seasons.xlsx
- Data S7 - SNPs idnetified using dynamic phenotypes in 2019-2021.seasons.xlsx
- Data S8 - Significant SNPs and candidate genes identified using static phenotypes during N response.xlsx
- Data S9 - Significant SNPs and candidate genes associated with dynamic phenotypes during N response.xlsx
