# Supplementary material for: The Dissection of Nitrogen Response Traits Using Drone Phenotyping and Dynamic Phenotypic Analysis to Explore N Responsiveness and Associated Genetic Loci in Wheat
Source: Plant Phenomics. 2023 Dec 22;5:0128. doi: 10.34133/plantphenomics.0128 (PMC10750832; doi:10.34133/plantphenomics.0128)
Supplement: Supplementary 2 — Data S1 to S9 [file plantphenomics.0128.f2.zip › Data S1 - The 12 yield and N-utlization indices measured between 2019 and 2021 seasons.xlsx]

## Sheet: Sheet1
Data S2. 2019-2021 two-year mean values of nitrogen efficiency indices for wheat.
Year	Nitrogen treatments	Varieties	Spike Number (Spikes m-2)	Kernels Per Spike	thousand grain weight (g)	Aboveground biomass (g m-2)	Aboveground straw biomass (g m-2)	grain yield (g m-2)	Nitrogen content of aboveground biomass (g kg-1)	Nitrogen content of straw (g kg-1)	Nitrogen content of grain (g kg-1)	Nitrogen Use Efficiency (NUE)	Nitrogen Uptake Efficiency (NupE)	Nitrogen Harvest Index (NHI)
2019-2021	N0	AK58	291.7	19.7	44.4	550.8	303.8	242	6.97	1.39	13.84	7.13	0.11	0.89
2019-2021	N0	BJ0601	333	19.4	43.2	626.2	349.5	276.7	6.84	1.93	13.02	7.7	0.12	0.84
2019-2021	N0	CP01-204	260	21.8	43.8	535	304.4	230.5	6.36	1.68	12.59	6.52	0.1	0.85
2019-2021	N0	CP01-3	293.3	17.6	38	533.5	336.8	196.7	6.37	1.3	15.31	5.57	0.1	0.87
2019-2021	N0	CP01-4	300	17.9	44.9	558.5	325.1	233.4	6.72	1.24	13.78	6.59	0.11	0.89
2019-2021	N0	CP02-1	240.3	20.8	47.8	523	289	234	7.47	1.27	14.97	6.61	0.11	0.91
2019-2021	N0	CP02-1	253.7	21.8	44.7	503.1	271.4	231.7	6.84	1.55	12.93	6.52	0.09	0.87
2019-2021	N0	CP02-2	219	23.1	43.9	516.4	298	218.4	7.25	1.53	14.15	6.19	0.1	0.87
2019-2021	N0	CP02-21	298	20.3	36.5	567.9	345.9	222	6.96	1.1	15.98	6.29	0.11	0.9
2019-2021	N0	CP02-F10	287.3	21	41.7	596.2	353.1	243	6.11	1.65	12.47	6.79	0.1	0.84
2019-2021	N0	CP03-1	260.7	22.7	37.1	565.9	343.4	222.5	6.27	1.5	13.54	6.33	0.1	0.86
2019-2021	N0	CP20-1	330.7	16.9	38.8	549.3	341.4	207.9	6.44	1.35	14.81	5.92	0.1	0.87
2019-2021	N0	CP20-2	274.7	23.1	36.7	580.2	352.3	227.9	6.72	1.87	14.41	6.4	0.11	0.83
2019-2021	N0	DM1301	241.7	23.7	45	554.4	308.9	245.5	6.59	1.31	12.88	6.88	0.1	0.89
2019-2021	N0	GH9	261.7	24.8	42.2	589.9	314.8	275.1	7.53	1.38	14.25	7.61	0.12	0.9
2019-2021	N0	HM30	253.7	19.2	50.4	552.2	309.7	242.6	6.31	1.06	12.85	6.71	0.1	0.91
2019-2021	N0	HM6	271	22	40.1	549.6	330.1	219.5	6.33	1.01	13.95	6.27	0.1	0.9
2019-2021	N0	KN9204	242.3	22	41.5	538.6	310.6	228	6.98	1.3	14.56	6.38	0.11	0.89
2019-2021	N0	LY098	272.3	21.5	40.1	458.6	229.2	229.4	7.52	1.9	12.96	6.6	0.1	0.86
2019-2021	N0	NM13	298.7	21.8	35.3	508.6	279.5	229.1	7.15	1.49	13.74	6.49	0.1	0.88
2019-2021	N0	NM26	273.3	21.1	40.4	474.1	255.1	219	6.88	1.81	12.47	6.19	0.09	0.86
2019-2021	N0	NMZ1019	271.7	18.9	41.7	489.6	270.2	219.4	8.22	1.6	16.38	6.13	0.11	0.89
2019-2021	N0	NN06Y86	274.7	23.5	35.7	542	315.4	226.6	6.14	1.55	12.17	6.37	0.09	0.85
2019-2021	N0	NZM1	252	21.5	46.4	557.7	308	249.7	6.66	1.43	13.16	7.15	0.1	0.88
2019-2021	N0	P124	331	18	35.9	561.6	350.9	210.7	7.03	0.97	16.57	6.02	0.11	0.91
2019-2021	N0	P14	265	20.5	44.1	541.1	311.3	229.8	7.01	1.11	14.96	6.54	0.11	0.91
2019-2021	N0	PM108	198.7	28.3	43.4	512.6	269.6	243	7.81	1.74	14.22	6.78	0.11	0.88
2019-2021	N0	SKM1	195	25	41.2	446.5	249.2	197.3	7.14	1.48	13.74	5.67	0.09	0.88
2019-2021	N0	SM3	261	16.2	43.3	427.4	248.2	179.2	4.41	1.25	9.96	5.08	0.05	0.83
2019-2021	N0	SM553	279	16.6	45.2	481.1	284.7	196.4	6.71	1.51	14.27	5.54	0.09	0.87
2019-2021	N0	SM8	241.3	23.5	44.1	501.2	269.5	231.6	7.85	1.36	14.81	6.5	0.11	0.91
2019-2021	N0	SX6	276.7	22.4	37.8	531.9	306.7	225.2	6.46	1.23	13.24	6.39	0.1	0.89
2019-2021	N0	TM108	271	19.8	47	532	289.6	242.5	7.05	1.63	13.15	6.83	0.11	0.87
2019-2021	N0	WL1216	272	15.6	48.9	500.6	294.6	206	7.04	1.82	14.73	5.93	0.1	0.85
2019-2021	N0	WM108	276.3	25	44.1	659.4	357.4	301.9	7.21	0.93	14.02	8.49	0.13	0.93
2019-2021	N0	WM52	255	20.8	44.5	546.1	319	227.2	6.49	1.51	13.25	6.42	0.1	0.86
2019-2021	N0	WY2	265	23.5	44.4	599.5	324.4	275.1	7.33	1.38	14.11	7.69	0.12	0.9
2019-2021	N0	XM32	274.3	19.7	43.6	563.7	332.7	231	6.55	1.38	14.18	6.57	0.11	0.87
2019-2021	N0	YFM5	262	21.8	42	522.6	283.2	234.4	6.98	1.07	14.11	6.92	0.1	0.92
2019-2021	N0	YFM6	230	24.3	41.8	455.7	236.8	218.8	6.99	1.52	12.78	6.16	0.09	0.89
2019-2021	N0	YFM8	252.3	24.6	44.3	614.1	339.3	274.8	8.16	2.01	14.86	7.71	0.14	0.85
2019-2021	N0	YM158	286	18.9	45.8	530.1	288.6	241.5	5.89	1.17	11.36	6.84	0.09	0.89
2019-2021	N0	YM16	296.3	20	42.9	539.9	302.7	237.2	6.86	1.55	13.44	6.76	0.1	0.87
2019-2021	N0	YM20	259.7	21.5	41.3	475	258.4	216.6	7.01	1.6	13.09	6.11	0.09	0.88
2019-2021	N0	YM25	230.3	28.9	47.2	638.1	328.3	300.4	7.05	1.27	12.67	8.76	0.12	0.91
2019-2021	N0	ZM09196	279.7	19.4	47.1	517.9	267.3	250.6	7.55	1.55	13.98	7.04	0.11	0.9
2019-2021	N0	ZM10	272.7	22.7	40.3	543.1	309.7	233.4	6.58	1.09	13.26	6.69	0.1	0.91
2019-2021	N0	ZM11	249.7	22.6	40.7	492.2	273.2	219	5.6	1.27	10.74	6.3	0.08	0.87
2019-2021	N0	ZM12	265.7	18.3	51.4	536	293.4	242.6	7.39	1.3	14.55	6.87	0.11	0.9
2019-2021	N0	ZM168	297.3	21.3	46.9	636	356.3	279.7	6.77	1.2	13.63	7.77	0.12	0.9
2019-2021	N0	ZM4	272	24.6	44.4	682.9	393.5	289.4	6.38	0.95	13.34	8.05	0.12	0.92
2019-2021	N0	ZM5	265.3	24	45.1	630.9	346.9	277.5	5.94	1.19	11.52	8.08	0.11	0.89
2019-2021	N0	ZM8	269.7	20	44.9	517.7	289.7	228	6.65	0.83	14.33	6.39	0.09	0.92
2019-2021	N0	ZM9523	289.7	21.4	46.5	661.1	372.7	288.3	6.78	1.21	13.71	8	0.12	0.9
2019-2021	N180	AK58	376	29.6	46.7	1094.9	575.6	519.4	10.63	3.1	18.04	9.75	0.22	0.84
2019-2021	N180	BJ0601	390.3	33.4	47.5	1298.1	684	614.1	12.37	3.79	20.62	11.34	0.29	0.84
2019-2021	N180	CP01-204	354	32	47.1	1093.4	557.2	536.2	11.34	3.48	18.81	10.2	0.24	0.84
2019-2021	N180	CP01-3	324.7	35.3	42.5	1230.7	739.2	491.6	9.67	3.5	18.71	9.32	0.23	0.78
2019-2021	N180	CP01-4	377.3	25.8	50	1056.7	561.8	494.9	11.54	3.63	18.75	9.37	0.24	0.83
2019-2021	N180	CP02-1	345.3	34.1	48	1162.3	593.5	568.8	12.78	3.59	21.34	10.8	0.29	0.85
2019-2021	N180	CP02-1	290.3	38.4	49.8	1131.9	577.7	554.2	11.86	2.89	19.82	10.43	0.26	0.87
2019-2021	N180	CP02-2	331.7	36.4	47.6	1149.1	585.4	563.7	8.7	3.43	13.13	10.63	0.19	0.79
2019-2021	N180	CP02-21	489.5	27.6	41.3	1413.7	841.2	572.4	9.32	2.09	19.39	10.7	0.25	0.86
2019-2021	N180	CP02-F10	372	32.8	44.2	1169.3	637.9	531.4	10.01	3.58	17.39	10.11	0.23	0.79
2019-2021	N180	CP03-1	338	34.1	40.1	1180.1	711.7	468.4	10.53	3.34	20.2	8.78	0.24	0.8
2019-2021	N180	CP20-1	353.3	33.5	42	1129.5	633.7	495.9	11.01	2.72	21.3	9.38	0.24	0.86
2019-2021	N180	CP20-2	336.7	40.4	41.6	1231.5	660.2	571.2	12.04	3.67	21.2	10.74	0.28	0.84
2019-2021	N180	DM1301	326.7	34.1	49.7	1098.5	544.6	553.9	11.75	4.44	17.75	10.55	0.25	0.81
2019-2021	N180	GH9	356.7	41.2	43.7	1346.2	707.4	638.8	10.27	2.84	17.81	11.88	0.26	0.86
2019-2021	N180	HM30	316.7	30.8	53.2	1045.6	521.2	524.4	10.71	2.19	18.19	9.9	0.22	0.9
2019-2021	N180	HM6	383.3	35	45.8	1339.6	733.3	606.3	11.02	3.21	19.73	11.33	0.27	0.84
2019-2021	N180	KN9204	415.3	29.4	45.9	1177.6	620.3	557.3	12.64	3.98	21.31	10.54	0.29	0.83
2019-2021	N180	LY098	381.3	36.8	45.4	1257.6	612.7	644.9	13.64	3.88	21.74	12.18	0.33	0.86
2019-2021	N180	NM13	349.3	37.5	40.8	1046.6	506	540.6	11.76	4.34	17.74	10.27	0.24	0.82
2019-2021	N180	NM26	348.3	36.2	44.2	1103.2	532.2	570.9	11.3	4.45	17	10.85	0.24	0.8
2019-2021	N180	NMZ1019	266.3	37.3	44.7	929.4	482.4	446.9	10.88	3.5	17.72	8.52	0.2	0.83
2019-2021	N180	NN06Y86	356	39.9	37.5	1142.7	604.2	538.5	11.7	3.55	19.72	10.23	0.26	0.83
2019-2021	N180	NZM1	290.7	31.8	51.3	957	498.4	458.6	12.8	4.8	20.52	8.72	0.23	0.8
2019-2021	N180	P124	410.7	32.1	40.6	1250.3	703.1	547.2	12.44	3.23	23.47	10.34	0.3	0.85
2019-2021	N180	P14	319.3	32.8	47.4	1137.2	638.7	498.5	11.73	2.93	21.74	9.41	0.26	0.85
2019-2021	N180	PM108	239	46.4	49.1	992	434.6	532.4	13.65	2.98	21.9	10	0.25	0.9
2019-2021	N180	SKM1	269.7	36.1	46.1	896.7	458.1	438.6	11.72	3.6	18.78	8.31	0.2	0.84
2019-2021	N180	SM3	350.7	33.5	46.7	1201	651.8	549.2	11.41	3.83	19.78	10.34	0.26	0.82
2019-2021	N180	SM553	284	34.6	49.3	1053.7	566.2	487.5	11.92	2.88	21.26	9.21	0.25	0.87
2019-2021	N180	SM8	296	38.6	46.1	1076.8	560.1	516.7	14.37	4.59	22.8	9.74	0.3	0.83
2019-2021	N180	SX6	384.7	36.9	41.2	1221.3	639.8	581.4	11.44	4.05	18.47	10.82	0.26	0.81
2019-2021	N180	TM108	345.7	34.9	49.1	1213.7	626	587.7	11.42	4.6	17.55	11.09	0.27	0.78
2019-2021	N180	WL1216	312.3	34	53.8	1055.2	504.5	550.7	12.14	2.98	19.63	10.34	0.24	0.87
2019-2021	N180	WM108	395.3	34.7	48.1	1323.1	667.9	655.2	11.22	2.4	18.86	12.37	0.29	0.89
2019-2021	N180	WM52	299.7	34.2	48.1	1150.1	645.5	504.6	8.55	2.16	16.26	9.54	0.19	0.85
2019-2021	N180	WY2	374	28.9	49.3	1121.4	588.4	533	12.28	3.55	20.64	10.05	0.26	0.84
2019-2021	N180	XM32	381.3	28.5	46.4	1254.2	750.2	504	11.53	4.12	22.03	9.46	0.27	0.78
2019-2021	N180	YFM5	320.7	36.6	47.2	1090	519.8	570.1	11.58	3.18	18.6	10.88	0.25	0.86
2019-2021	N180	YFM6	331.3	34.9	43.5	1035.8	536.5	499.2	11.99	2.35	21.07	9.47	0.24	0.89
2019-2021	N180	YFM8	333	40.1	47.2	1294.7	664.9	629.7	10.54	2.81	17.68	11.86	0.26	0.86
2019-2021	N180	YM158	307	35.3	49.2	1037.3	516	521.4	9.65	1.75	16.49	9.85	0.19	0.91
2019-2021	N180	YM16	280.7	41.8	48	1144.6	582	562.5	10.08	2.68	16.67	10.65	0.22	0.86
2019-2021	N180	YM20	359.3	40.8	45.3	1291.2	621	670.2	12.36	2.61	20.56	12.49	0.3	0.9
2019-2021	N180	YM25	300.7	40.8	47.6	1126.7	542.7	584	10.79	2.58	17.09	11.05	0.23	0.88
2019-2021	N180	ZM09196	369.3	36.5	48	1190.6	548.1	642.5	14.45	3	22.95	12.01	0.32	0.9
2019-2021	N180	ZM10	334.7	34.5	43.8	1087.8	564.4	523.5	11.29	2.55	19.24	9.96	0.25	0.88
2019-2021	N180	ZM11	335.7	36.7	45.2	1166	601.6	564.4	10.57	2.83	17.53	10.67	0.24	0.86
2019-2021	N180	ZM12	317.3	31.6	55.8	1201.3	619.7	581.6	12.12	2.74	21.35	11.09	0.29	0.88
2019-2021	N180	ZM168	343	33.7	50.4	1195.6	614.9	580.7	12.24	2.76	21.71	10.96	0.28	0.88
2019-2021	N180	ZM4	334.7	37.2	46.2	1197	626.3	570.7	14.62	2.99	25.85	10.76	0.33	0.89
2019-2021	N180	ZM5	318.3	38.4	48.2	1197.8	615.9	581.9	10.98	2.61	18.78	10.94	0.25	0.87
2019-2021	N180	ZM8	316.7	41.9	47.6	1258.5	631.4	627.1	12.35	3.35	20.32	11.7	0.29	0.87
2019-2021	N180	ZM9523	383.3	35.1	47.8	1366.8	737.5	629.3	11.54	2.94	20.51	11.74	0.29	0.86
2019-2021	N270	AK58	396	28.5	47.9	1163.1	627.6	535.5	11.75	3.91	19.69	8.55	0.22	0.82
2019-2021	N270	BJ0601	406.7	35.3	46.4	1362.6	697.9	664.7	14.91	5.13	24.29	10.52	0.32	0.82
2019-2021	N270	CP01-204	319.3	37.5	48.3	1249.8	678.4	571.4	11.97	3.77	20.61	9.1	0.23	0.83
2019-2021	N270	CP01-3	339.3	35.6	43.3	1223	707	516	12.25	4.73	22.01	8.22	0.24	0.78
2019-2021	N270	CP01-4	385.7	33.7	46.8	1188.1	586.7	601.4	11.55	3.28	18.13	9.53	0.22	0.86
2019-2021	N270	CP02-1	337	35.5	50.9	1220.3	616.7	603.6	15.07	3.58	25.35	9.64	0.3	0.88
2019-2021	N270	CP02-1	347.3	36.9	46.3	1250.5	664.8	585.7	12.35	4.71	20.15	9.36	0.25	0.79
2019-2021	N270	CP02-2	308	41.4	46.8	1121.9	530.1	591.8	12.49	5.01	17.75	9.45	0.23	0.81
2019-2021	N270	CP02-21	463.3	28.8	39.9	1348.2	843.3	504.9	11.87	4.69	23.15	7.98	0.26	0.75
2019-2021	N270	CP02-F10	371.7	36	43.8	1244	658.6	585.4	11.61	4	19.77	9.34	0.23	0.82
2019-2021	N270	CP03-1	340	39	39	1366.6	850.1	531.5	12.7	5.9	23.07	8.07	0.27	0.71
2019-2021	N270	CP20-1	409	30.6	41.5	1133.3	648.3	485	11.46	5.89	18.51	7.8	0.21	0.7
2019-2021	N270	CP20-2	373.7	41.7	43	1454.5	788.6	665.9	12.26	4.1	21.63	10.51	0.28	0.82
2019-2021	N270	DM1301	328.7	40.1	47.9	1215.7	603.1	612.6	10.89	3.32	17.46	9.75	0.21	0.85
2019-2021	N270	GH9	357.7	35.8	45.5	1191.3	629.7	561.6	12.6	4.79	21.29	9.02	0.24	0.79
2019-2021	N270	HM30	283.7	38.1	49.4	1079.5	557.5	522	12.95	3.14	22.07	8.37	0.23	0.87
2019-2021	N270	HM6	335.3	38.6	45.8	1266.2	675.4	590.8	12.31	3.8	21.71	9.51	0.26	0.84
2019-2021	N270	KN9204	341.3	32.6	46	1089.8	594.3	495.5	13.43	4.93	22.88	7.89	0.23	0.8
2019-2021	N270	LY098	305	37.5	44.8	995.3	492.2	503.1	13.02	3.88	20.54	8.1	0.21	0.85
2019-2021	N270	NM13	373	39.2	40.9	1151.4	552.7	598.7	12.6	4.18	19.42	9.63	0.24	0.84
2019-2021	N270	NM26	348.7	36.1	41.5	1098.3	554.8	543.6	10.78	4.48	16.68	8.85	0.2	0.77
2019-2021	N270	NMZ1019	316.7	39.2	43.7	1099.8	572.4	527.4	13.08	4.47	21.12	8.41	0.23	0.82
2019-2021	N270	NN06Y86	336.3	40.9	38.5	1069.1	553.2	515.9	12.83	5.55	19.84	8.29	0.22	0.77
2019-2021	N270	NZM1	308.7	36.7	46.6	1161.4	637.4	524.1	13.02	4.19	22.98	8.52	0.25	0.81
2019-2021	N270	P124	416.3	33.2	42.3	1364	776.8	637.2	12.53	3.63	22.13	10.21	0.29	0.84
2019-2021	N270	P14	345.7	37.8	45.3	1259.2	677.7	581.5	13.1	4.11	22.85	9.28	0.27	0.83
2019-2021	N270	PM108	265.3	37.8	47.8	1001.4	519.3	482.1	12.02	3.42	20.31	7.62	0.19	0.85
2019-2021	N270	SKM1	356.3	37.2	43.5	1238	670.1	567.9	12.91	6.52	19.35	9.03	0.25	0.72
2019-2021	N270	SM3	335	38	46.9	1218.1	652.2	565.9	13.78	5.21	22.95	9.04	0.27	0.8
2019-2021	N270	SM553	323.3	32.2	47.7	1130.6	637.2	493.4	12.6	3.98	22.34	7.85	0.22	0.82
2019-2021	N270	SM8	313	41.1	46.8	1142.4	547.3	595.1	12.38	3.42	18.93	9.5	0.23	0.87
2019-2021	N270	SX6	377.3	36.4	41.4	1171.7	601.4	570.2	10.98	3.92	17.88	9.17	0.21	0.81
2019-2021	N270	TM108	336	36.4	47.2	1167.2	590	577.1	11.25	3.12	18.94	9.25	0.22	0.86
2019-2021	N270	WL1216	341	31.6	52.9	1151.8	583.6	568.2	13.19	3.38	22.8	9.04	0.24	0.86
2019-2021	N270	WM108	386.3	34.2	46.2	1254.6	649.9	604.7	12.21	3.21	21.08	9.58	0.24	0.86
2019-2021	N270	WM52	324	36.9	46.6	1251.4	713.4	538	12.61	4.98	22.06	8.66	0.25	0.77
2019-2021	N270	WY2	363	30.5	48	1135.7	607.7	528	11.4	2.56	20.31	8.36	0.2	0.88
2019-2021	N270	XM32	374.7	32.8	45.6	1266.2	714.7	551.6	12.84	6.17	21.54	8.78	0.26	0.73
2019-2021	N270	YFM5	334	39.5	46.7	1204.8	588.6	616.2	12.62	2.74	21.43	9.85	0.25	0.89
2019-2021	N270	YFM6	354.7	39	44	1227.6	667	560.6	12.2	3.87	20.32	8.96	0.24	0.82
2019-2021	N270	YFM8	312.7	45.9	46.4	1316.6	666.1	650.4	13.08	3.71	21.85	10.33	0.27	0.85
2019-2021	N270	YM158	344.3	42.6	49.7	1390	671.8	718.2	12.52	2.75	20.58	11.42	0.28	0.89
2019-2021	N270	YM16	293	37.8	49	1142.1	601.9	540.2	11.87	3.35	20.18	8.62	0.22	0.85
2019-2021	N270	YM20	299	43.5	45.9	1141.5	546	595.5	13.13	4.52	20.21	9.63	0.25	0.83
2019-2021	N270	YM25	360	40.9	47.9	1344.5	649.6	695	12.54	3.33	20.12	11.15	0.28	0.87
2019-2021	N270	ZM09196	345.7	37.1	47.5	1116	513.6	602.4	11.91	3.66	18.11	9.64	0.22	0.86
2019-2021	N270	ZM10	329	42.4	46.2	1191.1	568.9	622.2	14.34	5.51	21.1	9.92	0.28	0.81
2019-2021	N270	ZM11	342.7	36.6	47.8	1269.8	688.5	581.3	12.67	6.05	19.15	9.39	0.26	0.73
2019-2021	N270	ZM12	339.7	38.5	52.9	1269.6	590.4	679.1	13.98	2.84	22.33	10.8	0.28	0.9
2019-2021	N270	ZM168	312.3	41	46.4	1199.5	617.6	581.8	12.61	4.78	20.25	9.29	0.24	0.81
2019-2021	N270	ZM4	288.7	43.4	47.5	1138.5	561.9	576.6	13.24	3	22.18	9.21	0.24	0.89
2019-2021	N270	ZM5	362.3	36.6	45.3	1283.7	687.4	596.3	12.95	3.92	22.79	9.43	0.26	0.84
2019-2021	N270	ZM8	349	43.4	45.3	1370.2	694.5	675.7	13.61	3.79	22.62	10.7	0.3	0.86
2019-2021	N270	ZM9523	331.7	37.1	47.4	1167.7	602.2	565.5	13.64	5.28	21.83	9.01	0.25	0.8
