# Supplementary material for: The Dissection of Nitrogen Response Traits Using Drone Phenotyping and Dynamic Phenotypic Analysis to Explore N Responsiveness and Associated Genetic Loci in Wheat
Source: Plant Phenomics. 2023 Dec 22;5:0128. doi: 10.34133/plantphenomics.0128 (PMC10750832; doi:10.34133/plantphenomics.0128)
Supplement: Supplementary 2 — Data S1 to S9 [file plantphenomics.0128.f2.zip › Data S2 - AirMeasurer derived phenotpyic analysis of six target traits.xlsx]

## Sheet: Sheet1
Data S1. AirMeasurer-derived traits measurements of the 486 plots between 30 DAS and 196 DAS in every season (2019-2021).
Sesson	Replicates	N fertilization treatments	Plot_ID	10 times Airmeasurer height(cm)											10 times Airmeasurer coverage											10 times Airmeasurer 3DCI											10 times Airmeasurer ASM											10 times Airmeasurer VARI
				30DAS	42DAS	112DAS	130DAS	143DAS	155DAS	165DAS	174DAS	184DAS	196DAS		30DAS	42DAS	112DAS	130DAS	143DAS	155DAS	165DAS	174DAS	184DAS	196DAS		30DAS	42DAS	112DAS	130DAS	143DAS	155DAS	165DAS	174DAS	184DAS	196DAS		30DAS	42DAS	112DAS	130DAS	143DAS	155DAS	165DAS	174DAS	184DAS	196DAS		30DAS	42DAS
2019-2020	1	N0	A101	4.82841	5.16171	31.5924	51.0846	65.8204	76.9386	82.5749	83.9715	81.197	72.5666		-0.00177532	-0.00164164	0.228181	0.608888	0.776072	0.831244	0.84652	0.85161	0.853707	0.854509		0.325202	0.328031	0.485948	0.600886	0.679741	0.735574	0.767965	0.787862	0.802354	0.812686		0.707618	0.716666	0.458503	0.378979	0.346735	0.346624	0.371048	0.410582	0.469038	0.548324		0.135865	0.136137
2019-2020	1	N0	A102	3.13879	3.6029	25.911	39.5276	49.242	56.3462	59.8943	60.7815	59.074	53.6571		-0.00223707	-0.00169493	0.259469	0.546217	0.676533	0.729395	0.747584	0.754868	0.758443	0.760103		0.325294	0.326016	0.433274	0.566807	0.675045	0.751579	0.792287	0.814599	0.828883	0.837604		0.495594	0.508332	0.255407	0.20817	0.203575	0.220692	0.248065	0.280429	0.322102	0.375537		0.242198	0.24221
2019-2020	1	N0	A103	9.51161	9.52966	17.6419	27.4349	35.9732	42.6407	45.7009	45.7963	42.9232	36.387		0.0129934	0.0130742	0.159264	0.388532	0.482208	0.511881	0.519915	0.522555	0.52363	0.524036		0.317251	0.318155	0.44697	0.581437	0.672432	0.728645	0.756072	0.77039	0.779275	0.784573		0.673304	0.644452	0.438857	0.309938	0.220406	0.18225	0.200664	0.257388	0.354058	0.487443		0.176966	0.177024
2019-2020	1	N0	A104	5.83305	6.2214	25.4224	38.6089	49.2349	58.4404	64.6458	68.4402	70.1842	68.5733		-0.00181512	-0.00147875	0.119748	0.321603	0.482344	0.579596	0.622349	0.642147	0.652977	0.658559		0.330969	0.331704	0.442874	0.58114	0.692235	0.770003	0.811011	0.833345	0.847568	0.856207		0.656651	0.621169	0.463085	0.333848	0.236411	0.189741	0.202682	0.256523	0.351895	0.484546		0.101709	0.102326
2019-2020	1	N0	A105	10.2943	10.3005	16.1015	24.9446	33.7711	41.6333	46.1031	47.4357	45.549	39.4075		0.00781516	0.00781589	0.230027	0.571979	0.60265	0.605508	0.605801	0.605845	0.605854	0.605855		0.318691	0.320989	0.465628	0.593235	0.694321	0.773784	0.82323	0.8549	0.878597	0.895811		0.887357	0.818942	0.478291	0.361058	0.290293	0.27974	0.328536	0.416233	0.547191	0.713752		0.211283	0.21148
2019-2020	1	N0	A106	2.40058	2.63515	20.3465	33.4277	43.482	51.2999	55.5342	56.9608	55.6587	50.4234		0.0282875	0.0282878	0.0444589	0.203902	0.450124	0.547795	0.56642	0.570456	0.571539	0.571792		0.315582	0.316994	0.473919	0.608678	0.691287	0.740471	0.764404	0.777056	0.78506	0.789962		0.999039	0.928231	0.842145	0.635359	0.454688	0.351145	0.350683	0.422659	0.564636	0.767385		0.189852	0.189992
2019-2020	1	N0	A107	5.74932	6.33087	26.5789	36.7447	43.2297	47.3385	48.8029	48.4056	46.1139	41.2343		-0.0225411	-0.0188363	0.183128	0.318076	0.404453	0.462554	0.495064	0.514569	0.528529	0.538332		0.315781	0.318285	0.508243	0.622461	0.681585	0.714489	0.730248	0.738646	0.74406	0.747473		0.876447	0.848494	0.610202	0.47386	0.382448	0.345739	0.367677	0.429102	0.532179	0.673898		0.0640054	0.071705
2019-2020	1	N0	A108	21.6396	21.6396	22.7755	55.3072	61.5224	30.1931	22.3232	21.6663	21.6398	21.6396		0.0344024	0.0344081	0.0552074	0.156107	0.307168	0.409321	0.445118	0.457316	0.46215	0.463873		0.31367	0.315827	0.483875	0.607367	0.682408	0.728892	0.752783	0.766096	0.774978	0.780754		0.830489	0.775714	0.644028	0.504597	0.390786	0.333124	0.345167	0.405488	0.513892	0.663557		0.0771928	0.0872765
2019-2020	1	N0	A109	14.5213	14.5543	23.4315	33.382	42.2907	49.896	54.3021	55.9302	54.7768	49.6904		0.00501122	0.00600587	0.223084	0.437441	0.554138	0.612775	0.637064	0.64832	0.654629	0.658017		0.328988	0.330163	0.454771	0.584842	0.684089	0.754293	0.792849	0.814878	0.829647	0.839172		0.844555	0.810069	0.471465	0.34578	0.275035	0.260943	0.30052	0.37508	0.488975	0.638793		0.237586	0.237636
2019-2020	1	N0	A110	8.5333	8.78145	24.792	35.7449	43.8338	49.8617	52.9013	53.6604	52.1841	47.5454		0.0376859	0.0378112	0.238155	0.482945	0.565407	0.589878	0.596392	0.598526	0.599396	0.599724		0.331168	0.332071	0.437243	0.558837	0.659038	0.7336	0.775696	0.800022	0.816383	0.826911		0.698645	0.639502	0.365297	0.269654	0.210705	0.201319	0.241344	0.313838	0.422263	0.559936		0.20046	0.200839
2019-2020	1	N0	A111	1.15331	1.95399	28.3929	41.9701	51.0667	57.379	60.3006	60.7707	58.8327	53.4542		0.0137008	0.0140187	0.304838	0.591532	0.687594	0.71838	0.727293	0.730432	0.731805	0.732366		0.334317	0.334683	0.419233	0.549791	0.664111	0.744482	0.785189	0.806207	0.818826	0.825978		0.943701	0.874223	0.503482	0.386117	0.318912	0.313331	0.366745	0.458523	0.593624	0.764373		0.162962	0.163507
2019-2020	1	N0	A112	12.0467	12.0526	17.31	24.8915	32.0065	37.8135	40.5721	40.7203	38.2475	32.6252		-0.0054095	-0.00516146	0.145079	0.354038	0.464526	0.511599	0.527852	0.534288	0.537397	0.538811		0.308641	0.315455	0.506569	0.608285	0.677662	0.730651	0.764906	0.788412	0.807642	0.823334		0.812324	0.745135	0.456983	0.338147	0.259468	0.239191	0.279815	0.36094	0.485843	0.646808		0.200653	0.200676
2019-2020	1	N0	A113	0.73198	1.20209	24.7389	38.1224	46.7491	52.0285	53.5793	52.5143	48.7704	41.5433		0.00439255	0.00440367	0.116855	0.434714	0.570684	0.603964	0.610754	0.612511	0.613081	0.613247		0.336523	0.33878	0.473793	0.588866	0.678682	0.748862	0.792517	0.820554	0.841628	0.857035		0.99525	0.938826	0.721449	0.541331	0.403611	0.337759	0.356954	0.434556	0.571348	0.760513		0.162427	0.163649
2019-2020	1	N0	A114	11.0807	12.3816	36.2288	44.8476	49.7685	52.5692	53.3147	52.6726	50.568	46.4133		0.0438199	0.0445354	0.149618	0.309535	0.479009	0.633019	0.732033	0.793226	0.835749	0.863402		0.319683	0.321207	0.459083	0.588083	0.681543	0.746392	0.782025	0.802588	0.816581	0.825787		0.67456	0.530427	0.537305	0.448634	0.340359	0.283494	0.302814	0.376028	0.50058	0.657979		0.0648551	0.0732635
2019-2020	1	N0	A115	7.15537	7.16211	12.9944	22.0587	31.423	40.2185	45.7423	48.0796	47.1167	41.4664		0.0369599	0.0369599	0.0369602	0.0388886	0.372361	0.513101	0.513657	0.513661	0.513661	0.513661		0.312949	0.314237	0.442899	0.570441	0.664756	0.730357	0.766153	0.786597	0.80034	0.809248		0.896643	0.81457	0.808787	0.599768	0.404277	0.285399	0.27546	0.342849	0.483402	0.686148		0.133692	0.138491
2019-2020	1	N0	A116	9.684	9.7466	21.0745	32.6531	42.8697	51.7334	57.1819	59.669	59.2503	54.5072		0.00326019	0.00371507	0.219832	0.473095	0.596088	0.647892	0.666087	0.673462	0.677113	0.678825		0.33178	0.33383	0.458277	0.566158	0.651341	0.718444	0.7604	0.787418	0.807756	0.822632		0.90484	0.885964	0.560016	0.411066	0.322298	0.293821	0.324713	0.394821	0.507899	0.662387		0.218162	0.218702
2019-2020	1	N0	A117	7.96357	7.97002	13.5339	21.645	29.4146	35.9755	39.3469	39.9096	37.6262	31.7811		0.072362	0.072362	0.0723742	0.0827522	0.373062	0.451886	0.452957	0.452982	0.452983	0.452983		0.308674	0.310111	0.484066	0.626788	0.707996	0.753431	0.774527	0.785313	0.791952	0.795905		0.963859	0.869971	0.679122	0.517512	0.38385	0.322134	0.348598	0.435827	0.5842	0.782123		0.277303	0.27731
2019-2020	1	N0	A118	2.6734	2.70442	11.4164	21.4131	30.5187	38.4491	43.1952	45.1293	44.249	39.318		0.0599982	0.0599982	0.0599982	0.060009	0.248985	0.449158	0.449185	0.449185	0.449185	0.449185		0.33269	0.333352	0.434139	0.560163	0.661794	0.733085	0.770707	0.791198	0.804244	0.812163		0.759092	0.679912	0.609404	0.441977	0.290975	0.206307	0.211027	0.278544	0.40678	0.58551		0.11621	0.117389
2019-2020	1	N0	A119	7.13326	7.41479	26.6137	37.7316	44.2188	47.2392	46.9431	44.5071	39.8538	32.6913		0.0170495	0.0188675	0.152903	0.277877	0.37612	0.451171	0.49623	0.524128	0.544318	0.558457		0.319295	0.319807	0.432078	0.589176	0.713399	0.794395	0.83366	0.853517	0.86532	0.871978		0.776295	0.754701	0.563666	0.420733	0.31897	0.27088	0.283538	0.337645	0.434324	0.571163		0.162951	0.166672
2019-2020	1	N0	A120	5.60281	5.91677	27.6156	44.2068	57.81	69.4928	77.079	81.3052	82.4863	78.8399		-0.00419605	-0.00406565	0.101277	0.336628	0.533302	0.640894	0.681765	0.69834	0.706338	0.709931		0.329943	0.331665	0.472566	0.590933	0.670985	0.724336	0.753071	0.769535	0.780728	0.788119		0.75791	0.742519	0.600545	0.440981	0.320043	0.254677	0.256413	0.304603	0.399111	0.538063		0.146839	0.147642
2019-2020	1	N0	A121	7.00445	7.15177	23.1082	36.9804	48.5727	58.3627	64.3409	67.1439	66.902	62.069		0.0187749	0.018799	0.0999387	0.374547	0.60031	0.694827	0.721493	0.729991	0.733287	0.734455		0.32191	0.324168	0.464024	0.573124	0.649837	0.704506	0.736114	0.755381	0.76927	0.779039		0.852545	0.834933	0.695273	0.518101	0.381366	0.30572	0.305141	0.356708	0.459902	0.612509		0.212227	0.212272
2019-2020	1	N0	A122	4.46123	4.55902	19.2269	33.1036	44.8398	54.6089	60.2751	62.5082	61.3664	55.3363		0.0127971	0.0129029	0.179857	0.518853	0.710704	0.783733	0.805407	0.812905	0.816086	0.817336		0.323106	0.323771	0.441481	0.588034	0.698377	0.769953	0.805277	0.82359	0.834781	0.841305		0.734709	0.724067	0.524768	0.414254	0.343609	0.315429	0.331371	0.37687	0.45387	0.561472		0.178479	0.179131
2019-2020	1	N0	A123	2.00217	2.64479	28.9462	42.3589	50.5076	55.0876	55.9998	54.4125	50.2193	42.6779		0.00858714	0.00863726	0.112031	0.34721	0.48507	0.536261	0.550853	0.555718	0.557708	0.558461		0.343617	0.345719	0.49344	0.609617	0.687896	0.740962	0.770249	0.787438	0.799414	0.807544		0.870032	0.788309	0.548888	0.412936	0.310134	0.271447	0.305852	0.389854	0.525352	0.702554		0.260773	0.260818
2019-2020	1	N0	A124	8.80164	9.12112	25.1974	34.7736	41.3022	45.7143	47.5221	47.4368	45.4527	40.882		0.0240059	0.024626	0.267255	0.466002	0.541246	0.569851	0.579525	0.583398	0.585308	0.586203		0.31644	0.322047	0.511356	0.619711	0.692787	0.746961	0.780731	0.803098	0.820741	0.83455		0.715327	0.661559	0.433614	0.325833	0.251718	0.227992	0.258326	0.324891	0.430023	0.567499		0.0782434	0.0826156
2019-2020	1	N0	A125	5.40467	5.42294	14.0878	24.3745	33.0546	39.4542	41.9646	41.4011	37.7919	30.6375		-0.00665165	-0.00664575	0.16408	0.44731	0.49925	0.507402	0.50868	0.508954	0.509028	0.509046		0.319704	0.320994	0.442564	0.566733	0.663947	0.73541	0.776199	0.800259	0.816861	0.827891		0.726701	0.687217	0.428206	0.313873	0.241362	0.219886	0.25058	0.315913	0.41881	0.554951		0.240194	0.240195
2019-2020	1	N0	A126	8.71432	9.00853	24.9607	33.575	38.5874	41.0138	40.9535	39.2674	35.8785	30.4761		0.00948768	0.00987694	0.17613	0.393465	0.515852	0.572853	0.594156	0.603132	0.607719	0.609938		0.322175	0.323947	0.455324	0.568601	0.650419	0.708609	0.741714	0.761479	0.775397	0.784912		0.844058	0.758491	0.500686	0.373012	0.278803	0.247659	0.286791	0.37333	0.509674	0.685645		0.119793	0.121254
2019-2020	1	N0	A127	6.62134	6.87924	26.8971	41.7593	53.1567	61.9629	66.6611	68.1471	66.4997	60.3675		0.00953928	0.00972503	0.181859	0.45274	0.592715	0.647895	0.665492	0.672016	0.674978	0.676236		0.341957	0.342511	0.436552	0.556577	0.651285	0.715462	0.748195	0.76554	0.776319	0.782702		0.824598	0.785939	0.519522	0.379117	0.285531	0.250849	0.278759	0.348672	0.463187	0.618041		0.233202	0.234914
2019-2020	1	N0	A128	1.25025	3.05541	36.567	50.8013	60.5703	68.1177	72.7082	75.1806	75.8719	73.7838		-0.00615921	-0.00558274	0.182961	0.460501	0.658172	0.770024	0.817787	0.83973	0.851738	0.857961		0.312056	0.314516	0.460328	0.568288	0.641779	0.693104	0.72244	0.740224	0.753014	0.762007		0.72863	0.712865	0.481758	0.382826	0.32505	0.308466	0.331854	0.381526	0.460253	0.566649		0.124798	0.126586
2019-2020	1	N0	A129	3.77734	3.83293	12.2008	19.6093	25.3992	29.6816	31.6203	31.7327	30.02	25.9183		-0.00586032	-0.00571617	0.024251	0.0770777	0.135711	0.188234	0.220332	0.239009	0.251187	0.258563		0.336001	0.337432	0.468639	0.581697	0.656633	0.705078	0.730386	0.744518	0.753899	0.759937		1.01164	1.00729	1.00142	0.867048	0.752334	0.678421	0.661319	0.684641	0.746022	0.844526		0.1885	0.188884
2019-2020	1	N0	A130	2.14126	3.8808	31.3421	42.4882	50.3047	56.6385	60.8473	63.5522	65.1629	65.013		0.0117683	0.012352	0.265778	0.535168	0.658324	0.709178	0.726999	0.734248	0.737858	0.739562		0.32997	0.330493	0.425423	0.549918	0.648495	0.714774	0.748178	0.765675	0.776425	0.782711		0.799407	0.754115	0.456807	0.352299	0.291854	0.282066	0.32106	0.391904	0.498443	0.635804		0.134595	0.137079
2019-2020	1	N0	A131	7.33183	7.45524	24.2766	38.0733	48.1646	54.9325	57.2814	56.364	52.1723	43.9405		-0.0035637	-0.00268092	0.240312	0.49922	0.638574	0.705892	0.732613	0.744548	0.751008	0.754346		0.323377	0.325653	0.48326	0.600647	0.676211	0.725773	0.75252	0.768	0.778676	0.785863		0.914272	0.838916	0.496783	0.385161	0.317837	0.310346	0.36173	0.451642	0.584535	0.751897		0.311326	0.414276
2019-2020	1	N0	A132	15.384	15.3875	20.6569	30.0176	40.2532	50.168	56.4772	59.1164	57.8936	51.2646		0.0189523	0.0189565	0.0886852	0.386773	0.566538	0.613894	0.623198	0.625481	0.626184	0.626376		0.312154	0.315628	0.475224	0.585263	0.662861	0.720421	0.755534	0.778096	0.795258	0.808087		0.81889	0.761308	0.687228	0.515969	0.366933	0.281698	0.28148	0.340981	0.458243	0.62577		0.157453	0.160831
2019-2020	1	N0	A133	1.82619	2.05045	23.9678	42.0316	56.6426	68.5506	75.4385	78.2499	77.1166	70.1866		0.0167057	0.0174694	0.236281	0.518733	0.701256	0.799777	0.84126	0.860347	0.870871	0.876391		0.318339	0.319578	0.437884	0.557859	0.650558	0.717832	0.755828	0.778071	0.793327	0.803406		0.872019	0.818868	0.510895	0.4006	0.334872	0.323322	0.364848	0.441158	0.556163	0.704024		0.151786	0.15228
2019-2020	1	N0	A134	15.1013	15.1532	28.6601	43.8274	57.5337	69.423	76.5295	79.4358	78.1484	70.8117		-0.00427661	-0.0040651	0.160085	0.483055	0.714637	0.829068	0.870506	0.887007	0.894907	0.898443		0.321974	0.322859	0.443066	0.580968	0.686483	0.758622	0.796437	0.817106	0.830374	0.838531		0.727322	0.73124	0.495961	0.401174	0.351819	0.33912	0.359219	0.400513	0.466043	0.556936		0.135226	0.136901
2019-2020	1	N0	A135	3.26316	3.93194	34.1061	51.4108	63.1406	71.1047	74.4582	74.4651	71.126	63.1751		0.0653315	0.0655627	0.17767	0.388316	0.561433	0.663547	0.706376	0.725319	0.735227	0.740086		0.3081	0.311303	0.458933	0.56426	0.64089	0.699209	0.735498	0.759143	0.777328	0.79106		1.03336	0.97682	0.801689	0.60539	0.44837	0.366365	0.377134	0.452211	0.59123	0.787144		0.172745	0.174667
2019-2020	1	N0	A136	7.39433	7.60179	26.7061	37.3483	42.4392	43.3628	41.0831	37.0737	31.3029	23.9978		0.00609719	0.00636825	0.209442	0.444512	0.541083	0.576037	0.586962	0.59102	0.592878	0.593677		0.316332	0.319263	0.471182	0.587709	0.674413	0.740675	0.781661	0.80809	0.828148	0.843036		0.785903	0.730557	0.449029	0.325576	0.244716	0.221277	0.257585	0.333673	0.452664	0.608298		0.133243	0.134416
2019-2020	1	N0	A137	4.55501	4.59585	14.9658	26.2739	36.2055	44.4995	49.1328	50.6438	49.0288	43.0707		-0.00283573	-0.00265003	0.163277	0.405589	0.522903	0.567829	0.582016	0.587263	0.589644	0.590656		0.346488	0.348028	0.486661	0.605722	0.684952	0.736454	0.763502	0.77867	0.78878	0.795315		0.709505	0.667082	0.423875	0.310718	0.236508	0.21288	0.242101	0.306584	0.408937	0.544414		0.214129	0.21429
2019-2020	1	N0	A138	0.277186	0.843772	25.7205	39.2554	47.9414	53.3177	55.0119	54.119	50.5787	43.5344		-0.00254267	-0.00248622	0.200281	0.534324	0.648663	0.678911	0.686016	0.688107	0.688876	0.689135		0.344038	0.344498	0.455568	0.608627	0.722795	0.792891	0.825297	0.841158	0.850341	0.855391		0.907494	0.847249	0.507681	0.385118	0.311472	0.298135	0.34416	0.429133	0.557339	0.72213		0.159179	0.160442
2019-2020	1	N0	A139	0.631702	0.727865	16.7503	31.7071	43.8307	53.2144	57.8814	58.765	55.8748	47.909		-0.00401269	-0.00400343	0.123511	0.526242	0.702379	0.743678	0.751692	0.753678	0.754297	0.75447		0.341857	0.342496	0.441718	0.570173	0.677293	0.754334	0.795619	0.818281	0.832768	0.841581		1.05335	0.99168	0.800476	0.621391	0.479996	0.410056	0.426769	0.503261	0.639778	0.828738		0.161768	0.162447
2019-2020	1	N0	A140	4.75556	4.88047	24.2442	43.0093	59.1887	72.9813	81.3054	84.9746	84.0914	76.4734		0.0161288	0.0161373	0.130758	0.544159	0.758481	0.812811	0.823631	0.826344	0.827197	0.827437		0.321452	0.322522	0.421429	0.529577	0.621907	0.695312	0.739823	0.767174	0.786634	0.799907		1.04573	0.956173	0.740615	0.579596	0.450602	0.393589	0.422759	0.511055	0.659389	0.856811		0.17397	0.175097
2019-2020	1	N0	A141	2.45233	4.05261	46.8291	66.2423	78.4991	86.4251	89.5624	89.3358	85.7226	77.3379		0.0601088	0.060198	0.409952	0.772847	0.854227	0.872479	0.876438	0.877546	0.877935	0.87806		0.322837	0.323504	0.438776	0.583324	0.694164	0.767364	0.804002	0.823181	0.834991	0.841927		0.922342	0.870625	0.492721	0.405911	0.369596	0.383006	0.437729	0.518206	0.630198	0.768391		0.260859	0.261038
2019-2020	1	N0	A142	9.2936	9.29935	14.8298	23.3436	31.8692	39.4685	43.7791	45.0445	43.1837	37.2062		0.0209219	0.0209603	0.0966167	0.279854	0.398073	0.444799	0.458539	0.463195	0.465123	0.465861		0.306289	0.31007	0.483338	0.593669	0.666079	0.716779	0.746376	0.764815	0.778497	0.788494		0.876675	0.808278	0.617394	0.464283	0.343496	0.287643	0.309504	0.384755	0.51407	0.689099		0.22447	0.224487
2019-2020	1	N0	A143	3.40051	3.4539	14.5758	25.7421	35.0697	42.4512	46.2189	47.031	44.8887	38.7757		0.0076893	0.00769	0.133687	0.463882	0.517552	0.523655	0.524368	0.524487	0.524513	0.524518		0.31489	0.317964	0.48772	0.598783	0.668209	0.714006	0.739246	0.754226	0.764849	0.772243		0.97702	0.885912	0.617971	0.476597	0.370806	0.333515	0.373457	0.465652	0.612424	0.80289		0.293886	0.293908
2019-2020	1	N0	A144	13.9914	13.9938	20.3035	31.4193	42.349	50.9816	54.3365	53.2803	47.9513	38.2479		0.00440518	0.00443175	0.140844	0.465575	0.610062	0.650322	0.659602	0.662251	0.663195	0.6635		0.330896	0.331194	0.419746	0.561608	0.678286	0.753006	0.787704	0.804474	0.813994	0.819095		0.861827	0.831035	0.687357	0.516478	0.382718	0.310666	0.314563	0.371154	0.480044	0.637391		0.216991	0.217134
2019-2020	1	N0	A145	6.00993	6.13892	23.3266	39.0797	52.321	63.3731	69.8777	72.5877	71.5925	65.1645		0.00575638	0.00622079	0.267928	0.623308	0.811453	0.892546	0.920903	0.932257	0.937797	0.940346		0.321639	0.323198	0.446756	0.563607	0.654074	0.7216	0.761185	0.785201	0.802262	0.813978		0.927693	0.871089	0.544372	0.442922	0.386404	0.382791	0.429088	0.507726	0.623137	0.769148		0.207239	0.207613
2019-2020	1	N0	A146	0.32367	1.03681	24.3238	35.8287	43.2197	48.0056	49.8509	49.616	47.2803	42.0326		-0.00248211	-0.00239708	0.10405	0.36163	0.561099	0.656825	0.689189	0.701232	0.706628	0.708869		0.323403	0.324439	0.459156	0.595546	0.688235	0.746424	0.775349	0.790702	0.800381	0.806253		0.850537	0.791907	0.603547	0.466869	0.361913	0.315203	0.336788	0.405105	0.521133	0.677793		0.129238	0.129627
2019-2020	1	N0	A147	4.19501	5.02751	20.5602	26.5187	30.1518	32.4845	33.4398	33.4426	32.4932	30.1663		0.00547216	0.00644932	0.201862	0.349114	0.414271	0.443583	0.45505	0.460209	0.463044	0.464542		0.352138	0.352138	0.694778	0.694778	0.694778	0.694778	0.694778	0.694778	0.694778	0.694778		0.906753	0.879159	0.619744	0.483176	0.394395	0.361153	0.386061	0.449908	0.555283	0.699303		0.067505	0.0751477
2019-2020	1	N0	A148	1.57793	1.61093	13.328	28.5052	43.6064	58.1201	68.1563	73.84	75.2007	69.6651		-0.00650131	-0.00648449	0.165348	0.590484	0.746901	0.782905	0.7901	0.791942	0.792536	0.792708		0.348576	0.350231	0.469328	0.582014	0.672967	0.744305	0.788107	0.815681	0.835914	0.850267		0.803417	0.774566	0.575942	0.437988	0.339853	0.295494	0.311616	0.368901	0.468676	0.607659		0.122683	0.123184
2019-2020	1	N0	A149	21.0625	21.0625	22.6113	40.3382	55.1144	43.7359	29.2192	22.9733	21.2736	21.0691		-0.00729085	-0.00513441	0.156876	0.289247	0.379372	0.440432	0.473936	0.493456	0.506942	0.516005		0.332271	0.33538	0.490614	0.607765	0.694879	0.761738	0.803357	0.830369	0.851008	0.866448		0.807234	0.75771	0.558492	0.425419	0.326955	0.284492	0.306098	0.37135	0.481565	0.630867		0.0464126	0.0587111
2019-2020	1	N0	A150	7.77028	7.79097	15.8483	26.0016	35.6092	44.1763	49.3893	51.5529	50.6343	45.2907		0.0325485	0.0325486	0.043212	0.162424	0.390311	0.496382	0.517322	0.52181	0.522991	0.523261		0.310992	0.315774	0.513273	0.622252	0.688131	0.731944	0.756728	0.771899	0.783037	0.791122		0.91649	0.816157	0.73735	0.546229	0.371444	0.274068	0.281477	0.36251	0.514707	0.725132		0.198016	0.198042
2019-2020	1	N0	A151	5.60191	6.07864	31.0507	45.5567	54.9991	60.8456	62.6304	61.5521	57.5488	49.7404		0.00608318	0.00648504	0.303392	0.635571	0.768512	0.816121	0.830943	0.836441	0.838955	0.840037		0.317373	0.323405	0.490996	0.586585	0.656122	0.712316	0.750413	0.777539	0.800454	0.819759		0.882391	0.864772	0.522918	0.402852	0.34104	0.33137	0.368372	0.435395	0.537051	0.672089		0.249198	0.2494
2019-2020	1	N0	A152	6.14359	6.71222	32.5673	47.6451	58.0429	65.2984	68.572	68.9255	66.385	59.8001		-0.00317454	-0.0025175	0.296295	0.659476	0.845094	0.926043	0.955103	0.967049	0.973034	0.975874		0.327231	0.329918	0.460733	0.563125	0.642949	0.706988	0.748367	0.775989	0.797596	0.814126		0.836249	0.847461	0.512994	0.426381	0.398482	0.407442	0.441516	0.490409	0.559355	0.650814		0.281164	0.281278
2019-2020	1	N0	A153	0.655399	0.746951	16.4035	30.9733	42.6599	51.5365	55.758	56.285	53.1214	45.0822		0.0570611	0.0570613	0.0715216	0.238948	0.538769	0.663541	0.686381	0.691076	0.692271	0.692534		0.325744	0.329397	0.485898	0.587968	0.658282	0.709877	0.74125	0.761433	0.77684	0.788429		0.879059	0.830657	0.695515	0.524352	0.385354	0.310916	0.317538	0.380517	0.499185	0.66744		0.133556	0.133754
2019-2020	1	N0	A154	3.67399	4.17724	27.4837	41.0875	50.4162	56.8509	59.6652	59.834	57.3695	51.2535		0.0139934	0.0144784	0.215779	0.488815	0.650409	0.728326	0.758065	0.770757	0.777304	0.780503		0.325087	0.327127	0.476655	0.588066	0.658243	0.703209	0.726977	0.740506	0.749701	0.755795		0.825168	0.82191	0.544692	0.402545	0.316693	0.284442	0.305621	0.362286	0.457419	0.59126		0.179407	0.181239
2019-2020	2	N0	A201	1.03471	1.11374	14.7203	27.8794	38.9078	47.8471	52.722	54.2382	52.4181	45.939		0.0435756	0.0435756	0.0479344	0.145608	0.45862	0.612634	0.635123	0.638673	0.639375	0.639492		0.293997	0.299843	0.537654	0.649942	0.710363	0.747324	0.767002	0.77855	0.78674	0.792492		0.918167	0.857709	0.782898	0.583874	0.410637	0.309961	0.306589	0.371678	0.502762	0.691897		0.1406	0.140852
2019-2020	2	N0	A202	0.241053	2.06603	35.0043	47.4717	55.0768	59.9888	62.0432	62.1223	60.2357	55.4932		0.0084385	0.00861431	0.183609	0.532989	0.764006	0.867923	0.902895	0.916119	0.922179	0.924768		0.329236	0.332022	0.495286	0.608175	0.680632	0.729048	0.755865	0.771789	0.783064	0.790883		0.741803	0.713772	0.433617	0.377021	0.358988	0.373701	0.413016	0.467161	0.540608	0.630741		0.132708	0.133623
2019-2020	2	N0	A203	2.27886	2.41118	21.8175	39.5848	54.1354	65.7237	71.915	73.7174	71.1694	62.5592		0.0239579	0.0239845	0.167666	0.515195	0.669746	0.712425	0.722172	0.724934	0.72591	0.726224		0.314429	0.317816	0.475371	0.581605	0.654611	0.70755	0.739255	0.75935	0.774462	0.785636		0.909712	0.840594	0.563652	0.43007	0.336944	0.306485	0.343832	0.4267	0.557858	0.729259		0.139272	0.139641
2019-2020	2	N0	A204	1.65328	8.94734	41.0951	46.4876	49.6502	52.0245	53.6033	54.7134	55.6015	56.1873		0.00614277	0.00617983	0.146996	0.469643	0.62238	0.668372	0.679651	0.683027	0.684283	0.68471		0.310248	0.313339	0.501966	0.616378	0.680944	0.720022	0.740138	0.751488	0.759196	0.764331		1.01779	0.931996	0.695464	0.545992	0.430394	0.383519	0.416523	0.503976	0.647447	0.836578		0.170961	0.171426
2019-2020	2	N0	A205	16.6658	16.6756	25.0405	36.7757	47.5121	55.9742	59.6852	59.4403	55.2576	46.4922		0.00042073	0.000478065	0.162068	0.481237	0.623551	0.667304	0.678481	0.681957	0.683298	0.683774		0.297957	0.302144	0.49235	0.611193	0.688164	0.741556	0.772526	0.791741	0.805957	0.816321		0.765479	0.735427	0.486291	0.374161	0.304328	0.282824	0.310238	0.370096	0.465216	0.592437		0.219862	0.219885
2019-2020	2	N0	A206	10.3059	10.5494	26.0478	36.4845	44.0842	49.6343	52.3154	52.8278	51.2013	46.586		0.0148836	0.0188711	0.323015	0.509889	0.608113	0.663299	0.689888	0.704107	0.713302	0.719111		0.30881	0.310468	0.443929	0.564565	0.653005	0.71596	0.751551	0.772612	0.78729	0.797199		0.71844	0.708789	0.409496	0.305381	0.253394	0.245743	0.276965	0.333071	0.418152	0.531841		0.216152	0.216497
2019-2020	2	N0	A207	10.2017	10.2017	10.98	14.4436	20.7681	29.6527	37.4802	42.5996	44.0576	39.2964		-0.00249569	-0.00222253	0.0737816	0.196344	0.30102	0.370903	0.404456	0.421047	0.430637	0.435863		0.304939	0.306565	0.469874	0.60993	0.699106	0.7544	0.782269	0.797409	0.807222	0.813384		0.890507	0.850063	0.764777	0.594009	0.45063	0.368326	0.36591	0.419508	0.527495	0.68458		0.277634	0.277643
2019-2020	2	N0	A208	4.75931	5.61296	35.9958	52.3885	63.6907	71.8205	75.8677	76.9185	75.0682	69.0183		0.0187302	0.018979	0.217587	0.498787	0.636031	0.689722	0.707037	0.713552	0.716558	0.717858		0.314136	0.315498	0.48641	0.636234	0.725674	0.777119	0.801358	0.81384	0.821551	0.826153		0.687522	0.638553	0.384068	0.288973	0.230175	0.218208	0.253114	0.318896	0.418685	0.547007		0.166673	0.167236
2019-2020	2	N0	A209	11.3101	11.4276	27.6835	42.4297	54.5582	64.3354	69.7128	71.4925	69.7206	62.9225		0.0291083	0.0294079	0.231935	0.56666	0.771851	0.865606	0.898745	0.911926	0.918278	0.921153		0.304293	0.308832	0.495695	0.608859	0.682971	0.735429	0.76654	0.786238	0.801104	0.812182		0.874566	0.87763	0.623177	0.486255	0.403296	0.370378	0.38753	0.438005	0.524457	0.647851		0.198119	0.199331
2019-2020	2	N0	A210	13.1951	13.2336	23.6633	36.2832	48.5842	60.3511	68.5697	73.3945	74.9184	71.0776		0.0219623	0.0219869	0.219181	0.485859	0.545733	0.557839	0.560201	0.560806	0.561001	0.561057		0.315	0.318608	0.479439	0.581946	0.650016	0.698279	0.726779	0.744702	0.758116	0.768007		0.906092	0.859046	0.538467	0.406978	0.326173	0.305245	0.344232	0.422782	0.544705	0.704917		0.267743	0.267791
2019-2020	2	N0	A211	8.54362	8.75324	27.188	41.8334	53.5357	63.009	68.4705	70.7014	69.8176	64.3467		0.0208996	0.0210322	0.171872	0.486403	0.694649	0.786337	0.816434	0.827578	0.832585	0.834678		0.313105	0.314985	0.479427	0.610195	0.691921	0.742826	0.768851	0.78322	0.792697	0.798773		0.793782	0.762347	0.496245	0.405539	0.355861	0.349079	0.382306	0.441467	0.530103	0.645013		0.185527	0.185762
2019-2020	2	N0	A212	4.47038	5.01018	32.645	46.8658	54.7831	58.2354	57.6037	54.3686	48.3793	39.2031		0.0103732	0.0104518	0.209221	0.546399	0.679537	0.718974	0.729013	0.732151	0.73337	0.733807		0.303835	0.306756	0.470314	0.594621	0.683408	0.748333	0.786914	0.811004	0.828772	0.841585		0.991277	0.908953	0.57701	0.447271	0.361647	0.342049	0.390977	0.485385	0.629149	0.812783		0.280638	0.28066
2019-2020	2	N0	A213	4.34172	4.65851	26.7038	41.9525	53.0876	61.1704	64.9837	65.5685	62.9556	55.9241		0.0358115	0.0358501	0.165422	0.519953	0.737346	0.813547	0.833605	0.839841	0.842229	0.843066		0.2368	0.251309	0.494818	0.59528	0.663503	0.718182	0.756162	0.784311	0.809375	0.832039		0.868057	0.808789	0.605357	0.485874	0.397389	0.362762	0.389119	0.456852	0.567558	0.714187		0.212144	0.212366
2019-2020	2	N0	A214	2.34321	2.77709	23.485	37.265	48.1181	57.2712	63.2079	66.595	67.7463	65.3327		0.0293417	0.0294035	0.182592	0.557333	0.781497	0.863131	0.885738	0.893083	0.896015	0.897093		0.307212	0.308358	0.453287	0.599815	0.700371	0.764214	0.796265	0.813408	0.824287	0.830933		0.762171	0.763975	0.549035	0.446543	0.387514	0.366994	0.383517	0.424445	0.492255	0.587702		0.139604	0.141578
2019-2020	2	N0	A215	0.776204	0.920214	20.4293	37.8179	51.9097	63.0508	68.9592	70.6416	68.1396	59.8048		0.0272538	0.0272548	0.0497273	0.223142	0.467951	0.573976	0.597357	0.603071	0.604781	0.605232		0.307914	0.315298	0.530604	0.623974	0.67727	0.712469	0.732703	0.745403	0.755021	0.762285		0.844279	0.814554	0.721716	0.527983	0.368381	0.275062	0.268069	0.321643	0.43395	0.601011		0.148969	0.14952
2019-2020	2	N0	A216	19.72	19.7235	25.2222	34.5985	44.3057	52.9964	57.7768	58.8998	56.2655	48.8983		0.0235204	0.0236274	0.25326	0.579471	0.694041	0.727159	0.73564	0.738323	0.739379	0.739763		0.316664	0.320056	0.520006	0.63666	0.701256	0.739991	0.759849	0.771039	0.778638	0.783706		0.809968	0.815299	0.524578	0.402969	0.338269	0.320106	0.344197	0.395711	0.478326	0.593483		0.250928	0.251419
2019-2020	2	N0	A217	-5.54888	-0.375484	39.7194	48.9133	53.9741	57.1137	58.4578	58.623	57.6384	54.8985		0.00438675	0.00457119	0.281396	0.619529	0.735735	0.770834	0.780304	0.78344	0.784731	0.785224		0.308621	0.314907	0.525952	0.626977	0.685941	0.724984	0.747287	0.761149	0.771521	0.779234		0.881359	0.856961	0.574431	0.452899	0.380637	0.359809	0.389486	0.452446	0.552039	0.68592		0.151933	0.153554
2019-2020	2	N0	A218	0.168784	0.369336	20.2078	36.0572	48.383	57.8568	62.7422	64.0176	61.7326	54.4691		0.0296739	0.0297822	0.25211	0.668648	0.864483	0.929413	0.947095	0.952876	0.955212	0.956084		0.290739	0.296362	0.530313	0.641667	0.701453	0.737886	0.757202	0.768495	0.776475	0.782055		0.826727	0.829322	0.573131	0.496161	0.464412	0.4651	0.491067	0.53267	0.593691	0.675227		0.146208	0.146493
2019-2020	2	N0	A219	0.709879	1.50998	27.9717	40.9708	49.2185	54.4327	56.2938	55.7989	52.9057	46.7241		0.000973577	0.000987135	0.130353	0.519965	0.703135	0.750278	0.760119	0.762699	0.763546	0.763796		0.293087	0.298238	0.53186	0.646641	0.707805	0.744549	0.76373	0.774786	0.782492	0.787795		0.930728	0.849522	0.597819	0.461622	0.360319	0.323596	0.359642	0.444941	0.58164	0.760057		0.151857	0.152214
2019-2020	2	N0	A220	2.47266	2.51911	15.6786	31.2099	45.7923	59.0204	67.4982	71.6375	71.4611	64.7783		0.00965097	0.00968797	0.121896	0.466124	0.72278	0.825591	0.854465	0.86374	0.867378	0.868685		0.308027	0.315068	0.522263	0.627087	0.694327	0.742907	0.772844	0.79262	0.808256	0.82058		0.770482	0.775343	0.621424	0.476435	0.373939	0.319598	0.320521	0.359415	0.436764	0.553342		0.129114	0.129231
2019-2020	2	N0	A221	4.00576	4.40602	31.858	51.5783	66.6952	78.5248	85.0691	87.4766	85.8957	78.4953		0.00681538	0.00715965	0.247234	0.58065	0.748018	0.81585	0.838394	0.847077	0.851167	0.85298		0.309094	0.312003	0.511518	0.628264	0.68958	0.724436	0.741484	0.750734	0.756803	0.760701		0.798477	0.795098	0.520639	0.416046	0.361812	0.349969	0.376068	0.426641	0.505299	0.612372		0.108001	0.108983
2019-2020	2	N0	A222	1.18758	1.78792	24.672	37.0718	45.4415	51.2108	53.792	54.0604	52.038	46.7898		0.00536368	0.00536368	0.242288	0.609449	0.615156	0.615301	0.615306	0.615306	0.615306	0.615306		0.316666	0.317452	0.44052	0.587572	0.698651	0.772233	0.809486	0.829245	0.841584	0.848948		1.07107	0.993296	0.575521	0.453464	0.386539	0.385944	0.447454	0.549078	0.696597	0.881456		0.200806	0.201982
2019-2020	2	N0	A223	11.8386	11.9707	26.1249	38.4704	48.8542	57.7113	63.2161	65.913	65.933	61.8729		0.0104922	0.011201	0.330677	0.625612	0.74322	0.788245	0.803362	0.809352	0.812273	0.813622		0.30889	0.311183	0.462135	0.583533	0.669343	0.73027	0.765229	0.786359	0.801454	0.81196		0.77156	0.739977	0.422285	0.341153	0.306301	0.313568	0.355714	0.419652	0.510144	0.624199		0.175607	0.17613
2019-2020	2	N0	A224	1.08751	2.09069	27.7401	40.3489	49.2413	56.1217	60.198	62.2117	62.3993	59.7726		-0.00248161	-0.00246775	0.117032	0.510839	0.725383	0.785527	0.798588	0.802091	0.803262	0.803616		0.293291	0.296393	0.480122	0.604913	0.683397	0.734969	0.763169	0.77976	0.791418	0.799443		0.888136	0.851325	0.687047	0.525713	0.401435	0.337909	0.347531	0.407639	0.518395	0.675306		0.165282	0.166485
2019-2020	2	N0	A225	3.9473	3.98238	13.6052	24.5423	34.4468	43.0222	48.1101	50.1348	49.0941	43.6613		0.0135596	0.0136219	0.194032	0.45419	0.538406	0.560932	0.566358	0.567995	0.568611	0.568824		0.272041	0.274388	0.450829	0.586447	0.673509	0.729905	0.759882	0.776987	0.788621	0.796331		0.815043	0.75104	0.456775	0.343826	0.271661	0.255834	0.297455	0.37707	0.498205	0.653588		0.242745	0.242826
2019-2020	2	N0	A226	7.36075	7.72844	27.0282	38.6906	46.659	52.034	54.2124	54.066	51.5854	45.9402		0.00471512	0.00473564	0.108412	0.400741	0.560406	0.609531	0.621277	0.624684	0.625911	0.626312		0.289977	0.294918	0.476871	0.582333	0.651808	0.701848	0.73216	0.751745	0.766832	0.778342		0.798396	0.754408	0.58968	0.439846	0.323842	0.266468	0.279412	0.340798	0.450968	0.604559		0.221926	0.221936
2019-2020	2	N0	A227	9.01317	9.35344	26.1095	37.7316	47.2071	55.5444	61.2969	64.9594	66.8912	65.9386		-0.0139437	-0.0134506	0.183019	0.450068	0.610944	0.689866	0.720389	0.733539	0.740377	0.743746		0.313223	0.31608	0.485043	0.601002	0.674662	0.723439	0.750262	0.766105	0.777271	0.78498		0.805563	0.750127	0.485813	0.367154	0.288124	0.264432	0.298923	0.372239	0.487242	0.637609		0.131716	0.132562
2019-2020	2	N0	A228	5.24082	5.34201	21.615	37.1698	50.2514	60.9804	67.0002	69.1074	67.3445	60.086		0.0209543	0.0210566	0.13566	0.440266	0.724034	0.883181	0.94211	0.965101	0.975738	0.980288		0.315005	0.318179	0.503113	0.615249	0.67961	0.719243	0.739961	0.751794	0.759921	0.765401		0.885376	0.853793	0.632809	0.50366	0.415329	0.379529	0.40078	0.460532	0.56071	0.697802		0.244578	0.244719
2019-2020	2	N0	A229	13.8957	13.9916	30.5809	47.0221	61.1823	73.1121	80.103	82.9063	81.578	74.2646		0.0109644	0.011343	0.308614	0.688023	0.856109	0.918822	0.938628	0.946007	0.949389	0.950844		0.285415	0.293885	0.499854	0.607507	0.684085	0.745661	0.787601	0.817752	0.84356	0.8657		0.770771	0.737582	0.419949	0.362731	0.347897	0.368379	0.414254	0.475156	0.556274	0.654487		0.164883	0.164988
2019-2020	2	N0	A230	13.7107	13.7357	24.2464	37.4447	49.6833	60.2193	66.1998	68.1516	66.0258	58.3126		-0.0104877	-0.0102183	0.19585	0.497953	0.653114	0.7159	0.736562	0.744436	0.748106	0.749712		0.233267	0.239965	0.476641	0.602644	0.681152	0.735505	0.767526	0.787838	0.80327	0.814903		0.799878	0.789782	0.529557	0.39765	0.316807	0.28707	0.308769	0.364669	0.45756	0.586782		0.151043	0.152909
2019-2020	2	N0	A231	9.18404	9.54747	30.2864	44.1719	54.5775	62.6129	67.0207	68.6302	67.5549	62.5488		0.0113444	0.0113669	0.0782148	0.304657	0.501597	0.58927	0.615052	0.623485	0.626826	0.628036		0.226384	0.229239	0.436616	0.581261	0.667408	0.720465	0.747767	0.763046	0.773298	0.780015		0.791831	0.752616	0.599894	0.438365	0.31189	0.246193	0.254648	0.314404	0.425373	0.582712		0.228439	0.228476
2019-2020	2	N0	A232	2.72555	4.08524	42.2776	60.0477	71.3631	78.7364	81.6976	81.5477	78.2721	70.5972		0.00069853	0.000850895	0.173808	0.473179	0.632607	0.694495	0.713688	0.720617	0.723682	0.724946		0.318058	0.31964	0.490233	0.627167	0.706899	0.752891	0.774867	0.786373	0.793609	0.798021		1.0213	0.941393	0.618319	0.482331	0.390762	0.366295	0.412498	0.505797	0.649791	0.835243		0.193517	0.194475
2019-2020	2	N0	A233	4.74554	5.38417	30.0283	44.7547	55.8166	64.7545	70.2554	73.1169	73.6213	70.4613		0.000208514	0.000984584	0.257445	0.566534	0.742457	0.828112	0.861699	0.876444	0.884273	0.888225		0.3111	0.313919	0.498065	0.617761	0.687549	0.730428	0.752627	0.765163	0.773662	0.779305		0.813487	0.792197	0.476661	0.393852	0.359564	0.365992	0.405241	0.464873	0.549629	0.657804		0.172459	0.175388
2019-2020	2	N0	A234	2.28951	2.35882	17.0994	32.3577	45.5036	56.3665	62.4036	64.3756	62.294	54.5518		0.0115447	0.0116239	0.119651	0.402325	0.638039	0.755416	0.795402	0.810221	0.816811	0.81952		0.318892	0.322565	0.512885	0.625084	0.690819	0.732459	0.754846	0.767946	0.777154	0.783521		0.969611	0.902268	0.727154	0.552019	0.410646	0.339925	0.356138	0.432461	0.568855	0.756973		0.3056	0.30561
2019-2020	2	N0	A235	6.30767	6.89795	28.991	42.1813	52.1828	60.3942	65.5945	68.4747	69.3303	66.9911		-0.0349115	-0.0314233	0.309357	0.556986	0.693861	0.77105	0.807673	0.826854	0.838963	0.846393		0.301274	0.305984	0.503775	0.614842	0.682525	0.727727	0.753349	0.769045	0.780569	0.78893		0.672986	0.688474	0.371332	0.301911	0.287358	0.303133	0.336128	0.378489	0.435439	0.509963		0.217682	0.218791
2019-2020	2	N0	A236	0.0846577	0.124058	13.0257	28.3208	42.3101	54.395	61.4377	64.0369	62.164	53.9983		0.00293216	0.00293229	0.0641908	0.523332	0.694843	0.71529	0.717428	0.717748	0.717811	0.717821		0.246491	0.249984	0.43972	0.576903	0.671451	0.73887	0.778271	0.802631	0.820482	0.833295		1.00116	0.906442	0.84288	0.643814	0.461519	0.357395	0.360177	0.438258	0.588753	0.799352		0.141471	0.141665
2019-2020	2	N0	A237	1.74879	1.92366	24.1366	42.358	55.9657	65.5022	69.3282	68.8447	64.0439	53.7201		0.0291564	0.029291	0.170172	0.429894	0.582986	0.646717	0.667294	0.674904	0.678335	0.679778		0.283514	0.286033	0.478236	0.617553	0.701823	0.753984	0.78082	0.7958	0.805813	0.812342		0.808965	0.760755	0.55118	0.409945	0.306162	0.260973	0.28264	0.34985	0.463984	0.619349		0.21065	0.210675
2019-2020	2	N0	A238	11.2292	11.4525	31.697	47.7702	60.494	70.6256	76.2756	78.344	76.9301	70.4714		0.011454	0.0117396	0.282661	0.669509	0.848784	0.915306	0.935887	0.943393	0.946759	0.948172		0.316574	0.318637	0.459082	0.571642	0.649873	0.704437	0.735254	0.753651	0.766653	0.775603		0.762094	0.767156	0.471917	0.390752	0.361045	0.36612	0.396635	0.442546	0.50836	0.595625		0.179562	0.180334
2019-2020	2	N0	A239	14.084	14.16	27.6755	40.9022	52.0541	61.1445	66.1425	67.7432	65.9687	59.4688		-8.48801e-05	0.000597379	0.371705	0.660218	0.75462	0.786707	0.796673	0.800411	0.802147	0.802909		0.317432	0.319722	0.474009	0.587801	0.661165	0.709506	0.735735	0.75099	0.761563	0.768718		0.762003	0.769575	0.441651	0.347849	0.312172	0.315865	0.3488	0.399542	0.473044	0.571258		0.259279	0.259463
2019-2020	2	N0	A240	0.347434	0.460594	20.0515	38.7598	54.1857	66.3871	72.7179	74.2718	71.0663	61.362		-0.00782394	-0.00735192	0.154626	0.415182	0.617919	0.739407	0.792788	0.81759	0.831224	0.838296		0.314073	0.315304	0.459612	0.590703	0.673858	0.724225	0.748902	0.761965	0.77022	0.77526		0.933449	0.87796	0.677373	0.516425	0.393069	0.335075	0.354308	0.426535	0.552555	0.725662		0.149036	0.151941
2019-2020	2	N0	A241	0.854237	0.941177	14.6766	28.2289	40.0989	50.421	56.8557	59.9332	59.7464	54.6349		0.0584141	0.0584147	0.088582	0.370979	0.755863	0.893288	0.918551	0.923977	0.925426	0.925764		0.311543	0.31498	0.47299	0.583694	0.662932	0.722433	0.759077	0.782781	0.800909	0.814527		0.842278	0.848882	0.702498	0.579372	0.494914	0.451529	0.454038	0.487915	0.5539	0.653024		0.15751	0.157923
2019-2020	2	N0	A242	20.758	21.1406	41.6467	55.4222	65.9934	74.4968	79.5511	81.9054	81.7461	77.7723		0.0142906	0.0144761	0.164866	0.45256	0.648216	0.740901	0.77361	0.786441	0.792516	0.795205		0.187635	0.195747	0.47139	0.598098	0.669479	0.715456	0.741159	0.756881	0.768481	0.776988		0.879807	0.797251	0.548942	0.424622	0.332702	0.301948	0.339481	0.4231	0.555091	0.725627		0.182333	0.182686
2019-2020	2	N0	A243	14.0149	14.6498	41.7589	58.2797	70.5335	80.1557	85.7452	88.2504	87.8945	83.2137		0.00330983	0.0037997	0.226289	0.518226	0.67957	0.753201	0.780267	0.791533	0.797227	0.799949		0.190443	0.19455	0.428469	0.582734	0.678692	0.741524	0.775891	0.796153	0.810433	0.820304		0.732807	0.692394	0.410546	0.322261	0.274708	0.271539	0.309453	0.373887	0.4687	0.589622		0.197432	0.198027
2019-2020	2	N0	A244	18.8108	19.2723	43.1649	58.5148	69.8419	78.485	83.1601	84.8042	83.5401	78.0246		0.0182519	0.0190782	0.226414	0.503778	0.700436	0.816022	0.867854	0.892738	0.906939	0.914644		0.29515	0.298769	0.506128	0.628626	0.697868	0.740128	0.762105	0.774623	0.783206	0.788987		0.869845	0.803025	0.51757	0.418279	0.355987	0.346136	0.389038	0.466661	0.582584	0.72919		0.219674	0.220034
2019-2020	2	N0	A245	14.4169	14.4625	25.3976	37.0011	47.0074	55.1921	59.6057	60.8548	58.9368	52.6849		-0.0154528	-0.0126471	0.294237	0.54286	0.688083	0.771881	0.811887	0.832805	0.845941	0.853936		0.31987	0.320936	0.461622	0.607103	0.707622	0.771382	0.803253	0.820211	0.830913	0.837408		0.754374	0.753963	0.428059	0.33076	0.290079	0.291132	0.325096	0.379478	0.459079	0.564826		0.255084	0.255317
2019-2020	2	N0	A246	10.6942	10.769	24.5078	38.5355	50.8541	61.4571	67.8789	70.694	69.959	63.9926		-0.0176858	-0.0157458	0.303504	0.592511	0.753266	0.838354	0.875581	0.893659	0.904251	0.910225		0.318409	0.320941	0.458811	0.570452	0.656423	0.723659	0.765842	0.793242	0.814112	0.829617		0.670162	0.7094	0.420181	0.355014	0.345702	0.36017	0.384278	0.412688	0.450267	0.502901		0.182101	0.182861
2019-2020	2	N0	A247	2.89968	2.91291	10.4615	21.5309	33.0835	44.4577	52.3764	56.7881	57.6239	52.8136		-0.0114888	-0.0114703	0.0599476	0.31906	0.542542	0.636858	0.663109	0.671335	0.674471	0.67556		0.322572	0.323769	0.557284	0.693819	0.744044	0.764548	0.772132	0.775427	0.777189	0.778095		0.995205	0.928765	0.891747	0.672429	0.475669	0.357046	0.346656	0.412849	0.551991	0.755173		0.163021	0.164724
2019-2020	2	N0	A248	1.5369	1.60759	16.4475	31.9137	45.3863	56.7093	63.2125	65.6089	63.92	56.4233		0.00920135	0.00963878	0.1977	0.485853	0.678726	0.77887	0.818503	0.83569	0.844633	0.849028		0.303234	0.305631	0.46602	0.595373	0.686483	0.750856	0.787612	0.809737	0.825482	0.836397		0.844517	0.779725	0.534468	0.407658	0.317142	0.285277	0.317967	0.39417	0.516163	0.676342		0.15759	0.157973
2019-2020	2	N0	A249	6.15625	6.30454	21.6923	34.6343	45.1725	53.7909	58.7822	60.8149	59.9783	54.9318		0.0139187	0.0140993	0.1544	0.438453	0.649686	0.756669	0.795891	0.811595	0.819137	0.822521		0.317839	0.320895	0.485085	0.605388	0.689732	0.750795	0.786924	0.809465	0.826108	0.838141		0.791476	0.726127	0.501014	0.391085	0.312215	0.286301	0.318557	0.389961	0.502689	0.649039		0.224161	0.224206
2019-2020	2	N0	A250	-2.89921	1.03667	41.8882	52.8636	58.8873	62.4077	63.5954	63.2312	61.2587	56.8991		0.0128641	0.0129161	0.230907	0.616807	0.751548	0.786618	0.794678	0.797004	0.797843	0.79812		0.317977	0.319583	0.475821	0.610935	0.698748	0.754255	0.782671	0.798287	0.808507	0.814988		0.957155	0.881039	0.574853	0.4537	0.373417	0.354509	0.399473	0.48686	0.620218	0.790769		0.149768	0.150656
2019-2020	2	N0	A251	5.81125	6.24958	28.4675	43.627	55.6665	65.874	72.5196	76.3229	77.6265	74.938		0.00879415	0.00889359	0.177598	0.538803	0.750641	0.831913	0.85592	0.864164	0.867632	0.868984		0.312885	0.318198	0.50876	0.614284	0.681832	0.729522	0.758017	0.776267	0.790237	0.800838		0.900689	0.83554	0.570546	0.453373	0.373553	0.350372	0.387384	0.464616	0.584919	0.740749		0.15944	0.162277
2019-2020	2	N0	A252	-6.1972	-0.564751	38.3271	47.0664	52.1559	55.6899	57.663	58.6267	58.764	57.6288		-0.00278811	-0.00266917	0.178794	0.497785	0.653199	0.708163	0.72403	0.729463	0.731755	0.732653		0.31742	0.317935	0.439996	0.585782	0.678996	0.73038	0.75268	0.763235	0.76922	0.772457		0.900169	0.8379	0.607669	0.468645	0.366325	0.325238	0.353436	0.428668	0.552698	0.718143		0.1392	0.141007
2019-2020	2	N0	A253	16.3141	16.3461	28.1048	42.4419	55.6626	67.0957	73.712	76.0668	74.1201	66.1754		0.0118542	0.0119364	0.178908	0.577893	0.828	0.924714	0.952797	0.962243	0.966132	0.96761		0.278808	0.280551	0.439776	0.577493	0.66925	0.728833	0.760064	0.777544	0.78917	0.796666		0.824289	0.816653	0.578666	0.466073	0.399346	0.376693	0.397307	0.446518	0.527029	0.638466		0.170708	0.171182
2019-2020	2	N0	A254	3.49805	3.96114	29.0175	44.894	56.2542	64.4834	68.4568	69.2429	66.8944	60.1312		-0.00493932	-0.0043409	0.253447	0.546994	0.690527	0.752071	0.774081	0.783138	0.787687	0.789854		0.204655	0.208904	0.478428	0.623468	0.696864	0.737924	0.757891	0.768715	0.775826	0.780409		0.865934	0.828934	0.494696	0.381379	0.320052	0.311985	0.353241	0.426415	0.535982	0.678235		0.151988	0.154537
2019-2020	3	N0	A301	9.6893	9.69215	14.2352	21.6714	28.9779	35.0286	37.8389	37.8299	35.0025	28.9416		0.00747039	0.00767971	0.107524	0.264944	0.369525	0.422676	0.443249	0.452009	0.456492	0.458655		0.322785	0.323728	0.436368	0.572209	0.68873	0.778195	0.829757	0.859894	0.880299	0.89348		0.827715	0.764516	0.646495	0.478314	0.336368	0.260033	0.267945	0.334599	0.45895	0.632974		0.199657	0.199708
2019-2020	3	N0	A302	3.25487	3.4288	16.8482	27.9893	37.6721	46.5549	52.8741	56.9974	59.2577	58.3388		-0.00382158	-0.0037882	0.0425623	0.200402	0.401438	0.543885	0.602422	0.625826	0.636606	0.641132		0.311075	0.311544	0.487784	0.681931	0.778433	0.821012	0.836661	0.843245	0.846622	0.848268		0.757741	0.737061	0.686741	0.500983	0.344652	0.248972	0.234834	0.278281	0.376814	0.527456		0.149966	0.151145
2019-2020	3	N0	A303	18.3917	18.3927	24.369	36.816	49.9144	60.5318	64.5585	62.9723	56.0422	44.0489		0.00603858	0.00610969	0.166701	0.510535	0.691936	0.754667	0.771864	0.777466	0.779716	0.780549		0.297745	0.301538	0.475758	0.607916	0.710224	0.792417	0.845837	0.881765	0.910115	0.932032		0.739774	0.701084	0.476877	0.378479	0.315203	0.29673	0.324407	0.382761	0.474308	0.594741		0.1931	0.193203
2019-2020	3	N0	A304	-2.11688	1.16429	40.5521	52.9775	60.5594	65.7671	68.4302	69.3606	68.7011	65.6296		0.00491868	0.00511134	0.221951	0.57841	0.75844	0.826468	0.84733	0.854826	0.858133	0.859494		0.296732	0.297761	0.448037	0.609935	0.722104	0.792364	0.826876	0.844937	0.856151	0.862834		0.961401	0.89722	0.602915	0.474136	0.388446	0.363816	0.403252	0.485396	0.613485	0.780177		0.167774	0.169267
2019-2020	3	N0	A305	-0.84778	2.65281	44.9088	56.7956	63.0607	66.323	66.907	65.722	62.6007	56.6932		0.00568454	0.0057854	0.10604	0.367269	0.616664	0.762463	0.818459	0.840881	0.851481	0.856116		0.280939	0.28223	0.453322	0.626503	0.743292	0.816002	0.851887	0.870832	0.88272	0.889898		1.14603	1.06774	0.853722	0.655738	0.497534	0.42021	0.441374	0.530486	0.687812	0.903709		0.202055	0.205671
2019-2020	3	N0	A306	6.05034	6.07622	18.5991	36.0041	53.643	70.5779	82.0395	88.1268	88.7653	80.9759		0.0220258	0.0220537	0.256083	0.708766	0.846893	0.877555	0.883738	0.885346	0.885873	0.886029		0.201816	0.210654	0.463503	0.600433	0.694476	0.766568	0.813252	0.845301	0.871509	0.892876		0.621927	0.660134	0.418521	0.351948	0.335028	0.34061	0.357803	0.381142	0.414503	0.46345		0.162514	0.164007
2019-2020	3	N0	A307	9.74172	10.5374	41.08	58.7885	71.6792	81.6485	87.3368	89.7896	89.2365	84.1579		-9.69667e-05	6.14681e-05	0.121552	0.383461	0.596472	0.71172	0.755506	0.773339	0.781993	0.785908		0.285254	0.286959	0.45001	0.607645	0.723205	0.803521	0.847493	0.872725	0.889781	0.90091		0.796053	0.753571	0.567796	0.433053	0.332976	0.287622	0.305425	0.366374	0.47152	0.61582		0.0964169	0.0974139
2019-2020	3	N0	A308	3.46104	3.61016	23.077	40.8605	55.8315	68.379	75.8302	79.0212	78.0632	70.9868		0.0357864	0.0358714	0.249213	0.631145	0.790906	0.83951	0.852028	0.855965	0.857502	0.858055		0.298753	0.299777	0.441278	0.606055	0.733415	0.820981	0.866988	0.89214	0.908277	0.918182		0.977918	0.904803	0.60319	0.474903	0.38861	0.365094	0.407701	0.494386	0.628492	0.801581		0.162918	0.163695
2019-2020	3	N0	A309	10.6157	10.6923	24.7389	38.5185	50.0771	59.3993	64.4046	65.8478	63.744	56.7365		0.00862129	0.00889974	0.255432	0.606699	0.773091	0.836182	0.856031	0.863362	0.866687	0.8681		0.304506	0.306004	0.453033	0.603144	0.718623	0.801791	0.848388	0.875479	0.893943	0.906059		0.750949	0.734285	0.465397	0.375094	0.329382	0.323952	0.354278	0.407529	0.487393	0.592543		0.192661	0.194243
2019-2020	3	N0	A310	-2.26451	2.59527	47.2116	58.1853	64.0328	67.3333	68.3344	67.8173	65.6982	61.1868		0.0125706	0.0126781	0.247256	0.635255	0.792201	0.840277	0.852872	0.8569	0.858498	0.859084		0.308614	0.310814	0.473381	0.614579	0.717462	0.791186	0.833372	0.85866	0.876523	0.88877		0.868888	0.811586	0.511804	0.412037	0.3533	0.346033	0.388792	0.464226	0.57625	0.7185		0.150205	0.151864
2019-2020	3	N0	A311	3.6251	4.12959	36.3298	57.4518	72.3436	82.6668	87.0582	87.0644	82.6857	72.3735		0.0350548	0.0350554	0.0556034	0.226524	0.470912	0.572201	0.593362	0.598323	0.599752	0.600115		0.3256	0.326538	0.486762	0.655126	0.761965	0.823395	0.851575	0.865612	0.873975	0.878756		1.00009	0.907494	0.745127	0.570033	0.421466	0.34749	0.367599	0.452952	0.603115	0.806501		0.180579	0.180697
2019-2020	3	N0	A312	8.81546	8.97467	28.7977	47.6295	64.3874	79.5916	89.9045	95.9177	97.9402	93.5092		-0.0187686	-0.017432	0.1835	0.413659	0.582223	0.691892	0.74697	0.776123	0.794338	0.805238		0.295192	0.296149	0.435752	0.600043	0.72567	0.810604	0.854493	0.878166	0.893171	0.902269		0.760827	0.717894	0.45463	0.34486	0.276029	0.257657	0.2904	0.356982	0.460475	0.596156		0.260667	0.260741
2019-2020	3	N0	A313	3.144	3.19709	14.7406	27.0362	37.9293	47.2739	52.8274	55.0989	54.1118	48.4072		0.00115171	0.00116178	0.0941507	0.4431	0.662983	0.728568	0.742974	0.746829	0.748113	0.748498		0.282811	0.284246	0.4467	0.613166	0.734321	0.816058	0.859233	0.883212	0.89892	0.908825		0.822729	0.809756	0.756333	0.567088	0.409889	0.313138	0.297207	0.338341	0.434084	0.582432		0.146478	0.146945
2019-2020	3	N0	A314	6.00551	7.06676	37.3991	53.3773	65.0201	74.3334	80.1131	83.2477	84.0974	81.3652		7.58444e-05	0.00144322	0.283112	0.55185	0.696488	0.769225	0.799519	0.813644	0.821614	0.825928		0.326001	0.326001	0.46197	0.790613	0.835322	0.839937	0.840439	0.840519	0.840535	0.840538		0.816754	0.777752	0.459519	0.357579	0.303427	0.298888	0.339868	0.410196	0.514223	0.647959		0.120823	0.131564
2019-2020	3	N0	A315	9.6201	9.9153	34.1553	51.7745	64.7274	74.0469	78.2723	78.6419	75.1714	66.4987		0.0232966	0.0238045	0.284528	0.604765	0.763186	0.829841	0.853074	0.862411	0.866995	0.869122		0.315846	0.316926	0.44521	0.593038	0.713401	0.801794	0.851138	0.879414	0.898303	0.910378		0.954308	0.895664	0.549455	0.440674	0.379989	0.375509	0.424083	0.507051	0.629094	0.783833		0.27478	0.275086
2019-2020	3	N0	A316	6.07227	6.15398	20.3776	33.1526	42.9184	49.7717	52.4203	51.8772	48.143	40.447		0.0326998	0.0327413	0.185142	0.582146	0.803367	0.875926	0.894359	0.89997	0.902083	0.902811		0.320783	0.321354	0.463728	0.637409	0.748819	0.809912	0.836221	0.848582	0.855539	0.859272		0.981415	0.950706	0.711562	0.570818	0.475157	0.436023	0.458092	0.521454	0.628195	0.774947		0.165218	0.165634
2019-2020	3	N0	A317	0.916374	1.03925	17.7275	32.5528	44.5128	53.9026	58.8107	60.1141	57.8436	50.6219		0.00496588	0.00497023	0.0853549	0.424471	0.616122	0.663976	0.673089	0.675279	0.67594	0.676118		0.318261	0.318578	0.474228	0.676299	0.783684	0.831035	0.848008	0.85495	0.858404	0.86003		0.896829	0.82709	0.677524	0.519328	0.388545	0.322812	0.338228	0.409863	0.537457	0.712313		0.136806	0.13748
2019-2020	3	N0	A318	4.87705	4.91308	16.6274	30.6422	43.6171	55.0241	61.8875	64.6904	63.4109	56.2709		0.0362983	0.0363044	0.0949396	0.394514	0.693903	0.811955	0.840365	0.848158	0.850777	0.851568		0.28204	0.282933	0.454812	0.637833	0.750281	0.812459	0.840015	0.853379	0.861153	0.865487		0.937731	0.867028	0.762916	0.600153	0.459362	0.383352	0.391707	0.458991	0.58394	0.757541		0.20823	0.208247
2019-2020	3	N0	A319	7.14905	7.1567	14.3148	25.427	36.7262	47.0412	53.1698	55.3323	53.4028	45.9102		0.0260186	0.0260188	0.0440006	0.240124	0.560181	0.685157	0.707836	0.712538	0.713748	0.714018		0.280586	0.281362	0.457171	0.637173	0.737276	0.787987	0.809026	0.818764	0.82421	0.827126		0.791138	0.769111	0.804211	0.605253	0.426282	0.308744	0.280578	0.316369	0.411645	0.562884		0.25036	0.250949
2019-2020	3	N0	A320	-0.871414	-0.802243	16.0794	34.3112	50.2901	63.6445	71.1404	73.6422	71.1497	61.6885		0.0115403	0.0116167	0.121092	0.38844	0.58657	0.676735	0.706003	0.716594	0.72123	0.723108		0.319343	0.319747	0.451249	0.633055	0.753799	0.818939	0.846025	0.858302	0.864967	0.868398		0.819626	0.743577	0.525479	0.396726	0.298541	0.260498	0.291512	0.369464	0.495985	0.661937		0.133576	0.13377
2019-2020	3	N0	A321	18.2972	18.3037	26.0092	38.9409	52.7494	65.9647	74.3461	77.894	76.3885	67.7496		-0.00366827	-0.0026512	0.351049	0.670195	0.806287	0.862122	0.881987	0.890226	0.894416	0.896445		0.296001	0.296454	0.475918	0.679146	0.780981	0.825787	0.842152	0.848996	0.852484	0.854171		0.639216	0.677353	0.383273	0.32962	0.33051	0.352154	0.378847	0.406519	0.440342	0.486116		0.194116	0.19448
2019-2020	3	N0	A322	12.4784	12.5572	27.311	42.1053	54.7708	65.2698	71.2028	73.2964	71.5782	64.4621		0.0139392	0.0145042	0.172745	0.431074	0.654661	0.80542	0.878214	0.914301	0.935184	0.946571		0.310076	0.311341	0.466367	0.616431	0.716143	0.778228	0.809086	0.825522	0.835936	0.842298		0.734885	0.738647	0.521364	0.399228	0.324193	0.293235	0.306884	0.350314	0.4257	0.533996		0.242016	0.242045
2019-2020	3	N0	A323	2.68824	2.902	22.4078	37.5238	49.1362	57.9756	62.4778	63.5941	61.3717	54.4847		0.0037822	0.00392183	0.116048	0.37872	0.614266	0.750422	0.803732	0.825655	0.836318	0.841137		0.326357	0.32733	0.486377	0.651486	0.756734	0.817819	0.846114	0.860326	0.868857	0.873775		0.827914	0.798395	0.635563	0.492724	0.385629	0.332465	0.342824	0.396844	0.495038	0.633884		0.179925	0.180175
2019-2020	3	N0	A324	4.27587	4.60301	23.9575	37.6345	48.4007	57.2833	62.7517	65.5011	65.7433	62.1227		0.0154852	0.0160177	0.235722	0.542554	0.730449	0.823097	0.858904	0.87429	0.882266	0.886178		0.299773	0.301253	0.465639	0.623099	0.730701	0.80005	0.835621	0.855045	0.867628	0.875495		0.912906	0.893974	0.671523	0.526364	0.427372	0.38348	0.399807	0.456917	0.556546	0.696733		0.162088	0.163861
2019-2020	3	N0	A325	1.85487	2.14485	18.7884	30.07	38.6277	45.3498	49.1557	50.6944	50.0771	46.2638		0.00269934	0.00269942	0.164951	0.528543	0.554296	0.555976	0.556101	0.556116	0.556118	0.556118		0.284797	0.285371	0.464655	0.669155	0.78157	0.835594	0.856737	0.86604	0.870999	0.873516		0.869474	0.81174	0.514696	0.386907	0.30384	0.28051	0.319017	0.398639	0.522721	0.68475		0.131334	0.135408
2019-2020	3	N0	A326	0.647833	0.756424	17.3119	31.8148	42.9646	50.9859	54.365	54.1804	50.4307	42.1154		0.0350067	0.0350067	0.0396	0.155452	0.458991	0.562412	0.574446	0.57614	0.576445	0.576491		0.311713	0.312046	0.478721	0.680177	0.779171	0.820824	0.835377	0.841242	0.844129	0.845473		0.962639	0.86826	0.77865	0.577265	0.39645	0.29546	0.301642	0.38307	0.537346	0.752296		0.136236	0.136578
2019-2020	3	N0	A327	1.48144	1.63508	21.9678	40.935	57.2279	71.2516	79.9602	84.1459	83.9691	77.1892		-0.00191052	0.000806137	0.302984	0.534971	0.663265	0.734468	0.767576	0.784591	0.795134	0.801468		0.296274	0.300013	0.471319	0.597752	0.693072	0.767918	0.815683	0.847387	0.872142	0.8911		0.808052	0.777641	0.458848	0.35433	0.29995	0.294454	0.333195	0.400394	0.500412	0.63034		0.125016	0.127583
2019-2020	3	N0	A328	16.4878	16.4971	22.4851	31.2962	40.3246	48.9189	54.5509	57.2762	57.014	52.3069		0.0090623	0.0094017	0.23042	0.535275	0.690989	0.755359	0.777103	0.785582	0.789621	0.791433		0.313052	0.313453	0.483351	0.691399	0.801238	0.850536	0.868616	0.876164	0.879996	0.881841		0.716581	0.692506	0.440022	0.356439	0.312687	0.307886	0.338453	0.391795	0.471352	0.574816		0.165213	0.166026
2019-2020	3	N0	A329	2.58115	2.78142	24.9757	43.5988	58.4516	70.1617	76.4527	78.4034	76.0831	67.7236		0.0152494	0.0153107	0.191116	0.578515	0.772451	0.835282	0.851632	0.856753	0.858738	0.859445		0.316045	0.31781	0.486648	0.637549	0.739551	0.8061	0.840961	0.860415	0.873301	0.881564		0.823667	0.811203	0.573218	0.458485	0.388866	0.364808	0.38622	0.437782	0.522133	0.638283		0.142198	0.143198
2019-2020	3	N0	A330	2.64405	2.69163	15.1569	28.7393	40.5723	50.3104	55.5837	57.0859	54.8075	47.3667		0.0142857	0.0143	0.0991675	0.453162	0.766419	0.890498	0.922337	0.931661	0.935002	0.936085		0.286809	0.289808	0.456147	0.590802	0.693647	0.773313	0.822842	0.854775	0.878934	0.896762		0.759512	0.735804	0.5816	0.473413	0.396011	0.360911	0.373573	0.418762	0.497483	0.607019		0.198291	0.198329
2019-2020	3	N0	A331	5.0231	5.20792	22.7648	37.1678	48.8479	58.4295	64.0502	66.4468	65.7378	60.4281		0.0113792	0.0114207	0.151272	0.470607	0.627714	0.676853	0.689242	0.693026	0.694459	0.694957		0.275771	0.277302	0.468068	0.649401	0.766888	0.838539	0.873617	0.892113	0.903739	0.910787		0.785999	0.714648	0.509917	0.390796	0.300121	0.26538	0.29473	0.367619	0.485611	0.640138		0.190083	0.19024
2019-2020	3	N0	A332	21.1975	21.1982	26.4712	38.6814	52.8057	65.7392	72.2562	72.6075	66.7341	54.1078		0.0033473	0.00337211	0.153543	0.514922	0.668711	0.709619	0.718726	0.721258	0.722138	0.722416		0.314824	0.315771	0.471375	0.638097	0.7477	0.812666	0.843144	0.858561	0.86786	0.873241		0.863489	0.818486	0.60527	0.460622	0.35511	0.308781	0.329769	0.396602	0.510692	0.666755		0.180399	0.180901
2019-2020	3	N0	A333	2.41382	2.59829	21.9739	38.3469	51.706	62.6499	69.0012	71.6004	70.5607	64.1788		-0.0150296	-0.0145866	0.161272	0.411933	0.571275	0.652232	0.684151	0.698041	0.705314	0.708918		0.309134	0.312919	0.47975	0.600399	0.691011	0.762274	0.807949	0.838424	0.86236	0.880821		0.935432	0.90197	0.671161	0.512296	0.399501	0.348759	0.367682	0.434	0.549282	0.709725		0.148611	0.149093
2019-2020	3	N0	A334	2.33694	3.04137	29.5225	44.8046	55.9527	64.6208	69.6244	71.8569	71.531	67.3342		0.0538007	0.0538696	0.303543	0.709998	0.847161	0.883195	0.891628	0.894104	0.895013	0.895318		0.317485	0.319428	0.45608	0.580585	0.677971	0.752534	0.797561	0.825627	0.846089	0.860542		0.896399	0.846194	0.521794	0.43717	0.396101	0.401735	0.448609	0.521687	0.625699	0.755318		0.144009	0.145093
2019-2020	3	N0	A335	4.33666	4.36906	16.6113	31.7943	45.9875	58.4658	65.8886	68.7741	67.0766	58.8874		-0.00497116	-0.00488752	0.178207	0.556411	0.750081	0.816379	0.834542	0.840471	0.842858	0.843746		0.317468	0.319601	0.476891	0.612183	0.709874	0.779384	0.818961	0.842609	0.859275	0.87068		0.805522	0.76025	0.55027	0.418058	0.322664	0.282691	0.305021	0.369653	0.478161	0.625248		0.122122	0.123664
2019-2020	3	N0	A336	11.9272	11.9355	19.536	31.2156	42.9997	53.6628	59.9081	62.0061	59.8338	51.906		-0.00276317	-0.00266265	0.17963	0.502715	0.652183	0.702331	0.716235	0.720855	0.722753	0.723474		0.29233	0.293341	0.439462	0.603458	0.72278	0.800469	0.83965	0.860491	0.873584	0.881467		0.900232	0.864413	0.649815	0.492028	0.377527	0.324535	0.34178	0.406969	0.521352	0.680768		0.151835	0.152788
2019-2020	3	N0	A337	1.09077	1.23534	20.179	36.8776	50.3548	60.982	66.6054	68.1981	65.8019	57.8424		0.00708738	0.00712108	0.108465	0.432692	0.690432	0.798194	0.829025	0.839002	0.842933	0.84435		0.311115	0.311115	0.436444	0.792286	0.840495	0.84505	0.845507	0.845574	0.845587	0.845589		0.705017	0.689932	0.496635	0.404978	0.348642	0.329733	0.34847	0.392189	0.463033	0.559578		0.11175	0.11219
2019-2020	3	N0	A338	7.05839	7.98219	37.3825	52.755	63.4248	71.2851	75.447	76.8886	75.7532	70.8087		0.00629096	0.00672559	0.179419	0.437538	0.610692	0.701853	0.738497	0.754601	0.763085	0.767311		0.312747	0.31342	0.477142	0.659327	0.766488	0.822179	0.845478	0.856269	0.86229	0.865499		0.777885	0.769638	0.565283	0.418457	0.318053	0.270646	0.281661	0.332384	0.424212	0.556457		0.220708	0.220843
2019-2020	3	N0	A339	4.37065	4.61292	25.9544	42.3901	55.0553	64.7782	69.8362	71.2412	69.0565	61.8099		0.0212945	0.021546	0.249268	0.605299	0.789526	0.862466	0.885827	0.894519	0.898479	0.900167		0.304875	0.307349	0.48863	0.632481	0.728644	0.79309	0.82825	0.848686	0.862794	0.872278		0.886313	0.840586	0.558987	0.454055	0.391111	0.378408	0.415148	0.484353	0.58954	0.72572		0.226571	0.226645
2019-2020	3	N0	A340	2.69362	3.1176	24.7873	39.5739	51.2886	61.18	67.5747	71.1822	72.3234	69.544		0.0167137	0.0173417	0.276893	0.606344	0.788455	0.872746	0.904242	0.917539	0.924351	0.927658		0.32285	0.322858	0.491371	0.762874	0.817453	0.826798	0.828373	0.82873	0.828832	0.828858		0.892265	0.891222	0.61269	0.492023	0.425134	0.405147	0.429043	0.481614	0.566277	0.68362		0.167907	0.170927
2019-2020	3	N0	A341	7.78726	8.21729	28.9334	42.683	53.4504	62.4535	68.21	71.4003	72.3141	69.6298		-0.000653397	-0.000418416	0.237285	0.54821	0.677635	0.722762	0.736244	0.741057	0.743177	0.74405		0.33256	0.333244	0.47874	0.650183	0.762876	0.827212	0.856013	0.869976	0.878061	0.882533		0.663085	0.668174	0.409813	0.329055	0.294911	0.293971	0.319152	0.360558	0.421959	0.504763		0.158683	0.161843
2019-2020	3	N0	A342	-0.11225	-0.0788532	10.2938	22.6834	34.2452	44.5635	50.9568	53.8031	53.0952	47.175		-0.00470385	-0.00470297	0.0369538	0.315066	0.525216	0.576571	0.585135	0.586948	0.587433	0.587546		0.249988	0.253462	0.466792	0.63185	0.747409	0.829568	0.877023	0.905942	0.926794	0.94147		0.770871	0.744691	0.732432	0.539605	0.371091	0.264793	0.245354	0.287624	0.388177	0.543172		0.151141	0.152206
2019-2020	3	N0	A343	9.16581	9.43009	28.4085	41.9085	51.9961	59.5569	63.3744	64.3162	62.4333	56.5718		0.000267135	0.000991732	0.273871	0.563498	0.702403	0.762463	0.784295	0.793426	0.798087	0.800349		0.241238	0.24146	0.461657	0.71464	0.808779	0.840032	0.849174	0.852403	0.853815	0.854392		0.84777	0.798125	0.47978	0.374896	0.315899	0.309269	0.352274	0.427525	0.539262	0.682145		0.159462	0.160071
2019-2020	3	N0	A344	2.43654	2.49567	16.6825	31.879	45.1235	56.1223	62.2302	64.1898	62.001	54.0518		-0.00692142	-0.00675382	0.152692	0.461062	0.660649	0.7499	0.780002	0.791434	0.796699	0.798962		0.318221	0.319018	0.493825	0.67364	0.775284	0.82754	0.849468	0.859701	0.865464	0.868573		0.826932	0.801026	0.663172	0.500219	0.373536	0.30512	0.308172	0.360792	0.462641	0.610492		0.14712	0.148754
2019-2020	3	N0	A345	15.2034	15.2062	21.4993	33.699	47.5727	61.3171	70.1685	73.8763	72.1124	62.7463		0.0128958	0.0129636	0.216596	0.656446	0.868193	0.934996	0.952115	0.957425	0.959465	0.960185		0.308881	0.310049	0.454033	0.606785	0.718316	0.792846	0.83166	0.852921	0.866658	0.875187		0.803932	0.823981	0.695956	0.55749	0.460544	0.40612	0.400722	0.429141	0.491537	0.590524		0.237573	0.237971
2019-2020	3	N0	A346	0.34479	0.457074	19.8964	38.46	53.7665	65.8735	72.1553	73.6972	70.5165	60.8873		-0.00117773	-0.00111719	0.126701	0.427432	0.609576	0.678187	0.697808	0.704346	0.707018	0.708025		0.313348	0.314181	0.477675	0.6462	0.745684	0.799105	0.822328	0.833455	0.839869	0.843413		0.901374	0.864731	0.77562	0.582147	0.420755	0.326643	0.320718	0.3767	0.492644	0.663686		0.117529	0.139172
2019-2020	3	N0	A347	4.9993	5.32199	29.83	48.6388	63.7117	76.1455	83.6469	87.1646	86.9198	80.979		0.0321941	0.0321942	0.0445577	0.199594	0.524255	0.678134	0.707293	0.713265	0.71477	0.715098		0.311659	0.313794	0.482778	0.631069	0.737257	0.8116	0.853185	0.87765	0.894637	0.906079		0.899204	0.867155	0.762663	0.567138	0.40701	0.314565	0.30955	0.365774	0.481591	0.652771		0.149932	0.150582
2019-2020	3	N0	A348	5.71079	5.75597	18.3983	31.9548	43.3634	52.2211	56.4322	56.8671	53.5183	45.305		-0.0157224	-0.0156335	0.210741	0.513184	0.608387	0.634067	0.64035	0.642273	0.643007	0.643265		0.30553	0.307948	0.477518	0.612404	0.704367	0.767301	0.802277	0.822901	0.837323	0.847146		0.880478	0.862565	0.584979	0.443353	0.354757	0.322208	0.346852	0.409613	0.51341	0.656636		0.29629	0.296293
2019-2020	3	N0	A349	2.86529	4.08017	32.3372	45.8631	55.4819	63.0918	67.8112	70.4094	71.2126	69.1981		-0.0151011	-0.0132993	0.291103	0.54856	0.681877	0.749101	0.777604	0.791172	0.798998	0.803345		0.303718	0.304516	0.44043	0.604228	0.724902	0.802312	0.840379	0.860121	0.872212	0.879287		0.71056	0.684109	0.371539	0.295314	0.26511	0.274467	0.315387	0.375802	0.460489	0.567098		0.115807	0.120829
2019-2020	3	N0	A350	11.8881	11.9021	20.3295	32.7271	45.5903	58.1077	66.6401	71.1748	71.6161	65.7358		0.0108673	0.0113052	0.285134	0.622594	0.778907	0.840594	0.86104	0.868954	0.872709	0.874389		0.324101	0.327132	0.495017	0.622068	0.712842	0.779326	0.818917	0.843688	0.861996	0.875228		0.766013	0.784067	0.482468	0.379743	0.335356	0.330098	0.355542	0.400116	0.468134	0.562742		0.206869	0.208207
2019-2020	3	N0	A351	7.51427	7.57154	20.3753	33.9794	45.92	56.0035	61.816	63.9698	62.4783	55.8075		0.0268925	0.0269264	0.158485	0.521262	0.734067	0.80514	0.823205	0.828683	0.830735	0.831438		0.305025	0.307229	0.497354	0.642918	0.731222	0.785157	0.812396	0.827329	0.837132	0.843393		0.897062	0.845812	0.655204	0.516022	0.410854	0.36346	0.38334	0.449226	0.562138	0.71593		0.253098	0.253274
2019-2020	3	N0	A352	20.442	20.4443	26.4037	38.3111	52.0141	65.6491	74.408	78.005	76.0968	66.6085		0.0185323	0.0191355	0.272427	0.598106	0.779498	0.863639	0.895068	0.908322	0.915102	0.918388		0.303666	0.304847	0.469392	0.637695	0.750167	0.819229	0.852858	0.870418	0.881327	0.887844		0.775155	0.792056	0.548415	0.435259	0.374201	0.353281	0.369053	0.408762	0.475351	0.571564		0.247407	0.247565
2019-2020	3	N0	A353	12.999	13.1094	30.7316	47.5153	61.599	73.1217	79.5612	81.7853	79.8387	71.9798		0.00327612	0.00344644	0.239325	0.581637	0.723339	0.77036	0.783694	0.788246	0.790169	0.790925		0.301381	0.303963	0.464421	0.598239	0.698713	0.774264	0.819737	0.84822	0.869183	0.884201		0.737839	0.744037	0.449844	0.351487	0.307244	0.302634	0.330313	0.378283	0.450722	0.549265		0.230779	0.230891
2019-2020	3	N0	A354	9.40229	9.41011	18.3114	32.8568	48.02	62.1127	70.634	73.7628	71.2945	61.192		0.00298456	0.00300586	0.133343	0.513331	0.71488	0.774039	0.78764	0.791469	0.79281	0.793236		0.2023	0.205271	0.450005	0.629383	0.735836	0.800222	0.83264	0.850418	0.862111	0.869603		0.813498	0.77158	0.659369	0.498984	0.367625	0.295586	0.298903	0.354746	0.462216	0.615975		0.19306	0.193241
2019-2020	1	N180	B101	6.9045	6.96313	22.0463	40.4363	58.7085	76.6957	89.8375	98.2243	102.1	98.2656		-0.00866363	-0.00850738	0.246063	0.68303	0.885868	0.955188	0.974774	0.981387	0.984142	0.985207		0.177776	0.191838	0.45192	0.554142	0.618532	0.666518	0.697678	0.719484	0.737863	0.753518		0.733632	0.718846	0.361641	0.25127	0.20034	0.198786	0.238752	0.304933	0.402445	0.530483		0.158978	0.172268
2019-2020	1	N180	B102	0.549544	0.633788	16.7896	34.4151	50.9225	66.3512	76.9907	83.2194	85.2449	80.4521		-0.0156019	-0.0155941	0.200649	0.724352	0.861233	0.885039	0.888926	0.889777	0.890014	0.890073		0.283925	0.285015	0.393091	0.516008	0.62261	0.707662	0.75903	0.790365	0.812457	0.827354		0.708637	0.709014	0.42034	0.2789	0.195939	0.166182	0.188306	0.244717	0.338661	0.470885		0.132926	0.143714
2019-2020	1	N180	B103	0.575058	0.61144	13.3182	29.8264	46.3607	62.4096	73.6852	80.2765	82.239	76.6968		0.00132207	0.00136992	0.208751	0.603039	0.749252	0.788026	0.796969	0.79955	0.800482	0.800788		0.264277	0.266211	0.389058	0.502769	0.597334	0.674876	0.724736	0.757395	0.78225	0.800562		0.560488	0.571101	0.314007	0.215588	0.167448	0.156719	0.177966	0.219641	0.285197	0.376678		0.268974	0.269003
2019-2020	1	N180	B104	4.1971	4.22578	17.2525	35.4365	54.1823	72.6772	85.7773	93.4322	95.624	88.9642		-0.0197029	-0.0189662	0.197447	0.515835	0.75261	0.893231	0.955689	0.9852	1.00173	1.01051		0.266511	0.268987	0.404647	0.516071	0.602912	0.671486	0.714816	0.743093	0.764704	0.780804		0.758175	0.75051	0.482091	0.346743	0.264568	0.234413	0.256269	0.312669	0.406516	0.537482		0.272458	0.273138
2019-2020	1	N180	B105	9.37167	9.419	25.7421	47.1081	68.7419	90.0575	105.38	114.73	118.228	112		0.0248564	0.02488	0.364951	0.822824	0.90916	0.924345	0.926998	0.927619	0.927803	0.927852		0.275804	0.277444	0.403546	0.521167	0.612044	0.68005	0.720102	0.744519	0.761953	0.773996		0.698655	0.738269	0.398521	0.29857	0.266261	0.26996	0.296456	0.336161	0.394331	0.476989		0.194311	0.219146
2019-2020	1	N180	B106	9.20966	9.26111	22.8695	38.9291	54.2299	68.4658	78.0111	83.1883	84.0721	78.2297		-0.00308777	-0.0024704	0.283539	0.577682	0.705328	0.75615	0.773527	0.780477	0.783887	0.785472		0.261787	0.262423	0.39004	0.546559	0.656561	0.723011	0.753974	0.769381	0.778485	0.783619		0.514201	0.534321	0.277139	0.186409	0.146932	0.140916	0.161095	0.197613	0.254115	0.333873		0.222774	0.227064
2019-2020	1	N180	B107	10.6948	10.7054	19.9146	35.746	54.0744	74.0143	89.6632	100.219	105.561	101.511		0.0204496	0.0204864	0.139916	0.506938	0.773819	0.877831	0.906488	0.915576	0.919103	0.920355		0.26777	0.272457	0.431359	0.537787	0.620593	0.690019	0.737886	0.772083	0.800828	0.824726		0.742313	0.707548	0.440533	0.313789	0.232782	0.205969	0.235006	0.301247	0.407575	0.550262		0.127706	0.145726
2019-2020	1	N180	B108	11.9877	11.9926	18.4979	30.6349	44.9962	60.5708	72.4635	79.9642	82.7987	77.7003		-0.00704394	-0.00687263	0.242918	0.623992	0.786843	0.841264	0.856666	0.861904	0.864107	0.864967		0.275393	0.277727	0.423738	0.536901	0.615666	0.671272	0.703174	0.722509	0.73638	0.746091		0.640817	0.642645	0.352821	0.243212	0.187849	0.17605	0.202499	0.253514	0.332955	0.441852		0.28166	0.282471
2019-2020	1	N180	B109	6.90267	6.9337	21.1432	40.4048	59.5836	77.6535	89.5683	95.5653	95.5647	86.4771		-0.00651425	-0.00632537	0.310368	0.696811	0.824912	0.862417	0.872297	0.875508	0.876808	0.877295		0.279193	0.281194	0.429786	0.546881	0.62422	0.675486	0.703209	0.719217	0.730208	0.737557		0.684624	0.684787	0.424435	0.289501	0.20836	0.177417	0.19637	0.248461	0.336481	0.461058		0.246206	0.247449
2019-2020	1	N180	B110	2.14866	2.28237	20.6203	37.9839	53.0167	66.0521	74.2255	78.2345	78.2296	72.1186		-0.00599708	-0.00575467	0.227851	0.622134	0.83891	0.926789	0.955063	0.965563	0.970327	0.972348		0.281035	0.282338	0.408494	0.533576	0.627307	0.693503	0.730119	0.751252	0.765588	0.774967		0.772212	0.744095	0.438151	0.297302	0.210799	0.18303	0.214249	0.284567	0.397434	0.550068		0.125746	0.146325
2019-2020	1	N180	B111	-0.559215	-0.424528	19.0558	37.9433	54.5169	69.0818	78.3807	83.1164	83.4638	77.0647		-0.0116151	-0.0115898	0.334728	0.743282	0.813799	0.825996	0.828119	0.828615	0.828763	0.828801		0.269707	0.276598	0.470281	0.569279	0.634483	0.682848	0.713377	0.733948	0.750515	0.763829		0.594282	0.607227	0.295199	0.190237	0.144171	0.139208	0.167024	0.215335	0.288598	0.389346		0.130137	0.133156
2019-2020	1	N180	B112	14.0441	14.1561	33.0322	52.2721	69.4807	84.7856	94.6391	99.6942	100.105	93.3681		-0.0022968	-0.00141428	0.442995	0.780734	0.892026	0.930355	0.942411	0.946982	0.949127	0.950079		0.132834	0.166966	0.4932	0.577126	0.627534	0.665608	0.691392	0.710427	0.727543	0.7434		0.584303	0.622179	0.305506	0.227176	0.209911	0.221647	0.248218	0.282533	0.329765	0.395696		0.25986	0.261797
2019-2020	1	N180	B113	6.47364	7.27574	40.3539	60.43	75.4287	87.3719	94.5035	97.9431	98.0104	92.9151		0.00484585	0.00516947	0.448489	0.807832	0.899286	0.92408	0.930471	0.932536	0.933369	0.933681		0.23337	0.237727	0.434711	0.559082	0.640525	0.69754	0.730851	0.751629	0.767071	0.778375		0.674149	0.69232	0.342823	0.243491	0.208242	0.212983	0.245874	0.295629	0.367591	0.46512		0.236283	0.238033
2019-2020	1	N180	B114	4.99823	5.15857	24.754	43.3252	59.8836	74.9694	85.2795	91.384	93.608	89.5129		-0.00229894	-0.00208791	0.346159	0.7794	0.926214	0.969692	0.981221	0.984985	0.986514	0.98709		0.265312	0.275951	0.473638	0.561132	0.621483	0.670042	0.703688	0.728481	0.750372	0.769932		0.672623	0.703896	0.369364	0.270287	0.236204	0.239136	0.266893	0.309327	0.371557	0.458537		0.124888	0.140863
2019-2020	1	N180	B115	5.49904	5.77312	28.0052	46.2723	61.7649	75.4753	84.6951	90.1319	92.1704	88.7		0.015851	0.0159393	0.474993	0.813308	0.868242	0.878917	0.881023	0.881571	0.881751	0.881804		0.283291	0.286373	0.434945	0.541209	0.6173	0.674123	0.708842	0.731122	0.748018	0.76059		0.599666	0.616316	0.277331	0.190333	0.163895	0.173647	0.207088	0.254308	0.320654	0.40929		0.175117	0.17687
2019-2020	1	N180	B116	6.17393	6.22199	16.0353	27.329	38.3902	49.2801	57.3471	62.6802	65.5038	63.936		-0.00233305	-0.00208629	0.180007	0.452675	0.597754	0.657947	0.678066	0.68581	0.689448	0.691054		0.274992	0.277501	0.445138	0.560344	0.630249	0.674331	0.697534	0.710766	0.7198	0.725833		0.413511	0.415502	0.190251	0.106658	0.0651154	0.0568575	0.0775092	0.116672	0.17738	0.260509		0.0990341	0.113926
2019-2020	1	N180	B117	3.11351	3.21963	19.0462	35.27	50.2976	64.4383	74.4467	80.6823	83.4504	80.4102		0.016411	0.0164995	0.105305	0.341519	0.573326	0.711679	0.765356	0.786926	0.797133	0.801598		0.270035	0.272658	0.432249	0.548628	0.625924	0.678702	0.708315	0.726019	0.738602	0.747348		0.671086	0.653969	0.446546	0.312267	0.220995	0.180689	0.195941	0.248804	0.340915	0.470517		0.106242	0.129415
2019-2020	1	N180	B118	8.93636	8.97702	23.254	41.688	60.0045	77.5929	89.7473	96.6265	98.269	91.5597		0.0132078	0.0132566	0.248576	0.685255	0.837897	0.876779	0.885515	0.887988	0.888865	0.889148		0.22755	0.235963	0.454245	0.552507	0.612801	0.655394	0.681373	0.698488	0.712041	0.722777		0.618198	0.632215	0.356391	0.247794	0.194165	0.1811	0.202872	0.246947	0.31699	0.415518		0.201279	0.202064
2019-2020	1	N180	B119	8.19659	8.21638	17.5351	31.1954	45.9632	61.3933	73.2343	81.1751	85.3033	82.6245		-0.00061289	-0.000507289	0.222117	0.614372	0.785602	0.840187	0.854775	0.859494	0.861386	0.862086		0.224186	0.233506	0.46336	0.568012	0.634071	0.682045	0.712052	0.732239	0.748539	0.761725		0.555958	0.563653	0.265968	0.180404	0.147848	0.151009	0.180661	0.226444	0.29285	0.381754		0.0970242	0.114026
2019-2020	1	N180	B120	8.58887	8.83299	30.3363	47.3388	60.8451	71.6862	77.8383	80.2316	78.9874	72.4263		0.0238577	0.0239553	0.339517	0.719144	0.820622	0.845488	0.851199	0.852865	0.853475	0.85368		0.262326	0.265696	0.448442	0.568458	0.644265	0.694775	0.722853	0.73963	0.751598	0.759981		0.627722	0.628423	0.291546	0.186722	0.141298	0.140074	0.174326	0.230726	0.314164	0.425729		0.233735	0.23418
2019-2020	1	N180	B121	5.06485	5.18682	22.9343	40.6269	56.6146	71.2153	81.1146	86.8244	88.5958	84.026		-0.00570227	-0.00515389	0.303925	0.654425	0.809965	0.870904	0.89122	0.899153	0.902954	0.904673		0.285076	0.286781	0.444617	0.565513	0.636956	0.679412	0.70035	0.711617	0.718891	0.723455		0.655544	0.654947	0.314887	0.214206	0.172439	0.174	0.209597	0.26628	0.349075	0.458931		0.0531259	0.111216
2019-2020	1	N180	B122	3.12904	3.18998	19.0876	37.9107	55.9632	72.9248	84.4817	90.964	92.4838	86.1153		-0.0188665	-0.018759	0.204794	0.590621	0.756235	0.808732	0.822749	0.827286	0.829105	0.82978		0.278899	0.282957	0.439683	0.544613	0.62189	0.682628	0.721931	0.748521	0.769759	0.786491		0.667192	0.665293	0.394932	0.263861	0.186857	0.159665	0.181095	0.234653	0.323393	0.447734		0.131992	0.135677
2019-2020	1	N180	B123	11.2021	11.2989	28.4108	46.6458	63.5959	79.3922	90.2949	96.7206	98.9092	94.2026		-0.00212375	-0.00163575	0.270447	0.617948	0.791481	0.86399	0.88898	0.898917	0.903745	0.905958		0.27167	0.277988	0.444063	0.538679	0.609038	0.667382	0.707969	0.737534	0.763063	0.785088		0.624829	0.644744	0.374652	0.260125	0.201999	0.184928	0.203683	0.24552	0.31391	0.412075		0.33682	0.33684
2019-2020	1	N180	B124	12.851	12.8862	27.4674	46.0448	63.6273	79.2269	88.5933	92.308	90.2996	80.1671		-0.00291124	-0.0025762	0.289049	0.667582	0.832139	0.892047	0.910569	0.917355	0.920417	0.921711		0.231765	0.234886	0.421699	0.548882	0.628714	0.681028	0.709554	0.726298	0.738037	0.746098		0.696486	0.69755	0.436452	0.308381	0.233385	0.206424	0.22625	0.276991	0.361586	0.4808		0.2132	0.222866
2019-2020	1	N180	B125	17.9704	18.0218	33.0202	51.8218	70.5949	89.0079	102.291	110.526	113.887	109.073		0.000297186	0.000560803	0.297416	0.661912	0.800001	0.845374	0.858434	0.862977	0.864935	0.865722		0.257356	0.258457	0.40635	0.557218	0.659243	0.72277	0.75409	0.770601	0.780943	0.787177		0.599249	0.628876	0.343841	0.248148	0.210158	0.20652	0.227902	0.264554	0.32065	0.400753		0.244055	0.244658
2019-2020	1	N180	B126	8.43525	8.46577	21.8219	39.6812	57.3463	73.9063	84.7704	90.1932	90.1105	81.7071		-0.0150045	-0.014608	0.216128	0.550898	0.73872	0.822021	0.851476	0.863312	0.869093	0.871754		0.268566	0.270737	0.416207	0.534331	0.61804	0.677464	0.711507	0.732043	0.746681	0.756841		0.691735	0.686705	0.482636	0.337162	0.238583	0.192021	0.202452	0.251586	0.340855	0.469981		0.233756	0.238968
2019-2020	1	N180	B127	2.72893	2.79737	18.9508	37.0727	53.7918	68.8414	78.4892	83.2686	83.2473	75.9405		-0.0199256	-0.0196506	0.284925	0.667623	0.816495	0.866122	0.880523	0.885559	0.887739	0.888619		0.26153	0.264802	0.429494	0.546455	0.628182	0.687675	0.723197	0.745577	0.762272	0.774488		0.650025	0.651547	0.339245	0.227391	0.172965	0.163709	0.193194	0.247385	0.330553	0.443773		0.323798	0.324203
2019-2020	1	N180	B128	9.95069	10.0102	24.8791	42.0281	58.15	72.9589	82.7284	87.8682	88.4554	81.9923		-0.0089917	-0.00883005	0.261281	0.614933	0.739887	0.777476	0.787503	0.790785	0.792121	0.792624		0.248111	0.249973	0.44067	0.581427	0.658949	0.702305	0.722694	0.733289	0.739927	0.743966		0.542853	0.527299	0.230523	0.134437	0.0876623	0.0837861	0.117117	0.174149	0.259034	0.370678		0.191612	0.19287
2019-2020	1	N180	B129	10.7912	10.8003	19.2991	33.6628	49.7638	66.489	78.7296	86.019	88.1418	81.818		-0.00275953	-0.00271971	0.208464	0.656262	0.830089	0.875558	0.885769	0.888644	0.889656	0.88998		0.269229	0.269781	0.430213	0.583834	0.657241	0.690075	0.702504	0.707894	0.710744	0.712183		0.712344	0.688763	0.444043	0.299353	0.202628	0.16256	0.183264	0.244923	0.349704	0.495148		0.375276	0.375631
2019-2020	1	N180	B130	9.48027	9.50761	22.9381	41.2779	59.4398	76.3286	87.178	92.2835	91.5438	82.1557		-0.0151101	-0.0149784	0.24466	0.696219	0.895204	0.959589	0.977023	0.982722	0.985029	0.985892		0.258718	0.259417	0.440837	0.591954	0.658434	0.687264	0.698088	0.702785	0.705278	0.706543		0.728977	0.74045	0.448	0.323452	0.257826	0.238593	0.261123	0.310729	0.391106	0.504465		0.26243	0.277053
2019-2020	1	N180	B131	10.3172	10.3529	22.9989	39.6615	56.5689	73.2386	85.2141	92.5031	95.1889	90.2377		-0.014436	-0.014209	0.255963	0.635544	0.795748	0.850629	0.866646	0.872243	0.874659	0.875631		0.264124	0.268338	0.442642	0.548374	0.617593	0.666544	0.695549	0.713896	0.72773	0.738029		0.611424	0.609297	0.285083	0.184251	0.13996	0.138686	0.172296	0.22774	0.309711	0.418902		0.230494	0.233017
2019-2020	1	N180	B132	11.9752	11.988	21.7493	37.1916	53.8543	70.6027	82.4226	89.0685	90.3645	83.1884		-0.00582918	-0.00560051	0.273512	0.674754	0.846479	0.905475	0.922673	0.928671	0.931254	0.932291		0.257692	0.261185	0.448798	0.565072	0.635168	0.680321	0.704833	0.719248	0.729409	0.736446		0.640534	0.66013	0.355261	0.256629	0.216495	0.214135	0.240282	0.283971	0.349662	0.440724		0.198418	0.210529
2019-2020	1	N180	B133	3.73881	3.80368	20.1667	39.6088	58.462	76.4816	89.1079	96.5978	99.1233	93.5375		-0.00845498	-0.00709994	0.24757	0.528609	0.709448	0.813019	0.860009	0.883139	0.896747	0.904415		0.232505	0.242052	0.443201	0.541215	0.610812	0.667537	0.706981	0.735983	0.761436	0.783943		0.644183	0.652335	0.350182	0.24687	0.199869	0.193939	0.221637	0.270512	0.344825	0.446472		0.112017	0.128447
2019-2020	1	N180	B134	0.485859	0.521714	16.1373	36.6837	56.6546	74.9491	86.5099	91.7789	90.6706	80.2005		-0.00440534	-0.00439623	0.12244	0.583467	0.821929	0.881966	0.893849	0.896813	0.89774	0.898		0.257272	0.26397	0.491554	0.594144	0.651099	0.687394	0.707521	0.719761	0.728748	0.735306		0.727233	0.70121	0.5608	0.391384	0.259499	0.187918	0.190458	0.244435	0.34944	0.502224		0.220554	0.220942
2019-2020	1	N180	B135	5.94189	5.95043	13.57	26.8274	42.3122	59.3111	72.7981	82.0431	86.9522	83.9247		0.0054939	0.00550919	0.0384953	0.178757	0.396507	0.56905	0.640655	0.668187	0.6802	0.684916		0.275626	0.27799	0.437987	0.554523	0.628674	0.677028	0.703063	0.718125	0.728519	0.735525		0.447384	0.466711	0.387463	0.285549	0.213257	0.170868	0.163666	0.180871	0.222323	0.290463		0.0142748	0.0731565
2019-2020	1	N180	B136	15.2812	15.4323	35.2854	54.0264	70.368	84.7313	93.9675	98.781	99.3754	93.4321		0.00720217	0.00771005	0.305225	0.625334	0.758982	0.809475	0.825948	0.83229	0.835295	0.836637		0.276016	0.279543	0.443028	0.552425	0.627179	0.68116	0.713393	0.733785	0.749097	0.760406		0.622058	0.633687	0.340449	0.233829	0.183618	0.174494	0.199631	0.246493	0.319116	0.419792		0.268338	0.268712
2019-2020	1	N180	B137	5.63006	5.83968	27.4929	46.7943	63.5813	78.6067	88.7173	94.594	96.5852	92.3063		0.00964241	0.0097717	0.347008	0.712186	0.807775	0.83175	0.837415	0.83911	0.839746	0.839965		0.281345	0.284506	0.438382	0.544701	0.618085	0.671192	0.70284	0.722786	0.737689	0.748625		0.632467	0.639642	0.314569	0.212729	0.169744	0.168469	0.199944	0.251754	0.328643	0.432478		0.170856	0.171724
2019-2020	1	N180	B138	2.31922	2.41134	18.2774	35.2537	51.1972	66.2867	76.9603	83.548	86.3277	82.7562		0.0205633	0.0205785	0.0950102	0.402705	0.695893	0.822731	0.857293	0.867804	0.871689	0.87299		0.283143	0.285629	0.435844	0.54692	0.621867	0.673719	0.70311	0.720809	0.733462	0.742305		0.714411	0.706105	0.522661	0.384692	0.289107	0.243082	0.252305	0.299171	0.384813	0.508482		0.249093	0.250383
2019-2020	1	N180	B139	8.95515	8.99398	24.0119	43.1289	61.4558	78.1018	88.5594	93.2998	92.2692	82.7641		0.045911	0.046185	0.41419	0.794284	0.911586	0.94601	0.95526	0.95833	0.959599	0.960086		0.277217	0.278871	0.428666	0.562715	0.655438	0.717468	0.750683	0.769536	0.782209	0.790461		0.72169	0.713764	0.419898	0.309016	0.250939	0.238682	0.267764	0.323544	0.409886	0.526603		0.312922	0.313178
2019-2020	1	N180	B140	0.794524	0.818149	13.1114	31.2512	50.6451	70.4794	85.1657	94.3951	98.1614	92.6645		-0.00425036	-0.00406779	0.125517	0.405791	0.642565	0.776143	0.828502	0.850265	0.860998	0.865933		0.245077	0.251748	0.471582	0.578166	0.641438	0.683956	0.708546	0.72398	0.735628	0.744368		0.64742	0.630514	0.470913	0.319678	0.207793	0.149974	0.155804	0.205457	0.299297	0.435353		0.271352	0.27253
2019-2020	1	N180	B141	6.48445	6.7483	30.9824	51.0239	67.5768	81.5515	90.19	94.4206	94.4786	88.1683		0.0148779	0.0150103	0.302244	0.692946	0.824401	0.861684	0.871145	0.874121	0.875288	0.87571		0.275464	0.281753	0.46232	0.556213	0.618425	0.664694	0.693921	0.71361	0.729451	0.74216		0.62996	0.626341	0.324239	0.222252	0.173774	0.168048	0.198606	0.252197	0.333038	0.441544		0.248254	0.248927
2019-2020	1	N180	B142	1.98503	2.51041	26.0288	41.089	52.7014	62.2792	68.3043	71.5512	72.3217	69.2092		0.00784089	0.00788143	0.247414	0.628372	0.736304	0.760971	0.766179	0.767591	0.768073	0.768222		0.265983	0.269763	0.443479	0.55203	0.622016	0.670323	0.698217	0.715458	0.728171	0.737405		0.542783	0.540677	0.289206	0.185084	0.128545	0.113129	0.135648	0.182853	0.257908	0.361215		0.284432	0.284685
2019-2020	1	N180	B143	7.66143	7.76944	24.5058	42.0061	58.424	74.0763	85.3394	92.5427	96.0453	93.2445		0.00629241	0.00634721	0.126774	0.450143	0.678945	0.772804	0.800482	0.809788	0.813603	0.815042		0.275054	0.278748	0.44673	0.5596	0.63762	0.694621	0.729014	0.750953	0.76755	0.779901		0.690743	0.684192	0.484512	0.352755	0.26496	0.225215	0.237286	0.284406	0.368162	0.488108		0.226519	0.226663
2019-2020	1	N180	B144	1.51528	1.55536	19.431	44.4503	70.4096	96.271	114.874	126.073	129.881	121.505		0.0132252	0.0132546	0.319204	0.717783	0.798242	0.813397	0.816202	0.81689	0.817104	0.817163		0.290398	0.291269	0.392588	0.511792	0.612164	0.688283	0.731866	0.757277	0.774478	0.785603		0.598265	0.625511	0.323388	0.237349	0.209279	0.213795	0.239575	0.277784	0.3331	0.409884		0.120869	0.128748
2019-2020	1	N180	B145	-0.0387062	0.0331775	17.2118	37.1022	56.0621	73.8642	86.0507	92.9885	94.8305	88.5155		0.000783523	0.000783525	0.469679	0.836117	0.83959	0.83967	0.839672	0.839672	0.839672	0.839672		0.274049	0.276619	0.438251	0.558164	0.638043	0.692483	0.722909	0.74102	0.753833	0.76269		0.610611	0.617825	0.275899	0.174692	0.134444	0.136376	0.170392	0.224112	0.302633	0.407894		0.123277	0.126441
2019-2020	1	N180	B146	4.71321	4.73506	14.5598	28.6541	43.6601	59.0956	70.715	78.2833	81.8699	78.5238		0.0065486	0.0065505	0.255598	0.83847	0.932119	0.943314	0.944689	0.944928	0.944982	0.944992		0.262253	0.268698	0.492999	0.59936	0.660167	0.699667	0.721857	0.735467	0.745526	0.752909		0.75529	0.758458	0.400291	0.291845	0.246645	0.247121	0.28341	0.341895	0.427846	0.542733		0.144665	0.152416
2019-2020	1	N180	B147	9.94901	9.96972	21.4336	38.117	55.4784	72.5486	84.4313	91.0619	92.3466	85.1816		-0.00884431	-0.00874458	0.372882	0.768641	0.858	0.878158	0.882551	0.883785	0.88422	0.884361		0.271457	0.277462	0.468482	0.572823	0.642034	0.692987	0.724698	0.745733	0.76238	0.775478		0.648448	0.660487	0.324584	0.216807	0.171243	0.168715	0.199827	0.251821	0.32958	0.435608		0.127682	0.139222
2019-2020	1	N180	B148	5.00349	5.01991	14.9925	30.2981	46.9188	64.0534	76.7729	84.7345	87.881	82.8842		-0.00328	-0.00322806	0.235609	0.645447	0.780248	0.814048	0.821633	0.823785	0.824549	0.824797		0.287881	0.291345	0.453221	0.560976	0.634021	0.686378	0.717447	0.737007	0.751636	0.762394		0.63002	0.614021	0.349338	0.232288	0.163383	0.142399	0.168189	0.224796	0.315338	0.438474		0.0980911	0.117773
2019-2020	1	N180	B149	0.956661	0.969355	10.9918	27.2893	45.3123	63.9548	77.6515	85.9474	88.6683	82.1706		-0.0020185	-0.00199797	0.0872504	0.436419	0.758124	0.897179	0.935668	0.947571	0.952045	0.953572		0.264052	0.266758	0.437138	0.557289	0.633627	0.6838	0.711115	0.72709	0.738239	0.745849		0.782149	0.744003	0.633267	0.443551	0.287838	0.199409	0.197515	0.256141	0.373843	0.545662		0.119451	0.141766
2019-2020	1	N180	B150	1.25549	1.34427	17.5951	33.899	47.9434	59.7139	66.5151	69.1093	67.5384	59.9935		0.0117705	0.0119823	0.222443	0.557791	0.729054	0.795422	0.816271	0.823912	0.827343	0.828784		0.269045	0.272456	0.437895	0.554261	0.63606	0.696174	0.732433	0.755483	0.772827	0.785639		0.566489	0.571639	0.369822	0.265785	0.204473	0.181021	0.194648	0.232838	0.297794	0.390638		0.258322	0.258543
2019-2020	1	N180	B151	3.99828	4.24585	29.479	51.2955	69.7073	85.5583	95.5994	100.759	101.31	94.7414		0.00665708	0.00678396	0.279721	0.686545	0.835936	0.87992	0.891271	0.894875	0.896299	0.896818		0.262053	0.265248	0.430637	0.545353	0.622886	0.677643	0.70953	0.729245	0.743719	0.754145		0.690908	0.692998	0.384591	0.270055	0.212963	0.201581	0.22999	0.283891	0.36743	0.48173		0.22706	0.245087
2019-2020	1	N180	B152	5.3441	5.58015	25.0873	40.4613	52.8516	63.0676	69.1838	71.9754	71.6045	66.4772		0.00640807	0.00782566	0.445389	0.731983	0.83074	0.867672	0.880258	0.885365	0.887923	0.889144		0.265521	0.269842	0.444399	0.553269	0.627007	0.680745	0.713385	0.734426	0.75055	0.762749		0.582667	0.59809	0.282328	0.189197	0.154246	0.156603	0.186068	0.231959	0.299039	0.390206		0.262652	0.267106
2019-2020	1	N180	B153	11.3199	11.382	27.9197	47.7205	66.8644	85.0102	97.5239	104.702	106.673	100.282		0.0361402	0.0363149	0.506526	0.875715	0.951093	0.968332	0.972209	0.973331	0.973739	0.973875		0.288477	0.289478	0.402751	0.531331	0.63636	0.714274	0.758288	0.783781	0.800981	0.812094		0.711565	0.719045	0.350502	0.248945	0.211914	0.218168	0.255961	0.312822	0.394379	0.50271		0.281684	0.283181
2019-2020	1	N180	B154	1.82343	1.90043	19.84	39.9652	58.5855	75.4296	86.325	91.8402	92.0623	84.1944		0.00537213	0.00538894	0.258688	0.706716	0.811876	0.831442	0.834927	0.835752	0.835999	0.836065		0.286458	0.287993	0.447016	0.577508	0.656246	0.703043	0.72592	0.738093	0.745853	0.75065		0.64714	0.633835	0.360696	0.23563	0.161586	0.137696	0.162976	0.220713	0.314061	0.442031		0.198156	0.200212
2019-2020	2	N180	B201	12.7576	12.7764	22.7611	37.7804	54.1203	71.1737	84.1524	92.6868	96.8098	93.1849		0.0271904	0.027397	0.406897	0.725606	0.8019	0.821338	0.82609	0.827559	0.828128	0.828331		0.245034	0.249107	0.42188	0.548507	0.646436	0.725845	0.778178	0.813888	0.8425	0.865015		0.494365	0.516103	0.23213	0.154248	0.129555	0.135289	0.160824	0.197894	0.250934	0.323559		0.147597	0.157631
2019-2020	2	N180	B202	3.57855	3.69803	22.0744	40.9196	58.2589	74.3932	85.604	92.3507	94.9354	90.679		0.0198232	0.0198795	0.46722	0.773607	0.815805	0.823173	0.824507	0.82483	0.824929	0.824956		0.284331	0.285626	0.430748	0.573019	0.672239	0.737098	0.770658	0.789073	0.801039	0.808536		0.499576	0.519512	0.215464	0.13855	0.116893	0.126483	0.155496	0.195583	0.251589	0.326985		0.258667	0.258798
2019-2020	2	N180	B203	2.52468	2.77011	24.5363	42.0339	56.1696	67.7824	74.6512	77.6674	76.9924	70.8136		-9.73454e-06	7.10425e-06	0.319648	0.814609	0.911341	0.927823	0.930599	0.931228	0.931409	0.931455		0.280698	0.283445	0.436333	0.565324	0.668033	0.750512	0.80326	0.837949	0.864602	0.884536		0.633446	0.646014	0.303528	0.214462	0.185815	0.194828	0.229419	0.279087	0.349192	0.442389		0.372275	0.372333
2019-2020	2	N180	B204	0.696369	0.764051	17.6131	36.7013	54.2988	70.0497	80.0154	84.7806	84.3939	76.2769		-0.00634729	-0.00586866	0.166405	0.447136	0.66476	0.793796	0.849857	0.875665	0.889733	0.896966		0.283903	0.285122	0.419896	0.564516	0.676373	0.755904	0.799579	0.824467	0.841088	0.85175		0.696167	0.692428	0.518588	0.378064	0.280063	0.231194	0.237615	0.281811	0.364701	0.486067		0.279977	0.280149
2019-2020	2	N180	B205	8.14998	8.2398	26.2065	45.7993	63.9684	80.6722	91.873	98.0638	99.4151	93.1167		0.0117739	0.0119964	0.376385	0.763089	0.877843	0.910082	0.91843	0.921118	0.922198	0.9226		0.283839	0.287398	0.439638	0.554963	0.646857	0.723324	0.774773	0.81041	0.839306	0.862286		0.716118	0.714817	0.384609	0.266322	0.208117	0.19819	0.230026	0.288545	0.378248	0.499901		0.220348	0.221069
2019-2020	2	N180	B206	10.0289	10.128	28.763	48.2033	65.5976	80.9242	90.5657	95.2139	94.9746	87.3601		0.0274731	0.0275634	0.48721	0.87915	0.9498	0.964035	0.966904	0.967663	0.967916	0.967992		0.243289	0.24933	0.458438	0.581266	0.665165	0.727844	0.767088	0.793136	0.813702	0.829797		0.6055	0.623356	0.310795	0.215921	0.179605	0.180559	0.208756	0.253515	0.319514	0.409939		0.214581	0.221932
2019-2020	2	N180	B207	2.15004	2.19004	14.9099	31.2238	47.637	63.7803	75.4117	82.5723	85.3827	80.9265		-0.00431879	-0.00430502	0.246991	0.709103	0.815216	0.834253	0.837537	0.838293	0.838514	0.838572		0.263728	0.26728	0.431393	0.554332	0.648079	0.722345	0.770048	0.801846	0.826751	0.84587		0.655965	0.642447	0.329363	0.216434	0.157874	0.147485	0.180359	0.241104	0.333906	0.457939		0.108995	0.125766
2019-2020	2	N180	B208	9.2619	9.4771	31.2386	50.6209	67.555	82.831	93.2476	99.4628	101.862	98.0314		-0.00140022	-0.00125737	0.382672	0.730916	0.809769	0.828471	0.83276	0.834018	0.834481	0.834637		0.272325	0.276011	0.44613	0.567577	0.655937	0.723175	0.765004	0.792253	0.813205	0.829022		0.666441	0.669888	0.319759	0.219888	0.181012	0.184907	0.221167	0.277243	0.358399	0.466137		0.251348	0.251427
2019-2020	2	N180	B209	3.20762	3.28834	18.7183	35.1451	50.1284	63.6576	72.5041	77.1571	77.7398	72.009		-0.00228172	-0.00211613	0.176405	0.542493	0.785001	0.892777	0.928525	0.941877	0.947924	0.950475		0.284646	0.286521	0.430167	0.567663	0.677098	0.761144	0.811638	0.842843	0.865354	0.881044		0.62591	0.633034	0.387837	0.272726	0.208046	0.185869	0.203819	0.248109	0.321624	0.425872		0.265626	0.265924
2019-2020	2	N180	B210	9.35389	9.36378	17.675	31.4393	46.8106	62.8341	74.6974	81.9581	84.4539	79.0172		0.000440595	0.00053988	0.224717	0.608487	0.767379	0.816298	0.829097	0.833178	0.834793	0.835383		0.268942	0.272399	0.449374	0.579887	0.673801	0.74369	0.786079	0.813056	0.833328	0.848251		0.605911	0.604281	0.346374	0.234286	0.171901	0.153167	0.175394	0.224406	0.303354	0.412699		0.0888624	0.116173
2019-2020	2	N180	B211	13.2544	13.2671	21.5653	34.8992	49.9399	66.1127	78.7953	87.4583	92.1113	89.4621		0.0369232	0.037143	0.263047	0.642992	0.846222	0.926549	0.951923	0.961225	0.965399	0.967148		0.270277	0.274096	0.463529	0.591	0.67622	0.736199	0.771147	0.792809	0.80877	0.820325		0.719848	0.696896	0.391194	0.279526	0.218999	0.207643	0.241765	0.305377	0.402484	0.531046		0.152728	0.163616
2019-2020	2	N180	B212	4.03941	4.14507	23.5873	44.6275	64.3401	82.837	95.7015	103.373	106.132	100.847		0.0189651	0.018983	0.22401	0.714834	0.882804	0.919737	0.926915	0.928717	0.929287	0.929448		0.223715	0.225309	0.431554	0.621363	0.738721	0.807595	0.840381	0.857341	0.86784	0.874112		0.687866	0.710402	0.445086	0.329222	0.269917	0.251411	0.268683	0.309056	0.375894	0.472728		0.302886	0.303545
2019-2020	2	N180	B213	14.4399	14.4399	15.9251	22.0731	33.3486	50.0329	66.3265	79.255	87.3351	84.5292		-0.00597568	-0.00564172	0.100458	0.309756	0.533563	0.712111	0.807343	0.856709	0.885813	0.901756		0.237231	0.239298	0.423936	0.586411	0.697516	0.771324	0.8107	0.833014	0.848005	0.857766		0.680934	0.699823	0.516714	0.425957	0.376566	0.357942	0.36758	0.395718	0.444498	0.516745		-0.0234775	0.0698938
2019-2020	2	N180	B214	7.28056	7.30108	18.7346	35.3914	52.7229	69.7515	81.5872	88.1686	89.3988	82.1857		-0.000156749	0.00015008	0.239729	0.614366	0.818953	0.904339	0.932797	0.943695	0.948787	0.951018		0.28443	0.287684	0.467763	0.598054	0.687246	0.750353	0.786969	0.809474	0.825877	0.837584		0.687294	0.691675	0.434043	0.313835	0.245822	0.222794	0.242467	0.290187	0.368984	0.480052		0.285105	0.321947
2019-2020	2	N180	B215	1.07276	1.0981	12.7404	29.3713	46.9241	64.7534	77.9209	86.2149	89.6724	84.9183		-0.00326887	-0.00323882	0.197997	0.609639	0.752292	0.786671	0.793982	0.79596	0.796632	0.796838		0.26331	0.265376	0.417491	0.555994	0.662198	0.741642	0.788592	0.817356	0.838011	0.852379		0.620155	0.60801	0.339418	0.219262	0.149068	0.127189	0.152234	0.208178	0.298184	0.421402		0.114306	0.122139
2019-2020	2	N180	B216	6.48586	6.54675	21.8243	40.3928	58.8741	77.1425	90.5885	99.2885	103.516	100.028		-0.000405299	0.000302637	0.28107	0.604439	0.769048	0.842104	0.868907	0.880141	0.885875	0.888654		0.252514	0.257268	0.456381	0.589298	0.683711	0.754964	0.799328	0.828388	0.850921	0.868133		0.624979	0.64039	0.313741	0.21079	0.168882	0.167621	0.197294	0.246018	0.318596	0.417936		0.242761	0.243968
2019-2020	2	N180	B217	10.826	10.954	32.2149	55.4763	78.0354	100.333	117.141	128.685	135.599	134.169		0.00469288	0.00484706	0.146174	0.480487	0.767179	0.923567	0.98202	1.00531	1.01636	1.02122		0.269987	0.271606	0.427019	0.579577	0.693068	0.77284	0.816849	0.84222	0.859424	0.870679		0.771335	0.759461	0.542412	0.379506	0.266247	0.211887	0.223314	0.279569	0.381989	0.529431		0.313347	0.314894
2019-2020	2	N180	B218	-0.118336	-0.0794541	12.7974	29.3843	46.0164	62.253	73.7954	80.7145	83.0984	78.0263		-0.00307081	-0.00306615	0.187437	0.640405	0.744141	0.760479	0.762959	0.763472	0.763608	0.763639		0.291514	0.292706	0.421308	0.561206	0.672219	0.75314	0.798477	0.824679	0.842375	0.853845		0.609113	0.584957	0.294746	0.189153	0.131527	0.120873	0.153864	0.215178	0.308613	0.431935		0.103088	0.115009
2019-2020	2	N180	B219	10.7018	10.7551	24.864	41.2552	56.5943	70.5282	79.5211	84.0071	84.0291	77.2691		0.00509882	0.00513948	0.172178	0.568104	0.757629	0.814267	0.827996	0.832063	0.833561	0.834064		0.299134	0.300481	0.439378	0.579447	0.683605	0.756057	0.795483	0.817917	0.832937	0.842625		0.563595	0.567117	0.318089	0.214027	0.158466	0.14292	0.163809	0.208356	0.279708	0.378968		0.234022	0.234168
2019-2020	2	N180	B220	6.81596	7.13574	31.4865	50.8201	66.8929	80.8269	89.9448	95.0682	96.559	92.2717		0.0275046	0.028133	0.543274	0.791695	0.843994	0.857998	0.86169	0.862915	0.863423	0.86362		0.284006	0.284728	0.427741	0.591233	0.698253	0.759819	0.787695	0.801357	0.809352	0.813828		0.542604	0.567403	0.253617	0.173079	0.150673	0.160114	0.18893	0.228712	0.284462	0.360293		0.228917	0.237211
2019-2020	2	N180	B221	3.28241	3.3224	17.4936	35.5845	53.2993	69.9754	81.1449	87.0705	87.7563	80.3218		0.0078327	0.00785753	0.272476	0.747018	0.872239	0.897743	0.902606	0.903819	0.904202	0.90431		0.257683	0.259208	0.425832	0.580862	0.684374	0.750084	0.783493	0.801654	0.81339	0.820716		0.628575	0.639004	0.34563	0.247444	0.204175	0.19971	0.22633	0.272405	0.342123	0.437648		0.286044	0.286121
2019-2020	2	N180	B222	20.5058	20.5544	35.3653	52.7304	68.6557	82.5542	90.8498	94.1771	92.5181	83.7183		-0.0127278	-0.01221	0.429089	0.777654	0.878095	0.908564	0.917184	0.920185	0.921485	0.922012		0.27435	0.275288	0.461304	0.630167	0.718161	0.761767	0.77983	0.788242	0.792991	0.795565		0.63878	0.671413	0.342092	0.249648	0.220841	0.226639	0.254261	0.294473	0.352418	0.433222		0.285475	0.296609
2019-2020	2	N180	B223	13.9948	14.0245	24.4519	37.8359	51.0487	63.6307	72.2156	76.9526	77.8596	72.7301		-0.00116176	-0.000590912	0.416752	0.702588	0.780482	0.80402	0.810733	0.813094	0.814127	0.814551		0.28261	0.284434	0.446241	0.591114	0.692218	0.760513	0.797397	0.818471	0.83272	0.842052		0.576636	0.600271	0.288219	0.202942	0.176014	0.182474	0.210634	0.251429	0.309732	0.389489		0.246837	0.253479
2019-2020	2	N180	B224	2.29701	2.41506	20.7834	39.4455	56.3953	71.8883	82.3597	88.3372	90.0621	84.9706		0.0080017	0.00806014	0.362656	0.800891	0.90012	0.921086	0.925358	0.92649	0.926869	0.926984		0.264301	0.265647	0.428781	0.59055	0.701193	0.771682	0.807284	0.826443	0.838678	0.846207		0.664362	0.690327	0.35126	0.251698	0.21662	0.219815	0.249375	0.29465	0.360813	0.452163		0.315226	0.316346
2019-2020	2	N180	B225	8.54222	9.35513	34.9441	49.4197	60.4134	69.619	75.7118	79.4254	81.1892	79.7939		-0.00228245	-0.00176797	0.341269	0.671926	0.792233	0.834021	0.846945	0.851743	0.853944	0.854895		0.265947	0.269185	0.4296	0.553102	0.647099	0.720773	0.767432	0.798103	0.821785	0.839675		0.571374	0.590175	0.28317	0.188514	0.15187	0.152046	0.179248	0.22291	0.287608	0.376627		0.110994	0.179377
2019-2020	2	N180	B226	1.99313	2.14815	25.7942	49.2602	70.1228	88.6934	100.751	107.1	107.97	100.328		-0.00779137	-0.00770627	0.226955	0.594742	0.725445	0.761999	0.771012	0.773771	0.774824	0.775193		0.285774	0.287819	0.447479	0.590021	0.694491	0.769153	0.811594	0.836846	0.854539	0.866556		0.611265	0.574294	0.265126	0.179863	0.139193	0.142482	0.184026	0.249835	0.34439	0.463974		0.105217	0.113817
2019-2020	2	N180	B227	5.22472	5.23781	14.4622	29.1248	45.2513	61.9592	74.3445	82.0155	84.8638	79.6154		-0.00869327	-0.00863818	0.242486	0.717581	0.890019	0.934999	0.945254	0.948189	0.949239	0.949582		0.272482	0.275656	0.484544	0.62809	0.715692	0.771272	0.800684	0.817529	0.829076	0.836818		0.736387	0.728528	0.434648	0.310315	0.240792	0.221064	0.248236	0.30607	0.398187	0.524366		0.132513	0.147674
2019-2020	2	N180	B228	7.951	8.40546	35.4946	55.4356	71.8084	86.0927	95.6971	101.473	103.915	100.925		-0.0223231	-0.0205311	0.35039	0.667323	0.821416	0.89426	0.923514	0.936864	0.944276	0.948227		0.281024	0.284186	0.425717	0.537353	0.628307	0.705088	0.757182	0.793399	0.822793	0.846137		0.613292	0.697849	0.376605	0.274524	0.247917	0.249295	0.262552	0.281556	0.311396	0.363692		0.222577	0.244324
2019-2020	2	N180	B229	-1.12084	-1.0714	14.1028	32.9515	51.3845	68.9135	80.9518	87.74	89.3519	82.7195		-0.00640136	-0.00636097	0.126926	0.470054	0.66628	0.732729	0.750031	0.755395	0.757448	0.758168		0.286008	0.28708	0.430527	0.585129	0.69619	0.768609	0.805431	0.82521	0.837766	0.84542		0.706405	0.667686	0.505841	0.358879	0.246112	0.190081	0.201809	0.260199	0.365617	0.513361		0.222345	0.225179
2019-2020	2	N180	B230	9.9261	9.93382	17.8526	31.2858	46.1766	61.3213	72.005	77.896	78.7581	71.7531		-0.00571576	-0.00569782	0.129409	0.504005	0.677636	0.723857	0.733891	0.73661	0.737531	0.737813		0.29429	0.295626	0.458975	0.610725	0.707508	0.766016	0.794541	0.809558	0.818996	0.82472		0.54917	0.531533	0.329955	0.207608	0.125631	0.0909472	0.107147	0.157678	0.244277	0.365133		0.101645	0.107913
2019-2020	2	N180	B231	3.07169	3.12057	19.5058	40.0282	59.9202	78.4807	90.7852	97.1941	97.7196	89.1886		0.0035635	0.00360007	0.111834	0.46136	0.745021	0.865611	0.90042	0.911737	0.91621	0.917828		0.297433	0.297948	0.457487	0.634242	0.728905	0.773737	0.791153	0.798789	0.802851	0.804908		0.769647	0.742244	0.621436	0.440887	0.296664	0.215513	0.213935	0.267857	0.376265	0.535623		0.248163	0.249452
2019-2020	2	N180	B232	17.4517	17.4592	26.3022	42.5915	61.985	83.3718	100.204	111.446	116.827	111.744		-0.0201143	-0.0194629	0.221729	0.551835	0.757881	0.862438	0.90392	0.922113	0.931718	0.936525		0.302282	0.302462	0.445112	0.644346	0.740449	0.777846	0.789884	0.79441	0.796497	0.797401		0.639687	0.638726	0.375513	0.25139	0.179585	0.155087	0.176239	0.227471	0.311824	0.429828		0.0772646	0.116789
2019-2020	2	N180	B233	8.8768	9.02823	28.1135	46.3591	62.6595	77.509	87.6357	93.5958	95.6964	91.5288		0.0212369	0.0214554	0.260303	0.634106	0.81522	0.882504	0.903041	0.910419	0.913676	0.915018		0.282176	0.283818	0.444498	0.596227	0.703725	0.776216	0.814992	0.836889	0.851504	0.860929		0.725765	0.709858	0.373286	0.258582	0.201032	0.193525	0.230122	0.294964	0.392664	0.522183		0.145985	0.148964
2019-2020	2	N180	B234	1.50606	1.56668	17.1524	35.7316	53.7409	70.9184	82.9034	89.9481	92.2036	86.6715		-0.0100026	-0.0099378	0.257879	0.745213	0.920891	0.967305	0.978049	0.981164	0.982292	0.982666		0.272928	0.275415	0.429668	0.561554	0.663262	0.741528	0.789488	0.819907	0.842514	0.85885		0.741515	0.757847	0.455531	0.340962	0.286195	0.274397	0.298668	0.345881	0.42014	0.524339		0.32511	0.326056
2019-2020	2	N180	B235	10.0237	10.264	31.5148	49.3811	64.562	77.9245	86.7829	91.8377	93.4167	89.4328		-0.00480281	-0.00469977	0.205591	0.580245	0.747546	0.801721	0.816341	0.821103	0.823023	0.823738		0.277357	0.280233	0.478992	0.623696	0.714984	0.773978	0.805489	0.823604	0.836035	0.844364		0.6255	0.631646	0.354368	0.244183	0.187652	0.1736	0.197153	0.244944	0.320592	0.425622		0.328291	0.328295
2019-2020	2	N180	B236	10.3185	10.3262	18.5081	32.4404	47.8772	63.5343	74.5151	80.4869	81.1969	73.7344		-0.00823011	-0.0080994	0.244549	0.68134	0.873926	0.93645	0.953437	0.959006	0.961266	0.962115		0.277733	0.279048	0.411354	0.546251	0.648827	0.721741	0.762123	0.785394	0.801135	0.811387		0.721493	0.721883	0.473728	0.334215	0.247637	0.212093	0.228568	0.279808	0.368274	0.494563		0.288899	0.292201
2019-2020	2	N180	B237	5.47802	5.5612	20.8245	37.3288	52.7875	67.2912	77.3785	83.3951	85.5612	81.4232		-0.0123883	-0.0121999	0.410662	0.744971	0.817267	0.834551	0.83858	0.839781	0.840229	0.840384		0.288668	0.290751	0.439247	0.572584	0.674706	0.751362	0.79691	0.824969	0.845234	0.859422		0.541572	0.535673	0.202245	0.113235	0.0793831	0.0860747	0.123557	0.179856	0.260048	0.364423		0.0830717	0.108563
2019-2020	2	N180	B238	6.6166	6.65478	19.5049	36.05	52.5784	68.6155	79.9023	86.5368	88.5876	83.1849		-1.12972e-05	-9.29287e-06	0.401024	0.793264	0.821766	0.824482	0.824771	0.824816	0.824825	0.824827		0.278733	0.282878	0.449705	0.56916	0.661451	0.736722	0.786768	0.821241	0.849139	0.871349		0.559167	0.573724	0.259248	0.161087	0.121491	0.120794	0.149559	0.196438	0.266067	0.361217		0.161285	0.166034
2019-2020	2	N180	B239	10.6575	10.86	29.6271	45.9709	60.2216	73.1419	82.0704	87.5564	89.9727	87.3101		-0.01951	-0.0182589	0.331318	0.65425	0.805715	0.873109	0.898629	0.90972	0.9156	0.918579		0.285754	0.288214	0.450538	0.582389	0.676442	0.743699	0.782487	0.80601	0.822856	0.834606		0.591337	0.616738	0.312554	0.21643	0.179627	0.178802	0.203882	0.24467	0.305696	0.391061		0.226616	0.23934
2019-2020	2	N180	B240	3.03394	3.08285	18.2571	36.6509	54.1111	70.059	80.3299	85.3678	85.182	77.1173		-0.0168099	-0.0166687	0.218105	0.630085	0.824473	0.891227	0.910087	0.916445	0.919091	0.920111		0.292035	0.29288	0.406103	0.549918	0.674834	0.770075	0.824062	0.855043	0.875621	0.888626		0.643253	0.659043	0.414654	0.292998	0.224549	0.19898	0.213916	0.255494	0.326513	0.429553		0.222846	0.232939
2019-2020	2	N180	B241	0.641705	0.688997	15.0891	32.9423	50.3935	66.9893	78.3932	84.8339	86.3846	80.1407		-0.0112108	-0.0112005	0.224185	0.70182	0.813977	0.833514	0.836774	0.837504	0.837711	0.837764		0.288546	0.289169	0.434985	0.61201	0.727769	0.792693	0.821192	0.834777	0.84252	0.84673		0.664023	0.658585	0.377609	0.247043	0.171067	0.145795	0.169652	0.225889	0.317762	0.445287		0.132954	0.136401
2019-2020	2	N180	B242	4.09489	4.28098	26.4965	46.9983	64.8557	80.6648	91.0189	96.668	97.8891	92.1386		0.00508575	0.00549861	0.468336	0.815006	0.90351	0.928171	0.93471	0.936875	0.937769	0.938113		0.282708	0.28406	0.423865	0.567557	0.676522	0.753499	0.795837	0.820087	0.836397	0.846955		0.683146	0.718293	0.394123	0.296514	0.263191	0.265357	0.290925	0.330266	0.388337	0.470545		-0.00977761	0.103306
2019-2020	2	N180	B243	11.1266	11.2004	27.1544	45.26	62.5058	78.8165	90.1769	96.9031	99.1911	94.237		0.00103419	0.00151963	0.40161	0.74944	0.858347	0.892722	0.902678	0.9062	0.907747	0.908384		0.286849	0.287359	0.446329	0.633992	0.740841	0.793321	0.81411	0.823319	0.82825	0.830763		0.603889	0.611207	0.273333	0.176114	0.13876	0.142227	0.17619	0.228763	0.305034	0.406952		0.144296	0.151334
2019-2020	2	N180	B244	5.18514	5.25282	20.7273	38.4914	55.4252	71.3845	82.4027	88.7972	90.73	85.4544		0.000322622	0.000524102	0.355556	0.702564	0.796851	0.822188	0.828571	0.830587	0.831382	0.831673		0.284266	0.285195	0.450285	0.613151	0.708724	0.760556	0.783419	0.794529	0.801022	0.804667		0.609108	0.619798	0.292241	0.194927	0.156897	0.158714	0.190389	0.240326	0.313421	0.412009		0.269335	0.26946
2019-2020	2	N180	B245	10.2802	10.3371	26.2477	45.0399	62.7508	78.9173	89.3941	94.6489	94.7211	86.9099		0.0135927	0.0148162	0.448143	0.748006	0.85098	0.888781	0.901409	0.906444	0.908924	0.910085		0.280401	0.283672	0.46315	0.596539	0.690546	0.758714	0.79903	0.824148	0.842659	0.856007		0.608474	0.625191	0.300942	0.207766	0.174162	0.177987	0.20839	0.254768	0.322058	0.413355		0.224485	0.234424
2019-2020	2	N180	B246	3.62133	3.85683	23.6587	39.8438	53.3603	65.041	72.5916	76.7019	77.6367	73.5744		-0.015914	-0.0158883	0.319456	0.825659	0.933759	0.953771	0.957378	0.958242	0.958504	0.958575		0.273751	0.275944	0.446126	0.588661	0.686818	0.753624	0.790303	0.811642	0.826351	0.836202		0.82215	0.826034	0.476892	0.341942	0.27314	0.257384	0.288453	0.349656	0.445597	0.577723		0.157012	0.165964
2019-2020	2	N180	B247	2.73126	2.7616	15.2463	32.2034	49.4835	66.4117	78.3482	85.3049	87.2918	81.2362		-0.00647741	-0.00638769	0.237303	0.657375	0.822032	0.870121	0.882207	0.885945	0.887383	0.887892		0.24876	0.252391	0.435439	0.575251	0.680054	0.760946	0.811485	0.844357	0.869505	0.888331		0.577598	0.595479	0.329593	0.236275	0.195228	0.189147	0.210742	0.249643	0.309612	0.393663		0.11521	0.121259
2019-2020	2	N180	B248	13.9012	14.1603	36.5007	55.7531	72.664	88.2387	99.302	106.458	110.245	108.303		-0.0192672	-0.0185205	0.297504	0.63434	0.790076	0.855006	0.877925	0.887297	0.891987	0.894212		0.290477	0.292098	0.435334	0.578285	0.690385	0.773674	0.821865	0.85066	0.870779	0.884331		0.609294	0.641637	0.339402	0.248355	0.217157	0.219134	0.243064	0.279927	0.334343	0.411301		0.124054	0.133732
2019-2020	2	N180	B249	3.28535	3.33571	19.2685	37.4083	53.3502	66.3972	73.2687	74.9218	71.3281	60.7295		-0.0123526	-0.0122778	0.248849	0.711231	0.882632	0.929656	0.940893	0.944235	0.945475	0.945896		0.253089	0.255217	0.424987	0.573339	0.678758	0.75203	0.792775	0.816641	0.833153	0.844236		0.696035	0.701273	0.41676	0.293124	0.225869	0.205522	0.228442	0.279563	0.3624	0.478352		0.0851184	0.0934036
2019-2020	2	N180	B250	7.1899	7.42169	28.1831	46.0063	61.4451	75.3656	84.9286	90.7555	93.2466	90.2442		-0.00106505	-0.000444969	0.229841	0.529464	0.706319	0.79289	0.82656	0.841173	0.848834	0.852643		0.275873	0.278418	0.447939	0.586739	0.686159	0.757404	0.798525	0.823463	0.841315	0.853757		0.618443	0.618615	0.341323	0.226663	0.165001	0.148197	0.172482	0.223466	0.304656	0.416809		0.230581	0.232045
2019-2020	2	N180	B251	17.9196	17.9213	23.239	35.1926	50.5033	67.7647	81.0561	89.1855	91.56	84.411		-0.00741948	-0.00733339	0.298458	0.724006	0.849189	0.88051	0.887708	0.889802	0.890566	0.89082		0.257714	0.264919	0.480973	0.602966	0.688226	0.754214	0.797148	0.826667	0.850798	0.870429		0.598018	0.626511	0.308905	0.224507	0.200121	0.208225	0.236214	0.275506	0.331132	0.407674		0.332548	0.333135
2019-2020	2	N180	B252	10.7629	10.806	25.4656	43.5756	60.8099	76.4828	86.4408	91.1349	90.5463	82.0969		-0.00101851	-0.000862306	0.386264	0.776236	0.874148	0.898513	0.90427	0.905997	0.906646	0.90687		0.290752	0.292327	0.446128	0.590223	0.691569	0.759542	0.795771	0.816186	0.829792	0.838556		0.639397	0.661367	0.322814	0.224799	0.190091	0.193881	0.224494	0.27114	0.338987	0.431834		0.283355	0.283961
2019-2020	2	N180	B253	13.6921	13.697	20.4319	32.7871	47.03	61.9262	72.6914	78.8086	79.9761	73.2921		-0.00317329	-0.00315754	0.350805	0.77835	0.84366	0.853821	0.855441	0.855793	0.85589	0.855914		0.265208	0.271796	0.459509	0.572274	0.657394	0.728282	0.777499	0.813158	0.843711	0.869783		0.558089	0.582654	0.266099	0.180874	0.154782	0.162074	0.190688	0.231626	0.28986	0.36947		0.359569	0.359996
2019-2020	2	N180	B254	8.20335	8.27092	24.2168	42.6496	60.2357	76.7841	88.1593	94.6927	96.5359	90.84		-0.00540842	-0.00514684	0.360175	0.734941	0.848579	0.88151	0.890278	0.893167	0.894353	0.894805		0.285778	0.286685	0.449793	0.62162	0.728802	0.789265	0.816552	0.829978	0.83789	0.842362		0.619913	0.64073	0.3249	0.220449	0.177051	0.173365	0.200015	0.24541	0.314134	0.409732		0.210957	0.215643
2019-2020	3	N180	B301	9.14804	9.35573	29.6295	47.0417	61.7955	74.6175	82.8903	87.3282	88.1842	83.4311		0.00479315	0.00492106	0.234671	0.594863	0.742291	0.789072	0.801755	0.805927	0.807628	0.80827		0.246689	0.246689	0.246689	0.718279	0.718279	0.718279	0.718279	0.718279	0.718279	0.718279		0.625297	0.623031	0.337144	0.223977	0.164167	0.149542	0.175847	0.228654	0.311653	0.425335		0.358518	0.358524
2019-2020	3	N180	B302	9.73217	9.75701	21.1948	37.1832	53.648	69.8524	81.2785	87.8925	89.6698	83.651		-0.0076156	-0.00705161	0.356933	0.733038	0.879769	0.932676	0.949396	0.955691	0.958613	0.959892		0.245215	0.251521	0.457635	0.565162	0.633069	0.680986	0.709778	0.728367	0.742734	0.753773		0.627697	0.634312	0.299197	0.204488	0.16876	0.173124	0.207199	0.259346	0.33464	0.434939		0.188574	0.215968
2019-2020	3	N180	B303	8.719	9.05573	29.5568	45.0174	57.9639	69.5288	77.5698	82.6905	85.346	83.8733		-0.00200408	-0.00184439	0.271812	0.681946	0.8451	0.89658	0.910569	0.915187	0.917078	0.917795		0.242923	0.24633	0.431402	0.544197	0.610945	0.653305	0.676036	0.689293	0.698571	0.704952		0.582022	0.590662	0.292517	0.198205	0.158461	0.156878	0.185148	0.231946	0.301615	0.396127		0.223443	0.227021
2019-2020	3	N180	B304	2.98149	3.02247	19.0258	40.1154	61.1051	81.1301	94.7382	102.133	103.3	94.7261		8.04449e-05	0.000127616	0.312571	0.795245	0.923892	0.952188	0.958008	0.959555	0.960073	0.96023		0.288688	0.289866	0.420062	0.543424	0.626961	0.680472	0.707818	0.722721	0.732364	0.738387		0.683947	0.710062	0.409472	0.316137	0.2814	0.281549	0.306334	0.34596	0.404938	0.487454		0.246618	0.257056
2019-2020	3	N180	B305	-1.60561	-1.54366	14.97	34.2067	52.2379	68.6438	79.255	84.5723	84.646	76.7422		-0.00303059	-0.00302452	0.134526	0.563276	0.719306	0.750624	0.756093	0.757346	0.757709	0.757802		0.25438	0.259667	0.461535	0.560161	0.615899	0.651455	0.671052	0.682866	0.69145	0.697633		0.701639	0.659754	0.531395	0.373909	0.247126	0.179434	0.18551	0.24283	0.350875	0.504382		0.284005	0.284428
2019-2020	3	N180	B306	9.07371	9.08548	17.7077	31.4684	46.5674	62.1188	73.5232	80.4366	82.7347	77.3961		-0.00975483	-0.00936421	0.292291	0.62985	0.763007	0.81007	0.824571	0.829908	0.832331	0.833365		0.27058	0.27306	0.458171	0.575743	0.639731	0.676624	0.694738	0.704555	0.710974	0.715076		0.534568	0.537172	0.254668	0.158337	0.113509	0.107887	0.134964	0.18272	0.255116	0.353293		0.098928	0.111022
2019-2020	3	N180	B307	17.2399	17.373	35.876	54.0932	70.5103	85.5095	95.7168	101.664	103.627	99.1495		-0.0104045	-0.00955217	0.29122	0.623522	0.792911	0.869415	0.898043	0.910252	0.916588	0.919715		0.24604	0.255681	0.4507	0.54293	0.607858	0.660594	0.697248	0.724234	0.747977	0.769055		0.641572	0.660433	0.37146	0.255015	0.197475	0.182487	0.203969	0.248812	0.320828	0.423173		0.263489	0.264405
2019-2020	3	N180	B308	11.8302	11.8477	21.8263	36.5882	52.1401	67.6358	78.6183	84.9544	86.5633	80.5716		-0.00125738	-0.0010402	0.248292	0.602169	0.754871	0.808026	0.823706	0.829227	0.831626	0.832598		0.255906	0.260169	0.43974	0.548414	0.618906	0.668293	0.69731	0.715539	0.7292	0.739304		0.581819	0.591139	0.310929	0.211552	0.165312	0.157906	0.182689	0.227831	0.297227	0.392847		0.259928	0.260492
2019-2020	3	N180	B309	7.89462	7.95714	24.2882	42.8847	59.9469	75.0546	84.4092	88.6283	87.7352	79.2991		-0.0137169	-0.0134844	0.380177	0.786599	0.90334	0.935569	0.943823	0.946459	0.947511	0.947899		0.263519	0.265014	0.393017	0.51197	0.599514	0.661505	0.696234	0.716592	0.730642	0.740022		0.634101	0.660509	0.341551	0.248073	0.215665	0.218858	0.246238	0.287971	0.348935	0.433428		0.168777	0.175136
2019-2020	3	N180	B310	2.53453	2.59357	18.0314	36.6081	54.7389	72.1622	84.4417	91.7885	94.3659	89.1134		-0.00153241	-0.00152992	0.352642	0.763963	0.800811	0.804668	0.805111	0.805184	0.805199	0.805202		0.263289	0.266138	0.443785	0.572892	0.657533	0.714572	0.74621	0.764957	0.778176	0.787289		0.565837	0.573597	0.238793	0.148992	0.11766	0.124751	0.159212	0.210082	0.282528	0.378565		0.115094	0.118481
2019-2020	3	N180	B311	4.48575	4.49866	14.5229	30.931	49.2641	68.5	82.9397	92.0348	95.639	89.9134		0.0118109	0.011812	0.336941	0.853253	0.901311	0.905852	0.906323	0.906394	0.906409	0.906411		0.268472	0.270472	0.409986	0.531017	0.621227	0.687608	0.726535	0.750333	0.767439	0.779378		0.65787	0.656659	0.304746	0.202234	0.160309	0.162831	0.20004	0.258688	0.344003	0.456895		0.131679	0.133482
2019-2020	3	N180	B312	9.04297	9.98475	41.7849	60.683	75.4403	88.1661	96.919	102.591	105.84	105.061		0.0308667	0.0312175	0.62927	0.902597	0.947969	0.958148	0.960465	0.961146	0.961398	0.961484		0.251929	0.252837	0.355747	0.473356	0.570108	0.6423	0.683247	0.707021	0.723088	0.733481		0.592733	0.629205	0.295359	0.219718	0.206665	0.222741	0.252519	0.289069	0.337952	0.404849		0.102622	0.181678
2019-2020	3	N180	B313	10.301	10.6666	34.128	52.3748	67.9302	82.0807	92.1456	98.7796	102.576	101.521		0.0450418	0.0450426	0.623491	0.927608	0.93847	0.939206	0.939265	0.939273	0.939274	0.939274		0.235623	0.243556	0.444155	0.544317	0.611785	0.663344	0.696913	0.720176	0.739435	0.755394		0.681039	0.712635	0.355562	0.266631	0.244194	0.256597	0.289003	0.332439	0.392668	0.474803		0.149338	0.180788
2019-2020	3	N180	B314	3.85504	3.90889	17.9473	34.343	49.8309	64.0963	73.5201	78.478	79.035	72.779		-0.00874082	-0.0083231	0.324791	0.66372	0.785533	0.826581	0.838902	0.843362	0.84536	0.8462		0.243131	0.247955	0.457628	0.574907	0.645217	0.691422	0.717241	0.732876	0.744236	0.752388		0.572426	0.58324	0.27986	0.183613	0.14338	0.141704	0.169971	0.216786	0.286578	0.381606		0.287536	0.289068
2019-2020	3	N180	B315	1.98086	2.0256	16.8771	35.4628	53.4976	70.3638	81.5932	87.501	88.1046	80.5108		-0.0150601	-0.0147861	0.17577	0.520227	0.752429	0.86458	0.905211	0.921527	0.929425	0.933009		0.253444	0.257799	0.425	0.53258	0.60909	0.667497	0.70443	0.729003	0.748366	0.763433		0.673491	0.672119	0.45884	0.323104	0.234827	0.195401	0.207717	0.25492	0.338826	0.459684		0.0988904	0.125621
2019-2020	3	N180	B316	7.49021	7.54369	25.5017	48.9284	72.6852	96.1871	113.208	123.75	127.973	121.6		-0.0300783	-0.0274993	0.349095	0.660501	0.827074	0.914437	0.952818	0.971616	0.982747	0.989108		0.281382	0.283148	0.410173	0.522132	0.605893	0.667461	0.703444	0.725353	0.741031	0.751917		0.699345	0.72689	0.400772	0.282246	0.229674	0.220203	0.244838	0.290831	0.362754	0.465		0.29173	0.29854
2019-2020	3	N180	B317	8.87197	8.99652	28.4563	47.959	65.3893	80.9806	91.1661	96.59	97.4472	91.1819		0.00645588	0.00654051	0.410805	0.766839	0.833675	0.847434	0.850251	0.851005	0.85126	0.851338		0.274136	0.277554	0.433814	0.536063	0.604908	0.654115	0.6833	0.701688	0.715458	0.725608		0.587984	0.600506	0.248997	0.162229	0.136701	0.148518	0.184761	0.235177	0.305349	0.39797		0.23164	0.23276
2019-2020	3	N180	B318	-0.136021	-0.124863	9.47017	25.5929	43.8198	63.0829	77.6086	86.7799	90.4154	84.628		-0.0044729	-0.00444007	0.092062	0.424982	0.72479	0.861957	0.902846	0.916302	0.921654	0.9236		0.252614	0.262198	0.484287	0.571131	0.621181	0.655214	0.675482	0.688648	0.698978	0.707109		0.792329	0.734531	0.604064	0.431021	0.287742	0.211051	0.218864	0.285505	0.410122	0.585405		0.112454	0.138082
2019-2020	3	N180	B319	11.3847	11.4415	25.8609	42.2901	57.4703	71.0756	79.6909	83.8127	83.4792	76.4617		0.0185136	0.018595	0.415416	0.768058	0.83428	0.847876	0.850652	0.851393	0.851642	0.851719		0.25376	0.25987	0.465837	0.568273	0.629785	0.671387	0.695532	0.710712	0.722176	0.73078		0.547242	0.566672	0.269237	0.192965	0.170884	0.179689	0.207942	0.247346	0.302623	0.377157		0.253637	0.255676
2019-2020	3	N180	B320	10.2341	10.3429	28.23	46.827	63.9304	79.7463	90.5862	96.9196	98.9978	94.1821		0.0336223	0.0337178	0.505869	0.806611	0.851747	0.860353	0.862035	0.86247	0.862613	0.862655		0.242886	0.249261	0.421231	0.520335	0.594005	0.654895	0.697061	0.727627	0.753885	0.776398		0.581934	0.591034	0.259903	0.177002	0.151369	0.161734	0.196326	0.245127	0.313361	0.40322		0.172255	0.175294
2019-2020	3	N180	B321	7.69278	8.24225	37.5088	58.0851	74.7099	89.061	98.6327	104.346	106.717	103.666		0.0296426	0.0302611	0.516056	0.832791	0.91446	0.938358	0.945021	0.947324	0.948316	0.948716		0.267861	0.27004	0.444363	0.56496	0.633738	0.674343	0.694501	0.705472	0.712651	0.717235		0.646773	0.671174	0.332025	0.237955	0.207222	0.213413	0.244116	0.289205	0.353948	0.442464		0.227602	0.235084
2019-2020	3	N180	B322	0.604031	0.714785	21.6432	43.7576	63.8133	81.8028	93.4506	99.4516	99.9608	92.0115		-0.0203088	-0.0196982	0.309633	0.685199	0.855277	0.923042	0.945916	0.954928	0.959282	0.961269		0.251182	0.259739	0.475267	0.56671	0.62095	0.658369	0.680807	0.695416	0.706877	0.715878		0.708511	0.720481	0.408954	0.286091	0.224489	0.209445	0.234885	0.286314	0.367846	0.481834		-0.0204618	0.110647
2019-2020	3	N180	B323	11.3148	11.3744	25.8512	42.7389	58.9142	74.1766	84.6916	90.7466	92.4759	87.2434		0.00677225	0.00682984	0.267701	0.702396	0.842094	0.876897	0.884699	0.886913	0.8877	0.887955		0.252767	0.258788	0.473995	0.58189	0.645662	0.688015	0.712169	0.72713	0.738269	0.7465		0.550957	0.568517	0.290898	0.199398	0.161354	0.158256	0.181894	0.222057	0.282777	0.367078		0.260328	0.260804
2019-2020	3	N180	B324	12.8877	13.4505	40.1726	58.4094	73.187	86.1306	95.0245	100.66	103.597	102.051		0.014385	0.0144885	0.348949	0.802072	0.936136	0.970228	0.978187	0.980532	0.981398	0.98169		0.20802	0.219997	0.436375	0.533362	0.601725	0.657946	0.697717	0.727555	0.75436	0.778766		0.69002	0.705882	0.374489	0.26196	0.212603	0.20684	0.235752	0.28634	0.363329	0.469674		0.179388	0.184075
2019-2020	3	N180	B325	2.81669	2.86151	17.8865	36.7052	54.9458	71.9654	83.2484	89.1253	89.6072	81.7844		0.00234907	0.00236717	0.255598	0.732216	0.853285	0.876628	0.880874	0.881893	0.882203	0.882287		0.220425	0.223729	0.407588	0.537095	0.62337	0.683075	0.717135	0.737823	0.75276	0.763326		0.633014	0.638473	0.377457	0.266235	0.206557	0.189146	0.210334	0.256619	0.331269	0.435654		0.186914	0.191477
2019-2020	3	N180	B326	2.54434	2.61044	16.7633	32.7328	47.8829	62.15	72.0298	77.8202	79.6881	75.1882		-0.0104343	-0.0103574	0.19641	0.600674	0.78187	0.838129	0.852629	0.85717	0.858935	0.859566		0.245148	0.250242	0.430056	0.530546	0.595782	0.64244	0.670631	0.688845	0.702896	0.713645		0.511755	0.53769	0.286814	0.199016	0.162503	0.157308	0.175655	0.208527	0.25953	0.332651		0.203996	0.204321
2019-2020	3	N180	B327	8.50676	8.52968	21.3117	39.5968	58.2313	76.0476	87.9164	93.9455	94.0082	85.0194		-0.00885945	-0.00817547	0.300089	0.675286	0.867936	0.952282	0.982649	0.995158	1.00144	1.00442		0.253656	0.261404	0.471705	0.571599	0.634438	0.679508	0.707259	0.72564	0.740243	0.751834		0.693443	0.713331	0.418647	0.31371	0.266946	0.259369	0.283074	0.326392	0.393467	0.487643		0.327968	0.328
2019-2020	3	N180	B328	6.22171	7.30503	38.2018	54.951	67.5424	78.0489	85.0172	89.3086	91.4413	90.0722		0.0312131	0.0312286	0.374489	0.864585	0.950392	0.964266	0.966522	0.967019	0.967158	0.967193		0.274348	0.27505	0.393984	0.533915	0.634482	0.69784	0.728652	0.744536	0.754226	0.75988		0.801933	0.805306	0.425637	0.307202	0.256326	0.254897	0.29287	0.355398	0.448003	0.572236		0.322569	0.322649
2019-2020	3	N180	B329	15.3805	15.4709	31.7194	48.8929	64.6531	79.0763	88.749	94.135	95.4097	90.1643		-0.007349	-0.00706498	0.257077	0.597824	0.741821	0.793024	0.808584	0.814213	0.816724	0.817772		0.27514	0.277754	0.447494	0.56021	0.627307	0.669182	0.691109	0.703588	0.712103	0.717791		0.552269	0.574341	0.305148	0.212901	0.174122	0.169382	0.190656	0.228034	0.285388	0.366278		0.105586	0.119257
2019-2020	3	N180	B330	11.9076	11.9687	30.348	53.1442	75.4934	96.8504	111.646	120.142	122.451	114.818		-0.0246596	-0.023096	0.25247	0.543555	0.72706	0.831633	0.879209	0.902753	0.916697	0.924618		0.260146	0.266818	0.438638	0.529627	0.59358	0.644157	0.678	0.701935	0.722091	0.739068		0.680102	0.680528	0.392313	0.25751	0.180157	0.154015	0.176996	0.232304	0.323297	0.450747		0.189179	0.207196
2019-2020	3	N180	B331	12.3653	12.3824	21.9686	36.2179	51.365	66.6548	77.7146	84.3527	86.5134	81.3086		-0.00899977	-0.00890523	0.273908	0.682438	0.813545	0.848325	0.85665	0.859147	0.860084	0.860406		0.249307	0.257202	0.449678	0.547631	0.615663	0.669229	0.705066	0.730467	0.751939	0.77013		0.600106	0.61914	0.314032	0.207581	0.160693	0.154001	0.179209	0.224371	0.293808	0.390794		0.284832	0.284923
2019-2020	3	N180	B332	3.13464	3.34307	26.5435	47.0977	64.5157	79.4716	88.8427	93.508	93.6894	87.0089		-0.000461603	-0.000228589	0.158634	0.491481	0.765281	0.917738	0.977348	1.00218	1.01447	1.02015		0.249931	0.258432	0.490274	0.57923	0.626879	0.65709	0.673982	0.684393	0.692168	0.697967		0.753954	0.76188	0.536493	0.393253	0.302206	0.261071	0.271979	0.317906	0.400827	0.52219		0.360098	0.361842
2019-2020	3	N180	B333	14.5092	14.5406	29.4696	49.9715	70.5433	90.0663	103.057	109.714	109.946	100.381		0.0371772	0.0371963	0.549213	0.877568	0.908835	0.913024	0.91363	0.913752	0.913783	0.91379		0.265735	0.266498	0.392448	0.538866	0.643796	0.710016	0.742334	0.759055	0.769296	0.775297		0.531452	0.563915	0.253127	0.187833	0.179719	0.197467	0.22625	0.260105	0.304297	0.36394		0.16451	0.170201
2019-2020	3	N180	B334	7.67921	8.16488	35.9557	55.8556	71.9073	85.6397	94.6262	99.777	101.528	97.8416		0.0196896	0.0199318	0.403995	0.796163	0.910081	0.941961	0.950222	0.952886	0.953959	0.954359		0.238096	0.253167	0.480126	0.564417	0.619509	0.66265	0.692188	0.713908	0.733164	0.750553		0.732348	0.744546	0.399241	0.28643	0.237832	0.234105	0.265843	0.319679	0.400593	0.511133		0.271356	0.273757
2019-2020	3	N180	B335	-1.00561	-0.935648	15.7855	34.8079	52.5864	68.8515	79.5451	85.1471	85.7506	78.6232		-0.0103167	-0.0103152	0.266222	0.802554	0.868879	0.875979	0.876787	0.87692	0.876948	0.876953		0.24338	0.252327	0.467051	0.564659	0.626849	0.672479	0.701306	0.720866	0.736793	0.749794		0.689595	0.679062	0.380055	0.251789	0.17899	0.157823	0.185798	0.245977	0.341996	0.473304		0.231116	0.233429
2019-2020	3	N180	B336	10.0076	10.3463	33.4685	51.3791	66.3229	79.4719	88.3426	93.6632	95.8567	92.9521		-0.00572679	-0.00541262	0.30011	0.684422	0.840669	0.894855	0.911063	0.916863	0.919426	0.920486		0.205722	0.214094	0.443796	0.549079	0.613206	0.657993	0.684977	0.702554	0.716315	0.727078		0.577083	0.60101	0.304554	0.211802	0.176542	0.176218	0.20098	0.240935	0.300509	0.383598		0.346756	0.346767
2019-2020	3	N180	B337	10.7562	10.8032	26.0171	44.1253	60.808	75.382	84.0566	87.4867	85.6433	76.2791		0.00874143	0.00916524	0.326906	0.699049	0.853543	0.909741	0.927348	0.933896	0.936897	0.938189		0.220963	0.228217	0.423331	0.531997	0.610422	0.673588	0.716385	0.746888	0.772709	0.794534		0.623264	0.63544	0.342322	0.240621	0.194709	0.188323	0.214012	0.259869	0.330021	0.426844		0.249921	0.253347
2019-2020	3	N180	B338	5.14631	5.16484	15.7828	31.5431	48.2057	64.8823	76.7796	83.7298	85.6514	79.4319		0.00566431	0.00567173	0.316657	0.802784	0.879117	0.89	0.891588	0.891908	0.89199	0.892009		0.132037	0.15175	0.443123	0.543437	0.605904	0.652935	0.684094	0.706416	0.725745	0.742778		0.580838	0.60104	0.286929	0.201203	0.173402	0.179808	0.208988	0.251535	0.312341	0.394921		0.293053	0.293471
2019-2020	3	N180	B339	8.65653	8.80434	27.3049	45.5376	62.3989	78.4637	90.1645	97.8891	102.114	100.266		-0.0052672	-0.00486162	0.380499	0.756587	0.880076	0.919101	0.930286	0.934196	0.935894	0.936583		0.225351	0.240385	0.489844	0.576616	0.628722	0.666425	0.690448	0.707067	0.720969	0.73275		0.618834	0.642036	0.317471	0.223666	0.190999	0.194816	0.2237	0.267498	0.331181	0.418661		0.245157	0.248077
2019-2020	3	N180	B340	0.38114	0.4397	15.7138	33.7215	50.9109	66.9625	77.7966	83.7589	84.9447	78.6011		-0.0115488	-0.0114629	0.162113	0.564839	0.808679	0.901201	0.927875	0.936823	0.940503	0.9419		0.249107	0.25325	0.445902	0.561455	0.633038	0.680889	0.707844	0.724213	0.736106	0.744622		0.716738	0.712032	0.521672	0.373927	0.271703	0.221572	0.229607	0.27731	0.365796	0.494768		0.12644	0.142606
2019-2020	3	N180	B341	0.773721	0.935153	27.6171	54.6794	78.8657	100.392	114.287	121.467	122.162	112.846		0.0203579	0.020382	0.481504	0.822692	0.861498	0.867207	0.868098	0.868289	0.868341	0.868353		0.268644	0.271793	0.440057	0.551642	0.623141	0.671388	0.698487	0.714804	0.726523	0.734786		0.534656	0.577814	0.233369	0.178989	0.186909	0.216898	0.249699	0.281433	0.318303	0.366938		0.190728	0.192405
2019-2020	3	N180	B342	13.6898	13.7066	23.4888	37.8515	52.8071	67.4653	77.5878	83.1275	83.9863	77.5178		-0.0147015	-0.0143643	0.211069	0.529132	0.693864	0.762214	0.785284	0.794262	0.798529	0.800437		0.253501	0.256454	0.409322	0.517974	0.593109	0.647156	0.679069	0.69899	0.713728	0.724419		0.573945	0.589373	0.346555	0.233439	0.171983	0.15088	0.166873	0.207093	0.27446	0.371528		0.111586	0.11972
2019-2020	3	N180	B343	15.158	15.3488	35.03	53.2899	69.8749	85.5702	97.0281	104.699	109.129	107.894		0.000524041	0.000620743	0.299599	0.752581	0.902896	0.943092	0.952716	0.955598	0.956677	0.957047		0.256749	0.258177	0.411165	0.551972	0.645708	0.705245	0.735578	0.752108	0.762817	0.769523		0.687151	0.709689	0.393839	0.286817	0.24161	0.236574	0.262472	0.307547	0.376345	0.472623		0.263018	0.266442
2019-2020	3	N180	B344	0.367767	0.516179	19.472	36.3392	50.196	61.4381	67.7411	70.0011	68.289	60.8855		-0.0086102	-0.00831673	0.243872	0.604075	0.776916	0.84319	0.864211	0.87202	0.875581	0.877102		0.272244	0.274288	0.434583	0.559834	0.640158	0.691869	0.719148	0.734602	0.74504	0.751902		0.668196	0.683588	0.411078	0.292562	0.230353	0.211273	0.230849	0.275486	0.348607	0.452859		0.298247	0.302328
2019-2020	3	N180	B345	2.19422	2.27939	20.7558	41.2418	60.2467	77.6072	89.0689	95.169	96.0399	88.7702		-0.010467	-0.0104644	0.280748	0.845288	0.925263	0.934779	0.93596	0.936168	0.936215	0.936224		0.242312	0.248772	0.441236	0.54239	0.609035	0.658176	0.688929	0.70947	0.725857	0.738879		0.779626	0.792519	0.445955	0.3331	0.284781	0.281273	0.313031	0.366735	0.447393	0.557645		0.153156	0.160391
2019-2020	3	N180	B346	3.63298	3.69532	19.3525	37.674	55.1575	71.5287	82.6526	88.8733	90.3068	84.1401		0.00494434	0.00498128	0.321356	0.801913	0.918699	0.942668	0.947349	0.948543	0.948928	0.94904		0.209042	0.224926	0.512991	0.606453	0.65822	0.693102	0.713979	0.727695	0.738625	0.747415		0.745061	0.761029	0.421547	0.314699	0.271258	0.270028	0.300898	0.351534	0.426929	0.5301		0.35484	0.355279
2019-2020	3	N180	B347	7.6963	7.84415	26.8433	45.8208	63.5159	80.5138	93.0176	101.393	106.161	104.595		-0.00701408	-0.00697047	0.256361	0.732322	0.88325	0.919029	0.926675	0.92876	0.929474	0.929696		0.15044	0.180365	0.474346	0.557094	0.609325	0.650405	0.679209	0.701093	0.72131	0.740598		0.617642	0.639486	0.328884	0.233459	0.197299	0.197792	0.224718	0.267657	0.331262	0.419213		0.126515	0.130907
2019-2020	3	N180	B348	14.3394	14.3639	28.3557	48.9596	70.5687	91.9812	107.035	115.587	117.518	108.89		0.0299337	0.0304015	0.311625	0.688776	0.881384	0.961958	0.989546	1.00043	1.00567	1.00806		0.195592	0.204578	0.425237	0.53316	0.605454	0.660613	0.696543	0.721482	0.742175	0.75938		1.00827	1.00892	0.585487	0.466752	0.420702	0.426394	0.471336	0.540308	0.639697	0.770878		0.367536	0.368515
2019-2020	3	N180	B349	14.8159	14.984	34.2855	52.5648	69.0991	84.5264	95.4912	102.476	105.912	103.342		0.00190281	0.00209387	0.328414	0.750151	0.896395	0.939903	0.951428	0.955183	0.956704	0.957275		0.224876	0.230666	0.469256	0.584623	0.647522	0.686311	0.707067	0.719286	0.727972	0.734084		0.670814	0.686569	0.369682	0.256339	0.204381	0.195705	0.222408	0.271424	0.347169	0.452526		0.231438	0.234641
2019-2020	3	N180	B350	10.8865	10.9517	26.212	43.6845	60.2075	75.5876	85.9911	91.7831	93.0871	87.2786		0.0044986	0.00452036	0.48476	0.88349	0.93048	0.937328	0.938383	0.938606	0.938667	0.938681		0.229547	0.236784	0.461484	0.56758	0.630677	0.673396	0.698335	0.714131	0.726164	0.735292		0.714603	0.717727	0.333171	0.217547	0.169647	0.170597	0.209737	0.272521	0.364621	0.487584		0.337367	0.337947
2019-2020	3	N180	B351	20.3565	20.5112	40.6077	60.5782	79.0499	96.5991	109.301	117.584	121.937	119.524		0.0386768	0.0386788	0.577552	0.910543	0.9274	0.928818	0.928955	0.928975	0.928979	0.928979		0.200877	0.207346	0.440369	0.561462	0.634898	0.684587	0.713316	0.73128	0.744759	0.754791		0.666394	0.704552	0.342947	0.261935	0.248283	0.266147	0.298837	0.338847	0.39221	0.464912		0.275168	0.277235
2019-2020	3	N180	B352	-0.159303	-0.101355	16.5721	36.2697	54.7228	71.3893	81.983	87.0477	86.6029	77.9068		-0.00417827	-0.00417404	0.124583	0.616043	0.820692	0.861773	0.868692	0.870222	0.87065	0.870756		0.257006	0.25809	0.403503	0.554248	0.657978	0.723416	0.755959	0.773205	0.784049	0.790605		0.729612	0.714959	0.576597	0.415873	0.293641	0.227051	0.227928	0.275555	0.369704	0.50858		0.190631	0.202114
2019-2020	3	N180	B353	19.875	20.0461	41.1575	59.6352	74.666	86.7299	93.3765	95.6225	93.5394	85.2951		0.0035753	0.00387228	0.378043	0.790551	0.927694	0.96958	0.981115	0.985009	0.986643	0.987281		0.254383	0.25629	0.447242	0.57311	0.636632	0.670291	0.685601	0.693399	0.698212	0.701101		0.64049	0.672077	0.349296	0.254939	0.223422	0.227003	0.253639	0.293799	0.352454	0.434566		0.178315	0.18781
2019-2020	3	N180	B354	3.37205	3.41244	18.64	38.1217	57.0049	74.451	85.7446	91.2697	90.9897	81.9816		0.00564127	0.00582073	0.235005	0.614463	0.799114	0.866224	0.886191	0.893207	0.896239	0.89746		0.265086	0.266323	0.395555	0.516973	0.600306	0.654643	0.682882	0.698482	0.708701	0.715167		0.670723	0.676348	0.455551	0.331608	0.255902	0.224617	0.2381	0.281453	0.356897	0.465631		0.272014	0.272186
2019-2020	1	N270	C101	20.313	20.3671	33.8713	50.1114	66.1046	81.7085	92.9842	100.057	103.128	99.4428		0.0102256	0.0106138	0.648142	0.901591	0.941012	0.949671	0.951616	0.952182	0.95239	0.952459		0.295577	0.295721	0.449655	0.651954	0.734983	0.763506	0.771926	0.774903	0.776204	0.776734		0.610898	0.644709	0.291429	0.216863	0.206663	0.226508	0.259881	0.299712	0.351961	0.422051		0.205115	0.249699
2019-2020	1	N270	C102	0.0774997	0.0926353	10.5435	26.9682	44.8681	63.2266	76.6536	84.7801	87.478	81.2013		0.00369945	0.00374553	0.109984	0.419867	0.661074	0.765384	0.796662	0.807202	0.811515	0.813137		0.268162	0.268163	0.398588	0.685437	0.732365	0.738238	0.73899	0.739125	0.739157	0.739163		0.635872	0.643315	0.482875	0.35436	0.267319	0.223354	0.226965	0.263013	0.33243	0.436391		0.108695	0.127701
2019-2020	1	N270	C103	3.97943	4.00185	13.7933	27.707	42.4469	57.5478	68.8698	76.2065	79.6291	76.2653		0.00353087	0.00359712	0.149708	0.508013	0.732794	0.818547	0.843073	0.851219	0.854534	0.855777		0.245785	0.245855	0.402881	0.638967	0.725179	0.750341	0.756783	0.758816	0.759615	0.759904		0.619586	0.611417	0.365255	0.234384	0.153024	0.121569	0.140921	0.194166	0.283835	0.409463		0.00962948	0.0177909
2019-2020	1	N270	C104	7.91876	8.18989	29.4395	46.9028	61.8542	75.2907	84.5583	90.2919	92.9253	90.4224		-0.0322599	-0.0286862	0.230991	0.440462	0.5832	0.680392	0.734059	0.76551	0.787368	0.802154		0.259576	0.259581	0.406786	0.700587	0.762469	0.772416	0.773978	0.774312	0.774402	0.774424		0.65763	0.625281	0.497552	0.341635	0.218211	0.151708	0.155741	0.208752	0.310291	0.456299		0.112211	0.123457
2019-2020	1	N270	C105	4.72517	4.74865	16.5094	33.242	50.5393	67.5341	79.425	86.1703	87.7105	80.9518		-0.00452061	-0.00437972	0.244562	0.642179	0.808891	0.862509	0.877154	0.881992	0.883973	0.884724		0.263695	0.263695	0.383384	0.700343	0.735737	0.738728	0.739003	0.739041	0.739047	0.739049		0.633227	0.635624	0.335648	0.227036	0.173966	0.164465	0.192408	0.24425	0.324078	0.433038		0.116287	0.122627
2019-2020	1	N270	C106	4.2053	4.29252	19.4918	36.0074	51.7395	66.8852	77.858	84.9105	88.3636	85.6577		0.00979926	0.00982161	0.0577472	0.253271	0.53226	0.734466	0.813945	0.843845	0.856777	0.861834		0.26708	0.267605	0.410511	0.577863	0.677269	0.728413	0.749467	0.759068	0.764342	0.767105		0.709664	0.703737	0.569005	0.414232	0.298526	0.235017	0.234216	0.276834	0.362728	0.491208		0.136643	0.143694
2019-2020	1	N270	C107	-0.212336	-0.140169	19.4786	40.775	59.0866	73.8153	81.4033	83.0509	78.7395	66.4937		-0.0120188	-0.0112617	0.422974	0.751747	0.855473	0.889918	0.900441	0.90434	0.906131	0.906907		0.247438	0.248965	0.397092	0.540107	0.644197	0.715984	0.755024	0.777312	0.792313	0.80206		0.567533	0.594368	0.276882	0.191065	0.16509	0.172311	0.20046	0.240651	0.297878	0.376507		0.0810953	0.113054
2019-2020	1	N270	C108	-0.00527835	0.0793566	19.7678	40.8732	59.4165	75.0399	83.9787	87.1936	84.6966	74.131		0.0195442	0.019547	0.0466136	0.222	0.502768	0.66706	0.713706	0.727112	0.731693	0.733086		0.269192	0.269877	0.410096	0.568609	0.669827	0.726786	0.752156	0.76445	0.771579	0.775533		0.667374	0.648544	0.569817	0.407489	0.275221	0.197459	0.190352	0.232812	0.323352	0.459412		0.10286	0.121657
2019-2020	1	N270	C109	8.90793	8.91827	17.0388	30.4899	45.6885	61.8472	74.1969	82.2128	85.7915	81.6512		0.0281415	0.0281587	0.102793	0.406284	0.704621	0.839851	0.87804	0.889932	0.894415	0.895949		0.267226	0.267605	0.422718	0.60953	0.707758	0.751965	0.768255	0.775086	0.77857	0.780255		0.723801	0.662675	0.513496	0.360499	0.235997	0.17347	0.187601	0.254781	0.374885	0.540316		0.0120403	0.0220144
2019-2020	1	N270	C110	1.69415	2.14993	23.9824	38.1077	48.8849	57.5847	62.8363	65.4027	65.5048	61.8288		0.0308331	0.0311693	0.151837	0.3648	0.548179	0.666269	0.720197	0.745671	0.759775	0.767111		0.255491	0.255596	0.416187	0.645403	0.735801	0.764715	0.772708	0.775387	0.7765	0.776929		0.593709	0.565158	0.353752	0.237291	0.159198	0.128966	0.149917	0.205286	0.297054	0.422091		0.00359284	0.0134342
2019-2020	1	N270	C111	26.667	26.6675	30.1037	39.7037	53.8013	71.6511	87.1328	98.2407	104.125	99.923		-0.0133544	-0.0131083	0.138442	0.417357	0.61925	0.723586	0.763241	0.779673	0.787832	0.79163		0.270148	0.272255	0.440399	0.581884	0.678681	0.743984	0.779533	0.800069	0.814133	0.823487		0.740954	0.704446	0.592959	0.408717	0.258129	0.172944	0.171558	0.228742	0.343174	0.510124		0.144261	0.152421
2019-2020	1	N270	C112	5.48505	5.63649	23.0011	39.1101	53.3647	66.2954	75.1125	80.3317	82.2452	78.7783		0.00903845	0.00931019	0.240919	0.615578	0.821187	0.906072	0.933967	0.944517	0.949387	0.951493		0.273077	0.27342	0.395968	0.564992	0.672922	0.728825	0.751337	0.761311	0.766621	0.7693		0.601071	0.614764	0.35385	0.256759	0.210927	0.201721	0.223012	0.263651	0.32721	0.416142		0.0739007	0.0815957
2019-2020	1	N270	C113	1.97569	2.05852	20.1342	40.3512	59.2654	76.7276	88.4454	94.894	96.225	89.4839		-0.00779018	-0.00708975	0.460743	0.779704	0.868748	0.89624	0.904224	0.907073	0.908337	0.908863		0.27482	0.275163	0.413404	0.597568	0.705649	0.757719	0.77764	0.786167	0.790581	0.792745		0.666593	0.661786	0.292333	0.186921	0.14401	0.147729	0.18791	0.250619	0.341365	0.460665		0.0288272	0.0327369
2019-2020	1	N270	C114	3.66441	3.75086	21.4178	40.6661	58.4118	74.5712	85.2305	90.9164	91.7677	85.0841		0.0103791	0.0106251	0.3487	0.736564	0.866358	0.905619	0.916302	0.919871	0.921352	0.921924		0.280424	0.280981	0.459332	0.637251	0.722515	0.760202	0.77426	0.780275	0.783414	0.784976		0.631585	0.639495	0.332909	0.226841	0.178014	0.171291	0.199303	0.249239	0.325396	0.42965		0.150195	0.158892
2019-2020	1	N270	C115	0.60096	0.703573	18.611	37.2043	54.0461	69.2337	79.2069	84.5347	85.3837	79.2432		0.00126162	0.00173555	0.34005	0.671699	0.791416	0.832461	0.845003	0.849612	0.851707	0.852602		0.234702	0.23671	0.429122	0.590337	0.692558	0.756144	0.788387	0.806014	0.817513	0.824789		0.672828	0.681723	0.360446	0.245852	0.191885	0.182952	0.211682	0.26429	0.345219	0.4565		0.134528	0.141979
2019-2020	1	N270	C116	11.2926	11.3171	23.1806	39.7483	56.6346	72.9701	84.1575	90.2493	91.1817	84.0463		-0.00983171	-0.00886209	0.348644	0.662346	0.790466	0.841466	0.859233	0.866492	0.870135	0.871873		0.266822	0.267098	0.430643	0.626515	0.716429	0.752019	0.763891	0.768515	0.770723	0.771718		0.685474	0.66959	0.365773	0.247328	0.182341	0.167211	0.198492	0.259969	0.355523	0.48398		0.0783441	0.0821985
2019-2020	1	N270	C117	-0.412664	-0.348276	15.411	33.2753	49.8176	64.7346	74.3008	79.0306	78.983	71.6926		0.0342393	0.0342393	0.0488847	0.282243	0.684879	0.808089	0.824969	0.827801	0.828404	0.828513		0.257389	0.257708	0.419025	0.612513	0.706457	0.745654	0.759274	0.764743	0.767427	0.768672		0.68922	0.663644	0.499472	0.363387	0.263092	0.214085	0.224693	0.276179	0.369227	0.500838		0.12188	0.133141
2019-2020	1	N270	C118	7.22054	7.2464	21.1971	42.2148	65.0569	88.839	106.862	118.622	124.146	118.786		-0.0367851	-0.0347033	0.361092	0.65045	0.777555	0.834865	0.857397	0.867588	0.87322	0.876214		0.240898	0.243123	0.415549	0.559114	0.657471	0.72416	0.760681	0.781896	0.796502	0.806275		0.620439	0.621595	0.298034	0.188016	0.136537	0.130191	0.161663	0.217077	0.300961	0.414395		0.222236	0.232095
2019-2020	1	N270	C119	12.3302	12.3514	23.0249	38.1858	53.8247	69.1454	79.8169	85.8162	87.0856	80.848		0.0054727	0.00550289	0.149507	0.514795	0.694167	0.747086	0.759638	0.763284	0.7646	0.765034		0.26435	0.265586	0.4294	0.5874	0.6888	0.749695	0.779054	0.794338	0.803832	0.809517		0.555103	0.551727	0.339465	0.222421	0.149498	0.120204	0.135464	0.18049	0.25741	0.366272		0.0962939	0.104394
2019-2020	1	N270	C120	14.6677	14.6714	21.5052	34.8132	50.4818	66.9588	78.7594	85.2279	85.9499	77.7579		0.0161357	0.0162456	0.127282	0.397858	0.629946	0.754417	0.800011	0.817876	0.826218	0.829832		0.263343	0.263428	0.417022	0.642669	0.728963	0.755475	0.762555	0.764863	0.765798	0.766149		0.71556	0.642047	0.533164	0.388058	0.262314	0.196805	0.208986	0.275287	0.394846	0.558369		0.0273146	0.0375166
2019-2020	1	N270	C121	4.17629	4.26637	23.8793	44.8233	63.4274	79.4434	89.0207	93.0091	91.4513	81.8355		-0.00160954	-0.00145418	0.217683	0.591371	0.772547	0.837259	0.856172	0.86272	0.865511	0.866617		0.230131	0.230695	0.442224	0.634947	0.715721	0.748231	0.759608	0.764265	0.766604	0.767722		0.678071	0.680943	0.420578	0.285633	0.205081	0.174254	0.192591	0.243552	0.329943	0.452734		0.0931992	0.107696
2019-2020	1	N270	C122	2.26401	2.86324	29.6871	46.8639	60.1084	71.0323	77.9043	81.6074	82.4862	78.9363		0.00728919	0.0076016	0.291803	0.647714	0.795063	0.847111	0.862911	0.86863	0.871184	0.872253		0.213705	0.225443	0.460383	0.568153	0.642448	0.701761	0.742404	0.772	0.797792	0.820475		0.667706	0.670077	0.372159	0.253707	0.191979	0.176657	0.202918	0.256047	0.339908	0.455607		0.110341	0.131625
2019-2020	1	N270	C123	13.8879	14.1152	32.5484	47.9686	61.3032	73.4057	81.8559	87.1849	89.7959	87.8565		-0.00293411	-0.00287766	0.312315	0.692178	0.778551	0.797049	0.800868	0.801891	0.802237	0.802343		0.26454	0.264804	0.46424	0.65188	0.716206	0.737587	0.74399	0.74631	0.747351	0.747789		0.645511	0.63889	0.323968	0.21394	0.159613	0.151454	0.183435	0.241066	0.328661	0.446282		0.132572	0.144068
2019-2020	1	N270	C124	8.01067	8.03721	22.3529	43.9138	67.339	91.719	110.186	122.225	127.864	122.339		0.0285175	0.0285496	0.586308	0.91722	0.951036	0.955921	0.956677	0.956838	0.956882	0.956893		0.28051	0.281073	0.395873	0.547777	0.663502	0.737609	0.773376	0.791509	0.802346	0.808508		0.722412	0.727912	0.363018	0.261792	0.224133	0.229866	0.267624	0.324823	0.407015	0.516013		0.308079	0.3096
2019-2020	1	N270	C125	19.48	19.4835	25.8153	38.9206	55.4851	74.5467	90.079	100.814	106.369	102.343		0.00905001	0.00913678	0.322393	0.684271	0.774781	0.796102	0.800867	0.802229	0.802718	0.802878		0.285072	0.285072	0.35802	0.755957	0.774396	0.774927	0.774946	0.774947	0.774947	0.774947		0.501753	0.513251	0.244003	0.156476	0.119393	0.116817	0.141173	0.182253	0.243957	0.328524		0.127689	0.130679
2019-2020	1	N270	C126	14.1305	14.2444	32.9825	52.6437	70.9058	88.0101	99.9586	107.19	110.01	105.556		-0.00585033	-0.00536267	0.379676	0.750283	0.877863	0.920086	0.932656	0.937186	0.939209	0.940056		0.25073	0.254933	0.471737	0.601705	0.679056	0.728647	0.755549	0.771393	0.782586	0.790366		0.742186	0.760145	0.415356	0.298509	0.247676	0.241872	0.271653	0.323641	0.402763	0.512279		0.357018	0.357096
2019-2020	1	N270	C127	4.99312	5.04194	20.9442	40.222	58.3348	74.5824	84.7021	89.2515	88.2114	78.9592		0.00490162	0.00491256	0.0535286	0.279569	0.559137	0.71092	0.757241	0.772005	0.777614	0.77954		0.25254	0.254537	0.443643	0.587844	0.67199	0.721414	0.745558	0.758457	0.766733	0.771893		0.778688	0.759678	0.694684	0.502409	0.342797	0.246052	0.232758	0.278277	0.380298	0.536092		0.129912	0.146804
2019-2020	1	N270	C128	9.91995	9.97413	24.4217	41.3338	57.2726	71.8797	81.4379	86.3546	86.6833	79.9687		0.00943397	0.0095467	0.218827	0.639121	0.860341	0.939226	0.961602	0.969103	0.972199	0.973381		0.277152	0.277152	0.382094	0.729013	0.765879	0.768536	0.768747	0.768773	0.768777	0.768777		0.623829	0.633716	0.397746	0.288024	0.227348	0.206726	0.22346	0.264651	0.333113	0.430683		0.130757	0.133695
2019-2020	1	N270	C129	2.41685	2.44233	14.2318	30.8341	48.0571	65.162	77.3829	84.6331	86.8999	81.0234		0.00532253	0.00554155	0.388955	0.800615	0.921439	0.95492	0.963487	0.966218	0.967306	0.967706		0.278247	0.278247	0.398666	0.734987	0.77067	0.773488	0.773732	0.773764	0.77377	0.77377		0.656342	0.672105	0.329147	0.225115	0.18448	0.185394	0.217216	0.26792	0.342619	0.444328		0.206978	0.208164
2019-2020	1	N270	C130	12.0276	12.2216	32.8289	51.2466	67.1965	81.3569	90.7484	96.0463	97.5478	92.9971		0.033134	0.0331364	0.392845	0.895401	0.946124	0.951515	0.952137	0.95224	0.952262	0.952266		0.266572	0.267398	0.43515	0.605533	0.703412	0.754804	0.776784	0.787198	0.793145	0.796401		0.789693	0.809966	0.438666	0.321309	0.273994	0.272498	0.305552	0.359835	0.440815	0.552145		0.15715	0.175459
2019-2020	1	N270	C131	12.6674	12.689	24.7086	42.3853	60.9826	79.5213	92.6924	100.34	102.379	95.3683		-0.0230414	-0.0226746	0.210544	0.582623	0.806888	0.909291	0.945706	0.960292	0.967374	0.970607		0.289037	0.289063	0.439544	0.671991	0.736287	0.750876	0.75395	0.754783	0.755067	0.755154		0.747631	0.75461	0.497568	0.352964	0.264657	0.22808	0.243634	0.293971	0.381677	0.508197		0.101325	0.139273
2019-2020	1	N270	C132	-2.09071	-2.03632	13.4547	31.9167	49.4232	65.5081	76.0285	81.4091	81.6917	74.1682		0.0740912	0.0740912	0.0854441	0.551331	0.799873	0.812082	0.812585	0.81262	0.812623	0.812624		0.271227	0.274049	0.444472	0.57423	0.664269	0.727964	0.764666	0.787015	0.803131	0.814482		0.656576	0.634622	0.582523	0.399382	0.245231	0.151251	0.138033	0.181822	0.280196	0.430033		0.12889	0.135231
2019-2020	1	N270	C133	-0.129821	-0.0778908	18.3828	42.1608	65.664	88.0572	103.336	111.759	113.353	104.188		0.0156186	0.0156259	0.211255	0.727032	0.87607	0.903013	0.907489	0.908482	0.908761	0.90883		0.279816	0.28264	0.464636	0.593062	0.673973	0.726664	0.755111	0.771638	0.783102	0.790879		0.574429	0.587897	0.330355	0.233611	0.187586	0.177991	0.198889	0.239164	0.302324	0.39078		0.121903	0.127377
2019-2020	1	N270	C134	10.1706	10.2541	26.5057	43.9918	60.0689	74.719	84.4262	89.6715	90.5982	84.7593		0.0140966	0.0143934	0.504697	0.853968	0.930806	0.950042	0.954732	0.956183	0.956746	0.956948		0.267232	0.267903	0.377809	0.520808	0.637982	0.720313	0.763493	0.786806	0.801501	0.810316		0.650119	0.657284	0.31439	0.227263	0.199129	0.209051	0.245205	0.296883	0.369459	0.464911		0.279122	0.283544
2019-2020	1	N270	C135	4.83474	4.87715	20.2719	40.0198	59.3674	77.5566	89.695	96.0737	96.6867	88.3997		0.022257	0.0223608	0.350867	0.801903	0.937759	0.972641	0.980832	0.983256	0.984155	0.98446		0.279746	0.281968	0.448152	0.584877	0.678787	0.742888	0.778263	0.798956	0.813299	0.822968		0.777418	0.786756	0.452766	0.334437	0.279034	0.270196	0.300155	0.354683	0.438415	0.553475		0.263071	0.265009
2019-2020	1	N270	C136	1.84322	1.93738	18.8579	36.7889	53.2921	68.4533	78.6812	84.4439	85.9337	80.6131		-0.0115603	-0.0110301	0.216834	0.471969	0.594833	0.647091	0.665705	0.673349	0.677184	0.679007		0.303765	0.303765	0.303765	0.303765	0.748845	0.748845	0.748845	0.748845	0.748845	0.748845		0.451223	0.461298	0.260702	0.150023	0.0839785	0.0568455	0.0682358	0.105246	0.16996	0.264097		0.0768432	0.0926252
2019-2020	1	N270	C137	2.14094	2.18542	14.0971	28.4827	42.5091	55.9448	65.3547	70.9114	72.7268	68.4437		0.0495135	0.0498619	0.239221	0.533929	0.717275	0.804778	0.837115	0.850454	0.857102	0.860224		0.271529	0.271754	0.399431	0.601154	0.726728	0.786277	0.808115	0.817063	0.821494	0.82356		0.620029	0.602416	0.341403	0.21671	0.140459	0.114533	0.139076	0.1971	0.2915	0.420694		0.108595	0.118478
2019-2020	1	N270	C138	0.104892	0.302129	25.4107	47.899	66.5292	81.8313	90.612	94.015	92.1533	82.6607		-0.00532123	-0.00510747	0.359014	0.715192	0.813031	0.839557	0.846286	0.848423	0.84927	0.849582		0.272416	0.273127	0.446735	0.617786	0.707021	0.750037	0.767271	0.77506	0.77933	0.78157		0.650506	0.653246	0.336484	0.220107	0.162676	0.151714	0.180935	0.235852	0.32075	0.436861		0.108836	0.125548
2019-2020	1	N270	C139	7.85404	7.8906	21.1607	38.6251	56.2356	73.4256	85.5756	92.7424	94.9804	89.1886		-0.00297296	-0.0029136	0.186494	0.596456	0.790016	0.849918	0.865051	0.869696	0.871465	0.872083		0.25795	0.259236	0.43112	0.588117	0.683335	0.73824	0.764017	0.777217	0.78532	0.790118		0.66021	0.667079	0.398656	0.280509	0.216202	0.196257	0.217229	0.264886	0.342525	0.451705		0.186227	0.186693
2019-2020	1	N270	C140	0.332869	0.561987	27.6268	50.8652	69.5708	84.4215	92.4629	95.0167	92.1667	81.671		0.000185159	0.000498839	0.48571	0.83452	0.913228	0.933289	0.938249	0.939802	0.94041	0.940631		0.268976	0.270783	0.419701	0.553337	0.649653	0.717062	0.754633	0.776631	0.791826	0.801995		0.644429	0.661244	0.320881	0.21177	0.166703	0.164402	0.194889	0.245627	0.321589	0.425897		0.101214	0.130771
2019-2020	1	N270	C141	1.61607	1.75475	23.2582	44.6017	63.5065	80.2257	90.9565	96.4578	96.9178	89.6149		-0.0211009	-0.0206755	0.388135	0.777713	0.902738	0.941802	0.952923	0.956795	0.958469	0.959146		0.283375	0.283375	0.392792	0.720083	0.760722	0.764211	0.764533	0.764578	0.764586	0.764587		0.649883	0.671283	0.328725	0.234415	0.203259	0.209761	0.241611	0.288403	0.355451	0.446509		0.132373	0.137238
2019-2020	1	N270	C142	9.06215	9.16171	27.6628	47.3065	65.2864	81.6367	92.469	98.3391	99.4194	92.9867		0.0135782	0.0136407	0.126794	0.45224	0.727464	0.858995	0.901456	0.916485	0.92289	0.925404		0.277724	0.278051	0.430203	0.616267	0.711153	0.752343	0.767064	0.773092	0.776102	0.777525		0.70831	0.717714	0.512346	0.363657	0.265692	0.218204	0.225084	0.268831	0.350925	0.472904		0.103686	0.145914
2019-2020	1	N270	C143	5.36809	5.38862	16.1749	31.9942	48.7631	65.7153	78.0527	85.5687	88.2309	82.8334		0.00703219	0.00715594	0.287013	0.666241	0.791728	0.826862	0.835694	0.838452	0.839526	0.839912		0.267842	0.268955	0.422347	0.576075	0.677099	0.738476	0.768189	0.783659	0.793254	0.798982		0.649376	0.648981	0.334654	0.219733	0.162534	0.15183	0.181615	0.237327	0.32321	0.440096		0.189362	0.191153
2019-2020	1	N270	C144	7.29454	7.39718	24.6014	42.5576	59.0695	74.311	84.716	90.7425	92.6209	87.8062		0.0155693	0.0155976	0.383299	0.858465	0.947854	0.963816	0.966649	0.967321	0.967522	0.967576		0.269696	0.270195	0.405228	0.575183	0.684409	0.743652	0.768804	0.78047	0.786955	0.790387		0.698457	0.694128	0.331885	0.218152	0.167319	0.165212	0.203058	0.265988	0.359216	0.483267		0.361096	0.361303
2019-2020	1	N270	C145	-1.03372	-0.951165	18.4138	39.4239	58.1067	74.1039	83.5237	87.2427	85.2824	75.1703		-0.00289516	-0.00261847	0.229338	0.625447	0.857822	0.95777	0.991315	1.00414	1.01011	1.01271		0.271819	0.272316	0.403769	0.568562	0.674933	0.732992	0.757785	0.769337	0.775784	0.779211		0.635705	0.708115	0.481714	0.361683	0.304782	0.279586	0.279228	0.294699	0.328776	0.39112		0.0531004	0.122931
2019-2020	1	N270	C146	-1.91508	-1.86443	14.9404	35.8307	55.9516	74.5845	86.7982	93.0068	93.2159	84.2718		-0.011049	-0.0107379	0.307518	0.695457	0.846118	0.896886	0.911799	0.917071	0.919375	0.920317		0.260592	0.264239	0.435597	0.557601	0.645493	0.711671	0.752445	0.7788	0.798924	0.814007		0.725618	0.716119	0.502176	0.345055	0.236846	0.185282	0.19653	0.250523	0.348654	0.490084		0.12151	0.140081
2019-2020	1	N270	C147	-0.05655	0.00368187	19.9148	43.8565	66.0712	85.633	97.4218	102.251	100.08	87.8566		-0.00191726	-0.00153415	0.193252	0.523717	0.757374	0.879969	0.927916	0.948342	0.958764	0.963766		0.265996	0.266886	0.418146	0.586276	0.699675	0.767809	0.799948	0.816224	0.826033	0.831697		0.720555	0.739217	0.477872	0.342351	0.264922	0.234642	0.249444	0.294004	0.371223	0.484068		0.114852	0.143159
2019-2020	1	N270	C148	0.560205	0.591699	12.6701	28.8491	45.3078	61.4854	72.9991	79.8562	82.099	76.784		0.0032574	0.0033707	0.182213	0.542178	0.743763	0.820047	0.842629	0.850432	0.853739	0.855038		0.273043	0.273582	0.437264	0.620443	0.720257	0.768162	0.786943	0.795228	0.799657	0.801913		0.702979	0.694529	0.449369	0.322242	0.24388	0.214323	0.234121	0.286783	0.37489	0.497946		0.145806	0.15122
2019-2020	1	N270	C149	1.60341	1.72559	25.6648	49.7671	70.2728	87.0457	96.2506	99.1399	95.7394	83.5786		-0.00262795	-0.00256474	0.140723	0.52109	0.782793	0.887747	0.918292	0.928484	0.932636	0.934193		0.264757	0.26595	0.433163	0.5931	0.69271	0.750828	0.778204	0.792214	0.800792	0.805852		0.787872	0.795074	0.596327	0.438646	0.331673	0.277967	0.283114	0.328378	0.414929	0.543976		0.139059	0.155999
2019-2020	1	N270	C150	9.97775	9.99106	21.0443	39.8417	61.5076	85.0252	103.469	115.922	122.266	117.597		0.0238541	0.0240035	0.592518	0.889723	0.932351	0.940616	0.942269	0.942705	0.94285	0.942894		0.275164	0.276449	0.428926	0.582444	0.690051	0.760101	0.796064	0.815636	0.828247	0.836073		0.687091	0.695137	0.321797	0.230565	0.203081	0.215913	0.255734	0.311336	0.388638	0.489839		0.296378	0.303404
2019-2020	1	N270	C151	15.6099	15.6216	25.9045	42.8195	61.4334	80.4181	93.9978	101.772	103.503	95.5803		0.0182068	0.0182666	0.271563	0.713137	0.864479	0.903519	0.912449	0.915019	0.915944	0.916248		0.279094	0.27941	0.392034	0.562086	0.68255	0.749518	0.777574	0.790258	0.797099	0.800588		0.599836	0.615716	0.33843	0.245196	0.205259	0.201065	0.224792	0.265887	0.328333	0.414935		0.120207	0.123219
2019-2020	1	N270	C152	2.32964	2.58061	31.0549	55.3162	74.8854	90.5331	99.1556	102.101	99.4764	88.8952		0.0107709	0.0111378	0.458698	0.841681	0.946723	0.976506	0.984431	0.987053	0.988135	0.988551		0.274317	0.274845	0.433238	0.605218	0.696638	0.739948	0.756827	0.764255	0.76822	0.770238		0.627051	0.658895	0.31272	0.223739	0.199898	0.210439	0.24119	0.283221	0.342074	0.422853		0.102879	0.129569
2019-2020	1	N270	C153	5.53972	5.55189	14.5784	29.0779	45.0678	61.6262	73.8559	81.3602	84.01	78.5624		0.00334827	0.00345864	0.15983	0.511044	0.74532	0.845215	0.876744	0.888032	0.892946	0.89493		0.275613	0.276076	0.409755	0.577399	0.682071	0.737223	0.760111	0.770554	0.77628	0.779267		0.695756	0.687126	0.432328	0.293181	0.205788	0.171172	0.190724	0.246479	0.340992	0.473748		0.218361	0.218737
2019-2020	1	N270	C154	21.9903	21.9932	28.4955	42.7325	61.2907	83.148	101.325	114.166	121.162	117.067		-0.0179041	-0.0169453	0.359535	0.694738	0.830452	0.883787	0.902147	0.909575	0.913268	0.915013		0.274362	0.276608	0.433776	0.567464	0.664978	0.735433	0.77618	0.800855	0.818462	0.830671		0.602545	0.628031	0.297079	0.203587	0.17252	0.177693	0.207033	0.250595	0.313495	0.399961		0.380596	0.380596
2019-2020	2	N270	C201	1.00291	1.44418	29.7443	50.818	67.9706	82.6622	92.2138	97.5763	99.1697	94.7736		-0.0378969	-0.0367458	0.36672	0.677574	0.793778	0.838305	0.853554	0.859734	0.862818	0.864283		0.259896	0.268653	0.488374	0.578005	0.629719	0.664655	0.685264	0.698521	0.708813	0.716813		0.584164	0.580052	0.27023	0.162477	0.109979	0.102333	0.133318	0.188934	0.273448	0.387225		0.102626	0.120284
2019-2020	2	N270	C202	10.93	11.3817	34.4263	49.6254	61.2334	70.5558	76.1042	78.7089	78.5827	74.3043		0.00218535	0.00228488	0.1571	0.491853	0.697203	0.7792	0.80408	0.812778	0.816494	0.817965		0.273191	0.276214	0.473212	0.592176	0.657469	0.695937	0.715285	0.726004	0.733163	0.73785		0.64354	0.633664	0.449289	0.303289	0.200635	0.150233	0.158817	0.207694	0.297862	0.428351		0.109275	0.117569
2019-2020	2	N270	C203	15.817	15.8378	26.9205	42.6353	58.6371	73.9794	84.2783	89.6175	89.9024	82.4537		-0.0101261	-0.00992078	0.214282	0.582045	0.769372	0.840813	0.86288	0.870853	0.874387	0.875849		0.271081	0.275592	0.464292	0.563957	0.621825	0.659116	0.679706	0.692091	0.701049	0.707457		0.581527	0.602829	0.334568	0.232752	0.185528	0.175276	0.195241	0.23431	0.296158	0.384215		0.12634	0.128195
2019-2020	2	N270	C204	1.81349	1.98461	26.8341	49.9611	69.3145	85.2336	94.2921	97.6601	95.4258	85.1469		-0.00835046	-0.00812998	0.459135	0.768355	0.828661	0.842656	0.845876	0.846827	0.84718	0.8473		0.280448	0.283219	0.43896	0.539893	0.60204	0.642487	0.664535	0.677512	0.68665	0.692964		0.669796	0.66879	0.327101	0.212084	0.158222	0.152069	0.185975	0.245244	0.334669	0.45511		0.125134	0.136145
2019-2020	2	N270	C205	15.0526	15.0595	23.77	40.2499	60.2247	82.6275	100.601	112.937	119.354	114.909		-0.0196017	-0.0185523	0.260218	0.566596	0.738818	0.824693	0.859503	0.875265	0.88389	0.888396		0.282582	0.284379	0.425747	0.542681	0.621792	0.674804	0.703559	0.720144	0.731494	0.739045		0.601117	0.621305	0.347196	0.241356	0.191216	0.179668	0.200172	0.241033	0.305962	0.398259		0.314789	0.314888
2019-2020	2	N270	C206	4.60469	4.66975	18.8832	35.2895	51.1788	66.519	77.5254	84.3961	87.3605	83.7549		0.0679982	0.0680217	0.255204	0.726816	0.919088	0.967095	0.977231	0.979935	0.980839	0.981113		0.278601	0.282618	0.471613	0.570961	0.625978	0.659805	0.677719	0.688135	0.695439	0.700492		0.762713	0.751468	0.43999	0.306219	0.230191	0.208043	0.237225	0.300053	0.400308	0.537383		0.102936	0.10986
2019-2020	2	N270	C207	0.46404	0.639042	24.0584	46.3593	65.9071	83.1815	94.3719	100.29	101.186	94.2628		-0.00473083	-0.00450978	0.169288	0.476071	0.667689	0.754151	0.784045	0.795689	0.801186	0.803618		0.284844	0.287129	0.442238	0.550067	0.615766	0.657242	0.679063	0.691495	0.699972	0.705622		0.797572	0.786341	0.551845	0.403285	0.30466	0.261258	0.27711	0.332972	0.4308	0.569644		0.120604	0.150973
2019-2020	2	N270	C208	4.0843	4.14746	19.9333	38.6276	56.7252	73.9983	86.0832	93.2358	95.6219	90.2292		0.0178124	0.0178381	0.471294	0.883604	0.938547	0.947087	0.94847	0.948775	0.94886	0.948882		0.279641	0.282432	0.438087	0.55151	0.629443	0.684696	0.716784	0.736511	0.750888	0.761145		0.659701	0.662993	0.291544	0.183081	0.139618	0.142339	0.180536	0.240568	0.327971	0.444285		0.117724	0.132527
2019-2020	2	N270	C209	-2.27569	-2.19593	17.8512	39.5791	58.5718	74.3408	83.0596	85.7919	82.5306	70.9826		0.00256552	0.00270203	0.189515	0.570068	0.798108	0.889858	0.918191	0.928267	0.932644	0.934411		0.294062	0.295944	0.466741	0.578697	0.636951	0.668803	0.683693	0.691444	0.696324	0.699318		0.709167	0.710518	0.510247	0.35938	0.257121	0.207202	0.214864	0.261706	0.349018	0.477298		0.122638	0.141423
2019-2020	2	N270	C210	4.16085	4.48054	31.6508	53.7877	72.1564	87.8779	97.8768	103.132	103.969	97.9315		0.0096741	0.00997334	0.568761	0.862533	0.914045	0.925722	0.928387	0.929171	0.929461	0.92956		0.290894	0.291543	0.413462	0.551966	0.64389	0.6977	0.722444	0.734718	0.741977	0.746086		0.587408	0.606856	0.268985	0.176298	0.145484	0.152008	0.183847	0.230642	0.297631	0.388308		0.111251	0.123326
2019-2020	2	N270	C211	0.139234	0.169619	11.6126	26.8319	42.2467	57.3354	68.02	74.3305	76.3059	71.214		-0.00321145	-0.00318276	0.343731	0.755702	0.82972	0.842903	0.845253	0.845812	0.845981	0.846026		0.267198	0.272684	0.499344	0.602125	0.655504	0.687305	0.703898	0.713491	0.72021	0.724866		0.613976	0.613016	0.259162	0.171363	0.142286	0.153329	0.19284	0.249339	0.328364	0.430911		0.133091	0.134804
2019-2020	2	N270	C212	10.8242	10.8345	19.4131	33.0411	47.5566	61.7908	71.4016	76.2905	76.2724	68.8404		0.0121821	0.0123191	0.262895	0.625573	0.762156	0.803817	0.814904	0.818513	0.819971	0.820517		0.223535	0.237178	0.486694	0.573652	0.624075	0.659261	0.680916	0.695453	0.707259	0.716942		0.5597	0.557519	0.301361	0.201417	0.149033	0.136731	0.16054	0.207693	0.281524	0.382455		0.139293	0.140731
2019-2020	2	N270	C213	1.62777	1.67384	18.2524	40.3668	63.04	85.6623	102.181	112.52	116.819	110.917		0.00362515	0.00401135	0.252709	0.582302	0.744604	0.810484	0.832563	0.841144	0.845225	0.847052		0.276648	0.282832	0.458626	0.557447	0.627753	0.683334	0.720269	0.746139	0.767667	0.785523		0.715724	0.657775	0.332707	0.234739	0.180677	0.178662	0.225516	0.30398	0.41851	0.562765		0.00231469	0.0173595
2019-2020	2	N270	C214	2.63819	2.97135	30.6336	53.0464	71.6485	87.6102	97.8211	103.264	104.287	98.4014		-0.0151244	-0.0148836	0.390556	0.784529	0.892572	0.921893	0.929342	0.93171	0.932651	0.932996		0.255808	0.266989	0.521421	0.607049	0.651829	0.680178	0.696154	0.706114	0.713654	0.719378		0.678554	0.696019	0.350128	0.235177	0.185994	0.18141	0.211733	0.263766	0.342493	0.45112		0.138406	0.145273
2019-2020	2	N270	C215	4.80554	4.81815	15.3739	32.6783	51.7952	71.4571	85.735	94.1699	96.5444	89.0555		-0.0120175	-0.0117267	0.252568	0.622971	0.793993	0.857749	0.877599	0.88488	0.888164	0.889551		0.285759	0.287951	0.430915	0.543639	0.622088	0.677167	0.708534	0.727408	0.740851	0.750185		0.694293	0.677215	0.409579	0.277401	0.195748	0.166805	0.191138	0.250893	0.348963	0.483839		0.109756	0.117498
2019-2020	2	N270	C216	16.6993	16.7238	29.4653	46.8947	63.9848	79.5851	89.2588	93.386	91.8564	82.196		0.0061472	0.00618105	0.175196	0.630693	0.867128	0.938211	0.955093	0.959982	0.961741	0.962318		0.277951	0.282372	0.515165	0.60964	0.651383	0.673188	0.68341	0.688848	0.692379	0.694635		0.648021	0.710913	0.492869	0.372195	0.311559	0.284168	0.284667	0.303216	0.342361	0.410526		0.136593	0.149011
2019-2020	2	N270	C217	9.95773	10.0278	25.5744	43.2116	59.9157	75.5658	86.2957	92.4519	94.1928	88.8398		-0.0133738	-0.0128148	0.298892	0.680516	0.863314	0.937984	0.963429	0.973487	0.978352	0.980574		0.270583	0.274263	0.447271	0.555343	0.624387	0.671582	0.698591	0.715166	0.727306	0.736062		0.677951	0.681723	0.351509	0.241792	0.192011	0.187075	0.218965	0.274036	0.356973	0.46921		0.264174	0.264552
2019-2020	2	N270	C218	25.6963	25.739	37.6389	53.0332	69.0841	85.7594	98.8264	108.111	113.977	113.409		0.0571653	0.0572052	0.686304	0.921587	0.940897	0.943526	0.943917	0.943997	0.944018	0.944023		0.279466	0.2832	0.454157	0.554664	0.616241	0.657133	0.680081	0.693988	0.704081	0.711305		0.633911	0.661524	0.311231	0.224345	0.201891	0.214107	0.246718	0.29069	0.351664	0.434229		0.261007	0.275449
2019-2020	2	N270	C219	1.79841	1.95917	23.3692	43.5029	60.9269	76.0681	85.6162	90.3733	90.5278	83.6474		0.00392626	0.00393033	0.358813	0.860641	0.920015	0.927109	0.92801	0.928172	0.92821	0.928217		0.233198	0.239451	0.459666	0.572161	0.640033	0.685888	0.712408	0.72901	0.741486	0.750793		0.622526	0.634188	0.289166	0.200513	0.172346	0.181978	0.217204	0.267492	0.338256	0.432048		0.134722	0.13769
2019-2020	2	N270	C220	3.57567	3.67702	22.9695	42.6892	59.8819	74.4836	83.098	86.59	85.0152	76.0995		0.00552986	0.0059451	0.533669	0.84593	0.911572	0.928261	0.932429	0.933748	0.934271	0.934463		0.276901	0.278017	0.404492	0.53636	0.634146	0.7011	0.736828	0.756796	0.769934	0.778249		0.611809	0.641251	0.300095	0.217674	0.198242	0.211474	0.242965	0.284383	0.341277	0.418446		0.263302	0.27569
2019-2020	2	N270	C221	12.9204	12.9293	22.0201	38.3559	57.6747	78.9957	95.9084	107.42	113.339	109.092		-0.00161051	-0.0015073	0.256908	0.69722	0.872489	0.924676	0.938003	0.942178	0.943803	0.944386		0.271488	0.277924	0.542889	0.618653	0.647964	0.66236	0.668891	0.672305	0.674496	0.675883		0.69015	0.696282	0.397016	0.27925	0.219111	0.204566	0.230264	0.281875	0.363324	0.476198		0.280546	0.281926
2019-2020	2	N270	C222	0.215414	0.260615	14.9878	33.9236	52.935	71.5482	84.8501	92.9086	95.8395	90.2883		0.00956775	0.00969341	0.381881	0.812092	0.92635	0.954639	0.961214	0.963153	0.96387	0.964113		0.271386	0.276279	0.480226	0.584242	0.643071	0.680275	0.700538	0.712611	0.721278	0.727431		0.681494	0.685155	0.321869	0.211472	0.165382	0.165662	0.20231	0.261506	0.348587	0.465104		0.146689	0.149228
2019-2020	2	N270	C223	15.0516	15.079	26.136	41.5963	57.935	74.7259	87.4284	95.818	100.022	96.8599		-0.0069159	-0.00648036	0.196339	0.52583	0.754808	0.875224	0.922814	0.943323	0.953909	0.959059		0.270223	0.278611	0.499933	0.59207	0.645028	0.680529	0.701288	0.714531	0.724727	0.732575		0.653244	0.679939	0.443457	0.32	0.251397	0.223973	0.235016	0.27136	0.33567	0.431865		0.343057	0.343113
2019-2020	2	N270	C224	13.4814	13.485	20.6198	34.857	51.9069	70.1383	83.4709	91.0608	92.427	83.9394		0.00145092	0.00157623	0.123631	0.431625	0.714269	0.874961	0.935908	0.960223	0.971712	0.976741		0.261653	0.270412	0.512585	0.601978	0.648373	0.677086	0.692836	0.702403	0.709455	0.714644		0.846305	0.8074	0.646832	0.471091	0.333592	0.261335	0.268861	0.331629	0.449452	0.617513		0.0267817	0.0436508
2019-2020	2	N270	C225	4.7649	5.00651	26.3684	43.6456	57.711	69.3944	76.4411	79.6997	79.3506	73.5654		0.0349148	0.0350313	0.520628	0.856634	0.912337	0.923551	0.925837	0.926448	0.926654	0.926717		0.245036	0.255931	0.499985	0.58874	0.637943	0.670522	0.689554	0.701752	0.711217	0.71859		0.614065	0.649977	0.33835	0.243438	0.210955	0.212531	0.236474	0.27357	0.328578	0.406959		0.216546	0.25927
2019-2020	2	N270	C226	5.76739	5.83845	22.5263	41.8651	60.3863	77.9085	90.055	97.1471	99.3597	93.6655		-0.0163058	-0.0161187	0.53125	0.859736	0.914729	0.926344	0.928826	0.929517	0.92976	0.929837		0.289112	0.296364	0.497282	0.589509	0.645542	0.684559	0.707998	0.723227	0.735121	0.744398		0.639379	0.65241	0.295606	0.201346	0.170233	0.178803	0.214646	0.266645	0.340354	0.438528		0.254732	0.257079
2019-2020	2	N270	C227	11.5693	11.6302	28.6523	49.5365	70.0759	89.9019	103.909	112.295	115.223	109.187		0.0565426	0.0565722	0.610682	0.913807	0.942813	0.946885	0.947502	0.94763	0.947665	0.947673		0.269398	0.270845	0.416587	0.544287	0.627222	0.679376	0.705908	0.720402	0.729834	0.735777		0.72807	0.742979	0.363067	0.26412	0.232428	0.242387	0.280517	0.335231	0.412477	0.515322		0.303039	0.306509
2019-2020	2	N270	C228	22.9067	22.9069	25.766	35.2869	50.5658	70.9677	89.1894	102.364	109.104	103.351		-0.0112767	-0.0112592	0.203368	0.61352	0.723521	0.745549	0.749666	0.750675	0.750987	0.751074		0.268103	0.271925	0.49273	0.602901	0.657358	0.687658	0.702423	0.710467	0.715785	0.719241		0.652021	0.639096	0.363907	0.24646	0.179258	0.159968	0.186536	0.24318	0.33324	0.455805		0.0922969	0.0960994
2019-2020	2	N270	C229	8.19381	8.2203	21.6027	41.058	61.6294	82.422	97.5851	106.877	110.277	103.858		-0.00946891	-0.00898475	0.186232	0.49515	0.715559	0.836358	0.885935	0.907929	0.919576	0.925398		0.282798	0.285192	0.437008	0.549722	0.624606	0.675481	0.70383	0.720665	0.732549	0.740744		0.626422	0.677081	0.465055	0.317737	0.230914	0.187147	0.185796	0.212866	0.270223	0.364644		0.0915353	0.107624
2019-2020	2	N270	C230	4.36831	4.62903	30.6908	52.2934	69.7721	83.9915	92.1738	95.454	93.981	85.5465		-0.0189272	-0.0184233	0.39916	0.734336	0.83292	0.863196	0.871835	0.874862	0.876181	0.87672		0.21581	0.218679	0.437131	0.579982	0.659072	0.705099	0.72781	0.740147	0.748224	0.753389		0.725136	0.71223	0.363346	0.24892	0.193869	0.188734	0.226485	0.291507	0.388683	0.517403		0.08712	0.131954
2019-2020	2	N270	C231	0.988327	1.07878	18.7644	37.5214	54.4692	69.5497	79.1647	83.9357	83.9698	76.7979		0.00353022	0.00359081	0.195896	0.644401	0.875451	0.950096	0.969276	0.975207	0.977478	0.978275		0.259595	0.265742	0.47577	0.571604	0.625186	0.65949	0.678573	0.690202	0.698754	0.705005		0.670975	0.67619	0.364552	0.25619	0.205469	0.198206	0.227246	0.279271	0.358625	0.466855		0.127213	0.137653
2019-2020	2	N270	C232	3.46975	3.49936	16.8688	35.2591	53.928	71.9917	84.4201	91.2823	92.5326	84.9478		-0.00652125	-0.00628134	0.199754	0.538231	0.726645	0.804967	0.830769	0.840533	0.845042	0.846991		0.274168	0.279106	0.485051	0.593506	0.656404	0.696916	0.719281	0.732732	0.742464	0.749425		0.708813	0.694193	0.428038	0.287949	0.199906	0.166423	0.188865	0.248637	0.348472	0.487142		0.222516	0.230249
2019-2020	2	N270	C233	19.7216	19.7589	30.5015	44.1747	58.0902	72.0849	82.5545	89.4627	93.0044	90.6418		0.0186532	0.0192325	0.508845	0.803153	0.87352	0.893302	0.898667	0.900483	0.90125	0.901553		0.240259	0.255246	0.487421	0.573868	0.629858	0.673257	0.702666	0.72409	0.742907	0.759719		0.582752	0.608093	0.28956	0.197826	0.166614	0.170657	0.198464	0.240322	0.301128	0.385048		0.261257	0.266604
2019-2020	2	N270	C234	8.82609	8.83573	17.5739	32.3168	48.9114	66.2859	79.1748	87.0582	89.7361	83.7527		0.00423296	0.00431308	0.285811	0.748384	0.907463	0.949768	0.959747	0.962694	0.963782	0.964149		0.282955	0.285404	0.420128	0.52793	0.609589	0.672467	0.711404	0.73645	0.755372	0.769323		0.626411	0.636286	0.327999	0.227642	0.184337	0.181164	0.209782	0.258216	0.330913	0.43002		0.186568	0.189347
2019-2020	2	N270	C235	10.8651	10.8973	23.1035	39.4034	55.9673	72.2415	83.8255	90.7308	93.0044	87.687		-0.00824772	-0.0082253	0.291843	0.76855	0.874016	0.893658	0.897198	0.898045	0.898301	0.898371		0.288998	0.297848	0.498012	0.590661	0.651952	0.698616	0.729112	0.750402	0.768204	0.783158		0.71435	0.721397	0.368846	0.243703	0.1844	0.174814	0.207044	0.265815	0.355998	0.479482		0.43992	0.43992
2019-2020	2	N270	C236	9.85701	9.86944	18.0957	30.6677	44.0451	57.3942	66.7927	72.0976	73.2002	67.6288		0.000334537	0.000543873	0.249702	0.649101	0.841658	0.912076	0.933237	0.94074	0.944013	0.945344		0.225463	0.23261	0.510562	0.615681	0.664864	0.692313	0.706018	0.713711	0.718972	0.722535		0.604038	0.615975	0.34542	0.245904	0.19887	0.189869	0.212625	0.255533	0.322304	0.4152		0.149052	0.152142
2019-2020	2	N270	C237	5.84416	6.06241	23.711	37.8201	49.4436	59.3422	65.6098	68.8844	69.3762	65.5433		0.0127512	0.0128552	0.199885	0.556142	0.734865	0.797362	0.815007	0.820923	0.823368	0.824303		0.269315	0.274932	0.494858	0.593069	0.644494	0.675475	0.691821	0.701366	0.708114	0.712841		0.481698	0.498975	0.273435	0.186764	0.146009	0.136767	0.153545	0.186823	0.239666	0.314875		0.127021	0.128553
2019-2020	2	N270	C238	7.42252	7.69102	29.5889	47.5867	62.8337	76.3002	85.3253	90.6119	92.5304	89.004		0.0115735	0.0115974	0.311179	0.764337	0.862336	0.880649	0.883973	0.884773	0.885017	0.885084		0.275255	0.282031	0.465687	0.557135	0.616926	0.661179	0.689126	0.707993	0.72323	0.735523		0.69493	0.694532	0.37791	0.257725	0.196337	0.183095	0.212474	0.269277	0.3577	0.478566		0.140794	0.15461
2019-2020	2	N270	C239	10.9248	10.9477	23.5275	41.881	61.0673	80.0565	93.415	101.031	102.812	95.2698		0.00357273	0.00365893	0.287097	0.714886	0.853603	0.890026	0.898629	0.901179	0.902125	0.902446		0.262965	0.267769	0.444419	0.544352	0.608863	0.654588	0.681948	0.699469	0.712868	0.72302		0.625474	0.643453	0.338921	0.239913	0.199058	0.196359	0.222773	0.267155	0.333947	0.426308		0.220463	0.221468
2019-2020	2	N270	C240	1.17274	1.25482	22.3692	45.6406	66.2741	83.7187	93.6815	97.2024	94.2772	82.2938		-0.000339242	0.000325778	0.234371	0.555766	0.761098	0.867714	0.910765	0.929882	0.940083	0.945243		0.251095	0.263227	0.481677	0.559544	0.605686	0.638487	0.658999	0.672946	0.684411	0.693934		0.654085	0.683558	0.437364	0.312137	0.2439	0.217259	0.228839	0.26546	0.329969	0.426668		-0.010903	0.106798
2019-2020	2	N270	C241	3.66323	3.71586	18.5807	36.9331	55.0674	72.6623	85.1797	92.7635	95.5669	90.4644		0.060546	0.060546	0.0607507	0.096991	0.588621	0.821835	0.832003	0.832556	0.832598	0.8326		0.277703	0.278981	0.422485	0.554144	0.639909	0.693177	0.719806	0.734111	0.743265	0.748926		0.889886	0.826232	0.640251	0.480489	0.354443	0.294273	0.3134	0.387106	0.515872	0.691906		0.13433	0.156217
2019-2020	2	N270	C242	3.31196	3.45898	23.3295	42.6317	59.8864	75.5224	86.0506	92.0714	93.8651	88.8791		-0.0129589	-0.0122795	0.331391	0.694049	0.850387	0.911666	0.932294	0.940436	0.944382	0.946191		0.265391	0.269527	0.446044	0.54766	0.6105	0.652863	0.67702	0.69187	0.702798	0.710741		0.616796	0.651194	0.338551	0.247147	0.21745	0.221081	0.246012	0.28332	0.337842	0.414862		0.120121	0.132846
2019-2020	2	N270	C243	9.86152	9.97165	26.4187	43.168	58.5667	72.9162	82.9275	89.0075	91.4406	87.8513		0.0173048	0.0173111	0.350346	0.768345	0.820274	0.827045	0.827976	0.828155	0.828199	0.828209		0.274927	0.277775	0.41978	0.523759	0.598861	0.655112	0.689469	0.711471	0.728107	0.740433		0.59587	0.585573	0.237256	0.145877	0.110969	0.118668	0.158993	0.219288	0.304863	0.415503		0.277905	0.278728
2019-2020	2	N270	C244	0.76426	0.843249	18.418	37.2577	53.9824	68.3395	76.8673	80.342	78.7951	69.988		0.00265339	0.00279335	0.325292	0.760047	0.902391	0.941965	0.951866	0.954947	0.956143	0.956571		0.272355	0.27504	0.432644	0.55422	0.64066	0.703253	0.740037	0.762773	0.779379	0.791225		0.731224	0.745165	0.446798	0.317794	0.249685	0.229087	0.25129	0.301264	0.382753	0.498292		0.129296	0.146332
2019-2020	2	N270	C245	15.9479	15.961	24.8973	39.0996	54.805	71.2274	83.5851	91.4551	94.7606	90.2466		0.00940277	0.00940775	0.111114	0.524933	0.739762	0.790426	0.7998	0.802012	0.802669	0.802843		0.237554	0.249213	0.475294	0.567573	0.626306	0.670259	0.698826	0.718798	0.735596	0.749854		0.61199	0.601899	0.440149	0.29077	0.182249	0.126129	0.130982	0.177754	0.266923	0.397394		0.114925	0.124497
2019-2020	2	N270	C246	4.45555	4.46573	13.8434	29.6365	47.3266	65.7109	79.1899	87.252	89.6688	82.8299		0.0130739	0.0131001	0.0790064	0.328935	0.613515	0.774892	0.829174	0.848111	0.855938	0.858884		0.256692	0.259674	0.428675	0.550056	0.631796	0.688716	0.721292	0.741103	0.755411	0.765528		0.690676	0.681917	0.512362	0.362846	0.255517	0.2007	0.206371	0.253544	0.342861	0.473426		0.141848	0.145413
2019-2020	2	N270	C247	3.48269	3.50685	16.1751	34.54	53.7608	72.8799	86.4682	94.3911	96.5825	89.502		-0.0131936	-0.0129906	0.215037	0.608872	0.818901	0.900628	0.926028	0.935214	0.939283	0.940965		0.28322	0.286966	0.461009	0.558383	0.615319	0.651777	0.671677	0.683499	0.691938	0.69788		0.670997	0.68361	0.435976	0.305827	0.22986	0.199978	0.214914	0.259526	0.336506	0.448019		0.128286	0.140212
2019-2020	2	N270	C248	5.61081	5.74963	22.4442	38.6238	53.4603	67.4918	77.6301	84.2507	87.7658	85.9355		-0.00205098	-0.00185097	0.24929	0.615363	0.77267	0.826585	0.842243	0.847684	0.85002	0.850954		0.277517	0.278511	0.539215	0.635678	0.659999	0.667966	0.670489	0.671465	0.671934	0.672149		0.564559	0.584534	0.289963	0.206673	0.178362	0.182805	0.209527	0.249445	0.307097	0.385905		0.202741	0.203345
2019-2020	2	N270	C249	2.49448	2.60779	19.6225	36.8834	52.6654	67.2612	77.3264	83.3088	85.4763	81.4139		-0.0143358	-0.0139387	0.110702	0.338359	0.556791	0.714643	0.793405	0.832801	0.855559	0.867863		0.281587	0.288227	0.511016	0.603325	0.65175	0.681408	0.697386	0.706905	0.713777	0.718707		0.772443	0.770513	0.593916	0.443154	0.337185	0.283171	0.288139	0.333493	0.420032	0.547745		0.178992	0.179575
2019-2020	2	N270	C250	5.62865	5.7678	27.3035	49.1553	68.9985	87.1403	99.4103	106.426	108.474	102.552		-0.00689362	-0.00682867	0.251064	0.687553	0.836033	0.874614	0.883523	0.886108	0.887046	0.887357		0.27538	0.282308	0.506623	0.594666	0.639708	0.6669	0.68142	0.690025	0.696214	0.700641		0.688575	0.695436	0.390237	0.268292	0.205523	0.189691	0.2155	0.268166	0.35166	0.467673		0.141369	0.145483
2019-2020	2	N270	C251	5.76826	5.88217	25.8328	46.4013	64.87	81.3259	91.9235	97.3486	97.7573	90.452		-0.000388857	-0.000220807	0.444765	0.845193	0.935726	0.957231	0.962171	0.963623	0.964158	0.964339		0.271597	0.274362	0.447392	0.561156	0.629237	0.672077	0.6947	0.707669	0.71658	0.722579		0.651908	0.663858	0.326224	0.222077	0.17981	0.17959	0.211486	0.263164	0.339605	0.443322		0.301038	0.301434
2019-2020	2	N270	C252	0.569865	0.599347	13.0471	30.21	47.9073	65.4732	78.0825	85.6686	88.2561	82.6072		-0.00626278	-0.00614037	0.180258	0.565469	0.79101	0.879009	0.905507	0.914756	0.918706	0.920272		0.283486	0.284541	0.46565	0.597547	0.657361	0.685177	0.696401	0.701582	0.704499	0.706081		0.639621	0.664015	0.391971	0.290805	0.245309	0.236196	0.2561	0.294229	0.354363	0.440338		0.145394	0.146044
2019-2020	2	N270	C253	-1.42517	-1.3764	15.8649	37.4622	58.1705	77.1298	89.2761	95.101	94.5761	84.5574		0.0182524	0.0182713	0.166224	0.628238	0.871997	0.940414	0.955455	0.959538	0.960921	0.961344		0.290767	0.291268	0.429161	0.571151	0.645108	0.680137	0.69389	0.699995	0.703284	0.704977		0.611724	0.651554	0.496711	0.359642	0.271735	0.223506	0.217716	0.240862	0.293783	0.381695		0.0820487	0.121109
2019-2020	2	N270	C254	0.14243	0.317498	22.9279	43.5672	60.975	75.6181	84.377	88.208	87.2491	79.1948		0.00351332	0.00372054	0.295152	0.644704	0.765403	0.802277	0.812337	0.815698	0.817094	0.817633		0.26611	0.267878	0.410471	0.526197	0.602294	0.652028	0.67848	0.693525	0.703703	0.710398		0.637055	0.631513	0.341416	0.223821	0.16006	0.143539	0.170581	0.225949	0.313322	0.432778		0.105035	0.124799
2019-2020	3	N270	C301	1.42758	1.54702	18.426	35.3609	50.8781	65.343	75.4753	81.6937	84.3085	80.9412		0.000132862	0.000283411	0.153821	0.453302	0.643931	0.72735	0.754989	0.76535	0.770066	0.772069		0.977195	0.570335	0.570335	0.570335	0.570335	0.570335	0.570335	0.570335	0.570335	0.570335		0.613131	0.612899	0.394848	0.270397	0.192609	0.160317	0.174662	0.220214	0.299099	0.411763		0.1265	0.128502
2019-2020	3	N270	C302	1.24202	1.25523	11.8069	29.2804	48.9628	69.7822	85.566	95.6632	99.919	94.1309		-0.000754024	-0.000641111	0.233007	0.641341	0.819212	0.876025	0.89125	0.896187	0.898171	0.898908		0.291588	0.292595	0.454163	0.596294	0.674002	0.71482	0.732634	0.741283	0.746355	0.749219		0.720624	0.712547	0.439128	0.306457	0.227122	0.199284	0.222341	0.2791	0.372611	0.502522		0.144247	0.148276
2019-2020	3	N270	C303	-0.292753	-0.0613188	24.6019	44.1805	58.9683	69.7438	74.6342	75.0113	70.8862	60.7474		0.0279539	0.0280795	0.35194	0.759173	0.880268	0.912165	0.91988	0.922223	0.923113	0.923424		0.269764	0.275146	0.448901	0.552567	0.626418	0.684033	0.721573	0.747323	0.768274	0.785196		0.649161	0.668248	0.349861	0.24132	0.194385	0.188781	0.215621	0.26268	0.334509	0.434433		0.0948206	0.127675
2019-2020	3	N270	C304	12.2988	12.3107	22.2358	38.5519	56.6367	75.3173	88.9689	97.1303	99.6008	92.741		0.00834124	0.00837999	0.0799034	0.326227	0.602364	0.76655	0.825446	0.847126	0.856528	0.860255		0.281514	0.284585	0.453293	0.560774	0.626554	0.669292	0.692598	0.706333	0.716023	0.722735		0.533551	0.57875	0.43413	0.296929	0.208767	0.158972	0.150448	0.170139	0.218706	0.302002		0.207997	0.211306
2019-2020	3	N270	C305	1.63416	1.73086	19.5694	38.6396	56.2566	72.4835	83.4553	89.6544	91.2818	85.6139		-0.00879318	-0.00874012	0.218583	0.686352	0.875302	0.927307	0.939484	0.943026	0.944312	0.944738		0.253083	0.261212	0.454844	0.546459	0.606904	0.652583	0.682158	0.702615	0.719556	0.733625		0.718766	0.688944	0.357799	0.247409	0.18976	0.183115	0.222698	0.292044	0.395659	0.530738		0.132689	0.138948
2019-2020	3	N270	C306	-2.02242	-1.94339	17.524	39.015	58.2953	74.9346	84.8331	88.8451	86.9884	76.6726		-0.000258307	-0.000195322	0.199007	0.633916	0.841895	0.906741	0.923186	0.928245	0.930175	0.93085		0.256076	0.263413	0.481351	0.574671	0.627079	0.661211	0.680602	0.69266	0.701715	0.708494		0.652125	0.659647	0.447837	0.310088	0.221868	0.18147	0.191261	0.234877	0.314115	0.430336		0.136043	0.141604
2019-2020	3	N270	C307	2.49711	2.62031	26.2738	50.1538	70.6361	87.62	97.2033	100.558	97.7224	86.1384		-0.0155292	-0.0149642	0.275817	0.636147	0.81579	0.891669	0.918162	0.928817	0.934051	0.93648		0.263818	0.266702	0.443902	0.560046	0.629853	0.674015	0.697456	0.710951	0.720261	0.726555		0.75783	0.771404	0.463654	0.333604	0.26574	0.246131	0.26964	0.321057	0.404294	0.521873		0.154427	0.160459
2019-2020	3	N270	C308	2.43011	2.49774	20.618	41.6873	61.3737	79.2014	90.6406	96.2651	96.1216	87.2572		0.00402652	0.00410003	0.268849	0.719966	0.879345	0.92202	0.932089	0.935059	0.936153	0.936522		0.26183	0.266206	0.456698	0.56409	0.628857	0.671602	0.695561	0.710101	0.720683	0.728287		0.643546	0.660833	0.396032	0.279649	0.218675	0.199559	0.217879	0.260467	0.33064	0.431261		0.123141	0.133786
2019-2020	3	N270	C309	0.163605	0.573299	31.1587	53.6249	70.8429	84.1903	91.3841	93.766	91.4685	82.4363		-0.00434596	-0.00411169	0.301952	0.72232	0.890595	0.946061	0.96183	0.967238	0.969534	0.970442		0.273077	0.277262	0.471396	0.577055	0.637513	0.675629	0.696202	0.70833	0.716934	0.722956		0.694534	0.712225	0.39568	0.280263	0.226921	0.217119	0.243039	0.291525	0.366958	0.472459		0.118713	0.139599
2019-2020	3	N270	C310	10.5481	10.612	24.9446	41.2065	56.5707	70.9056	80.6641	86.1815	87.5913	82.4459		0.0011239	0.00117679	0.329851	0.690456	0.764271	0.779325	0.782336	0.783124	0.783385	0.783462		0.270741	0.27554	0.464352	0.565623	0.626555	0.667148	0.690214	0.704407	0.714889	0.72255		0.563112	0.56483	0.250402	0.158213	0.120865	0.12291	0.155434	0.206756	0.281549	0.380982		0.11015	0.117424
2019-2020	3	N270	C311	0.290121	0.324498	14.8465	34.1215	53.1607	71.0284	82.7992	88.746	88.8113	79.9451		-0.0108632	-0.0106494	0.149709	0.46662	0.698338	0.815025	0.857847	0.875046	0.883338	0.887076		0.279454	0.282641	0.500813	0.612021	0.664635	0.692577	0.70563	0.712497	0.716891	0.719645		0.740809	0.72975	0.559708	0.391767	0.268291	0.20321	0.206877	0.257922	0.356648	0.501812		0.130677	0.143734
2019-2020	3	N270	C312	1.41859	1.49442	16.807	33.8328	49.9312	65.099	75.6504	81.9096	84.0781	79.5658		-0.00604191	-0.00567053	0.209477	0.527563	0.710013	0.792052	0.821276	0.833065	0.83884	0.841505		0.269764	0.271976	0.462571	0.597155	0.673163	0.717335	0.738915	0.750498	0.75798	0.762687		0.685947	0.692258	0.423817	0.300761	0.23215	0.209454	0.229863	0.278515	0.358615	0.471635		0.144188	0.148064
2019-2020	3	N270	C313	9.38886	9.43889	21.3901	35.6066	49.5688	63.1923	73.0641	79.3014	82.0973	79.0558		-0.000633313	-0.000563076	0.336181	0.70005	0.779434	0.796581	0.800178	0.801157	0.801492	0.801596		0.26335	0.26677	0.458179	0.579313	0.652504	0.699504	0.724887	0.739735	0.750142	0.757302		0.536701	0.537475	0.220294	0.126942	0.0887527	0.0905762	0.123554	0.175781	0.251962	0.353153		0.271338	0.271413
2019-2020	3	N270	C314	-0.220542	-0.146174	19.5689	42.6477	64.4262	84.4296	97.5705	104.392	104.974	95.9449		0.0134114	0.0135397	0.39954	0.814737	0.918309	0.943329	0.94907	0.950749	0.951365	0.951572		0.282531	0.285363	0.462991	0.576413	0.642555	0.683397	0.704677	0.716767	0.725015	0.73053		0.651939	0.680917	0.360334	0.260902	0.224198	0.224469	0.250662	0.292436	0.354608	0.441788		0.0672647	0.124187
2019-2020	3	N270	C315	2.70638	2.75956	17.3461	35.0795	52.411	69.031	80.6727	87.5393	89.7616	84.418		0.0133568	0.013662	0.285308	0.668205	0.847295	0.914709	0.935836	0.94362	0.947145	0.94864		0.276358	0.278253	0.428203	0.548801	0.628017	0.679878	0.707538	0.723313	0.734017	0.741081		0.715387	0.693865	0.394833	0.260677	0.180436	0.15551	0.185162	0.250854	0.356055	0.49881		0.0183513	0.0342348
2019-2020	3	N270	C316	11.735	11.8485	30.0398	48.5104	65.1577	80.1818	90.1178	95.537	96.6353	90.9358		0.0203191	0.0203404	0.344555	0.826335	0.923303	0.940532	0.943543	0.944246	0.944454	0.944509		0.27345	0.277782	0.48286	0.585917	0.640917	0.673844	0.690944	0.70075	0.707547	0.712197		0.612209	0.668705	0.348482	0.253882	0.227324	0.231443	0.251997	0.281464	0.324894	0.390383		0.105722	0.124503
2019-2020	3	N270	C317	0.836892	0.851386	11.3655	27.8798	45.7075	63.7035	76.5229	83.8854	85.6239	78.3517		0.0223792	0.0223928	0.084173	0.361234	0.676761	0.835623	0.88227	0.896909	0.902424	0.904304		0.273966	0.274631	0.440396	0.593619	0.66846	0.703069	0.716589	0.722604	0.725863	0.727552		0.70896	0.692221	0.552297	0.401979	0.288357	0.227724	0.230772	0.277849	0.368939	0.50202		0.12301	0.138311
2019-2020	3	N270	C318	1.29073	1.51228	26.9099	48.6039	66.1034	80.0828	87.7647	90.3588	87.9566	78.4305		-0.00164261	-0.00151081	0.349956	0.777046	0.899129	0.930658	0.938195	0.940465	0.94132	0.941617		0.268943	0.272925	0.469733	0.578277	0.639583	0.677604	0.6978	0.709545	0.717769	0.723444		0.649078	0.665075	0.334385	0.223493	0.175471	0.170505	0.199514	0.249708	0.325826	0.430845		0.11323	0.131255
2019-2020	3	N270	C319	7.50689	7.509	14.0248	28.7028	47.5782	68.9809	85.6057	95.9405	99.2564	90.8124		0.0175945	0.0176001	0.0513177	0.244642	0.559781	0.769092	0.83702	0.858465	0.866379	0.86899		0.273073	0.273954	0.418781	0.552574	0.628453	0.669127	0.687061	0.69581	0.700954	0.703864		0.867252	0.847326	0.746381	0.552856	0.396647	0.305252	0.29724	0.347655	0.454884	0.616219		0.128022	0.14037
2019-2020	3	N270	C320	3.71217	3.81429	24.6909	47.1133	67.4541	85.58	97.1271	102.826	102.793	94.0566		-0.0267461	-0.0253696	0.395928	0.745271	0.890116	0.949669	0.971096	0.980094	0.984728	0.987006		0.286462	0.288846	0.449423	0.56288	0.633221	0.678239	0.702166	0.715894	0.725308	0.731618		0.613769	0.645259	0.327014	0.231677	0.198715	0.200979	0.226836	0.266644	0.325262	0.40762		0.24383	0.244601
2019-2020	3	N270	C321	-0.348348	-0.27669	18.2524	38.976	57.6436	73.7737	83.3534	87.1992	85.3184	75.2075		-0.00832343	-0.00768189	0.3312	0.658084	0.786473	0.834219	0.849805	0.855838	0.858715	0.860011		0.275614	0.279458	0.452486	0.557673	0.624421	0.67004	0.696224	0.712357	0.72423	0.732844		0.681203	0.684634	0.407701	0.274641	0.197972	0.171023	0.191918	0.244343	0.331477	0.454432		0.068992	0.123068
2019-2020	3	N270	C322	3.81911	3.86806	17.5817	34.1943	50.2944	65.5396	76.0029	81.9298	83.4094	77.7889		-0.00762967	-0.00740729	0.272452	0.627112	0.760465	0.803432	0.815565	0.81972	0.821482	0.822179		0.268087	0.273443	0.459021	0.557827	0.619862	0.663162	0.688864	0.70527	0.717808	0.727318		0.584422	0.583775	0.276544	0.178252	0.134246	0.131575	0.162727	0.215118	0.293154	0.397656		0.25724	0.25931
2019-2020	3	N270	C323	14.1207	14.2845	35.8352	56.7958	75.6798	93.0076	104.919	112.016	114.657	110.016		0.038552	0.0385605	0.587027	0.903635	0.926077	0.928553	0.928856	0.928909	0.928921	0.928923		0.276371	0.279781	0.448022	0.560722	0.635908	0.688768	0.719555	0.738637	0.7527	0.762883		0.633749	0.663998	0.329717	0.234332	0.203137	0.208033	0.236507	0.278768	0.339992	0.425014		0.12523	0.146783
2019-2020	3	N270	C324	3.21729	3.23453	12.6121	26.7319	42.0456	57.9389	69.9247	77.6784	81.2071	77.4134		0.00683735	0.00696795	0.103249	0.331397	0.547737	0.680576	0.734912	0.757866	0.769257	0.774505		0.235167	0.236398	0.419765	0.564313	0.637924	0.675268	0.691318	0.699069	0.703606	0.70617		0.504841	0.491047	0.328911	0.202761	0.113269	0.0699641	0.0789928	0.123766	0.205174	0.321727		-0.0389659	-0.0099034
2019-2020	3	N270	C325	2.80521	2.84526	14.0705	28.0198	41.9247	55.576	65.4607	71.6428	74.2676	70.893		0.0446943	0.0447094	0.0953981	0.300821	0.528604	0.64792	0.685101	0.697375	0.702217	0.703952		0.250838	0.251723	0.405187	0.558522	0.650496	0.701285	0.723984	0.735114	0.741667	0.745372		0.596643	0.55798	0.380272	0.254847	0.162507	0.121138	0.138207	0.195146	0.293036	0.427311		-0.00404883	0.00232821
2019-2020	3	N270	C326	1.93706	1.9988	15.3043	30.1751	44.115	57.0317	65.7556	70.6239	71.7582	66.9676		0.00709479	0.00715607	0.239886	0.688281	0.864339	0.913149	0.924757	0.928184	0.929446	0.929871		0.264907	0.276987	0.510565	0.592487	0.639229	0.671283	0.69068	0.703509	0.713779	0.722067		0.771718	0.771659	0.446003	0.311441	0.239049	0.219357	0.247951	0.307922	0.403389	0.535208		0.155985	0.157057
2019-2020	3	N270	C327	0.304337	0.469586	27.8096	53.2894	73.9404	89.9335	97.9028	99.4353	94.5482	81.0177		0.0306552	0.0307281	0.469331	0.868286	0.940055	0.954178	0.956959	0.95768	0.957916	0.957985		0.254295	0.261598	0.45497	0.554146	0.621223	0.672409	0.705598	0.72848	0.747312	0.762802		0.633846	0.663277	0.331082	0.229431	0.192446	0.193469	0.220942	0.264265	0.328452	0.418208		0.132853	0.141039
2019-2020	3	N270	C328	18.6985	18.9246	40.9657	60.3172	77.1194	92.2024	102.437	108.502	110.781	106.899		0.00988649	0.00997856	0.36961	0.815001	0.930183	0.95732	0.963345	0.965056	0.965666	0.965864		0.264107	0.26635	0.437874	0.556476	0.625227	0.666507	0.687304	0.698754	0.706327	0.711215		0.64808	0.735712	0.414074	0.312991	0.287965	0.290101	0.302855	0.320465	0.348062	0.397659		0.0993866	0.165533
2019-2020	3	N270	C329	5.18253	5.28082	24.3881	43.7267	60.3119	74.0458	81.7674	84.4311	82.0663	72.6103		0.00123968	0.00130288	0.208597	0.647811	0.848389	0.909231	0.92444	0.929077	0.930833	0.931443		0.271703	0.276732	0.471138	0.564518	0.616375	0.648994	0.666773	0.677402	0.685069	0.690549		0.679441	0.68753	0.424014	0.294698	0.220504	0.193572	0.211975	0.260259	0.341428	0.45714		0.137926	0.144699
2019-2020	3	N270	C330	0.264512	0.488987	28.6064	52.8442	72.1344	87.1024	94.7975	96.6967	92.8509	81.0688		0.0110575	0.0111536	0.379002	0.81677	0.927015	0.95283	0.958555	0.960181	0.960761	0.96095		0.273915	0.275831	0.456545	0.56795	0.622375	0.650828	0.663711	0.67027	0.674323	0.676763		0.741066	0.75615	0.399729	0.279168	0.226047	0.22002	0.251632	0.306795	0.390589	0.505945		0.140185	0.155277
2019-2020	3	N270	C331	1.25551	1.34661	21.9546	43.6557	62.4535	78.0148	86.6474	89.4259	86.3577	75.1545		0.00248732	0.00253252	0.193434	0.621823	0.812769	0.867747	0.880854	0.884701	0.886108	0.886577		0.256859	0.261458	0.45555	0.559151	0.619613	0.658687	0.680294	0.693299	0.70271	0.709442		0.661478	0.660986	0.443596	0.299132	0.204144	0.1606	0.172085	0.220764	0.308382	0.435288		0.123396	0.135882
2019-2020	3	N270	C332	10.3364	10.345	18.3299	31.7453	46.7006	62.1353	73.329	79.8846	81.5995	75.481		0.0110089	0.0113196	0.227367	0.529595	0.682585	0.7449	0.765665	0.773675	0.777453	0.779128		0.266459	0.271994	0.464082	0.56576	0.629255	0.673378	0.699476	0.716092	0.728762	0.738351		0.575529	0.514211	0.331011	0.229688	0.153598	0.125552	0.151983	0.215333	0.317111	0.449987		0.0371838	0.045009
2019-2020	3	N270	C333	6.20639	6.21015	12.4982	24.6517	39.07	54.4951	65.8952	72.5849	74.2053	67.6389		0.00376791	0.00381591	0.10029	0.401756	0.677993	0.815346	0.859941	0.875617	0.882227	0.884787		0.278082	0.279158	0.473972	0.598647	0.648852	0.670556	0.678907	0.68264	0.684686	0.685766		0.609399	0.609895	0.433053	0.295036	0.200495	0.153716	0.159964	0.202361	0.281955	0.399082		0.11691	0.118657
2019-2020	3	N270	C334	10.2039	10.2123	19.8539	37.7163	59.1768	83.1384	102.336	115.541	122.5	117.976		0.000416027	0.000470017	0.299178	0.770819	0.906284	0.937706	0.944422	0.946261	0.946894	0.947092		0.27161	0.275623	0.439463	0.547215	0.623486	0.681057	0.716975	0.740567	0.758919	0.772993		0.700926	0.698342	0.335342	0.22909	0.185116	0.187375	0.225989	0.287121	0.376149	0.493843		0.064965	0.0748588
2019-2020	3	N270	C335	-0.314954	-0.2587	16.042	35.4366	53.7252	70.3794	81.1037	86.3895	86.2634	77.9555		0.0131802	0.0131821	0.104142	0.595726	0.864341	0.919833	0.928673	0.930516	0.931004	0.931116		0.278014	0.284986	0.496542	0.58935	0.641997	0.676469	0.69611	0.708341	0.717531	0.724412		0.749073	0.730669	0.523477	0.366509	0.255589	0.202572	0.214885	0.271769	0.374437	0.5209		0.14621	0.152116
2019-2020	3	N270	C336	17.0725	17.08	25.4221	40.2374	57.2852	75.3547	88.8352	97.068	99.775	93.3025		0.00399599	0.00415974	0.126397	0.391225	0.61061	0.731498	0.778017	0.797113	0.806437	0.81068		0.251912	0.257105	0.451807	0.558153	0.624304	0.66975	0.696263	0.712921	0.725455	0.734796		0.757953	0.719863	0.526162	0.368894	0.25162	0.195279	0.210063	0.273612	0.386749	0.544949		0.160883	0.18003
2019-2020	3	N270	C337	2.77095	3.12394	26.8359	44.476	58.6271	70.4596	77.8341	81.6078	82.052	77.347		0.0246745	0.0249243	0.317324	0.699616	0.851128	0.901657	0.916249	0.921325	0.923509	0.924385		0.263816	0.267214	0.452734	0.565348	0.631639	0.673524	0.695921	0.708949	0.718047	0.72429		0.591116	0.618668	0.32198	0.223997	0.18511	0.182078	0.205311	0.244586	0.304259	0.388668		0.11359	0.126114
2019-2020	3	N270	C338	3.3789	3.4625	23.5636	46.9596	69.3612	90.5069	105.093	113.518	115.974	108.809		0.0196975	0.0196993	0.561796	0.927266	0.946182	0.947761	0.947912	0.947933	0.947937	0.947938		0.276952	0.279315	0.453063	0.579942	0.658309	0.707786	0.733663	0.74829	0.758176	0.764695		0.725166	0.738916	0.328807	0.230682	0.203357	0.218833	0.261752	0.320451	0.401497	0.507932		0.415964	0.416025
2019-2020	3	N270	C339	-0.115441	0.00520767	20.8047	42.4602	62.1916	80.1436	92.1072	98.7026	100.152	93.4736		-0.0175449	-0.0174528	0.555349	0.894746	0.940524	0.948716	0.950239	0.950617	0.950736	0.950769		0.264162	0.266515	0.458816	0.581582	0.646508	0.68284	0.700214	0.709433	0.715346	0.719046		0.646792	0.656347	0.280001	0.179824	0.145441	0.153875	0.19253	0.249246	0.329848	0.436708		0.123231	0.132741
2019-2020	3	N270	C340	1.12146	1.18177	15.4954	31.8178	47.1378	61.2412	70.6099	75.6301	76.3934	70.5162		-0.00133688	-0.00120489	0.216155	0.630331	0.84487	0.922219	0.944549	0.952156	0.955345	0.956585		0.2678	0.270657	0.501132	0.606801	0.650681	0.671815	0.680971	0.685522	0.688289	0.689932		0.695652	0.706257	0.426364	0.302791	0.236175	0.21532	0.236351	0.284661	0.363703	0.475533		0.171308	0.171736
2019-2020	3	N270	C341	25.5719	25.5723	29.4094	40.839	58.1731	80.5527	100.179	114.31	121.721	116.115		-0.0016109	-0.00159335	0.0984288	0.471466	0.754917	0.857511	0.883117	0.890581	0.893258	0.894128		0.277285	0.278151	0.409965	0.5443	0.630673	0.681615	0.705602	0.717816	0.725242	0.729582		0.760935	0.738686	0.569973	0.410755	0.29207	0.231117	0.238369	0.292588	0.394147	0.540412		0.13615	0.139731
2019-2020	3	N270	C342	15.7248	15.7447	25.6212	39.8912	54.9256	70.073	81.0794	87.787	90.1823	85.4155		-0.0124268	-0.0119856	0.332618	0.733235	0.896188	0.954537	0.972613	0.97928	0.982313	0.983609		0.247159	0.253111	0.482422	0.583719	0.636652	0.668546	0.685392	0.695241	0.702214	0.707108		0.673882	0.688456	0.357107	0.262175	0.227526	0.231482	0.263163	0.311561	0.381716	0.476474		0.358412	0.358552
2019-2020	3	N270	C343	4.31448	4.33699	16.3578	33.9038	52.3469	70.7682	83.9265	91.6637	93.9153	87.2513		0.0222996	0.0223004	0.132069	0.683366	0.872276	0.89935	0.902799	0.90341	0.903549	0.903576		0.192353	0.200574	0.483268	0.585725	0.634368	0.662098	0.676246	0.684342	0.689985	0.693889		0.75393	0.728922	0.445994	0.317138	0.238551	0.213691	0.242532	0.306928	0.410101	0.549607		0.154803	0.157866
2019-2020	3	N270	C344	22.6134	22.7202	41.4822	61.3805	79.8057	96.8995	108.623	115.452	117.638	112.311		-0.00275449	-0.00256699	0.3079	0.731382	0.887191	0.934944	0.947799	0.95203	0.953759	0.954414		0.194489	0.196723	0.38368	0.527943	0.61712	0.672541	0.700929	0.716659	0.727079	0.733796		0.767132	0.780687	0.484474	0.348631	0.274328	0.249545	0.270557	0.321492	0.405924	0.526309		0.167942	0.195308
2019-2020	3	N270	C345	0.614809	0.643362	12.8031	29.3938	46.2735	62.7304	74.2269	80.794	82.4212	76.1389		-0.00166607	-0.00134736	0.329729	0.726007	0.876638	0.92679	0.94142	0.946568	0.948809	0.949722		0.272112	0.274166	0.448155	0.565974	0.630571	0.66744	0.685259	0.694765	0.70088	0.704714		0.66711	0.67717	0.350321	0.237114	0.185308	0.178141	0.207615	0.260191	0.340455	0.450613		0.13165	0.139675
2019-2020	3	N270	C346	-1.53651	-1.44418	24.2577	53.3236	79.4075	101.675	114.54	119.232	115.731	100.681		0.011863	0.0121561	0.548165	0.835442	0.886692	0.898414	0.901107	0.901904	0.9022	0.902301		0.263554	0.268642	0.453767	0.555721	0.620327	0.665504	0.692275	0.709306	0.722265	0.732039		0.550193	0.598976	0.27002	0.201916	0.197369	0.217354	0.244677	0.274319	0.311953	0.364814		0.112908	0.125166
2019-2020	3	N270	C347	4.71537	4.75331	18.8071	37.7722	57.3564	77.0302	91.5126	100.69	104.688	99.8616		0.000595411	0.00062271	0.377203	0.833749	0.914027	0.927966	0.930396	0.930964	0.931132	0.931177		0.268282	0.275661	0.497279	0.595657	0.652176	0.689576	0.711071	0.724547	0.734734	0.742408		0.706914	0.705903	0.328481	0.22205	0.180144	0.184814	0.225151	0.287386	0.377192	0.495595		0.138309	0.142957
2019-2020	3	N270	C348	-2.21138	-2.14456	14.6187	33.7843	51.6075	67.7373	78.1236	83.2985	83.323	75.5217		0.00866098	0.00867939	0.156691	0.563388	0.745701	0.793004	0.803109	0.805816	0.806723	0.806998		0.222643	0.226119	0.496118	0.612028	0.658684	0.680827	0.690347	0.695058	0.697915	0.699607		0.657666	0.642141	0.518847	0.349317	0.21743	0.143355	0.140988	0.188533	0.285291	0.42927		0.129423	0.134681
2019-2020	3	N270	C349	3.97794	4.15531	23.7573	41.5242	56.9932	70.7754	79.9414	85.1265	86.6137	82.1985		0.0146226	0.014655	0.0922118	0.365537	0.645955	0.793165	0.841132	0.857745	0.864614	0.86721		0.203231	0.20611	0.463519	0.606886	0.672911	0.706391	0.721307	0.728835	0.733462	0.736234		0.622955	0.627253	0.452759	0.326967	0.24338	0.203169	0.209933	0.248564	0.320309	0.426013		0.160986	0.174685
2019-2020	3	N270	C350	13.1498	13.2089	28.6537	47.5248	66.2571	84.6519	98.0315	106.498	110.284	106.118		0.012208	0.0128211	0.537306	0.804822	0.862339	0.877798	0.881875	0.883228	0.883788	0.884005		0.258156	0.261855	0.487096	0.601209	0.657207	0.688045	0.702918	0.710947	0.716211	0.719598		0.602722	0.609593	0.26048	0.174315	0.147743	0.159239	0.196504	0.248903	0.321952	0.41762		0.251801	0.252491
2019-2020	3	N270	C351	8.03445	8.07497	24.4197	46.4132	68.679	90.3415	105.478	114.157	116.387	108.269		-0.0196239	-0.0190306	0.278353	0.646856	0.832303	0.911347	0.93914	0.950378	0.955923	0.958509		0.274121	0.277203	0.439407	0.547044	0.616464	0.663629	0.690284	0.706413	0.718048	0.72629		0.776362	0.799776	0.49463	0.364002	0.297481	0.277547	0.298354	0.345429	0.422678	0.533851		0.293753	0.298035
2019-2020	3	N270	C352	3.16837	3.2799	21.0391	39.3445	56.1459	71.6842	82.3584	88.6347	90.7736	86.1898		-0.00917674	-0.00882968	0.394384	0.755533	0.859622	0.889928	0.898132	0.900882	0.90203	0.902476		0.264343	0.272865	0.494101	0.576642	0.620782	0.648861	0.664641	0.67442	0.681763	0.687278		0.610054	0.629328	0.300465	0.203549	0.167922	0.170562	0.200529	0.246969	0.31486	0.407626		0.123645	0.131598
2019-2020	3	N270	C353	1.10679	1.23565	23.3241	45.2886	64.3178	80.4953	90.136	94.2012	92.7799	83.3314		0.0108748	0.01107	0.55603	0.886224	0.94257	0.954621	0.957222	0.957952	0.958211	0.958294		0.179979	0.186592	0.509519	0.610937	0.650113	0.669058	0.677499	0.681834	0.684569	0.686265		0.611674	0.669115	0.317934	0.238824	0.229696	0.24771	0.274754	0.305147	0.344853	0.402258		0.0878823	0.127593
2019-2020	3	N270	C354	21.519	21.5596	32.0419	44.9691	57.9673	70.9534	80.6404	87.0386	90.3573	88.2766		-0.00267994	-0.00230048	0.196977	0.521584	0.737346	0.84538	0.886455	0.903677	0.912363	0.916488		0.186684	0.18977	0.432546	0.566563	0.630653	0.664405	0.679948	0.688005	0.693082	0.696208		0.614881	0.641147	0.416181	0.290772	0.218914	0.188436	0.19762	0.233062	0.297156	0.393717		0.314078	0.314892
2020-2021	1	N0	A301	4.18257	4.50707	25.8245	41.358	53.6169	63.6604	69.7195	72.5969	72.494	67.8608		0.0419101	0.0419101	0.0419101	0.044061	0.566059	0.566059	0.566059	0.566059	0.566059	0.566059		0.322785	0.323728	0.436368	0.572209	0.68873	0.778195	0.829757	0.859894	0.880299	0.89348		0.692951	0.669393	0.565655	0.406703	0.279519	0.207658	0.205757	0.252677	0.347474	0.487098		0.104225	0.104892
2020-2021	1	N0	A302	6.07606	7.06455	34.6591	48.2564	57.5433	64.3276	67.908	69.155	68.2013	63.9822		0.0148539	0.0149275	0.159724	0.458134	0.616531	0.67273	0.688536	0.693794	0.695947	0.696762		0.311075	0.311544	0.487784	0.681931	0.778433	0.821012	0.836661	0.843245	0.846622	0.848268		0.665214	0.660432	0.460641	0.332897	0.248926	0.21151	0.22376	0.269532	0.350498	0.466448		0.18695	0.18711
2020-2021	1	N0	A303	3.45872	3.87972	28.9625	46.0619	58.963	68.9777	74.5043	76.5538	75.2669	69.0916		0.0260331	0.0260667	0.213245	0.571356	0.694591	0.7251	0.731783	0.733636	0.734281	0.734484		0.297745	0.301538	0.475758	0.607916	0.710224	0.792417	0.845837	0.881765	0.910115	0.932032		0.656576	0.656076	0.400324	0.313018	0.271721	0.266451	0.2916	0.336045	0.403352	0.494193		0.0755191	0.0766137
2020-2021	1	N0	A304	2.00149	2.17987	18.5081	31.6815	42.2732	50.8888	55.8823	57.9461	57.1842	52.2559		-0.0173832	-0.0171728	0.124439	0.363187	0.513197	0.582842	0.607665	0.617581	0.622373	0.624547		0.296732	0.297761	0.448037	0.609935	0.722104	0.792364	0.826876	0.844937	0.856151	0.862834		0.693445	0.669225	0.466304	0.341061	0.255337	0.218978	0.236465	0.290361	0.382339	0.509756		0.0974012	0.097939
2020-2021	1	N0	A305	2.82515	2.87835	13.2142	23.8668	33.1971	41.1571	45.8835	47.8323	47.0338	42.2433		0.0190047	0.0190047	0.0486268	0.45788	0.629405	0.644289	0.645408	0.645536	0.645555	0.645558		0.280939	0.28223	0.453322	0.626503	0.743292	0.816002	0.851887	0.870832	0.88272	0.889898		0.667591	0.659659	0.595573	0.436846	0.308152	0.230398	0.219179	0.254761	0.33549	0.460133		0.109303	0.109824
2020-2021	1	N0	A306	2.35716	2.40412	14.4472	28.2766	41.139	52.7592	60.2091	63.8772	63.8011	58.0589		0.0302848	0.0302875	0.0971344	0.442236	0.669959	0.727908	0.738533	0.740984	0.741695	0.741877		0.201816	0.210654	0.463503	0.600433	0.694476	0.766568	0.813252	0.845301	0.871509	0.892876		0.648939	0.655835	0.502915	0.378597	0.294037	0.25111	0.254339	0.289063	0.356134	0.456644		0.0982309	0.0983893
2020-2021	1	N0	A307	6.04778	6.19471	20.2696	32.0188	41.7132	49.8535	54.8234	57.177	57.0377	53.1258		0.0809095	0.0809095	0.0809095	0.0818553	0.606852	0.606852	0.606852	0.606852	0.606852	0.606852		0.285254	0.286959	0.45001	0.607645	0.723205	0.803521	0.847493	0.872725	0.889781	0.90091		0.674819	0.662861	0.526998	0.380777	0.271174	0.212344	0.214288	0.258242	0.344211	0.470771		0.164071	0.164127
2020-2021	1	N0	A308	6.68642	7.07694	25.4723	36.1009	43.255	48.0277	49.9307	49.7614	47.5083	42.4189		0.0110359	0.0110376	0.0878986	0.41514	0.550825	0.576222	0.580218	0.581053	0.581275	0.581327		0.298753	0.299777	0.441278	0.606055	0.733415	0.820981	0.866988	0.89214	0.908277	0.918182		0.707833	0.67085	0.502012	0.368039	0.267632	0.220083	0.234269	0.290762	0.390318	0.528521		0.194725	0.19474
2020-2021	1	N0	A309	2.3602	2.58139	20.4129	33.6364	43.6479	51.2048	55.0328	55.9746	54.0755	48.1922		0.0102582	0.0102652	0.0843994	0.396523	0.616083	0.684036	0.698888	0.70281	0.704097	0.704476		0.304506	0.306004	0.453033	0.603144	0.718623	0.801791	0.848388	0.875479	0.893943	0.906059		0.688537	0.665506	0.506552	0.384459	0.295971	0.253974	0.265214	0.312843	0.39771	0.517159		0.143075	0.143381
2020-2021	1	N0	A310	2.26157	2.4687	22.4821	38.5149	51.1072	60.9538	66.2244	67.8643	65.9426	58.9633		0.0301394	0.0301426	0.158844	0.576433	0.707964	0.730757	0.734321	0.735069	0.73527	0.735317		0.308614	0.310814	0.473381	0.614579	0.717462	0.791186	0.833372	0.85866	0.876523	0.88877		0.667514	0.659418	0.437593	0.342443	0.288379	0.272667	0.293486	0.338248	0.409649	0.507245		0.104656	0.10573
2020-2021	1	N0	A311	1.56499	1.74825	22.6731	39.218	51.4022	59.8528	63.1907	62.6975	58.3629	49.0981		0.0369605	0.0369686	0.147515	0.464288	0.588946	0.617047	0.622448	0.623783	0.624198	0.624314		0.3256	0.326538	0.486762	0.655126	0.761965	0.823395	0.851575	0.865612	0.873975	0.878756		0.706653	0.666257	0.458066	0.333197	0.244906	0.208929	0.230923	0.292163	0.394348	0.532813		0.180783	0.180817
2020-2021	1	N0	A312	0.706658	0.852038	18.4498	33.5673	45.6624	55.1556	60.1687	61.5919	59.4681	52.3837		0.0394636	0.0394636	0.0394636	0.0420405	0.545853	0.545853	0.545853	0.545853	0.545853	0.545853		0.295192	0.296149	0.435752	0.600043	0.72567	0.810604	0.854493	0.878166	0.893171	0.902269		0.692014	0.669324	0.571512	0.406892	0.2743	0.198323	0.19456	0.241281	0.337326	0.479712		0.112181	0.112791
2020-2021	1	N0	A313	0.547092	0.65402	15.1226	27.308	36.5383	43.1109	45.8442	45.6529	42.5343	35.6521		0.0292585	0.0292585	0.0292585	0.0311912	0.497576	0.497576	0.497576	0.497576	0.497576	0.497576		0.282811	0.284246	0.4467	0.613166	0.734321	0.816058	0.859233	0.883212	0.89892	0.908825		0.758998	0.68407	0.588859	0.422671	0.276871	0.197262	0.204795	0.273309	0.40127	0.579089		0.0944864	0.094841
2020-2021	1	N0	A314	0.31975	0.427896	17.2153	32.705	45.3188	55.2231	60.3366	61.5812	58.9774	51.1019		-0.00202146	-0.0019584	0.115633	0.401237	0.590211	0.666747	0.689633	0.697474	0.700753	0.702019		0.326001	0.326001	0.46197	0.790613	0.835322	0.839937	0.840439	0.840519	0.840535	0.840538		0.716292	0.673805	0.490154	0.360238	0.263998	0.220968	0.239143	0.299091	0.401911	0.542563		0.101732	0.104609
2020-2021	1	N0	A315	3.81857	3.93169	19.56	34.1737	46.625	57.18	63.545	66.3736	65.7604	60.037		0.019045	0.0190454	0.0910053	0.500043	0.641052	0.65984	0.662068	0.66244	0.66252	0.662535		0.315846	0.316926	0.44521	0.593038	0.713401	0.801794	0.851138	0.879414	0.898303	0.910378		0.744171	0.678399	0.490879	0.368409	0.273875	0.234606	0.259699	0.328705	0.442807	0.594064		0.111257	0.112327
2020-2021	1	N0	A316	3.70834	4.02754	23.8248	36.9305	46.3631	53.1472	56.3206	56.785	54.5675	48.6306		0.057056	0.0570571	0.1261	0.507461	0.69839	0.73429	0.739653	0.740719	0.740989	0.741048		0.320783	0.321354	0.463728	0.637409	0.748819	0.809912	0.836221	0.848582	0.855539	0.859272		0.707029	0.659344	0.466012	0.366098	0.295535	0.270593	0.295597	0.35424	0.448339	0.572325		0.168388	0.168649
2020-2021	1	N0	A317	6.08766	6.56985	27.4684	41.1141	51.9678	61.3278	67.6534	71.5712	73.4801	72.0922		0.0130271	0.0130805	0.116237	0.37237	0.544359	0.614217	0.635047	0.642155	0.645115	0.646253		0.318261	0.318578	0.474228	0.676299	0.783684	0.831035	0.848008	0.85495	0.858404	0.86003		0.706184	0.672196	0.490304	0.358372	0.26206	0.217989	0.233686	0.290179	0.388539	0.524786		0.101377	0.102216
2020-2021	1	N0	A318	8.41573	8.80891	28.6549	41.3235	50.6827	57.8567	61.781	63.2213	62.2882	57.868		0.0634767	0.0634767	0.0634767	0.0643018	0.548314	0.548314	0.548314	0.548314	0.548314	0.548314		0.28204	0.282933	0.454812	0.637833	0.750281	0.812459	0.840015	0.853379	0.861153	0.865487		0.703598	0.670826	0.512942	0.367975	0.257706	0.202377	0.212454	0.267571	0.368083	0.510031		0.201609	0.201653
2020-2021	1	N0	A319	4.47896	4.84404	30.518	48.6361	62.1373	72.2381	77.3291	78.5777	76.0526	68.2104		0.0109806	0.011079	0.236174	0.594686	0.732217	0.773084	0.783607	0.786934	0.788242	0.788716		0.280586	0.281362	0.457171	0.637173	0.737276	0.787987	0.809026	0.818764	0.82421	0.827126		0.639231	0.649876	0.393877	0.324182	0.300386	0.305444	0.330574	0.367659	0.420655	0.491693		0.114079	0.114417
2020-2021	1	N0	A320	5.23169	5.57499	26.4309	41.6571	53.9798	64.5088	71.3551	75.2146	76.3997	73.3305		-0.00182249	-0.00175635	0.0939129	0.338056	0.529587	0.620012	0.649838	0.660693	0.665456	0.667389		0.319343	0.319747	0.451249	0.633055	0.753799	0.818939	0.846025	0.858302	0.864967	0.868398		0.676816	0.665311	0.518217	0.374486	0.268564	0.21304	0.216872	0.261601	0.347505	0.47327		0.122629	0.123577
2020-2021	1	N0	A321	3.6816	3.92021	22.582	36.3566	46.8244	54.7968	58.9244	60.0663	58.2805	52.3516		0.0433521	0.0433739	0.197165	0.559618	0.70261	0.738535	0.74624	0.748326	0.749033	0.749251		0.296001	0.296454	0.475918	0.679146	0.780981	0.825787	0.842152	0.848996	0.852484	0.854171		0.694531	0.659284	0.404874	0.320117	0.273148	0.267525	0.300753	0.359183	0.446211	0.558126		0.174017	0.174109
2020-2021	1	N0	A322	4.22894	4.33384	18.4304	31.3121	42.0798	50.9897	56.1488	58.1941	57.1896	51.7531		0.0226528	0.0226639	0.152916	0.547475	0.72085	0.762662	0.771	0.773113	0.773785	0.773977		0.310076	0.311341	0.466367	0.616431	0.716143	0.778228	0.809086	0.825522	0.835936	0.842298		0.66047	0.653218	0.452318	0.353693	0.294136	0.272987	0.290068	0.3325	0.402498	0.499633		0.154961	0.155718
2020-2021	1	N0	A323	1.47252	1.54707	15.3889	29.2978	41.2592	51.2471	56.9726	59.0969	57.6514	51.1109		0.0107283	0.0107841	0.162193	0.496182	0.66683	0.723169	0.738026	0.742724	0.74456	0.74522		0.326357	0.32733	0.486377	0.651486	0.756734	0.817819	0.846114	0.860326	0.868857	0.873775		0.730216	0.675558	0.436456	0.325205	0.249385	0.225579	0.257255	0.32607	0.434516	0.576292		0.127492	0.127958
2020-2021	1	N0	A324	0.583494	0.675162	14.6137	27.1079	36.9919	44.4347	47.9471	48.3646	45.6924	38.9233		0.0622829	0.0622829	0.0622829	0.0647956	0.60465	0.60465	0.60465	0.60465	0.60465	0.60465		0.299773	0.301253	0.465639	0.623099	0.730701	0.80005	0.835621	0.855045	0.867628	0.875495		0.707193	0.669392	0.534822	0.392233	0.279853	0.221676	0.229829	0.283881	0.383733	0.524707		0.0955875	0.0958234
2020-2021	1	N0	A325	0.920141	0.996578	12.8359	23.9149	33.0921	40.4833	44.5009	45.7513	44.2591	38.9249		0.0312184	0.0312184	0.0312184	0.0316049	0.536481	0.536481	0.536481	0.536481	0.536481	0.536481		0.284797	0.285371	0.464655	0.669155	0.78157	0.835594	0.856737	0.86604	0.870999	0.873516		0.721243	0.674264	0.592505	0.428865	0.289661	0.210433	0.209995	0.264802	0.373249	0.52923		0.0984209	0.0987031
2020-2021	1	N0	A326	1.91613	1.98016	14.318	26.7159	37.2831	45.9635	50.7737	52.3463	50.6978	44.5384		3.26405e-05	3.63148e-05	0.0710277	0.391883	0.587696	0.638061	0.647676	0.64998	0.650672	0.650857		0.311713	0.312046	0.478721	0.680177	0.779171	0.820824	0.835377	0.841242	0.844129	0.845473		0.724896	0.674168	0.512924	0.374483	0.266248	0.214319	0.229896	0.291921	0.400836	0.55045		0.232468	0.232481
2020-2021	1	N0	A327	5.04057	5.16419	19.8323	32.7845	43.5388	52.4615	57.7062	59.9077	59.1511	54.0417		0.0062497	0.00633644	0.218223	0.571967	0.711069	0.752425	0.763007	0.766329	0.767626	0.768093		0.296274	0.300013	0.471319	0.597752	0.693072	0.767918	0.815683	0.847387	0.872142	0.8911		0.707955	0.664567	0.377856	0.297215	0.256152	0.257924	0.298302	0.363383	0.457244	0.575283		0.152002	0.152424
2020-2021	1	N0	A328	4.8392	5.043	22.3625	36.0371	46.9932	55.9274	61.1613	63.4083	62.7918	57.92		0.0205676	0.0205744	0.137816	0.497463	0.638229	0.668621	0.674221	0.675559	0.675961	0.67607		0.313052	0.313453	0.483351	0.691399	0.801238	0.850536	0.868616	0.876164	0.879996	0.881841		0.737331	0.673468	0.458751	0.348654	0.268619	0.240918	0.271293	0.340852	0.451566	0.595879		0.173015	0.173212
2020-2021	1	N0	A329	1.62067	1.85292	21.6547	37.2301	49.6443	59.6899	65.4922	67.8831	66.9907	61.2536		0.0432517	0.0434842	0.211495	0.475638	0.624933	0.68925	0.711186	0.719725	0.723771	0.725571		0.316045	0.31781	0.486648	0.637549	0.739551	0.8061	0.840961	0.860415	0.873301	0.881564		0.71446	0.671615	0.387064	0.294371	0.242878	0.237608	0.275849	0.342308	0.440802	0.566755		0.113773	0.114326
2020-2021	1	N0	A330	1.09044	1.25715	20.3318	36.4137	49.1978	59.195	64.4629	65.956	63.7235	56.272		0.0222362	0.0222395	0.0898533	0.435793	0.681863	0.749672	0.76276	0.765888	0.766823	0.767071		0.286809	0.289808	0.456147	0.590802	0.693647	0.773313	0.822842	0.854775	0.878934	0.896762		0.672503	0.660371	0.459298	0.374139	0.325003	0.311153	0.33127	0.373682	0.440826	0.531699		0.0970856	0.0976608
2020-2021	1	N0	A331	0.827247	0.956005	16.0128	28.7521	38.86	46.7242	50.8167	51.9054	50.024	44.0067		0.00132586	0.00132636	0.0570914	0.402945	0.570138	0.598388	0.602231	0.60294	0.603107	0.603141		0.275771	0.277302	0.468068	0.649401	0.766888	0.838539	0.873617	0.892113	0.903739	0.910787		0.730589	0.674427	0.526142	0.393252	0.286865	0.235587	0.251293	0.313176	0.42149	0.569322		0.0998219	0.100528
2020-2021	1	N0	A332	2.88765	3.03239	19.4291	33.7414	45.6141	55.4964	61.3603	63.8995	63.2199	57.7719		0.0383679	0.0383883	0.201241	0.544193	0.659835	0.686654	0.692176	0.693632	0.694114	0.694258		0.314824	0.315771	0.471375	0.638097	0.7477	0.812666	0.843144	0.858561	0.86786	0.873241		0.728611	0.673275	0.410392	0.309904	0.246196	0.232369	0.26919	0.33948	0.446406	0.583704		0.109335	0.110106
2020-2021	1	N0	A333	12.8321	12.9351	28.6465	43.6308	56.369	67.0321	73.272	75.7946	74.6657	68.2255		0.0481153	0.0481838	0.283142	0.672731	0.808951	0.845554	0.854246	0.856825	0.857781	0.858105		0.309134	0.312919	0.47975	0.600399	0.691011	0.762274	0.807949	0.838424	0.86236	0.880821		0.677714	0.64995	0.345171	0.295677	0.286953	0.309795	0.353646	0.409539	0.482573	0.570285		0.136862	0.137005
2020-2021	1	N0	A334	14.1186	14.1498	24.5419	36.8817	48.1471	57.8381	63.4349	65.434	63.8102	57.1194		0.0332434	0.0332486	0.143118	0.562181	0.761499	0.806613	0.814849	0.816782	0.817353	0.817504		0.317485	0.319428	0.45608	0.580585	0.677971	0.752534	0.797561	0.825627	0.846089	0.860542		0.660236	0.656057	0.437119	0.344175	0.292481	0.277681	0.297497	0.339932	0.407684	0.500799		0.129026	0.129568
2020-2021	1	N0	A335	2.51052	2.56168	14.4912	27.0578	37.8696	46.7062	51.475	52.8346	50.784	44.0592		0.0181417	0.0181424	0.0800052	0.512352	0.783209	0.836786	0.84458	0.846078	0.846445	0.846523		0.317468	0.319601	0.476891	0.612183	0.709874	0.779384	0.818961	0.842609	0.859275	0.87068		0.678422	0.65925	0.501917	0.40541	0.339368	0.311493	0.325225	0.367084	0.438377	0.537005		0.172653	0.172708
2020-2021	1	N0	A336	2.82777	2.87589	9.29591	14.761	18.9715	22.0578	23.4431	23.5128	22.2683	19.296		-0.0256558	-0.0228101	0.0351041	0.0717535	0.105499	0.141107	0.172776	0.201653	0.232853	0.267359		0.29233	0.293341	0.439462	0.603458	0.72278	0.800469	0.83965	0.860491	0.873584	0.881467		0.660088	0.657937	0.647115	0.549469	0.467186	0.414632	0.402932	0.420244	0.464986	0.536634		0.112276	0.112631
2020-2021	1	N0	A337	2.75952	2.79476	11.7203	21.6697	30.6392	38.4125	43.0611	44.9699	44.1455	39.3734		0.0270376	0.0270376	0.0270376	0.0275184	0.464414	0.464414	0.464414	0.464414	0.464414	0.464414		0.311115	0.311115	0.436444	0.792286	0.840495	0.84505	0.845507	0.845574	0.845587	0.845589		0.759155	0.684643	0.595435	0.431631	0.287175	0.207894	0.214792	0.282041	0.408034	0.583217		0.107651	0.108974
2020-2021	1	N0	A338	4.45754	4.5572	18.6677	31.6286	42.3809	51.1377	56.0391	57.7655	56.3621	50.4965		0.0502162	0.0502237	0.113923	0.403775	0.65543	0.747542	0.769457	0.775517	0.777579	0.778211		0.312747	0.31342	0.477142	0.659327	0.766488	0.822179	0.845478	0.856269	0.86229	0.865499		0.684805	0.661433	0.46045	0.35626	0.288414	0.26347	0.283451	0.3335	0.415645	0.527403		0.187848	0.188011
2020-2021	1	N0	A339	18.4053	18.8165	37.8368	49.905	59.0192	66.2989	70.6263	72.6695	72.6056	69.3315		0.0408229	0.040843	0.151868	0.458264	0.616083	0.662563	0.673394	0.676484	0.67758	0.677933		0.304875	0.307349	0.48863	0.632481	0.728644	0.79309	0.82825	0.848686	0.862794	0.872278		0.745943	0.676752	0.437636	0.330095	0.254232	0.231845	0.267358	0.341682	0.457299	0.606085		0.147091	0.147499
2020-2021	1	N0	A340	16.3277	16.8101	38.5397	51.7467	61.3358	68.5917	72.505	73.8908	72.8625	68.2903		0.0559978	0.0561615	0.201783	0.475581	0.651352	0.730418	0.757355	0.767683	0.772483	0.774567		0.32285	0.322858	0.491371	0.762874	0.817453	0.826798	0.828373	0.82873	0.828832	0.828858		0.717377	0.662393	0.397833	0.313442	0.263747	0.25917	0.298426	0.366279	0.466226	0.592105		0.17714	0.177545
2020-2021	1	N0	A341	1.99913	2.13469	19.4079	34.5252	46.7154	56.3432	61.4674	62.9638	60.8742	53.7647		0.0281167	0.0281286	0.164249	0.49384	0.60831	0.633652	0.638593	0.639836	0.64023	0.640342		0.33256	0.333244	0.47874	0.650183	0.762876	0.827212	0.856013	0.869976	0.878061	0.882533		0.730482	0.675197	0.419965	0.308936	0.235262	0.214282	0.248488	0.319469	0.430044	0.573895		0.0996563	0.100076
2020-2021	1	N0	A342	0.165098	0.202702	11.0597	23.4919	34.7196	44.3581	49.9671	52.0547	50.6101	44.1732		-0.000210885	-0.000210885	0.0182973	0.466851	0.58651	0.591354	0.591553	0.591567	0.591569	0.591569		0.249988	0.253462	0.466792	0.63185	0.747409	0.829568	0.877023	0.905942	0.926794	0.94147		0.752397	0.68001	0.60832	0.450214	0.308808	0.229823	0.234483	0.297857	0.418099	0.585874		0.09247	0.0926828
2020-2021	1	N0	A343	0.0170152	0.0526128	9.93598	21.3848	31.9538	41.3405	47.1563	49.7701	49.1891	43.9027		0.00528939	0.00528939	0.0125944	0.308213	0.549705	0.56706	0.567931	0.568001	0.568009	0.56801		0.241238	0.24146	0.461657	0.71464	0.808779	0.840032	0.849174	0.852403	0.853815	0.854392		0.688111	0.66722	0.638998	0.465159	0.316068	0.223266	0.20763	0.246666	0.337645	0.477514		0.127011	0.128143
2020-2021	1	N0	A344	1.44121	1.60298	20.4611	37.3591	51.6894	63.9535	71.5693	75.2676	75.2127	69.4545		0.0213356	0.0223841	0.282832	0.518561	0.631676	0.683474	0.703601	0.712531	0.717357	0.719854		0.318221	0.319018	0.493825	0.67364	0.775284	0.82754	0.849468	0.859701	0.865464	0.868573		0.689526	0.665052	0.363703	0.273298	0.22999	0.229651	0.266482	0.326917	0.415255	0.52931		0.0946545	0.0974009
2020-2021	1	N0	A345	8.73782	9.60811	38.8466	54.8654	66.3486	75.1655	80.1916	82.383	81.9599	77.5872		0.0150084	0.0150222	0.108968	0.424901	0.617781	0.677416	0.691178	0.695023	0.696355	0.696774		0.308881	0.310049	0.454033	0.606785	0.718316	0.792846	0.83166	0.852921	0.866658	0.875187		0.704191	0.668553	0.48109	0.361027	0.275189	0.238586	0.257147	0.313162	0.408026	0.537607		0.072603	0.0737795
2020-2021	1	N0	A346	13.3929	14.1291	41.4687	57.1986	68.6841	77.6386	82.8383	85.1978	84.9447	80.7279		0.0302281	0.0303866	0.234606	0.553173	0.698424	0.749453	0.764398	0.769606	0.771843	0.772738		0.313348	0.314181	0.477675	0.6462	0.745684	0.799105	0.822328	0.833455	0.839869	0.843413		0.698757	0.662889	0.373931	0.291909	0.25162	0.253338	0.292137	0.354555	0.44473	0.559016		0.183473	0.184201
2020-2021	1	N0	A347	5.826	5.99249	21.0089	33.0551	42.718	50.5639	55.1021	56.9693	56.2606	51.7558		0.0210007	0.021072	0.165634	0.48052	0.656873	0.72093	0.739059	0.745093	0.747562	0.748495		0.311659	0.313794	0.482778	0.631069	0.737257	0.8116	0.853185	0.87765	0.894637	0.906079		0.72334	0.666134	0.435993	0.336629	0.269212	0.250385	0.283009	0.349974	0.453796	0.58785		0.202419	0.202479
2020-2021	1	N0	A348	4.18765	4.22249	14.3034	25.9848	36.6757	46.0235	51.6441	53.9599	52.9656	47.1991		0.0715662	0.0715662	0.0715662	0.0720643	0.692437	0.692437	0.692437	0.692437	0.692437	0.692437		0.30553	0.307948	0.477518	0.612404	0.704367	0.767301	0.802277	0.822901	0.837323	0.847146		0.727017	0.672158	0.566635	0.434869	0.324174	0.266341	0.275664	0.33169	0.433837	0.575193		0.155854	0.155877
2020-2021	1	N0	A349	6.89317	6.91319	14.1158	23.0034	31.3486	38.7629	43.2721	45.1545	44.3885	39.8091		0.0357473	0.0357473	0.0357473	0.0362892	0.491212	0.491212	0.491212	0.491212	0.491212	0.491212		0.303718	0.304516	0.44043	0.604228	0.724902	0.802312	0.840379	0.860121	0.872212	0.879287		0.762432	0.679253	0.59076	0.42656	0.279761	0.199753	0.208466	0.279318	0.410632	0.591757		0.159194	0.159225
2020-2021	1	N0	A350	11.5514	11.6349	25.625	39.181	50.6473	60.0924	65.417	67.304	65.7882	59.4373		0.0111381	0.0114341	0.169083	0.448136	0.652221	0.761018	0.803722	0.821885	0.831118	0.835529		0.324101	0.327132	0.495017	0.622068	0.712842	0.779326	0.818917	0.843688	0.861996	0.875228		0.646493	0.652005	0.438757	0.330446	0.267055	0.243179	0.25779	0.297863	0.365756	0.462668		0.213301	0.213344
2020-2021	1	N0	A351	4.5477	5.58739	37.9214	54.3539	65.4925	73.4273	77.3535	78.3657	76.5626	70.6665		0.0442956	0.0443704	0.241335	0.554668	0.669299	0.70197	0.710125	0.712643	0.713611	0.713954		0.305025	0.307229	0.497354	0.642918	0.731222	0.785157	0.812396	0.827329	0.837132	0.843393		0.710553	0.664205	0.386948	0.29337	0.239401	0.232249	0.270097	0.337283	0.437441	0.565519		0.165876	0.166597
2020-2021	1	N0	A352	2.83695	3.31885	30.5818	47.6368	59.4713	67.5847	70.9883	70.9373	67.4288	59.2221		0.0545435	0.0545435	0.0545435	0.0553437	0.4781	0.4781	0.4781	0.4781	0.4781	0.4781		0.303666	0.304847	0.469392	0.637695	0.750167	0.819229	0.852858	0.870418	0.881327	0.887844		0.753789	0.682437	0.53233	0.392297	0.276706	0.22109	0.239515	0.309079	0.429859	0.59301		0.124935	0.125069
2020-2021	1	N0	A353	-0.726679	-0.650313	15.6948	32.6845	47.371	59.5575	66.3804	68.6713	66.4441	57.8853		0.019617	0.0196301	0.111414	0.404507	0.570393	0.619534	0.630684	0.633774	0.634839	0.635172		0.301381	0.303963	0.464421	0.598239	0.698713	0.774264	0.819737	0.84822	0.869183	0.884201		0.745639	0.67879	0.456311	0.339165	0.253471	0.223031	0.254226	0.327058	0.44351	0.595658		0.111545	0.111796
2020-2021	1	N0	A354	0.51475	0.602878	13.2623	24.5384	33.5277	40.4195	43.8263	44.4641	42.3445	36.4968		-0.0119271	-0.0119267	0.0684827	0.435336	0.533795	0.546002	0.54743	0.547667	0.547717	0.547726		0.2023	0.205271	0.450005	0.629383	0.735836	0.800222	0.83264	0.850418	0.862111	0.869603		0.715477	0.672365	0.51001	0.377958	0.276993	0.229143	0.244049	0.302031	0.403714	0.543891		0.0956496	0.0963021
2020-2021	2	N0	B201	1.65554	1.68801	12.3774	25.9614	39.3947	52.2817	61.2105	66.3109	67.6283	62.8844		0.00463357	0.00463593	0.12028	0.544388	0.688252	0.712989	0.716761	0.717535	0.717738	0.717784		0.25793	0.262218	0.444084	0.577376	0.680459	0.764048	0.819134	0.856724	0.886842	0.910542		0.68759	0.664828	0.469321	0.349649	0.268033	0.233581	0.250439	0.301971	0.389812	0.51149		0.0936271	0.094212
2020-2021	2	N0	B202	6.15347	6.18171	18.6996	35.7231	52.8443	69.2341	80.3391	86.2859	87.0266	79.6808		0.0757938	0.0758118	0.277217	0.703367	0.833066	0.860544	0.865833	0.867155	0.867573	0.867691		0.299296	0.300659	0.453419	0.603177	0.70762	0.775893	0.811219	0.830603	0.843199	0.85109		0.601152	0.639568	0.3923	0.331249	0.319815	0.329434	0.348183	0.37126	0.402755	0.448299		0.151003	0.152703
2020-2021	2	N0	B203	17.9045	17.9069	23.2749	33.7011	45.558	57.2921	64.8286	67.9579	66.4001	58.3491		0.0435525	0.0436416	0.223823	0.551931	0.702344	0.75173	0.765147	0.769533	0.771306	0.771969		0.295472	0.298363	0.459298	0.595078	0.703193	0.790012	0.845537	0.882052	0.910107	0.93109		0.629919	0.646729	0.419907	0.326166	0.27945	0.266473	0.282548	0.317269	0.373597	0.454255		0.202209	0.202397
2020-2021	2	N0	B204	18.3821	18.3829	23.2625	33.9895	46.108	57.0705	62.5738	62.8961	57.9872	47.3204		0.0253852	0.0253929	0.138935	0.481163	0.619978	0.651223	0.657169	0.658624	0.659073	0.659196		0.298845	0.300129	0.441995	0.594228	0.711971	0.795689	0.841662	0.86786	0.885355	0.896579		0.705034	0.669295	0.467294	0.34543	0.259924	0.224777	0.24523	0.303313	0.400679	0.533238		0.139787	0.140312
2020-2021	2	N0	B205	8.62776	8.63628	16.9898	30.1741	43.7286	56.2436	63.8054	66.6171	64.5139	55.6639		0.0467079	0.0467079	0.0801703	0.482315	0.699992	0.72595	0.728389	0.72872	0.728779	0.728788		0.298778	0.302524	0.462777	0.584171	0.680902	0.761394	0.81555	0.853064	0.88348	0.907669		0.703709	0.669401	0.550183	0.409417	0.297368	0.237761	0.243134	0.293598	0.388796	0.524436		0.161996	0.162221
2020-2021	2	N0	B206	2.22736	2.28921	15.2356	28.5616	40.0109	49.4484	54.6756	56.3637	54.5236	47.7614		0.0224136	0.0224188	0.102346	0.434569	0.632881	0.685535	0.696002	0.698598	0.699403	0.699627		0.256093	0.262453	0.482566	0.611858	0.700173	0.766151	0.807461	0.83488	0.856528	0.873471		0.685254	0.665622	0.527729	0.388889	0.284146	0.229423	0.234452	0.280719	0.368362	0.49502		0.111847	0.113521
2020-2021	2	N0	B207	2.58845	2.60011	8.69199	17.4473	26.5288	35.461	41.7043	45.2295	45.9982	42.3831		-0.00979403	-0.00979371	0.0265925	0.31331	0.508111	0.546428	0.551804	0.552804	0.553041	0.55309		0.277608	0.281348	0.454097	0.583507	0.682188	0.760363	0.810576	0.844048	0.870264	0.89039		0.726129	0.676918	0.629796	0.458435	0.307659	0.218176	0.2121	0.264875	0.374044	0.533058		0.106213	0.107815
2020-2021	2	N0	B208	4.11484	4.15063	15.7799	29.6312	42.3904	53.5303	60.1518	62.7579	61.3256	54.1401		0.0261536	0.0261622	0.143272	0.534613	0.717828	0.762055	0.770714	0.772868	0.773541	0.773729		0.286658	0.290538	0.469611	0.597449	0.69046	0.761237	0.805267	0.83395	0.856005	0.872654		0.708687	0.670805	0.461068	0.343978	0.263072	0.231793	0.254537	0.313707	0.411189	0.542665		0.096058	0.0978436
2020-2021	2	N0	B209	17.6367	17.6381	23.8148	35.9139	48.2945	58.1743	61.8818	60.3963	53.95	42.7091		0.0268045	0.0268206	0.161061	0.529058	0.691449	0.733037	0.741845	0.744189	0.744971	0.745206		0.299627	0.301601	0.452807	0.59754	0.712735	0.801204	0.854356	0.887203	0.910899	0.927414		0.698889	0.665046	0.432711	0.341981	0.287365	0.274747	0.303589	0.359704	0.445941	0.558659		0.177785	0.177926
2020-2021	2	N0	B210	17.8087	17.8161	25.4789	37.9334	51.0667	63.5675	71.4996	74.9023	73.587	65.5675		0.0250552	0.0252968	0.337688	0.676993	0.787486	0.820819	0.829925	0.832981	0.834257	0.834752		0.283097	0.286736	0.473025	0.610407	0.709264	0.782831	0.827452	0.855848	0.877188	0.892896		0.601518	0.639364	0.344759	0.29746	0.303768	0.32902	0.356752	0.383625	0.414937	0.456474		0.178758	0.179214
2020-2021	2	N0	B211	9.81497	9.89674	23.2325	35.8492	46.2963	54.6621	59.1374	60.4278	58.5542	52.2904		0.0182967	0.0183673	0.240657	0.602223	0.729766	0.764612	0.773012	0.775535	0.776481	0.776806		0.284502	0.288523	0.487926	0.622105	0.711811	0.774946	0.811734	0.834536	0.851337	0.8635		0.661276	0.648698	0.386326	0.307473	0.271573	0.271586	0.301646	0.350632	0.422335	0.515952		0.164745	0.166454
2020-2021	2	N0	B212	1.91728	2.12676	16.6883	27.1197	35.0577	41.1945	44.5063	45.6185	44.5973	40.495		0.0273172	0.0273172	0.0273172	0.0284787	0.446627	0.446627	0.446627	0.446627	0.446627	0.446627		0.23549	0.237167	0.454267	0.654066	0.777601	0.8501	0.884611	0.902464	0.913516	0.920118		0.731733	0.678893	0.592635	0.430518	0.291902	0.214022	0.215792	0.273356	0.385198	0.544494		0.128964	0.129112
2020-2021	2	N0	B213	3.16348	3.34647	16.1743	26.4865	35.3728	43.5044	49.304	53.1245	55.2931	54.6318		-0.0188089	-0.0187386	0.0468714	0.224535	0.410281	0.528881	0.577098	0.597002	0.606601	0.610871		0.249716	0.251892	0.446248	0.617275	0.734227	0.81192	0.853369	0.876856	0.892637	0.902912		0.683535	0.667238	0.604398	0.435493	0.296117	0.212121	0.20119	0.241698	0.331734	0.468973		0.127281	0.128622
2020-2021	2	N0	B214	9.98929	10.2263	28.9207	43.0573	54.0771	62.7837	67.6275	69.4149	68.2439	62.7689		0.00749287	0.00758361	0.258553	0.640718	0.772749	0.809238	0.818188	0.82092	0.82196	0.822324		0.2994	0.302825	0.492382	0.629531	0.723416	0.789846	0.828389	0.852078	0.869344	0.881668		0.636137	0.642808	0.366596	0.29901	0.278759	0.288235	0.31752	0.35837	0.415165	0.489624		0.144055	0.144937
2020-2021	2	N0	B215	14.2196	14.2793	27.3915	41.4221	53.8904	64.6225	71.0341	73.6948	72.6319	66.1638		0.00203462	0.00208787	0.135842	0.478946	0.695708	0.776921	0.799632	0.807031	0.809988	0.811075		0.277168	0.279343	0.439464	0.585257	0.697051	0.780676	0.830097	0.860375	0.882117	0.897241		0.652239	0.65775	0.42629	0.341699	0.300888	0.293282	0.313898	0.352489	0.412214	0.494416		0.112224	0.114143
2020-2021	2	N0	B216	8.05431	8.33927	25.866	37.6335	46.2684	52.6752	55.8919	56.683	55.0976	50.1471		-0.000481976	-0.000110102	0.27511	0.548374	0.646924	0.68053	0.690741	0.694475	0.696164	0.696882		0.265805	0.270809	0.480401	0.620314	0.719696	0.794699	0.841398	0.871988	0.895706	0.913824		0.709245	0.668893	0.370178	0.281263	0.235379	0.234717	0.274991	0.341523	0.438501	0.561728		0.123736	0.124403
2020-2021	2	N0	B217	0.367908	1.15874	24.5192	35.4026	42.1919	46.4254	47.8962	47.4393	45.0132	39.8735		0.00125819	0.00126081	0.124045	0.519983	0.638268	0.657939	0.660928	0.661542	0.661703	0.66174		0.284197	0.285901	0.449494	0.610082	0.729545	0.813516	0.859841	0.886548	0.904657	0.916504		0.74156	0.676764	0.44354	0.331253	0.251549	0.225721	0.258702	0.331214	0.445556	0.59412		0.109419	0.109812
2020-2021	2	N0	B218	0.680863	1.64761	23.9789	34.4425	41.7343	47.3461	50.6707	52.3281	52.5217	50.456		-0.0117231	-0.0117227	0.0798943	0.514279	0.634048	0.648878	0.650601	0.650885	0.650945	0.650956		0.306857	0.308111	0.443482	0.590743	0.707599	0.792779	0.840502	0.868083	0.88671	0.898785		0.691537	0.664253	0.507496	0.376843	0.279838	0.23252	0.243201	0.29367	0.384553	0.512621		0.119081	0.120249
2020-2021	2	N0	B219	-6.28838	-1.05604	33.2249	40.6283	44.9032	47.8577	49.5032	50.3068	50.4238	49.4838		-0.00663219	-0.00662383	0.124678	0.477226	0.600218	0.626077	0.630858	0.632008	0.632358	0.632452		0.314878	0.316296	0.462504	0.609945	0.719585	0.79585	0.83735	0.860966	0.876776	0.886974		0.722393	0.672958	0.45736	0.342134	0.261027	0.231264	0.257758	0.322179	0.4265	0.564975		0.0992722	0.101129
2020-2021	2	N0	B220	-3.22624	0.387063	35.2204	44.1252	48.9458	51.7272	52.6366	52.3057	50.6819	47.1303		0.0136542	0.01366	0.1878	0.566442	0.653559	0.667977	0.670273	0.670768	0.670903	0.670936		0.298953	0.299714	0.450253	0.622351	0.735003	0.799809	0.829152	0.843534	0.85195	0.856661		0.731941	0.673314	0.400717	0.30452	0.245003	0.235059	0.274655	0.346825	0.454994	0.592536		0.101737	0.102648
2020-2021	2	N0	B221	4.93042	5.38932	25.3234	38.1395	48.16	56.6064	62.1189	65.3229	66.5321	64.5444		0.0135172	0.0135417	0.155417	0.510571	0.670852	0.714893	0.724854	0.727651	0.728631	0.728943		0.271245	0.27285	0.448244	0.611434	0.720393	0.789562	0.824729	0.843847	0.8562	0.863912		0.725755	0.673545	0.428658	0.331369	0.268738	0.253782	0.287715	0.35404	0.455635	0.586574		0.118229	0.120878
2020-2021	2	N0	B222	5.91251	6.60689	28.9069	41.3948	50.7123	58.3162	63.144	65.8621	66.7716	64.818		-0.0205306	-0.0184332	0.305242	0.56217	0.692136	0.757498	0.785366	0.798734	0.806512	0.810878		0.288789	0.289777	0.485583	0.663333	0.755959	0.80186	0.820873	0.829729	0.834727	0.837437		0.636085	0.652664	0.334046	0.270947	0.262213	0.281802	0.315656	0.35676	0.410488	0.479989		0.203151	0.204377
2020-2021	2	N0	B223	4.05145	4.71793	27.3512	40.1725	49.6703	57.3005	62.0014	64.4777	64.9901	62.4414		0.000301705	0.000722204	0.236675	0.54117	0.694462	0.758738	0.780917	0.789738	0.794023	0.795987		0.297484	0.299404	0.469727	0.622225	0.728651	0.80054	0.839365	0.861548	0.876547	0.88637		0.678974	0.66261	0.369786	0.29977	0.274522	0.284436	0.321052	0.373913	0.447566	0.540878		0.135884	0.138882
2020-2021	2	N0	B224	0.117553	0.823777	22.1826	32.3581	38.817	42.9576	44.5246	44.2808	42.2038	37.5794		-0.0103599	-0.0103382	0.0807541	0.347241	0.510686	0.565821	0.579749	0.583935	0.585488	0.586014		0.278212	0.279628	0.451349	0.621632	0.738098	0.812297	0.849772	0.86994	0.882819	0.890744		0.721836	0.673146	0.488453	0.37005	0.282387	0.245659	0.267022	0.32791	0.429617	0.566362		0.0981955	0.0986394
2020-2021	2	N0	B225	0.141701	0.338175	17.7169	31.0687	41.3163	49.1325	53.1427	54.1818	52.2959	46.3066		0.0270878	0.0270959	0.160643	0.597042	0.783785	0.825881	0.833782	0.835689	0.836269	0.836427		0.279945	0.283353	0.45221	0.582213	0.681157	0.758709	0.807823	0.840108	0.865037	0.883868		0.645639	0.650097	0.419308	0.358709	0.338023	0.343596	0.367737	0.402975	0.452889	0.51876		0.103209	0.103541
2020-2021	2	N0	B226	1.78517	2.49795	25.8223	38.5097	47.62	54.653	58.7114	60.5452	60.3428	57.0486		0.0927203	0.0927216	0.237896	0.659275	0.747612	0.759253	0.760762	0.761036	0.7611	0.761113		0.300815	0.302967	0.47103	0.621075	0.731044	0.809635	0.85431	0.88089	0.899514	0.912164		0.703668	0.664778	0.373605	0.306036	0.277685	0.287679	0.329529	0.391241	0.477247	0.583572		0.100891	0.102034
2020-2021	2	N0	B227	2.41379	3.81281	32.5645	45.5343	54.6314	61.7915	66.2417	68.7267	69.5754	67.8519		0.0106491	0.0114961	0.289304	0.567353	0.699923	0.758166	0.779777	0.788985	0.793772	0.796143		0.286823	0.290164	0.510046	0.661147	0.753361	0.811865	0.842825	0.860557	0.872711	0.880861		0.688198	0.665066	0.344247	0.273001	0.248844	0.262513	0.304584	0.363832	0.445307	0.547128		0.101679	0.107318
2020-2021	2	N0	B228	-0.235561	1.68783	33.8482	45.515	52.5447	57.0417	58.8948	58.9298	57.1513	52.7302		0.0275566	0.0275817	0.169126	0.559038	0.75801	0.816155	0.829636	0.833469	0.834824	0.83526		0.295815	0.299143	0.448123	0.565634	0.661376	0.742198	0.797033	0.835157	0.866098	0.890671		0.686005	0.66199	0.382888	0.332267	0.320075	0.33811	0.377199	0.428612	0.496931	0.580062		0.113513	0.114609
2020-2021	2	N0	B229	-2.40995	0.5626	33.6471	43.6071	49.6166	53.7165	55.803	56.5271	56.0031	53.5824		0.0206291	0.0206497	0.16949	0.518295	0.654189	0.688052	0.695278	0.697228	0.697887	0.698089		0.301061	0.30219	0.453186	0.615926	0.732832	0.809063	0.847823	0.868642	0.881859	0.889915		0.719381	0.671073	0.412557	0.311688	0.248639	0.234174	0.268704	0.335587	0.437934	0.570351		0.114344	0.115813
2020-2021	2	N0	B230	-5.5741	-0.860045	33.6258	41.2027	45.3291	47.8673	48.9396	49.0532	48.2285	45.9674		0.0155348	0.0155556	0.20358	0.532904	0.622324	0.641184	0.644888	0.645835	0.64614	0.646228		0.309779	0.311185	0.483132	0.642869	0.744746	0.806332	0.836359	0.852167	0.862101	0.868126		0.678435	0.661178	0.408162	0.311208	0.257635	0.245793	0.272999	0.325621	0.406902	0.515357		0.105673	0.107295
2020-2021	2	N0	B231	3.45438	3.76241	19.9808	30.9498	39.4775	46.4752	50.7845	52.973	53.2223	50.4752		0.140766	0.140766	0.140766	0.142615	0.692985	0.692985	0.692985	0.692985	0.692985	0.692985		0.313088	0.313629	0.481566	0.667623	0.767268	0.81446	0.832793	0.840831	0.845106	0.847272		0.671997	0.659787	0.462604	0.350025	0.277	0.247244	0.262944	0.309164	0.387762	0.497624		0.108233	0.109931
2020-2021	2	N0	B232	1.51348	3.34214	29.4696	39.5276	46.506	52.1432	55.902	58.3474	59.8634	59.8873		0.038248	0.0388509	0.240858	0.469906	0.591892	0.648834	0.670626	0.680062	0.68502	0.6875		0.318192	0.318381	0.468539	0.678259	0.77942	0.818786	0.831456	0.836221	0.838418	0.839369		0.707441	0.669284	0.37864	0.286314	0.236959	0.233133	0.271247	0.33642	0.432623	0.555896		0.108619	0.111298
2020-2021	2	N0	B233	-2.85374	1.72035	41.6757	51.1594	56.1598	58.9499	59.766	59.2824	57.4191	53.4886		0.0326233	0.0326728	0.203888	0.542844	0.684098	0.724869	0.734813	0.737801	0.738919	0.739302		0.297027	0.298756	0.467893	0.627607	0.740763	0.817069	0.857886	0.880936	0.89632	0.906241		0.7145	0.668381	0.388419	0.305417	0.260863	0.260058	0.299741	0.365519	0.461277	0.582035		0.113	0.114722
2020-2021	2	N0	B234	0.635106	2.63171	35.7102	48.9597	57.9336	64.8318	69.0352	71.3297	72.0425	70.2851		0.0087697	0.00895915	0.163382	0.458087	0.657498	0.751571	0.784683	0.797651	0.803784	0.806495		0.287293	0.289911	0.452282	0.59111	0.698171	0.780556	0.83104	0.86306	0.886857	0.904052		0.674904	0.662492	0.428386	0.338138	0.288894	0.277795	0.302082	0.349367	0.422659	0.521034		0.105922	0.108053
2020-2021	2	N0	B235	2.14021	2.54969	20.8006	32.6152	41.845	49.5967	54.6176	57.4883	58.4843	56.4907		0.0573126	0.0574088	0.211065	0.507435	0.664787	0.722537	0.739389	0.745171	0.747608	0.748562		0.291954	0.294982	0.504202	0.656522	0.752615	0.814714	0.847883	0.866952	0.880037	0.888805		0.654979	0.656621	0.415901	0.322768	0.275027	0.264068	0.285714	0.328358	0.39517	0.487015		0.112935	0.115788
2020-2021	2	N0	B236	0.811901	0.894596	12.7036	24.0003	33.7951	42.2741	47.5597	50.1082	50.0088	45.9015		0.0711384	0.0711384	0.0711384	0.0715823	0.727818	0.727818	0.727818	0.727818	0.727818	0.727818		0.29235	0.293735	0.433004	0.575002	0.682975	0.759728	0.802235	0.826731	0.8433	0.854092		0.647026	0.654771	0.51886	0.420206	0.355495	0.323995	0.328166	0.35652	0.410039	0.489933		0.111056	0.111515
2020-2021	2	N0	B237	4.71679	4.7913	16.2298	26.093	33.5151	38.6646	40.6212	40.1731	37.3182	31.4616		0.0460515	0.0460538	0.135071	0.499095	0.651076	0.680409	0.685157	0.686173	0.686449	0.686515		0.303861	0.306054	0.462365	0.60272	0.710217	0.790907	0.838852	0.868389	0.88972	0.904655		0.681081	0.660622	0.457996	0.353828	0.286856	0.262332	0.281892	0.330916	0.411481	0.521478		0.102357	0.10278
2020-2021	2	N0	B238	2.05966	2.51634	21.8072	34.046	43.5648	51.554	56.7444	59.7408	60.8397	58.9047		0.0721475	0.0721568	0.170367	0.519762	0.714236	0.767388	0.778548	0.781455	0.782402	0.782678		0.293403	0.297766	0.473374	0.599115	0.696264	0.775497	0.828177	0.864465	0.893831	0.91721		0.6481	0.652318	0.443739	0.356715	0.310573	0.297683	0.314909	0.351669	0.410607	0.492808		0.109199	0.111279
2020-2021	2	N0	B239	5.14643	6.24658	34.4787	48.6426	58.8399	66.9571	71.9996	74.7637	75.5826	73.3478		0.0378771	0.0382523	0.25128	0.525212	0.662056	0.719093	0.738692	0.746466	0.750233	0.751955		0.300793	0.303383	0.474251	0.613041	0.712044	0.782841	0.823671	0.848432	0.866164	0.878532		0.700211	0.668256	0.365762	0.277585	0.234672	0.235433	0.27445	0.337808	0.429831	0.547399		0.0903334	0.100757
2020-2021	2	N0	B240	0.780099	6.72685	32.8323	37.1741	39.7062	41.594	42.8374	43.7003	44.3743	44.7873		0.0130113	0.0131111	0.113374	0.323562	0.4708	0.539412	0.562868	0.571794	0.575896	0.577653		0.307406	0.308295	0.427477	0.578861	0.710352	0.810605	0.867434	0.900045	0.921706	0.935396		0.741932	0.677597	0.471352	0.355453	0.269269	0.236887	0.265315	0.334951	0.447488	0.595259		0.112304	0.112781
2020-2021	2	N0	B241	8.35269	8.72338	24.806	35.4359	43.9972	51.5001	56.6916	60.0381	61.8895	61.2419		-0.00981213	-0.00939555	0.163295	0.418919	0.585697	0.671317	0.705117	0.719794	0.727451	0.731228		0.303733	0.304388	0.457879	0.644221	0.766073	0.834413	0.864413	0.878713	0.886864	0.891295		0.722171	0.674397	0.412266	0.305641	0.238275	0.221245	0.255369	0.323353	0.428279	0.564818		0.107514	0.108517
2020-2021	2	N0	B242	6.45878	6.51527	17.7178	29.2088	39.1701	47.53	52.3409	54.1365	52.9381	47.4688		0.0556857	0.0556884	0.121603	0.446377	0.652667	0.704826	0.714467	0.716712	0.717368	0.717538		0.297587	0.29901	0.446174	0.597429	0.712128	0.793157	0.837723	0.86325	0.880418	0.891532		0.707415	0.667736	0.488273	0.374693	0.292449	0.257917	0.277145	0.332887	0.426472	0.553249		0.199232	0.199427
2020-2021	2	N0	B243	14.1611	14.1647	19.1006	27.6828	36.9868	45.9648	51.6786	54.0896	53.033	47.1005		0.0527106	0.0527106	0.0527106	0.0552539	0.610148	0.610148	0.610148	0.610148	0.610148	0.610148		0.301946	0.302483	0.46982	0.66736	0.779833	0.835075	0.856958	0.866651	0.871842	0.874488		0.720781	0.672218	0.585558	0.433312	0.304104	0.23197	0.234216	0.288511	0.393551	0.543082		0.130419	0.133654
2020-2021	2	N0	B244	15.9224	15.9321	21.7411	30.1359	38.6835	46.8023	52.1309	54.7337	54.543	50.1783		0.0267067	0.0269762	0.222074	0.513637	0.669522	0.734565	0.756406	0.764842	0.768818	0.770579		0.299228	0.300205	0.473984	0.645423	0.746025	0.800585	0.824652	0.836346	0.843181	0.847017		0.670193	0.650168	0.392655	0.316944	0.281449	0.282057	0.313546	0.364579	0.438863	0.534647		0.148258	0.149205
2020-2021	2	N0	B245	10.9536	11.0978	24.5744	35.8104	45.1309	53.0335	57.9472	60.3835	60.4773	56.9852		0.0461206	0.0464753	0.298313	0.576874	0.688695	0.729026	0.741671	0.746388	0.748558	0.749496		0.295159	0.298602	0.487526	0.627936	0.726891	0.798646	0.841084	0.867524	0.887009	0.90106		0.68031	0.654387	0.34634	0.275769	0.249914	0.261672	0.302609	0.361386	0.442792	0.544545		0.148659	0.14924
2020-2021	2	N0	B246	7.58551	8.07477	29.0736	42.3945	52.7006	61.2763	66.7659	69.8413	70.7997	68.4041		0.014836	0.0149092	0.229871	0.569382	0.68845	0.721252	0.72924	0.73166	0.732576	0.732894		0.288159	0.290467	0.469606	0.619643	0.722966	0.793288	0.831897	0.85436	0.869843	0.880212		0.641475	0.64862	0.38146	0.306701	0.279265	0.283241	0.310085	0.350759	0.409334	0.487529		0.146915	0.150316
2020-2021	2	N0	B247	7.77769	8.00179	25.3429	38.5163	48.8965	57.2423	62.0466	64.0257	63.2949	58.5585		0.0376339	0.0376749	0.175291	0.488775	0.642728	0.69086	0.702996	0.706705	0.708109	0.708597		0.261852	0.265675	0.458357	0.605527	0.715846	0.800995	0.854195	0.888796	0.915269	0.935085		0.688093	0.662627	0.405398	0.326961	0.287904	0.286706	0.319009	0.372706	0.451421	0.552705		0.154936	0.155222
2020-2021	2	N0	B248	6.37533	6.38183	11.615	19.6136	27.824	35.5133	40.3427	42.3989	41.5886	36.6943		0.0209428	0.0209428	0.0209428	0.0210468	0.50484	0.50484	0.50484	0.50484	0.50484	0.50484		0.305766	0.307472	0.458247	0.608721	0.726721	0.814393	0.865121	0.895431	0.916609	0.930874		0.751475	0.683467	0.659934	0.479136	0.313105	0.213547	0.206977	0.266245	0.38814	0.563622		0.10034	0.104772
2020-2021	2	N0	B249	6.52155	6.52952	13.1831	23.2323	33.339	42.5156	47.9616	49.8991	48.2253	41.6196		0.029986	0.029986	0.029986	0.0299926	0.639385	0.639385	0.639385	0.639385	0.639385	0.639385		0.26641	0.268649	0.447355	0.603515	0.714483	0.791611	0.8345	0.859622	0.877004	0.88867		0.678538	0.662182	0.676494	0.502518	0.348788	0.24891	0.226011	0.258061	0.341494	0.473663		0.215955	0.216572
2020-2021	2	N0	B250	9.31411	9.43049	23.2836	35.2538	44.9402	52.6839	56.9312	58.3486	56.9832	51.6596		0.0611666	0.0612327	0.183134	0.464707	0.640251	0.70902	0.729321	0.736246	0.739136	0.740251		0.290393	0.293072	0.471515	0.61762	0.722273	0.797267	0.840553	0.866803	0.885595	0.898692		0.65049	0.65538	0.432208	0.324856	0.263436	0.241744	0.258082	0.299459	0.368447	0.466211		0.141359	0.142635
2020-2021	2	N0	B251	10.1421	10.2227	23.4899	36.5964	47.9782	57.7229	63.6207	66.2264	65.6059	60.2146		0.0137619	0.0144981	0.269471	0.564842	0.723612	0.797778	0.826088	0.838305	0.844703	0.847888		0.271278	0.278862	0.506287	0.634701	0.724448	0.79391	0.839104	0.870176	0.895576	0.916241		0.60478	0.642689	0.360143	0.303483	0.300262	0.318272	0.342908	0.369756	0.403696	0.450446		0.160116	0.161031
2020-2021	2	N0	B252	10.6645	10.6778	18.1996	29.1036	40.3611	51.2995	58.768	62.7678	63.2269	58.1968		0.0491981	0.0493041	0.2546	0.579394	0.710178	0.750898	0.761768	0.7653	0.766724	0.767255		0.306055	0.307713	0.469609	0.621288	0.727967	0.799517	0.837654	0.859143	0.873465	0.882691		0.633835	0.651603	0.371746	0.28547	0.252214	0.252408	0.277062	0.316598	0.375191	0.455914		0.167853	0.169276
2020-2021	2	N0	B253	13.025	13.0279	18.5493	28.9633	40.6731	52.215	59.6486	62.7972	61.4005	53.6506		0.0529672	0.0529676	0.120683	0.574036	0.777895	0.808619	0.812443	0.813101	0.813246	0.813274		0.279167	0.286101	0.483694	0.602393	0.691994	0.766613	0.81842	0.855956	0.888117	0.915561		0.630043	0.649397	0.525879	0.413507	0.338059	0.297349	0.295131	0.319261	0.370283	0.450783		0.186364	0.186809
2020-2021	2	N0	B254	0.31975	0.427896	17.2153	32.705	45.3188	55.2231	60.3366	61.5812	58.9774	51.1019		0.00314241	0.00314389	0.0556501	0.356732	0.559794	0.609025	0.617549	0.619424	0.619944	0.620072		0.300819	0.301774	0.473466	0.654337	0.76716	0.830805	0.859528	0.873661	0.881989	0.886697		0.696198	0.668942	0.57751	0.420226	0.292047	0.218866	0.216245	0.262977	0.357878	0.497388		0.0756006	0.0937018
2020-2021	3	N0	C101	4.62576	5.16622	22.4327	30.7606	36.0024	39.2855	40.4281	40.0721	38.1865	34.2048		-0.000561546	0.000207521	0.169898	0.306209	0.367697	0.39531	0.406021	0.410795	0.413393	0.414749		0.328419	0.328579	0.499617	0.724393	0.816647	0.84834	0.857695	0.861004	0.862449	0.863038		0.665579	0.644831	0.434337	0.32443	0.253526	0.22713	0.247095	0.298074	0.382195	0.497326		0.0274926	0.0344153
2020-2021	3	N0	C102	9.31855	10.5301	31.6031	38.9915	43.1658	45.5137	46.1116	45.532	43.7057	40.1273		-0.00593559	-0.00463479	0.165834	0.349344	0.482089	0.569368	0.614075	0.638226	0.653634	0.663073		0.297958	0.297959	0.442876	0.761596	0.813738	0.820265	0.8211	0.821251	0.821285	0.821292		0.539008	0.418646	0.411901	0.33582	0.24529	0.198788	0.216458	0.279413	0.385731	0.520016		0.0325816	0.0408302
2020-2021	3	N0	C103	19.3524	19.3524	20.9754	61.5574	62.1993	26.9745	19.8569	19.3686	19.3525	19.3524		0.0014818	0.0014829	0.054504	0.247543	0.312771	0.323997	0.325712	0.326065	0.326158	0.326179		0.273095	0.273173	0.447645	0.709964	0.805755	0.833712	0.84087	0.843129	0.844016	0.844338		0.706122	0.660013	0.529592	0.407016	0.309317	0.261195	0.273457	0.32739	0.423133	0.555002		0.0487125	0.0586222
2020-2021	3	N0	C104	19.2457	19.2457	21.3454	39.7499	51.9129	40.1051	26.7824	21.073	19.4627	19.2535		0.00549639	0.00551368	0.13642	0.353662	0.412936	0.425807	0.428408	0.429088	0.429313	0.42938		0.288418	0.288423	0.451985	0.77843	0.847188	0.85824	0.859976	0.860346	0.860447	0.860471		0.709242	0.667014	0.470203	0.351255	0.266127	0.231434	0.253018	0.312742	0.412171	0.546384		0.0222312	0.0344918
2020-2021	3	N0	C105	6.41915	6.73209	25.136	35.1571	40.8529	43.4039	43.0234	40.7666	36.5446	30.0781		0.0256395	0.0257826	0.139233	0.312816	0.40491	0.442642	0.455089	0.459827	0.462031	0.462993		0.292994	0.292995	0.425982	0.778158	0.817486	0.820809	0.821114	0.821156	0.821164	0.821165		0.682633	0.665411	0.47599	0.348395	0.260458	0.220817	0.234407	0.284117	0.371342	0.494262		0.136765	0.140298
2020-2021	3	N0	C106	2.33473	2.93858	27.0272	40.1353	48.8733	54.7372	57.1698	57.1316	54.6196	48.6823		0.0273991	0.0275997	0.126399	0.303505	0.43944	0.515426	0.546293	0.559719	0.566666	0.570043		0.296756	0.297339	0.456123	0.64207	0.752521	0.809347	0.832741	0.843409	0.849269	0.852338		0.713124	0.673313	0.521291	0.374527	0.260412	0.202779	0.21335	0.270986	0.375853	0.523075		0.106478	0.108247
2020-2021	3	N0	C107	0.458273	0.885814	20.1693	30.6536	37.3037	41.3135	42.4436	41.5664	38.6253	32.9892		0.00297206	0.00297206	0.00508452	0.472411	0.472413	0.472413	0.472413	0.472413	0.472413	0.472413		0.274931	0.276628	0.441214	0.600119	0.715774	0.795538	0.838916	0.863681	0.880348	0.891177		0.715984	0.674748	0.485828	0.346761	0.243682	0.196511	0.21388	0.275354	0.381977	0.528861		0.104371	0.105549
2020-2021	3	N0	C108	3.03433	3.54198	24.4099	35.9923	43.8092	49.1433	51.4471	51.5543	49.4732	44.3445		0.0341835	0.0342161	0.184723	0.487219	0.603428	0.634369	0.641467	0.643502	0.644232	0.64447		0.299102	0.299863	0.455662	0.631788	0.744253	0.80754	0.835728	0.849389	0.85731	0.861704		0.663162	0.662611	0.408903	0.290231	0.221928	0.19887	0.21931	0.268384	0.349045	0.461855		0.137372	0.139271
2020-2021	3	N0	C109	6.89013	7.12055	25.8822	35.8037	40.4018	41.0932	38.8484	35.033	29.5935	22.7247		0.00810889	0.00812014	0.2075	0.488258	0.54	0.548767	0.550249	0.550586	0.550683	0.550708		0.296918	0.297339	0.469687	0.677255	0.786398	0.835517	0.853616	0.861206	0.865077	0.86695		0.723823	0.675181	0.391906	0.278636	0.208161	0.190977	0.22745	0.299366	0.410108	0.5543		0.113473	0.114835
2020-2021	3	N0	C110	7.86173	8.16298	23.1469	30.9341	35.3903	37.495	37.3768	35.8135	32.7268	27.8311		0.00573878	0.005747	0.168957	0.447568	0.505978	0.516055	0.517754	0.518139	0.518249	0.518277		0.283879	0.283996	0.46243	0.717114	0.817556	0.849684	0.858564	0.861541	0.862777	0.863254		0.740481	0.666825	0.413197	0.299832	0.219904	0.196538	0.234364	0.313202	0.435693	0.593189		0.0932765	0.0949076
2020-2021	3	N0	C111	7.97512	8.30886	23.4908	32.1603	37.9883	41.8861	43.4592	43.3535	41.5617	37.4651		0.00578074	0.00592264	0.276351	0.480827	0.525777	0.536821	0.539462	0.540266	0.540573	0.540681		0.300165	0.302506	0.489332	0.646538	0.75409	0.826649	0.866148	0.888966	0.904592	0.914985		0.625102	0.579103	0.355446	0.259972	0.197502	0.180237	0.209911	0.270805	0.365437	0.488585		0.0536143	0.058171
2020-2021	3	N0	C112	3.12837	3.98351	17.4385	22.1428	24.9413	26.7085	27.4173	27.402	26.6604	24.8597		0.0266726	0.0266801	0.163975	0.335982	0.364567	0.36925	0.370027	0.370201	0.370251	0.370264		0.303418	0.3038	0.439964	0.627768	0.747691	0.809806	0.834819	0.845901	0.851801	0.854778		0.683191	0.663102	0.435607	0.326707	0.259014	0.236085	0.258525	0.311114	0.396347	0.512245		0.0289672	0.0359952
2020-2021	3	N0	C113	8.02617	8.08475	17.6079	27.0344	35.2639	42.3694	46.7368	48.7484	48.4593	44.7339		0.00931281	0.00931324	0.168068	0.486101	0.519543	0.522655	0.522969	0.523016	0.523025	0.523027		0.305355	0.305736	0.459338	0.663965	0.784055	0.84191	0.864044	0.873519	0.878423	0.880828		0.676737	0.663986	0.38123	0.263361	0.196821	0.178586	0.206159	0.263705	0.354708	0.478308		0.158918	0.15947
2020-2021	3	N0	C114	9.44718	9.70634	24.4585	33.9719	40.8031	45.749	48.1208	48.5618	47.1001	42.9703		-0.0391032	-0.0318866	0.347733	0.510728	0.585555	0.625617	0.644725	0.655014	0.661764	0.666125		0.311582	0.312201	0.510369	0.708057	0.802794	0.844669	0.860289	0.866972	0.870461	0.872195		0.632444	0.625895	0.335966	0.244131	0.202077	0.199806	0.230685	0.282468	0.359296	0.461197		0.188324	0.188748
2020-2021	3	N0	C115	5.87023	6.14025	24.6062	37.6975	47.5911	55.1749	59.2056	60.4828	59.0822	53.8343		0.00097615	0.000997004	0.180986	0.476033	0.552544	0.568557	0.571706	0.572513	0.572774	0.57285		0.26078	0.263011	0.476802	0.65593	0.769508	0.84016	0.875986	0.895571	0.908347	0.916432		0.694817	0.663706	0.40976	0.288806	0.211843	0.1862	0.213313	0.275558	0.375682	0.510383		0.194816	0.196528
2020-2021	3	N0	C116	4.50217	4.97244	26.5582	38.4192	45.9918	50.6031	51.953	51.0221	47.7505	41.4156		0.00208145	0.00217291	0.280022	0.58526	0.662469	0.681187	0.685486	0.686743	0.687205	0.68736		0.296469	0.296775	0.478493	0.696128	0.796032	0.835577	0.848768	0.853905	0.856359	0.857465		0.672552	0.660628	0.361076	0.265525	0.22037	0.217423	0.250409	0.306172	0.388952	0.498124		0.189532	0.189761
2020-2021	3	N0	C117	0.749367	1.52136	24.3607	35.5139	42.8762	47.9361	50.2557	50.6094	49.0317	44.6843		0.00119977	0.00127478	0.285731	0.535092	0.584937	0.595747	0.598057	0.598698	0.598921	0.598992		0.285988	0.286342	0.465584	0.68057	0.784952	0.828504	0.843637	0.849714	0.852696	0.85408		0.730764	0.676485	0.349918	0.254984	0.204512	0.2046	0.251265	0.327903	0.439078	0.578927		0.114938	0.115526
2020-2021	3	N0	C118	1.57519	1.88344	17.1305	26.8901	34.1714	39.8456	43.0541	44.3667	43.8882	40.7431		0.00180526	0.00180526	0.0302663	0.513373	0.513499	0.513499	0.513499	0.513499	0.513499	0.513499		0.267664	0.270137	0.461721	0.621237	0.730523	0.804622	0.845201	0.868773	0.885002	0.895861		0.722206	0.674928	0.397469	0.288363	0.220982	0.205189	0.241088	0.311091	0.418544	0.558235		0.0969199	0.100848
2020-2021	3	N0	C119	0.758658	1.28908	19.3269	28.6196	34.7962	39.0104	40.8749	41.0479	39.5446	35.6714		0.00129674	0.00129674	0.117391	0.483825	0.484788	0.484792	0.484792	0.484792	0.484792	0.484792		0.293722	0.295095	0.477111	0.652667	0.765333	0.832994	0.865616	0.882597	0.893147	0.899463		0.73289	0.677264	0.342907	0.252649	0.206878	0.210825	0.259593	0.337008	0.447866	0.586179		0.126837	0.127842
2020-2021	3	N0	C120	0.0590946	0.624955	22.6229	33.9686	41.1183	45.4745	46.7958	46.0003	43.0292	37.1628		-0.0105357	-0.0105357	0.154036	0.556423	0.581187	0.582578	0.582669	0.582678	0.58268	0.58268		0.292604	0.292697	0.463358	0.714077	0.809958	0.839416	0.847283	0.849848	0.850887	0.851276		0.721671	0.674008	0.367423	0.266453	0.209702	0.203346	0.244734	0.317137	0.42464	0.562118		0.115905	0.117211
2020-2021	3	N0	C121	2.871	3.35636	25.8807	39.302	48.7268	55.4797	58.7153	59.3437	57.4117	51.8541		-0.00669478	-0.00656395	0.238251	0.537869	0.634056	0.661412	0.668456	0.670705	0.6716	0.671929		0.255701	0.256328	0.49136	0.705496	0.795246	0.831367	0.844008	0.849183	0.851783	0.853024		0.695625	0.667007	0.362932	0.269322	0.222722	0.220878	0.2586	0.321592	0.414129	0.533502		0.111449	0.114088
2020-2021	3	N0	C122	4.92264	5.48769	27.8231	40.102	48.4178	54.154	56.7133	56.9642	54.927	49.6755		-0.00569051	-0.00546971	0.28169	0.636917	0.7662	0.807064	0.818467	0.822341	0.823973	0.824613		0.237449	0.250492	0.511537	0.631281	0.713831	0.779735	0.824894	0.857778	0.886436	0.911639		0.63065	0.642069	0.350799	0.283798	0.26705	0.279611	0.310096	0.350677	0.406077	0.478672		0.216335	0.216474
2020-2021	3	N0	C123	12.4556	12.5317	24.7667	36.3779	46.0608	53.9061	58.2061	59.5837	58.0641	52.477		0.0111967	0.0113251	0.368556	0.63603	0.688406	0.700162	0.702773	0.703521	0.703791	0.70388		0.293933	0.294227	0.515822	0.724311	0.795784	0.819541	0.826655	0.829233	0.83039	0.830877		0.626937	0.635928	0.331966	0.254382	0.229728	0.238446	0.269845	0.314605	0.377497	0.46061		0.215666	0.215887
2020-2021	3	N0	C124	12.7383	12.771	20.7075	29.3534	37.0152	43.5224	47.2873	48.6872	47.7255	43.4132		0.015712	0.015712	0.164357	0.523291	0.528953	0.52907	0.529073	0.529073	0.529073	0.529073		0.311678	0.312303	0.439858	0.608641	0.737225	0.819566	0.859307	0.879455	0.891495	0.898342		0.691334	0.664443	0.352195	0.246607	0.191242	0.184198	0.221031	0.286136	0.383743	0.511357		0.193598	0.193661
2020-2021	3	N0	C125	11.1763	11.1824	16.1896	23.2499	29.811	35.1325	37.6459	37.7687	35.4927	30.3262		0.0977206	0.0977206	0.0977206	0.477229	0.477229	0.477229	0.477229	0.477229	0.477229	0.477229		0.316747	0.316747	0.3978	0.839952	0.86044	0.86103	0.861051	0.861053	0.861053	0.861053		0.729731	0.671323	0.38601	0.279028	0.212021	0.198244	0.238126	0.313401	0.427554	0.574004		0.175856	0.175886
2020-2021	3	N0	C126	13.0586	13.105	23.2337	33.6894	42.6136	49.8701	53.7695	54.87	53.1739	47.641		-0.0111441	-0.00952592	0.297853	0.546637	0.665578	0.721881	0.744664	0.75515	0.761025	0.764191		0.278589	0.283259	0.524153	0.668561	0.754507	0.809608	0.839499	0.857103	0.86954	0.878185		0.645312	0.647188	0.338592	0.255007	0.224269	0.230118	0.262968	0.312192	0.382504	0.475096		0.219747	0.220032
2020-2021	3	N0	C127	3.45586	4.10893	31.1611	46.6958	57.5798	65.4586	69.3699	70.3427	68.4569	62.4641		-0.00397474	-0.00379224	0.329458	0.707594	0.822272	0.854269	0.862454	0.865059	0.866094	0.866474		0.2806	0.282819	0.492936	0.65316	0.746655	0.801572	0.828397	0.84273	0.851925	0.857658		0.629353	0.646065	0.339031	0.288909	0.28976	0.314609	0.348571	0.386219	0.432932	0.491868		0.293445	0.293468
2020-2021	3	N0	C128	1.76014	3.02793	34.48	48.2596	56.8783	62.4217	64.6061	64.4406	61.908	56.0263		-0.0155253	-0.0154852	0.142442	0.433903	0.54213	0.571284	0.578116	0.580114	0.580844	0.581087		0.307946	0.307946	0.424549	0.810015	0.850976	0.853928	0.854163	0.854192	0.854196	0.854197		0.737664	0.678186	0.405295	0.300383	0.233289	0.218513	0.257116	0.331026	0.443509	0.587806		0.129717	0.130606
2020-2021	3	N0	C129	1.59044	2.26368	26.8443	38.7428	45.8355	49.7418	50.444	48.9771	45.234	38.549		-0.0138535	-0.0138438	0.0951737	0.3698	0.469839	0.492446	0.496892	0.498016	0.498374	0.498476		0.309163	0.309163	0.442963	0.816653	0.8563	0.859431	0.859703	0.859738	0.859744	0.859745		0.751406	0.681857	0.448505	0.328741	0.241634	0.21146	0.244489	0.320162	0.440619	0.59763		0.224049	0.224107
2020-2021	3	N0	C130	2.86944	2.92153	12.4781	21.7103	29.3148	35.2847	38.3171	38.9669	37.2387	32.301		-0.00117789	-0.00117789	0.0724317	0.424279	0.433752	0.433951	0.433956	0.433956	0.433956	0.433956		0.296191	0.297109	0.4835	0.672814	0.781569	0.838671	0.863093	0.874665	0.881273	0.88489		0.754612	0.682945	0.44328	0.328286	0.245596	0.219049	0.254154	0.330734	0.451131	0.606886		0.229669	0.22969
2020-2021	3	N0	C131	3.74669	3.78371	12.9424	23.0528	32.1137	39.9191	44.5456	46.3997	45.4884	40.6008		0.11846	0.11846	0.11846	0.118974	0.526745	0.526745	0.526745	0.526745	0.526745	0.526745		0.321153	0.321181	0.488382	0.746657	0.818096	0.834307	0.837722	0.838648	0.838963	0.839061		0.732293	0.676576	0.386725	0.284839	0.223358	0.213303	0.253952	0.327858	0.438703	0.58028		0.216652	0.216755
2020-2021	3	N0	C132	3.45523	3.96632	27.262	38.6386	44.8284	47.4236	46.8005	44.1395	39.3005	31.9227		0.0103974	0.0103974	0.128632	0.551227	0.568503	0.569085	0.56911	0.569111	0.569111	0.569111		0.301363	0.304498	0.493858	0.638033	0.738076	0.808849	0.849628	0.874461	0.892368	0.90498		0.741229	0.678349	0.390899	0.288507	0.224702	0.21364	0.255499	0.332192	0.447306	0.593717		0.209899	0.209928
2020-2021	3	N0	C133	1.52958	3.09382	39.9367	55.6484	65.3874	71.6006	74.0103	73.7694	70.8522	64.1431		0.056342	0.0563434	0.327223	0.70404	0.739383	0.742942	0.743334	0.743396	0.743409	0.743412		0.310906	0.314044	0.516262	0.658958	0.748859	0.807404	0.839012	0.857376	0.870114	0.878754		0.702944	0.663833	0.333224	0.265546	0.242176	0.258776	0.30642	0.372978	0.463678	0.574669		0.198611	0.198818
2020-2021	3	N0	C134	-1.71496	1.39472	33.4042	41.5262	45.6799	47.7699	48.0705	47.1962	45.0149	40.9283		-0.00192514	-0.00188999	0.0838861	0.327102	0.504763	0.577766	0.599041	0.6061	0.608954	0.610015		0.296925	0.29767	0.419788	0.578676	0.708869	0.800347	0.848325	0.874228	0.890556	0.900351		0.727922	0.675656	0.502825	0.364309	0.257175	0.207098	0.224707	0.28878	0.399983	0.551974		0.116158	0.119158
2020-2021	3	N0	C135	6.27303	6.3959	21.3312	33.1089	41.5923	47.2127	49.1173	48.2954	44.7355	37.7837		-0.00508896	-0.00496449	0.224169	0.495494	0.580591	0.604626	0.610804	0.612776	0.61356	0.613849		0.310829	0.313298	0.497946	0.649863	0.754208	0.825431	0.864737	0.887729	0.903666	0.914409		0.735719	0.675218	0.36306	0.270821	0.219403	0.218275	0.264632	0.341726	0.453843	0.594285		0.242332	0.338085
2020-2021	3	N0	C136	8.70999	8.70999	9.31447	12.1261	17.3913	24.9139	31.6217	36.0515	37.3502	33.2937		-0.00866241	-0.00847624	0.0425493	0.136479	0.233661	0.310806	0.352511	0.374559	0.387846	0.395312		0.337517	0.337517	0.337517	0.337517	0.83205	0.83205	0.83205	0.83205	0.83205	0.83205		0.699083	0.668136	0.58034	0.43991	0.324807	0.260218	0.260284	0.305514	0.394942	0.524578		0.220056	0.220068
2020-2021	3	N0	C137	6.72749	6.73361	11.5401	18.3856	24.8789	30.331	33.1224	33.5846	31.6889	26.8327		0.044891	0.044891	0.044891	0.0456738	0.391651	0.391651	0.391651	0.391651	0.391651	0.391651		0.301699	0.301949	0.443813	0.667949	0.807476	0.873641	0.897905	0.907847	0.912771	0.915067		0.758891	0.684006	0.505783	0.372275	0.265116	0.21773	0.241985	0.315396	0.438706	0.602755		0.219542	0.219549
2020-2021	3	N0	C138	8.63541	8.91973	25.6604	36.715	44.7854	50.7567	53.7502	54.4864	53.0123	48.404		0.0274562	0.0274566	0.222059	0.571054	0.600991	0.603506	0.603741	0.603774	0.603779	0.60378		0.302685	0.303475	0.496372	0.686429	0.785578	0.833375	0.852523	0.861177	0.865922	0.868411		0.716659	0.660533	0.36365	0.270037	0.216429	0.212145	0.255082	0.328723	0.437044	0.573839		0.200977	0.20146
2020-2021	3	N0	C139	8.59386	8.772	28.2476	46.0121	61.6291	75.734	85.3194	90.9748	93.027	89.2252		-0.0216888	-0.021386	0.162137	0.446077	0.614418	0.69109	0.718453	0.729469	0.734846	0.737316		0.286611	0.288041	0.479023	0.653464	0.759261	0.820267	0.848907	0.863575	0.872578	0.877909		0.707951	0.670423	0.403289	0.30232	0.242684	0.2301	0.263418	0.326841	0.42371	0.550027		0.242323	0.242427
2020-2021	3	N0	C140	7.777	8.04798	28.3341	42.5791	52.9247	60.3053	63.6181	63.8722	61.0794	54.1486		0.0245106	0.024554	0.204218	0.543036	0.66949	0.703351	0.711226	0.713514	0.714345	0.71462		0.298862	0.30087	0.466334	0.614819	0.721836	0.796736	0.838481	0.862924	0.879807	0.891106		0.710383	0.666444	0.367322	0.282828	0.239972	0.241678	0.283452	0.35085	0.448129	0.570656		0.205161	0.205499
2020-2021	3	N0	C141	4.59538	4.64063	15.2574	26.5689	36.4168	44.5997	49.1576	50.6414	49.0531	43.188		-0.0054867	-0.00545651	0.130215	0.426258	0.55154	0.586443	0.594609	0.596977	0.597833	0.598115		0.314861	0.314861	0.436435	0.800092	0.845247	0.849124	0.849481	0.849531	0.84954	0.849541		0.710805	0.671662	0.41191	0.302106	0.233626	0.214809	0.246171	0.31075	0.411567	0.544365		0.210438	0.210654
2020-2021	3	N0	C142	8.97762	8.98368	14.1466	21.8673	29.5121	36.2916	40.1378	41.2857	39.6685	34.3876		0.0188696	0.0188696	0.0188697	0.520854	0.520854	0.520854	0.520854	0.520854	0.520854	0.520854		0.308582	0.308945	0.478004	0.684741	0.79017	0.835937	0.852293	0.858991	0.862336	0.863916		0.729112	0.673311	0.358962	0.260013	0.204198	0.199918	0.244578	0.321008	0.433438	0.575755		0.169029	0.169237
2020-2021	3	N0	C143	5.30618	5.32719	14.1244	24.2143	32.6051	38.7288	41.0979	40.522	37.0267	30.1179		0.00152233	0.00152233	0.0665194	0.506739	0.508083	0.508088	0.508088	0.508088	0.508088	0.508088		0.297602	0.298838	0.469275	0.640083	0.752333	0.820529	0.853543	0.870732	0.881394	0.887758		0.705484	0.670022	0.399812	0.291355	0.226194	0.210059	0.2423	0.306386	0.405596	0.536181		0.232256	0.232258
2020-2021	3	N0	C144	9.95671	9.96438	16.4673	26.2755	36.0937	44.9381	50.1057	51.8408	50.0474	43.4889		0.0123503	0.0123503	0.0123504	0.579023	0.579023	0.579023	0.579023	0.579023	0.579023	0.579023		0.299662	0.300216	0.450253	0.639092	0.760454	0.82628	0.854227	0.867189	0.874395	0.878208		0.694978	0.668256	0.472214	0.344464	0.255158	0.216129	0.232828	0.287332	0.381117	0.511188		0.105832	0.106829
2020-2021	3	N0	C145	12.1634	12.1877	21.7049	33.4208	44.1988	53.4344	58.6616	60.3635	58.5027	51.752		-0.00882584	-0.00880901	0.136467	0.486268	0.618456	0.650061	0.65658	0.658292	0.658857	0.659025		0.302022	0.302573	0.448633	0.631735	0.749925	0.814436	0.841983	0.854818	0.861982	0.86579		0.667222	0.660957	0.414677	0.302405	0.237329	0.216319	0.237877	0.287461	0.367955	0.479192		0.117255	0.119217
2020-2021	3	N0	C146	11.9613	12.0765	28.6844	44.0043	56.7161	67.0529	72.8128	74.8048	73.0786	66.0665		-0.00469646	-0.00469643	0.180531	0.673184	0.702397	0.703924	0.704018	0.704027	0.704028	0.704028		0.289546	0.293598	0.483996	0.619557	0.717214	0.790745	0.83605	0.865333	0.887693	0.904452		0.644036	0.652152	0.367205	0.282206	0.248569	0.249906	0.277682	0.321672	0.386122	0.472912		0.200701	0.200846
2020-2021	3	N0	C147	11.2511	11.2843	20.0548	30.6054	40.8747	50.6995	57.5734	61.6278	62.9463	59.8074		0.0139419	0.0139419	0.158693	0.471854	0.479905	0.480158	0.480168	0.480168	0.480168	0.480168		0.295552	0.29654	0.464607	0.651418	0.777417	0.853121	0.888831	0.906915	0.917814	0.924108		0.705862	0.66952	0.383967	0.276874	0.214673	0.201855	0.23673	0.302817	0.403724	0.535657		0.209426	0.209478
2020-2021	3	N0	C148	8.22576	8.2314	13.2275	20.7644	28.2485	34.889	38.6481	39.7538	38.1396	32.9332		0.00964298	0.00968006	0.105606	0.296142	0.384189	0.412092	0.419372	0.421671	0.42257	0.422894		0.303381	0.30398	0.485849	0.689381	0.800285	0.853513	0.874381	0.883587	0.888508	0.891014		0.734821	0.678123	0.492879	0.36063	0.259471	0.214782	0.236097	0.302545	0.415135	0.567034		0.185253	0.185275
2020-2021	3	N0	C149	8.87326	8.87626	13.1761	20.0375	26.7027	32.1834	34.7133	34.6928	32.1239	26.6195		0.0355378	0.0355457	0.0802853	0.247956	0.376985	0.424165	0.436004	0.439465	0.44071	0.441115		0.294175	0.2955	0.481292	0.659	0.769678	0.834254	0.864671	0.880238	0.889769	0.895391		0.73121	0.677091	0.551553	0.400815	0.276715	0.211754	0.221155	0.282212	0.394404	0.550932		0.17227	0.172325
2020-2021	3	N0	C150	9.69185	9.7124	18.2029	28.2145	36.8564	43.5584	46.6103	46.6803	43.7657	37.161		0.0052603	0.00528576	0.136086	0.411613	0.518958	0.547223	0.553608	0.555414	0.556053	0.556258		0.305738	0.307166	0.476584	0.64716	0.766724	0.844557	0.884515	0.906262	0.920274	0.92897		0.692444	0.666264	0.439804	0.312671	0.227961	0.194449	0.215554	0.27339	0.370062	0.502765		0.177182	0.17726
2020-2021	3	N0	C151	15.4189	15.429	23.4226	34.4025	44.3502	52.1355	55.5181	55.2567	51.3698	43.2572		-0.017705	-0.017695	0.14578	0.519794	0.628793	0.650182	0.65403	0.654942	0.655215	0.655288		0.310105	0.310455	0.435594	0.62454	0.758389	0.832798	0.863971	0.878064	0.885665	0.889542		0.685321	0.660769	0.412019	0.312511	0.254596	0.240288	0.268173	0.323731	0.410031	0.524646		0.194794	0.194823
2020-2021	3	N0	C152	16.8084	16.8116	21.6518	29.7987	38.1782	45.6445	49.7298	50.6694	48.3815	42.0301		0.14617	0.14617	0.14617	0.642282	0.642282	0.642282	0.642282	0.642282	0.642282	0.642282		0.304796	0.305384	0.481375	0.672464	0.774042	0.822165	0.840919	0.849172	0.853578	0.855821		0.64452	0.651232	0.387357	0.287321	0.237823	0.22717	0.250069	0.294441	0.363826	0.4598		0.200323	0.20083
2020-2021	3	N0	C153	11.9054	11.9079	17.5438	27.1779	36.5173	43.8247	46.6317	45.7059	41.163	32.8966		0.155678	0.155678	0.155678	0.155678	0.596709	0.596709	0.596709	0.596709	0.596709	0.596709		0.306237	0.306751	0.455283	0.641555	0.757857	0.819137	0.844567	0.856172	0.862533	0.865852		0.688104	0.665058	0.524704	0.382963	0.275313	0.219241	0.224998	0.273439	0.364678	0.495926		0.169874	0.170034
2020-2021	3	N0	C154	4.78522	4.82886	15.7048	26.977	36.3385	43.5468	46.9491	47.2814	44.5399	37.8317		-0.0140704	-0.0140704	0.117463	0.540288	0.554256	0.554683	0.5547	0.554701	0.554701	0.554701		0.304847	0.307342	0.481974	0.630515	0.738865	0.817148	0.862422	0.889839	0.909402	0.922968		0.673628	0.661414	0.414777	0.301066	0.233497	0.211482	0.234245	0.286583	0.371332	0.487569		0.232514	0.232517
2020-2021	1	N180	A201	8.30776	8.34909	22.3881	39.6564	56.0082	70.7788	80.0587	84.3112	83.5138	75.2632		0.0437087	0.0438182	0.366921	0.737682	0.83567	0.8599	0.86553	0.867191	0.867805	0.868013		0.293997	0.299843	0.537654	0.649942	0.710363	0.747324	0.767002	0.77855	0.78674	0.792492		0.620369	0.615776	0.333664	0.237618	0.191394	0.185545	0.214243	0.26492	0.341493	0.444192		0.275053	0.275366
2020-2021	1	N180	A202	2.11618	2.81543	30.3542	47.1072	59.8503	70.303	76.8866	80.4783	81.4358	78.2514		0.0164587	0.0164603	0.225808	0.760027	0.853461	0.864879	0.866294	0.866542	0.866598	0.866609		0.329236	0.332022	0.495286	0.608175	0.680632	0.729048	0.755865	0.771789	0.783064	0.790883		0.655991	0.656116	0.35659	0.243488	0.186031	0.173856	0.201618	0.255052	0.338141	0.451729		0.331173	0.331556
2020-2021	1	N180	A203	3.58469	3.63088	18.3437	36.6106	54.3284	70.9454	82.0888	88.0591	88.8907	81.721		0.00438189	0.00438379	0.234444	0.804799	0.90356	0.915717	0.917236	0.917505	0.917566	0.917578		0.314429	0.317816	0.475371	0.581605	0.654611	0.70755	0.739255	0.75935	0.774462	0.785636		0.641264	0.653936	0.341564	0.246397	0.208663	0.209191	0.2385	0.285451	0.354684	0.44873		0.289952	0.29007
2020-2021	1	N180	A204	7.91553	8.01408	25.3967	43.6801	60.4398	75.7792	86.0809	91.8404	93.2513	87.7541		0.0325485	0.0325738	0.327692	0.752706	0.84277	0.859683	0.862779	0.86353	0.86376	0.863824		0.310248	0.313339	0.501966	0.616378	0.680944	0.720022	0.740138	0.751488	0.759196	0.764331		0.650966	0.652175	0.325983	0.219142	0.170724	0.166593	0.198885	0.2541	0.336881	0.44833		0.197495	0.198356
2020-2021	1	N180	A205	9.31541	9.56637	31.77	50.7039	67.039	81.7069	91.7296	97.7828	100.282	96.9527		0.0117472	0.0117551	0.362609	0.760871	0.808911	0.815282	0.816176	0.81635	0.816394	0.816404		0.297957	0.302144	0.49235	0.611193	0.688164	0.741556	0.772526	0.791741	0.805957	0.816321		0.652255	0.657753	0.297709	0.202912	0.170101	0.178586	0.216543	0.272166	0.351025	0.454935		0.24412	0.244237
2020-2021	1	N180	A206	8.68753	8.85578	27.6316	44.9148	60.1818	74.0326	83.4958	89.1277	91.2523	87.6548		-0.00348377	-0.00335003	0.318179	0.698253	0.807833	0.836654	0.843662	0.845803	0.846621	0.846909		0.30881	0.310468	0.443929	0.564565	0.653005	0.71596	0.751551	0.772612	0.78729	0.797199		0.677789	0.665301	0.32764	0.221755	0.172617	0.17035	0.207571	0.269748	0.361697	0.48284		0.128339	0.131707
2020-2021	1	N180	A207	9.61189	9.86762	31.688	49.606	64.5866	77.5347	85.8977	90.4377	91.4438	86.8934		0.000480273	0.000494913	0.232523	0.676438	0.786682	0.80738	0.811062	0.81193	0.812189	0.812258		0.304939	0.306565	0.469874	0.60993	0.699106	0.7544	0.782269	0.797409	0.807222	0.813384		0.66234	0.662436	0.349699	0.236322	0.18034	0.170246	0.199905	0.254981	0.339719	0.455009		0.377865	0.377877
2020-2021	1	N180	A208	10.3906	10.684	33.2783	51.4072	66.6047	79.9125	88.7499	93.8564	95.5985	91.9334		-0.00235421	-0.00234976	0.183729	0.667318	0.78729	0.806541	0.809475	0.810082	0.810243	0.81028		0.314136	0.315498	0.48641	0.636234	0.725674	0.777119	0.801358	0.81384	0.821551	0.826153		0.649307	0.657755	0.358896	0.24989	0.197674	0.188034	0.21438	0.263617	0.339836	0.444939		0.339157	0.339165
2020-2021	1	N180	A209	5.6957	5.7764	22.2338	40.5379	57.8125	74.0358	85.2596	91.8454	93.9972	88.9471		0.0303835	0.0303882	0.336243	0.786989	0.846558	0.854174	0.855195	0.855387	0.855434	0.855443		0.304293	0.308832	0.495695	0.608859	0.682971	0.735429	0.76654	0.786238	0.801104	0.812182		0.644281	0.657406	0.302439	0.205752	0.172354	0.179268	0.214479	0.266593	0.341084	0.440704		0.280873	0.281057
2020-2021	1	N180	A210	3.5339	3.59805	18.0423	34.4461	49.9485	64.4131	74.2585	79.8223	81.2379	76.0352		-0.0016096	-0.00158205	0.264249	0.764201	0.906402	0.93655	0.942444	0.943941	0.944421	0.94456		0.315	0.318608	0.479439	0.581946	0.650016	0.698279	0.726779	0.744702	0.758116	0.768007		0.635239	0.651629	0.331165	0.239318	0.206284	0.210193	0.240305	0.286158	0.352637	0.442785		0.313359	0.313851
2020-2021	1	N180	A211	3.24307	3.3026	19.2344	36.5387	51.4824	63.5983	69.9531	71.4901	68.195	58.4082		-0.014257	-0.0142529	0.188755	0.737267	0.871945	0.892931	0.896044	0.896675	0.896838	0.896875		0.313105	0.314985	0.479427	0.610195	0.691921	0.742826	0.768851	0.78322	0.792697	0.798773		0.650061	0.657636	0.368646	0.255242	0.197804	0.184009	0.208492	0.25759	0.335106	0.442784		0.0668733	0.0759467
2020-2021	1	N180	A212	3.50651	3.55236	18.7561	37.562	55.5751	72.1338	82.8606	88.1678	88.0527	79.742		0.0127241	0.0127358	0.196156	0.6592	0.810327	0.84134	0.847027	0.84839	0.848803	0.848914		0.303835	0.306756	0.470314	0.594621	0.683408	0.748333	0.786914	0.811004	0.828772	0.841585		0.637456	0.645414	0.415522	0.300467	0.234031	0.209331	0.224864	0.266957	0.338192	0.440124		0.259587	0.259825
2020-2021	1	N180	A213	1.43919	1.55277	19.489	36.6946	51.2904	63.4318	70.436	73.1354	71.5924	63.9343		0.00113411	0.00116661	0.218429	0.663256	0.817639	0.854875	0.862798	0.864943	0.865671	0.865895		0.2368	0.251309	0.494818	0.59528	0.663503	0.718182	0.756162	0.784311	0.809375	0.832039		0.621033	0.629006	0.398952	0.293669	0.235586	0.216347	0.233278	0.273872	0.340893	0.435928		0.27779	0.278103
2020-2021	1	N180	A214	0.864629	0.941657	17.7791	36.1666	52.907	67.8086	77.2395	81.7985	81.5599	74.0886		0.00593984	0.00595866	0.115825	0.485238	0.725163	0.804041	0.823005	0.828451	0.830386	0.83101		0.307212	0.308358	0.453287	0.599815	0.700371	0.764214	0.796265	0.813408	0.824287	0.830933		0.661725	0.660581	0.477404	0.345593	0.256802	0.214473	0.222895	0.265778	0.344404	0.458945		0.266919	0.267148
2020-2021	1	N180	A215	4.40662	4.56595	26.1987	47.5756	67.0249	85.0513	97.6043	105.246	108.365	104.013		0.0300329	0.030042	0.515713	0.904274	0.9395	0.943751	0.944309	0.944412	0.944437	0.944442		0.307914	0.315298	0.530604	0.623974	0.67727	0.712469	0.732703	0.745403	0.755021	0.762285		0.619829	0.644444	0.282018	0.198793	0.180372	0.196544	0.232127	0.278245	0.340834	0.424167		0.306199	0.306417
2020-2021	1	N180	A216	5.86318	6.1167	28.8374	48.1742	64.7655	79.5402	89.5015	95.3663	97.5236	93.67		0.0505564	0.0505571	0.293312	0.780913	0.833095	0.838009	0.838511	0.838587	0.838601	0.838604		0.316664	0.320056	0.520006	0.63666	0.701256	0.739991	0.759849	0.771039	0.778638	0.783706		0.643041	0.65247	0.308215	0.209534	0.172229	0.176056	0.210265	0.262947	0.339306	0.441578		0.167937	0.169057
2020-2021	1	N180	A217	10.9715	11.1052	30.3667	49.6222	67.1183	83.2261	94.2889	100.832	103.157	98.6117		0.0793853	0.0793975	0.522946	0.859425	0.892087	0.89631	0.896899	0.897014	0.897043	0.897049		0.308621	0.314907	0.525952	0.626977	0.685941	0.724984	0.747287	0.761149	0.771521	0.779234		0.62189	0.633417	0.272923	0.190648	0.169897	0.185689	0.224104	0.275321	0.34518	0.436297		0.177121	0.18085
2020-2021	1	N180	A218	8.85669	9.15605	32.162	49.5024	63.0724	73.8835	80.0067	82.4091	81.2286	74.7897		0.0606527	0.060655	0.317163	0.791874	0.857657	0.865524	0.866508	0.866682	0.866722	0.866729		0.290739	0.296362	0.530313	0.641667	0.701453	0.737886	0.757202	0.768495	0.776475	0.782055		0.656336	0.659315	0.297	0.19296	0.152011	0.15563	0.193189	0.25157	0.336205	0.448572		0.239806	0.240399
2020-2021	1	N180	A219	10.565	10.6387	25.5271	41.8879	57.1556	71.2967	80.8818	86.2919	87.6811	82.6576		0.0389468	0.0389486	0.437375	0.859459	0.890802	0.89375	0.89406	0.894107	0.894117	0.894118		0.293087	0.298238	0.53186	0.646641	0.707805	0.744549	0.76373	0.774786	0.782492	0.787795		0.654205	0.659531	0.280096	0.175355	0.13655	0.142781	0.182207	0.241771	0.327252	0.440488		0.314951	0.315671
2020-2021	1	N180	A220	9.60503	9.76412	31.1265	51.5744	69.5863	85.6035	96.0809	101.736	102.813	96.7123		0.0367874	0.0367975	0.405554	0.838505	0.894972	0.902824	0.903967	0.904198	0.904257	0.904271		0.308027	0.315068	0.522263	0.627087	0.694327	0.742907	0.772844	0.79262	0.808256	0.82058		0.640947	0.656018	0.269932	0.182173	0.160855	0.178087	0.218659	0.272315	0.345333	0.44086		0.247255	0.248694
2020-2021	1	N180	A221	5.78243	6.11856	29.9144	48.5751	64.1943	77.9493	87.2175	92.7513	94.9802	91.8294		0.0506935	0.0506975	0.454204	0.873719	0.911885	0.916102	0.91661	0.916698	0.916718	0.916721		0.309094	0.312003	0.511518	0.628264	0.68958	0.724436	0.741484	0.750734	0.756803	0.760701		0.629011	0.648087	0.283373	0.198063	0.17694	0.192093	0.228977	0.278011	0.345107	0.433841		0.177845	0.180012
2020-2021	1	N180	A222	2.94462	3.16586	24.9088	43.4023	58.8767	72.0903	80.3712	84.536	84.8083	79.1012		0.00758908	0.0076407	0.125206	0.471757	0.74705	0.867988	0.904552	0.916926	0.922004	0.923919		0.316666	0.317452	0.44052	0.587572	0.698651	0.772233	0.809486	0.829245	0.841584	0.848948		0.648967	0.65849	0.438929	0.313846	0.23787	0.205915	0.218169	0.259918	0.33336	0.440177		0.322069	0.323753
2020-2021	1	N180	A223	3.47625	3.57241	19.8232	36.5127	51.559	65.0808	73.9312	78.6374	79.3517	73.8459		-0.000524046	-0.000483078	0.172371	0.619209	0.853738	0.926669	0.944549	0.94986	0.951816	0.952474		0.30889	0.311183	0.462135	0.583533	0.669343	0.73027	0.765229	0.786359	0.801454	0.81196		0.646449	0.655928	0.39035	0.277073	0.217124	0.19952	0.22017	0.265638	0.339271	0.442959		0.272316	0.272706
2020-2021	1	N180	A224	0.979254	1.02352	15.1044	32.9694	50.7273	67.9245	80.0357	87.1876	89.4738	83.8276		0.00227487	0.00228021	0.208977	0.722056	0.84664	0.866765	0.869865	0.870513	0.870685	0.870726		0.293291	0.296393	0.480122	0.604913	0.683397	0.734969	0.763169	0.77976	0.791418	0.799443		0.640725	0.654359	0.359468	0.256691	0.210413	0.203794	0.229258	0.274884	0.344825	0.441642		0.298847	0.298899
2020-2021	1	N180	A225	1.65649	1.7176	15.9817	32.5507	48.4813	63.6368	74.2343	80.5261	82.6772	78.0608		-0.00834031	-0.00833421	0.200226	0.723666	0.857032	0.879318	0.882833	0.883582	0.883786	0.883834		0.272041	0.274388	0.450829	0.586447	0.673509	0.729905	0.759882	0.776987	0.788621	0.796331		0.628334	0.645108	0.358678	0.26062	0.217958	0.212669	0.236848	0.279413	0.34445	0.434899		0.28446	0.285498
2020-2021	1	N180	A226	3.14705	3.23055	19.4861	37.3483	54.1542	69.9358	80.8848	87.362	89.5845	84.8686		-0.0200607	-0.0200503	0.203994	0.759152	0.92006	0.950205	0.955391	0.956574	0.956916	0.957004		0.289977	0.294918	0.476871	0.582333	0.651808	0.701848	0.73216	0.751745	0.766832	0.778342		0.617233	0.648247	0.35122	0.257722	0.223466	0.223139	0.246265	0.283438	0.33912	0.418103		0.236415	0.236894
2020-2021	1	N180	A227	8.18286	8.35165	27.9907	47.0372	64.6537	81.5416	94.003	102.435	107.404	106.259		-0.00531411	-0.00531085	0.236068	0.812945	0.924316	0.939554	0.941629	0.942022	0.942118	0.942138		0.313223	0.31608	0.485043	0.601002	0.674662	0.723439	0.750262	0.766105	0.777271	0.78498		0.628567	0.652623	0.322973	0.231161	0.201043	0.206867	0.236579	0.280323	0.343211	0.429289		0.121332	0.126521
2020-2021	1	N180	A228	5.99136	6.90472	39.8771	58.8169	72.7592	83.7896	90.3775	93.5944	93.7612	89.2444		0.0401935	0.0402103	0.398774	0.818387	0.881821	0.891733	0.893322	0.893669	0.893766	0.893789		0.315005	0.318179	0.503113	0.615249	0.67961	0.719243	0.739961	0.751794	0.759921	0.765401		0.629155	0.648681	0.298211	0.208065	0.181071	0.191144	0.225164	0.273046	0.340331	0.43058		0.21963	0.221583
2020-2021	1	N180	A229	1.07487	1.27712	30.4736	58.9019	83.9772	106.171	120.508	128.001	128.939	119.715		0.0358987	0.0359022	0.495995	0.894846	0.92485	0.927912	0.928259	0.928316	0.928328	0.92833		0.285415	0.293885	0.499854	0.607507	0.684085	0.745661	0.787601	0.817752	0.84356	0.8657		0.583962	0.630251	0.255794	0.201804	0.214644	0.250069	0.286595	0.320563	0.358809	0.408475		0.20216	0.204239
2020-2021	1	N180	A230	2.96847	3.05103	19.8977	38.0329	54.5343	69.3013	78.7753	83.5293	83.6635	76.7483		-0.0113696	-0.0113585	0.255132	0.756965	0.865466	0.88379	0.886799	0.887465	0.887652	0.887699		0.233267	0.239965	0.476641	0.602644	0.681152	0.735505	0.767526	0.787838	0.80327	0.814903		0.656199	0.660198	0.329453	0.22127	0.172915	0.168932	0.201064	0.255866	0.338064	0.449125		0.328009	0.328514
2020-2021	1	N180	A231	0.966405	1.02108	15.819	33.6031	50.8105	67.1157	78.3433	84.7583	86.4702	80.6425		-0.0109775	-0.0109775	0.1698	0.779913	0.827527	0.830211	0.830385	0.830403	0.830405	0.830406		0.226384	0.229239	0.436616	0.581261	0.667408	0.720465	0.747767	0.763046	0.773298	0.780015		0.666274	0.663519	0.364905	0.23842	0.168803	0.148905	0.175303	0.231904	0.322413	0.447264		0.12574	0.129753
2020-2021	1	N180	A232	3.96275	4.24848	29.5184	50.3602	67.7	82.5382	91.9446	96.8381	97.5124	91.6397		0.020771	0.0207766	0.248703	0.728291	0.826658	0.841734	0.844005	0.844473	0.844596	0.844624		0.318058	0.31964	0.490233	0.627167	0.706899	0.752891	0.774867	0.786373	0.793609	0.798021		0.653025	0.657374	0.344592	0.238296	0.189294	0.183335	0.213031	0.265236	0.344351	0.451824		0.213327	0.230658
2020-2021	1	N180	A233	12.132	12.7634	38.9801	55.9701	69.5587	81.4092	89.5758	94.8184	97.6942	96.6262		0.0386439	0.0386475	0.301102	0.822392	0.907951	0.919244	0.920765	0.921051	0.92112	0.921135		0.3111	0.313919	0.498065	0.617761	0.687549	0.730428	0.752627	0.765163	0.773662	0.779305		0.63021	0.647523	0.31804	0.217079	0.177655	0.178065	0.207999	0.25596	0.326853	0.423846		0.158728	0.163899
2020-2021	1	N180	A234	10.5924	11.0072	36.1175	54.7523	70.1183	83.5802	92.679	98.1971	100.607	97.9315		0.00153122	0.00159732	0.306039	0.775689	0.915488	0.949264	0.956731	0.958833	0.959575	0.959813		0.318892	0.322565	0.512885	0.625084	0.690819	0.732459	0.754846	0.767946	0.777154	0.783521		0.621676	0.648887	0.321615	0.229618	0.19973	0.205189	0.23381	0.275976	0.336767	0.420617		0.369957	0.369979
2020-2021	1	N180	A235	2.42007	2.54949	20.6281	38.4123	54.4042	68.9665	78.8232	84.5051	86.2716	81.7363		0.00975083	0.00982113	0.352691	0.821732	0.945101	0.973393	0.979481	0.981164	0.981749	0.981933		0.301274	0.305984	0.503775	0.614842	0.682525	0.727727	0.753349	0.769045	0.780569	0.78893		0.620596	0.647458	0.30687	0.216619	0.189871	0.19854	0.229431	0.273072	0.334843	0.419191		0.299731	0.300997
2020-2021	1	N180	A236	1.29168	1.31693	13.9764	32.517	52.3106	72.5738	87.631	97.1711	101.21	95.8678		0.00122717	0.00125188	0.103389	0.454765	0.72619	0.831375	0.859429	0.868038	0.871272	0.872379		0.246491	0.249984	0.43972	0.576903	0.671451	0.73887	0.778271	0.802631	0.820482	0.833295		0.678491	0.664035	0.482676	0.331025	0.222152	0.167893	0.176284	0.22759	0.32262	0.459799		0.282192	0.283655
2020-2021	1	N180	A237	0.406693	0.576856	19.6281	35.8663	49.0168	59.6077	65.5309	67.6686	66.1014	59.2039		-0.00458058	-0.00445721	0.237895	0.62255	0.777223	0.825251	0.838039	0.842186	0.843855	0.844476		0.283514	0.286033	0.478236	0.617553	0.701823	0.753984	0.78082	0.7958	0.805813	0.812342		0.634359	0.65165	0.371303	0.261898	0.208891	0.196288	0.217861	0.261235	0.330167	0.427606		0.287544	0.291685
2020-2021	1	N180	A238	4.09024	4.20208	22.8395	42.4445	60.653	77.6877	89.5579	96.7041	99.4223	94.8579		0.0272576	0.0272637	0.215082	0.754396	0.916428	0.94532	0.950017	0.951037	0.951319	0.951388		0.316574	0.318637	0.459082	0.571642	0.649873	0.704437	0.735254	0.753651	0.766653	0.775603		0.62104	0.644249	0.380341	0.276903	0.228152	0.216346	0.235011	0.273011	0.333911	0.42136		0.279236	0.279945
2020-2021	1	N180	A239	12.5684	12.6409	28.6627	46.878	64.1822	80.4631	91.6991	98.2289	100.228	94.9014		0.0172258	0.0172313	0.27481	0.826859	0.937298	0.953735	0.95615	0.956638	0.956764	0.956792		0.317432	0.319722	0.474009	0.587801	0.661165	0.709506	0.735735	0.75099	0.761563	0.768718		0.625293	0.646432	0.329867	0.235701	0.201233	0.203404	0.231538	0.275295	0.339464	0.427664		0.289149	0.289791
2020-2021	1	N180	A240	9.38977	9.43581	24.2094	42.8478	61.2263	78.8282	91.0132	97.9729	99.7768	93.3195		0.0303245	0.0303259	0.226161	0.775912	0.876811	0.888985	0.890465	0.89072	0.890777	0.890788		0.314073	0.315304	0.459612	0.590703	0.673858	0.724225	0.748902	0.761965	0.77022	0.77526		0.631847	0.648456	0.351882	0.246824	0.199477	0.192007	0.216718	0.261654	0.330978	0.427626		0.201888	0.202895
2020-2021	1	N180	A241	3.09548	3.14729	18.7705	37.7958	56.0591	73.0331	84.2961	90.2179	90.8395	83.2663		0.019678	0.0196788	0.191441	0.772099	0.883593	0.89617	0.897594	0.897825	0.897874	0.897882		0.311543	0.31498	0.47299	0.583694	0.662932	0.722433	0.759077	0.782781	0.800909	0.814527		0.646948	0.654654	0.375217	0.266334	0.211538	0.198645	0.222342	0.269537	0.343927	0.447246		0.186024	0.191236
2020-2021	1	N180	A242	-0.762279	-0.682449	16.2479	34.8729	52.0872	67.7647	78.0823	83.5445	84.2737	77.6484		-0.0050201	-0.00502007	0.174112	0.812182	0.861453	0.864126	0.864293	0.864309	0.864312	0.864312		0.187635	0.195747	0.47139	0.598098	0.669479	0.715456	0.741159	0.756881	0.768481	0.776988		0.673185	0.665499	0.354661	0.232449	0.166974	0.151303	0.181211	0.240682	0.333719	0.460195		0.223097	0.225784
2020-2021	1	N180	A243	-0.828393	-0.772414	14.7857	33.6118	51.865	69.1703	81.0755	87.8541	89.6126	83.3371		0.00512958	0.00513083	0.0896221	0.50733	0.688107	0.720133	0.724849	0.725781	0.726016	0.726068		0.190443	0.19455	0.428469	0.582734	0.678692	0.741524	0.775891	0.796153	0.810433	0.820304		0.71255	0.676651	0.499095	0.354139	0.245745	0.193613	0.207277	0.266063	0.370709	0.516937		0.219791	0.223133
2020-2021	1	N180	A244	2.11303	2.20643	21.2673	41.8619	60.6786	77.6106	88.571	94.1829	94.5707	86.9338		0.0280288	0.0280301	0.239414	0.756743	0.838326	0.847717	0.848831	0.84902	0.849061	0.849069		0.29515	0.298769	0.506128	0.628626	0.697868	0.740128	0.762105	0.774623	0.783206	0.788987		0.67629	0.665265	0.368084	0.243122	0.172792	0.153131	0.181417	0.241071	0.335749	0.464843		0.201684	0.204162
2020-2021	1	N180	A245	3.09548	3.14729	18.7705	37.7958	56.0591	73.0331	84.2961	90.2179	90.8395	83.2663		0.0202402	0.0202405	0.0606721	0.443529	0.751939	0.814742	0.823253	0.824776	0.825124	0.825193		0.31987	0.320936	0.461622	0.607103	0.707622	0.771382	0.803253	0.820211	0.830913	0.837408		0.69155	0.669385	0.539682	0.376075	0.248602	0.17861	0.179528	0.229704	0.328645	0.473561		0.222939	0.224354
2020-2021	1	N180	A246	11.9532	12.022	27.9712	45.8255	62.3251	77.2341	86.8638	91.7243	91.8929	84.8966		0.00747893	0.00748316	0.184638	0.711273	0.860894	0.885864	0.889713	0.890515	0.890727	0.890777		0.318409	0.320941	0.458811	0.570452	0.656423	0.723659	0.765842	0.793242	0.814112	0.829617		0.649573	0.655768	0.367635	0.258026	0.203406	0.191515	0.216723	0.265707	0.342318	0.448131		0.261675	0.261898
2020-2021	1	N180	A247	5.06091	6.20162	34.1913	48.3823	58.888	67.6118	73.4215	77.0608	78.9985	78.1719		0.0258406	0.0258446	0.331183	0.827608	0.895938	0.90457	0.905709	0.90592	0.90597	0.905981		0.322572	0.323769	0.557284	0.693819	0.744044	0.764548	0.772132	0.775427	0.777189	0.778095		0.646075	0.65151	0.306261	0.20848	0.171189	0.175508	0.210898	0.265232	0.343726	0.44812		0.267704	0.26781
2020-2021	1	N180	A248	2.51085	2.61061	18.1077	34.2061	49.1929	63.3386	73.3695	79.6251	82.4016	79.345		0.0435085	0.0435094	0.0852536	0.400682	0.703272	0.789625	0.804771	0.808039	0.808924	0.809134		0.303234	0.305631	0.46602	0.595373	0.686483	0.750856	0.787612	0.809737	0.825482	0.836397		0.666838	0.66157	0.470716	0.343081	0.257936	0.219046	0.230118	0.275003	0.355193	0.470381		0.232381	0.233794
2020-2021	1	N180	A249	7.80402	7.92366	24.5983	41.5061	57.2282	72.1789	82.9678	89.9419	93.4861	91.1547		0.00634926	0.00637179	0.13401	0.506494	0.709979	0.771378	0.785759	0.789861	0.791315	0.791783		0.317839	0.320895	0.485085	0.605388	0.689732	0.750795	0.786924	0.809465	0.826108	0.838141		0.663738	0.660037	0.44966	0.325604	0.24639	0.212865	0.226935	0.272955	0.352886	0.466706		0.214776	0.214982
2020-2021	1	N180	A250	10.4472	10.5722	30.091	51.0961	71.3866	91.4413	106.612	117.122	123.585	122.703		0.00475585	0.00480346	0.138787	0.516551	0.774951	0.874413	0.902153	0.911097	0.914628	0.915907		0.317977	0.319583	0.475821	0.610935	0.698748	0.754255	0.782671	0.798287	0.808507	0.814988		0.672391	0.664388	0.449972	0.305643	0.208728	0.164424	0.177205	0.228648	0.320401	0.451853		0.278799	0.28059
2020-2021	1	N180	A251	6.72274	7.05069	32.9682	53.3297	69.8889	83.7756	92.3633	96.6248	96.829	90.8128		0.0345272	0.0345475	0.314123	0.767704	0.86911	0.887977	0.891369	0.892177	0.892422	0.892488		0.312885	0.318198	0.50876	0.614284	0.681832	0.729522	0.758017	0.776267	0.790237	0.800838		0.655603	0.654432	0.328134	0.227697	0.184225	0.183566	0.217319	0.272552	0.354013	0.462526		0.254838	0.255698
2020-2021	1	N180	A252	0.67978	0.720647	16.2861	36.066	55.0506	72.3442	83.2739	88.3113	87.4065	77.732		0.00255217	0.00255222	0.060382	0.613838	0.824506	0.84618	0.848142	0.848403	0.848449	0.848455		0.31742	0.317935	0.439996	0.585782	0.678996	0.73038	0.75268	0.763235	0.76922	0.772457		0.689457	0.667814	0.51414	0.355305	0.235127	0.171869	0.17684	0.22894	0.328246	0.472144		0.206175	0.206659
2020-2021	1	N180	A253	0.0420637	0.106042	16.3712	34.9421	52.135	67.5829	77.4045	82.1485	81.8611	74.0036		0.00494409	0.00494412	0.0636386	0.627232	0.80469	0.820241	0.821507	0.821663	0.821688	0.821691		0.278808	0.280551	0.439776	0.577493	0.66925	0.728833	0.760064	0.777544	0.78917	0.796666		0.671744	0.660712	0.514486	0.366126	0.25625	0.198026	0.20097	0.246113	0.333633	0.462259		0.169313	0.181631
2020-2021	1	N180	A254	-1.41863	-1.34623	15.8412	35.2295	53.2046	69.483	80.0172	85.3475	85.5539	77.9309		0.0183638	0.0183638	0.0650906	0.621195	0.730524	0.736206	0.736516	0.736543	0.736546	0.736547		0.204655	0.208904	0.478428	0.623468	0.696864	0.737924	0.757891	0.768715	0.775826	0.780409		0.715392	0.676432	0.529853	0.37384	0.251324	0.187665	0.195943	0.254001	0.361729	0.514309		0.287811	0.288345
2020-2021	2	N180	B101	2.12504	2.27195	19.9533	36.0224	49.7539	61.5932	69.0187	72.7009	72.8016	67.4307		0.00755361	0.00767271	0.255922	0.674749	0.850272	0.905288	0.919907	0.924627	0.926516	0.927215		0.187133	0.201935	0.475706	0.583307	0.651086	0.701598	0.734398	0.757351	0.776697	0.793177		0.6972	0.673741	0.37283	0.244529	0.169094	0.147656	0.178849	0.244671	0.348726	0.488839		0.102324	0.12244
2020-2021	2	N180	B102	3.43478	3.5568	19.9704	36.2921	51.2763	65.3371	75.3133	81.5922	84.5141	81.7844		-0.0126183	-0.0115124	0.185148	0.427712	0.607993	0.723675	0.78034	0.80958	0.827387	0.837738		0.298869	0.300016	0.41378	0.543166	0.655379	0.744907	0.798979	0.831963	0.855217	0.870899		0.68644	0.671349	0.447375	0.313993	0.226082	0.189167	0.206501	0.260365	0.35276	0.482251		0.100593	0.1239
2020-2021	2	N180	B103	14.3056	14.3056	15.3873	20.595	30.9581	47.0852	63.3001	76.3057	84.2993	80.923		0.0435085	0.0435094	0.0852536	0.400682	0.703272	0.789625	0.804771	0.808039	0.808924	0.809134		0.278186	0.280222	0.409535	0.529231	0.628772	0.710396	0.76288	0.797258	0.823421	0.842697		0.636946	0.654752	0.476243	0.390177	0.343947	0.327104	0.336979	0.364292	0.411172	0.480303		-0.0434247	0.0471441
2020-2021	2	N180	B104	13.151	13.1609	20.5393	32.8002	46.8513	62.1233	74.1967	82.5003	87.0129	84.5689		0.0570703	0.0571481	0.317493	0.70158	0.822891	0.854342	0.86172	0.863898	0.864702	0.864974		0.280538	0.283144	0.425944	0.543233	0.634644	0.706828	0.752437	0.782203	0.804951	0.821899		0.660665	0.641304	0.339163	0.236334	0.183669	0.176783	0.210813	0.271126	0.361839	0.481375		0.132196	0.14309
2020-2021	2	N180	B105	10.797	10.8057	19.0658	33.6298	50.7072	69.4585	84.2892	94.373	99.5707	95.8963		0.0312894	0.0313083	0.181087	0.598562	0.789651	0.839786	0.85055	0.853442	0.854415	0.85471		0.29032	0.292046	0.424786	0.548597	0.644257	0.715843	0.758002	0.783704	0.802056	0.814733		0.681641	0.651476	0.385653	0.268345	0.196241	0.174678	0.203824	0.266536	0.365871	0.498706		0.106385	0.124615
2020-2021	2	N180	B106	8.0125	8.02129	16.8085	32.5679	51.2497	71.9691	88.5392	99.9784	106.134	102.543		-0.0140352	-0.0139611	0.06971	0.310734	0.564933	0.722641	0.784252	0.808826	0.820313	0.825257		0.275566	0.276235	0.410569	0.575325	0.691117	0.761064	0.793656	0.809875	0.819458	0.824862		0.621083	0.645995	0.539713	0.418527	0.334557	0.286276	0.279033	0.30013	0.349634	0.430736		0.012329	0.0904181
2020-2021	2	N180	B107	2.43086	2.63171	29.6258	55.3983	78.0313	98.0743	111.098	118.029	119.16	111.245		0.00514453	0.00515182	0.255203	0.738594	0.834981	0.850035	0.852355	0.852843	0.852974	0.853004		0.281863	0.286796	0.454062	0.566092	0.653256	0.726336	0.776722	0.812719	0.842976	0.868133		0.715567	0.677391	0.321189	0.228601	0.187533	0.194657	0.242312	0.315409	0.41924	0.550097		0.115569	0.125997
2020-2021	2	N180	B108	6.98101	7.0412	21.4586	38.7212	55.7877	72.5765	84.883	92.8109	96.6207	93.3512		0.007355	0.00747642	0.287355	0.715357	0.872827	0.918744	0.930467	0.934155	0.935599	0.93612		0.289887	0.292344	0.44604	0.565159	0.64807	0.706602	0.740184	0.760536	0.775137	0.785359		0.677977	0.666181	0.313495	0.211569	0.16791	0.170418	0.210234	0.273314	0.364853	0.484432		0.138542	0.152362
2020-2021	2	N180	B109	9.55136	9.57166	19.435	34.0537	49.9581	66.6685	79.5686	88.2888	92.9243	90.2111		0.00536555	0.0054495	0.298872	0.7466	0.890447	0.927735	0.936445	0.939005	0.939945	0.940262		0.293887	0.295994	0.452406	0.575664	0.657074	0.711038	0.74022	0.75707	0.76864	0.776376		0.636424	0.64661	0.308746	0.219153	0.188931	0.196763	0.231147	0.281339	0.35258	0.447207		0.102114	0.122123
2020-2021	2	N180	B110	8.51971	8.58659	21.5263	36.2175	50.5608	64.6858	75.1863	82.1875	86.0058	84.2203		0.0145816	0.0146409	0.242587	0.663579	0.821266	0.864056	0.874137	0.877097	0.878182	0.878546		0.295827	0.297198	0.429993	0.561659	0.660323	0.730003	0.768546	0.790791	0.805882	0.815754		0.652904	0.657678	0.347107	0.241024	0.19201	0.185814	0.21512	0.266849	0.345361	0.452153		0.144023	0.166195
2020-2021	2	N180	B111	5.31428	5.45694	23.8266	41.4733	57.2398	71.5779	81.3161	86.9959	88.9011	84.7009		0.0238825	0.0240566	0.317239	0.706355	0.845213	0.887114	0.898299	0.90196	0.90345	0.904012		0.283902	0.291155	0.495033	0.599241	0.667877	0.718788	0.750923	0.772577	0.790016	0.80403		0.661192	0.662594	0.306895	0.208725	0.171571	0.177263	0.215043	0.272381	0.354674	0.463193		0.0346263	0.0980442
2020-2021	2	N180	B112	6.58648	6.69732	24.6535	43.387	60.7415	76.9618	88.2691	95.0928	97.7251	93.456		0.0166057	0.0167433	0.480813	0.868227	0.945609	0.962655	0.966358	0.967398	0.967766	0.967885		0.139826	0.175754	0.519158	0.607501	0.660563	0.700641	0.727781	0.747818	0.765834	0.782527		0.670995	0.666456	0.269808	0.171126	0.137541	0.149617	0.194657	0.25948	0.350267	0.467698		0.0951568	0.125454
2020-2021	2	N180	B113	10.2168	10.2443	22.0172	38.1824	54.7345	71.0006	82.497	89.2116	91.1448	85.3321		0.0117995	0.0119178	0.361367	0.803814	0.930738	0.963074	0.970689	0.972954	0.973797	0.974085		0.245653	0.250239	0.457591	0.588507	0.674236	0.734252	0.769317	0.791189	0.807443	0.819342		0.644057	0.652779	0.297339	0.204883	0.174181	0.183332	0.220212	0.27357	0.348945	0.448545		0.186961	0.215854
2020-2021	2	N180	B114	11.8794	11.9669	28.9098	47.5561	65.1476	81.7315	93.3076	100.235	102.755	98.0429		0.0347475	0.0349211	0.42298	0.811555	0.911697	0.937219	0.94337	0.945243	0.945958	0.946209		0.279276	0.290475	0.498567	0.590666	0.654192	0.705307	0.740724	0.766822	0.789865	0.810455		0.638948	0.648498	0.28329	0.186411	0.15339	0.161772	0.199266	0.254136	0.33204	0.435318		0.145055	0.153276
2020-2021	2	N180	B115	8.81312	9.85735	38.2732	53.3652	64.6579	74.0678	80.3179	84.1888	86.1577	85.0392		0.0238515	0.0239775	0.366297	0.761037	0.868435	0.895595	0.902015	0.903935	0.904653	0.904901		0.298201	0.301446	0.457837	0.569694	0.649789	0.709603	0.74615	0.769602	0.787387	0.800621		0.627767	0.649596	0.308578	0.212619	0.179952	0.185296	0.216591	0.263274	0.330599	0.422365		0.112683	0.186432
2020-2021	2	N180	B116	9.31957	9.75304	32.4779	48.7116	62.1136	74.0288	82.3393	87.7066	90.6485	89.512		0.0252637	0.0252989	0.3004	0.790407	0.931713	0.96282	0.969118	0.970766	0.971308	0.97147		0.289466	0.292106	0.468566	0.589836	0.66342	0.709822	0.734246	0.748174	0.757685	0.764035		0.641436	0.652468	0.321278	0.224676	0.1878	0.190643	0.222872	0.272992	0.345989	0.444256		0.241449	0.245399
2020-2021	2	N180	B117	11.2849	11.3258	24.8015	42.2488	59.8605	77.2069	89.7038	97.3801	100.352	95.4776		0.00161164	0.00166222	0.274346	0.734167	0.875632	0.909392	0.916707	0.918728	0.919429	0.919649		0.284247	0.287009	0.454998	0.577503	0.658868	0.714423	0.745594	0.76423	0.777476	0.786682		0.664904	0.664713	0.308213	0.205051	0.163394	0.166376	0.203932	0.262804	0.348309	0.461501		0.246106	0.249029
2020-2021	2	N180	B118	11.7442	11.8225	29.452	49.2041	67.5937	84.4184	95.5261	101.422	102.225	95.1076		0.004794	0.0048369	0.323837	0.77456	0.881926	0.904295	0.908747	0.909902	0.91028	0.910392		0.239526	0.248382	0.478153	0.581586	0.645054	0.689888	0.717235	0.735251	0.749517	0.760818		0.68385	0.668401	0.30952	0.201444	0.152541	0.152517	0.193202	0.259506	0.356618	0.483662		0.230772	0.232494
2020-2021	2	N180	B119	11.582	11.5916	20.8425	36.3259	53.4053	70.7462	82.9923	89.7852	90.8722	83.0015		-0.0013264	-0.00132502	0.130463	0.659032	0.818541	0.842098	0.84528	0.845873	0.846015	0.846044		0.235986	0.245795	0.487747	0.597908	0.667444	0.717942	0.749528	0.770777	0.787935	0.801816		0.687792	0.670319	0.421357	0.283938	0.195307	0.160271	0.181228	0.239715	0.338152	0.474888		0.120932	0.128853
2020-2021	2	N180	B120	12.0747	12.0883	21.87	37.1514	53.5701	70.053	81.7036	88.297	89.6771	82.7704		0.0135446	0.0136293	0.27686	0.712953	0.870203	0.913636	0.924165	0.92734	0.928533	0.928945		0.276133	0.27968	0.472044	0.598377	0.678173	0.731342	0.760898	0.778557	0.791156	0.79998		0.631822	0.652981	0.336737	0.243013	0.208886	0.21125	0.239395	0.283036	0.346964	0.434802		0.19157	0.204165
2020-2021	2	N180	B121	14.5709	14.7834	33.9369	50.9627	66.2457	80.6581	91.2145	98.3705	102.684	101.998		0.00985114	0.00987487	0.268717	0.772597	0.915167	0.944762	0.950432	0.951848	0.952295	0.952422		0.30008	0.301875	0.468017	0.595276	0.67048	0.715171	0.737211	0.74907	0.756727	0.761532		0.626155	0.649186	0.337188	0.240884	0.204418	0.204711	0.231446	0.274193	0.337621	0.425564		0.242245	0.245674
2020-2021	2	N180	B122	14.2123	14.5274	37.9283	57.1162	73.7415	88.9845	99.8458	106.967	110.937	109.518		-0.00673937	-0.00658225	0.290994	0.6928	0.833042	0.874243	0.884994	0.888451	0.889833	0.890345		0.293578	0.29785	0.462824	0.573276	0.654621	0.718556	0.759928	0.787917	0.810272	0.827886		0.61503	0.649156	0.330737	0.243821	0.218639	0.225731	0.252201	0.289623	0.34303	0.41771		0.116885	0.127577
2020-2021	2	N180	B123	15.0686	15.0894	26.1738	42.8973	61.1483	80.27	94.9003	104.605	109.431	105.626		0.0661698	0.0662097	0.443576	0.853396	0.927203	0.940837	0.943356	0.943974	0.944166	0.94422		0.285968	0.292619	0.467434	0.56703	0.641093	0.702507	0.745231	0.776352	0.803225	0.826409		0.602538	0.628866	0.293405	0.210296	0.188851	0.200598	0.231869	0.274013	0.332433	0.41151		0.170214	0.182489
2020-2021	2	N180	B124	10.7051	10.7191	20.5084	35.9966	52.957	70.4381	83.3041	91.1737	93.9265	88.1619		0.00617956	0.00621492	0.315837	0.794113	0.911283	0.93531	0.939991	0.941183	0.941566	0.941677		0.243963	0.247248	0.443894	0.577771	0.661804	0.716871	0.746899	0.764524	0.776881	0.785367		0.653735	0.659184	0.321718	0.217013	0.172815	0.171968	0.205242	0.259707	0.340295	0.448695		0.113976	0.128426
2020-2021	2	N180	B125	4.18341	4.21207	16.3221	32.9362	49.9702	66.7536	78.6702	85.6956	87.8394	82.0337		-0.0159842	-0.0158683	0.154592	0.52452	0.757412	0.852709	0.882117	0.892517	0.897003	0.898797		0.270901	0.27206	0.427737	0.586545	0.69394	0.760811	0.793779	0.811158	0.822046	0.828607		0.668297	0.663854	0.401147	0.280953	0.211663	0.189109	0.211535	0.263555	0.348253	0.465731		0.242601	0.243333
2020-2021	2	N180	B126	9.03337	9.08118	24.2176	43.6131	63.1248	82.3203	96.1595	104.691	108.061	102.802		0.0478417	0.0478498	0.328757	0.824616	0.915782	0.929714	0.931843	0.932287	0.932406	0.932433		0.282701	0.284987	0.438113	0.562453	0.650569	0.71312	0.748955	0.770572	0.78598	0.796675		0.606803	0.644619	0.319541	0.233424	0.210603	0.21943	0.246144	0.282699	0.334295	0.406716		0.165989	0.188746
2020-2021	2	N180	B127	16.936	17.0503	35.1949	53.6896	70.4686	85.7564	96.0243	101.806	103.325	98.0508		0.00301873	0.00304551	0.25805	0.718012	0.844322	0.870847	0.876021	0.877335	0.877755	0.877877		0.275295	0.278738	0.452099	0.575216	0.661245	0.723868	0.76126	0.784817	0.802391	0.815251		0.626327	0.652063	0.34581	0.250623	0.21496	0.215021	0.240458	0.28121	0.341865	0.42658		0.11244	0.127838
2020-2021	2	N180	B128	18.4619	18.4689	27.2012	43.5729	63.2469	85.0948	102.396	114.032	119.704	114.657		-0.0161118	-0.0159697	0.20387	0.615129	0.828599	0.906425	0.929151	0.936967	0.940273	0.94157		0.261169	0.263129	0.463863	0.612029	0.69363	0.739269	0.760731	0.771883	0.778871	0.783122		0.662778	0.66412	0.379279	0.25624	0.188676	0.168544	0.192482	0.245181	0.330149	0.448299		0.0677621	0.110167
2020-2021	2	N180	B129	8.88488	8.91328	21.601	38.5117	55.1088	70.4797	80.3527	85.0317	84.4444	76.0373		-0.0120088	-0.0119943	0.194225	0.698981	0.863872	0.898297	0.904718	0.906279	0.906758	0.90689		0.283399	0.28398	0.452856	0.614562	0.691833	0.726394	0.739478	0.745152	0.748152	0.749666		0.644231	0.657056	0.371725	0.261501	0.207456	0.195043	0.218245	0.264213	0.336767	0.438306		0.233964	0.247865
2020-2021	2	N180	B130	10.8455	10.8546	19.1804	33.1638	48.8166	65.0873	77.0303	84.1945	86.383	80.3982		0.00744375	0.00744503	0.170116	0.720842	0.847905	0.864505	0.866605	0.866978	0.867063	0.86708		0.272335	0.273071	0.464039	0.623109	0.693089	0.723436	0.73483	0.739774	0.742398	0.74373		0.691839	0.671641	0.415347	0.277105	0.188123	0.153749	0.176281	0.236917	0.338194	0.478144		0.369506	0.369941
2020-2021	2	N180	B131	5.67801	5.69559	16.1233	32.0646	49.374	67.2485	80.567	88.9689	92.4091	87.4106		-0.00697273	-0.00697197	0.195768	0.765234	0.853214	0.862477	0.863489	0.863649	0.863681	0.863687		0.278025	0.282461	0.465939	0.577236	0.650097	0.701626	0.732157	0.751469	0.766031	0.776873		0.68103	0.667072	0.371978	0.252781	0.186445	0.169506	0.198968	0.258707	0.352425	0.479154		0.0964017	0.118479
2020-2021	2	N180	B132	9.87992	9.88781	17.6677	30.7201	45.1067	59.6763	69.9128	75.525	76.2942	69.5066		-0.00349855	-0.00349135	0.164842	0.680236	0.86227	0.898233	0.904462	0.905881	0.90629	0.906395		0.271255	0.274932	0.472419	0.594813	0.668597	0.716128	0.741929	0.757104	0.767799	0.775206		0.655913	0.658875	0.409299	0.28292	0.208288	0.180402	0.198351	0.246652	0.328051	0.443513		0.266703	0.269891
2020-2021	2	N180	B133	18.5231	18.5249	23.9485	36.1104	51.6895	69.2793	82.8667	91.2336	93.783	86.6552		0.000855951	0.000856956	0.251898	0.829118	0.905161	0.913017	0.913876	0.914012	0.91404	0.914045		0.244742	0.254791	0.466527	0.5697	0.64296	0.70267	0.74419	0.774719	0.801512	0.825203		0.619255	0.64987	0.311539	0.229377	0.210057	0.223008	0.253855	0.294403	0.350153	0.426044		0.34605	0.346721
2020-2021	2	N180	B134	20.1932	20.25	35.2441	52.1329	67.401	80.6357	88.528	91.7292	90.2436	82.0108		0.0117718	0.0118817	0.394359	0.791129	0.883287	0.904562	0.909285	0.910631	0.911113	0.911271		0.270812	0.277863	0.517426	0.625415	0.685368	0.723573	0.744759	0.757643	0.767103	0.774007		0.613036	0.646501	0.310827	0.225586	0.203927	0.214842	0.244218	0.28373	0.338787	0.414665		0.276784	0.287828
2020-2021	2	N180	B135	8.61418	8.69308	25.2361	43.7447	61.2199	77.6029	88.887	95.4416	97.457	92.136		0.0259682	0.025984	0.335977	0.802169	0.890216	0.905002	0.90747	0.908025	0.908184	0.908224		0.290132	0.292621	0.461039	0.583709	0.661762	0.712661	0.740066	0.755921	0.766862	0.774237		0.628605	0.651652	0.31683	0.216337	0.17927	0.181099	0.210572	0.256702	0.324542	0.418006		0.210043	0.215342
2020-2021	2	N180	B136	4.39136	4.45828	20.0138	37.6155	54.0677	69.1569	79.1357	84.4397	85.168	78.7796		0.00301594	0.0030292	0.307999	0.797939	0.891361	0.906712	0.909216	0.909768	0.909923	0.909962		0.290543	0.294256	0.466345	0.5815	0.660189	0.71701	0.75094	0.772405	0.788523	0.800427		0.644308	0.657957	0.315794	0.216202	0.178781	0.181936	0.214749	0.265555	0.33952	0.439402		0.317511	0.319292
2020-2021	2	N180	B137	3.25238	3.28795	16.7354	34.6223	52.728	70.4312	82.944	90.3071	92.5626	86.5082		-0.0169132	-0.0169092	0.201093	0.777285	0.911642	0.931949	0.934902	0.935491	0.935641	0.935674		0.296153	0.29948	0.461455	0.573369	0.650616	0.706518	0.739832	0.760827	0.776515	0.788026		0.633198	0.654028	0.35766	0.26309	0.225587	0.224101	0.2493	0.290821	0.353039	0.439454		0.118288	0.125473
2020-2021	2	N180	B138	10.8421	10.8916	25.816	43.6697	60.4681	75.668	85.3271	89.9255	89.4706	81.4619		0.0150027	0.015012	0.350473	0.820909	0.891402	0.901559	0.903065	0.903373	0.903453	0.903472		0.298045	0.300663	0.458783	0.575706	0.654597	0.709178	0.740116	0.758746	0.772065	0.781373		0.626749	0.650362	0.300514	0.20843	0.180605	0.189677	0.222401	0.268799	0.334383	0.423223		0.278616	0.279332
2020-2021	2	N180	B139	14.8322	14.8517	25.4386	40.7224	56.5446	72.0218	82.7253	88.6274	89.6439	82.9817		-0.00950603	-0.00947659	0.202756	0.645163	0.79776	0.83404	0.841658	0.843698	0.844384	0.844592		0.291807	0.293549	0.451228	0.592331	0.689935	0.755229	0.790193	0.810037	0.823378	0.832064		0.634444	0.653141	0.378288	0.262574	0.203786	0.186807	0.206367	0.249469	0.319652	0.419998		0.115618	0.125238
2020-2021	2	N180	B140	14.8819	14.8874	22.1581	35.3521	50.5079	66.3498	77.8248	84.3956	85.7568	78.8146		0.00490219	0.00490222	0.30855	0.900545	0.924895	0.926029	0.926093	0.926099	0.926099	0.9261		0.257976	0.264998	0.496402	0.608596	0.675198	0.719954	0.745838	0.762084	0.774345	0.783545		0.621879	0.650047	0.295665	0.209213	0.187782	0.200955	0.234099	0.278263	0.339183	0.421535		0.396507	0.397019
2020-2021	2	N180	B141	5.73707	5.75805	17.0412	33.5487	50.9226	68.2953	80.7196	88.0388	90.1912	83.9369		0.00118329	0.00118332	0.255397	0.906706	0.942519	0.944323	0.94443	0.944441	0.944442	0.944442		0.289962	0.296582	0.486652	0.585488	0.650974	0.699678	0.730443	0.751168	0.767843	0.781221		0.629196	0.652346	0.306728	0.221055	0.198041	0.20994	0.243057	0.288147	0.350756	0.434896		0.31358	0.314123
2020-2021	2	N180	B142	2.59176	2.63635	15.7643	32.2817	48.8065	65.0421	76.776	84.0706	87.0784	82.8833		-0.00594906	-0.00594905	0.194938	0.822977	0.854697	0.856044	0.856113	0.856119	0.85612	0.85612		0.279983	0.283961	0.46682	0.581085	0.654754	0.705604	0.734965	0.753114	0.766496	0.776215		0.677562	0.666467	0.330292	0.21877	0.164944	0.159354	0.195246	0.257534	0.350908	0.474943		0.102626	0.121112
2020-2021	2	N180	B143	1.62644	1.65453	13.9746	31.4	49.7509	68.4056	82.2355	91.0263	94.8425	90.1581		-0.0103585	-0.0103576	0.188534	0.73749	0.823292	0.832495	0.833517	0.833681	0.833715	0.833721		0.289531	0.293419	0.470243	0.589052	0.671178	0.73118	0.767383	0.790477	0.807947	0.820948		0.677146	0.666976	0.366323	0.243008	0.174722	0.156603	0.185434	0.244892	0.33874	0.466494		0.116832	0.125988
2020-2021	2	N180	B144	1.21637	1.2286	10.5644	25.6503	42.3127	59.5635	72.2792	80.0408	82.7018	76.8851		-0.00321161	-0.00321088	0.0427949	0.417542	0.764881	0.855497	0.870251	0.873267	0.874044	0.874218		0.305682	0.306599	0.413251	0.538729	0.644383	0.724509	0.770385	0.797134	0.81524	0.82695		0.706468	0.674457	0.553313	0.380503	0.241903	0.164908	0.16552	0.220213	0.328095	0.485075		0.0962996	0.11827
2020-2021	2	N180	B145	7.29928	7.32106	18.525	34.5374	51.0907	67.3215	78.6242	84.9653	86.2768	79.6141		0.000657989	0.000696448	0.199708	0.649995	0.83891	0.890158	0.901848	0.905169	0.906347	0.906727		0.288472	0.291178	0.461317	0.587541	0.671624	0.72893	0.760956	0.780021	0.793509	0.802831		0.650318	0.657141	0.391932	0.280816	0.222073	0.205491	0.226996	0.273197	0.347457	0.451336		0.273196	0.308128
2020-2021	2	N180	B146	14.9694	15.004	26.1632	40.1808	53.9212	66.9737	75.8944	80.8603	81.9105	76.7623		0.0196311	0.0197189	0.432526	0.779623	0.842971	0.855921	0.858565	0.859272	0.85951	0.859583		0.276056	0.28284	0.518947	0.630905	0.694913	0.736491	0.75985	0.774176	0.784764	0.792536		0.623623	0.650197	0.307585	0.222443	0.200248	0.212087	0.24406	0.287274	0.347242	0.428398		0.262782	0.269997
2020-2021	2	N180	B147	12.8805	12.9005	23.6141	39.228	55.5994	71.894	83.4696	90.2042	92.0342	85.9403		0.00648823	0.00649536	0.227186	0.732015	0.853154	0.873375	0.876599	0.877292	0.877482	0.877528		0.285744	0.292066	0.493139	0.602972	0.675826	0.72946	0.76284	0.784982	0.802506	0.816293		0.64014	0.652173	0.339198	0.237812	0.194716	0.191861	0.220527	0.26878	0.341155	0.440087		0.281088	0.281818
2020-2021	2	N180	B148	4.97832	4.99137	14.9511	31.2242	49.4233	68.5648	82.9968	92.1644	95.9353	90.4779		0.00783888	0.00783909	0.300558	0.868098	0.908846	0.911729	0.911961	0.91199	0.911994	0.911995		0.303033	0.306679	0.477075	0.590501	0.66739	0.722503	0.755207	0.775797	0.791195	0.80252		0.66131	0.662417	0.293549	0.194585	0.158399	0.165866	0.205524	0.26469	0.349011	0.459769		0.124357	0.126536
2020-2021	2	N180	B149	4.77533	4.79479	13.5646	26.1857	39.6662	53.5865	64.1217	71.0443	74.4249	71.5937		0.00803882	0.00803896	0.260535	0.783806	0.820824	0.823332	0.823526	0.823549	0.823553	0.823553		0.277949	0.280798	0.460146	0.58662	0.666976	0.71979	0.748542	0.765358	0.777093	0.785105		0.654694	0.659688	0.319304	0.224576	0.189158	0.194332	0.229542	0.283004	0.359889	0.461869		0.116003	0.123807
2020-2021	2	N180	B150	10.2127	10.2234	18.9738	33.4215	49.5565	66.4018	78.9151	86.628	89.3801	83.8328		0.011016	0.0110221	0.216332	0.72296	0.850729	0.87209	0.875468	0.876189	0.876386	0.876433		0.283205	0.286795	0.460942	0.583433	0.669537	0.732815	0.770982	0.795245	0.813502	0.826988		0.660984	0.661693	0.373125	0.258734	0.198885	0.184165	0.210012	0.262084	0.344124	0.457		0.0880026	0.117675
2020-2021	2	N180	B151	12.4395	12.4443	18.9291	31.1145	45.596	61.3613	73.45	81.1205	84.0915	79.0356		-0.000994037	-0.000973709	0.234941	0.702531	0.83457	0.861692	0.866836	0.86811	0.868509	0.868621		0.275845	0.279208	0.453302	0.574055	0.65567	0.713309	0.746874	0.767626	0.782862	0.793837		0.654885	0.659106	0.349315	0.242357	0.192373	0.185533	0.214727	0.26673	0.345865	0.453554		0.286996	0.28795
2020-2021	2	N180	B152	5.23964	5.25198	13.8244	27.4326	42.4125	57.9653	69.5382	76.7596	79.5369	74.8142		-0.00298598	-0.00298494	0.17054	0.748028	0.868782	0.883496	0.885266	0.885567	0.885634	0.885646		0.279495	0.284044	0.467788	0.582389	0.660007	0.716573	0.750932	0.773079	0.790052	0.802894		0.667924	0.663214	0.371581	0.259204	0.200272	0.186949	0.214762	0.269159	0.353951	0.469342		0.110784	0.125704
2020-2021	2	N180	B153	0.282843	0.293292	9.25362	24.3327	41.417	59.526	73.2411	81.9672	85.5408	80.2922		-0.00791433	-0.0079128	0.044642	0.407282	0.741068	0.838426	0.856227	0.860211	0.861326	0.861602		0.30366	0.304714	0.423948	0.559295	0.669853	0.751868	0.798198	0.825032	0.843138	0.854836		0.732859	0.681796	0.541598	0.380683	0.250488	0.182487	0.191898	0.255013	0.371436	0.534782		0.0919031	0.117336
2020-2021	2	N180	B154	0.244559	0.291257	14.5026	32.4213	50.2705	67.6647	80.0625	87.5667	90.3055	85.1663		-0.011355	-0.011355	0.182417	0.788662	0.824264	0.825956	0.826051	0.82606	0.826061	0.826061		0.301534	0.303151	0.470543	0.607903	0.690785	0.740046	0.764126	0.77694	0.785109	0.790158		0.695022	0.67156	0.339642	0.227816	0.170447	0.163418	0.201463	0.268462	0.368946	0.500913		0.109331	0.123434
2020-2021	3	N180	C301	5.67381	5.96479	27.2882	43.3974	56.2137	66.7171	73.0009	75.8945	75.5831	70.4356		0.0378318	0.0381578	0.487741	0.824446	0.905281	0.926691	0.932138	0.933882	0.93458	0.934839		1.08577	0.633705	0.633705	0.633705	0.633705	0.633705	0.633705	0.633705	0.633705	0.633705		0.633542	0.651973	0.302609	0.209232	0.179097	0.187138	0.22079	0.269498	0.338714	0.431848		0.281236	0.286513
2020-2021	3	N180	C302	4.07436	4.14606	20.8637	40.3117	59.0463	76.9153	89.4592	96.9611	99.6229	94.3426		0.00157014	0.00232624	0.280745	0.600716	0.767624	0.843557	0.871973	0.884063	0.890316	0.89339		0.323986	0.325105	0.504626	0.662549	0.748891	0.794245	0.814038	0.823648	0.829283	0.832466		0.649318	0.659511	0.341226	0.241272	0.199678	0.198436	0.228498	0.277938	0.351413	0.451151		0.102763	0.120732
2020-2021	3	N180	C303	1.98412	2.02838	20.5478	46.0737	72.4312	98.6586	117.565	129.033	133.114	124.96		0.0166423	0.0166727	0.334368	0.740579	0.821223	0.836326	0.839113	0.839795	0.840006	0.840064		0.299738	0.305718	0.498778	0.613964	0.69602	0.760037	0.801748	0.830359	0.853638	0.87244		0.620502	0.650063	0.326454	0.242935	0.220314	0.22997	0.258716	0.298147	0.353435	0.429325		0.117604	0.126561
2020-2021	3	N180	C304	3.97586	4.17587	25.5219	44.5298	60.9056	75.3382	84.7989	90.0103	91.2563	86.2369		0.0311172	0.0312734	0.436175	0.82543	0.918477	0.941085	0.946347	0.947907	0.948488	0.948686		0.312793	0.316206	0.503659	0.623082	0.696171	0.743658	0.769553	0.784815	0.795581	0.803039		0.611303	0.645877	0.328587	0.242992	0.218889	0.226545	0.252933	0.289828	0.342264	0.415586		-0.0407961	0.0728975
2020-2021	3	N180	C305	4.94429	5.12018	24.2435	41.717	57.1285	71.1139	80.6897	86.4202	88.644	85.1326		-0.00437871	-0.00435379	0.376392	0.849334	0.931651	0.94569	0.948099	0.948654	0.948817	0.948859		0.281204	0.290235	0.505382	0.607176	0.674338	0.725092	0.757954	0.780684	0.799507	0.815139		0.617255	0.648753	0.31646	0.227825	0.2024	0.210769	0.23962	0.280075	0.337399	0.416598		0.104336	0.121001
2020-2021	3	N180	C306	7.06816	7.1353	22.7496	41.3644	59.794	77.9989	91.445	100.231	104.67	101.558		-0.043596	-0.0356115	0.324479	0.560004	0.719364	0.833906	0.902196	0.945408	0.977898	1.00194		0.284529	0.292681	0.534834	0.638523	0.696755	0.734679	0.756224	0.769622	0.779683	0.787215		0.635691	0.653293	0.307339	0.207747	0.171692	0.175664	0.20813	0.257738	0.32975	0.427441		0.245196	0.246665
2020-2021	3	N180	C307	7.61595	7.90219	30.231	48.5367	64.1881	78.235	87.9075	93.8759	96.5917	93.9264		-0.00634156	-0.00607898	0.255797	0.620874	0.783266	0.841861	0.85967	0.866089	0.868938	0.870121		0.293131	0.296336	0.493224	0.622274	0.699837	0.748906	0.774951	0.789945	0.80029	0.807284		0.654424	0.656914	0.353681	0.238863	0.180948	0.168552	0.196074	0.24923	0.332057	0.445707		0.240813	0.242568
2020-2021	3	N180	C308	9.067	9.23791	28.3472	46.5493	63.2229	79.0659	90.6405	98.3658	102.763	101.349		0.0124313	0.0124535	0.364973	0.8364	0.922397	0.937168	0.939703	0.940286	0.940457	0.940502		0.290922	0.295784	0.507442	0.626767	0.69873	0.746224	0.772846	0.789001	0.800759	0.809208		0.624837	0.650045	0.308194	0.218407	0.191852	0.200919	0.232436	0.276849	0.339563	0.424821		0.246338	0.249617
2020-2021	3	N180	C309	9.67531	10.0878	32.8437	49.6172	63.718	76.4881	85.6022	91.6937	95.3542	94.8377		0.0486401	0.0486466	0.537606	0.92126	0.952637	0.956161	0.956597	0.956673	0.956691	0.956694		0.303419	0.308069	0.523773	0.641172	0.708348	0.750699	0.773558	0.787033	0.796593	0.803285		0.608599	0.639626	0.293131	0.214983	0.200236	0.216818	0.24933	0.290065	0.344766	0.418467		0.122002	0.154436
2020-2021	3	N180	C310	6.93546	7.46844	33.7561	51.5626	65.7125	77.7499	85.6444	90.2346	91.944	89.0288		0.0390974	0.0391063	0.339286	0.776112	0.845007	0.855178	0.856712	0.85703	0.857114	0.857134		0.300823	0.306156	0.515947	0.62847	0.696172	0.741275	0.766904	0.782675	0.794321	0.802833		0.630578	0.64383	0.314958	0.21735	0.179806	0.181797	0.213039	0.262107	0.333933	0.431179		0.237043	0.239438
2020-2021	3	N180	C311	10.8018	10.8661	26.5108	44.789	62.322	78.8957	90.3447	96.9711	98.9242	93.3375		0.0433594	0.0433867	0.429203	0.83209	0.895052	0.9056	0.907404	0.907819	0.907941	0.907973		0.310504	0.314045	0.556459	0.680024	0.738483	0.76953	0.784033	0.791663	0.796545	0.799606		0.634576	0.643596	0.28653	0.196424	0.168002	0.178749	0.21613	0.269195	0.34356	0.441485		0.254233	0.255844
2020-2021	3	N180	C312	10.78	10.7993	21.2071	36.3486	52.166	67.8229	78.8482	85.1512	86.6608	80.4992		0.00564001	0.00895428	0.273788	0.51121	0.68432	0.807129	0.87643	0.91741	0.945963	0.965243		0.299737	0.302195	0.513968	0.663505	0.747959	0.797039	0.821017	0.833886	0.8422	0.84743		0.651496	0.654018	0.327786	0.243824	0.215198	0.223852	0.259077	0.310207	0.38231	0.476726		0.249388	0.250303
2020-2021	3	N180	C313	8.24562	8.27012	20.6108	37.827	55.2143	71.7773	82.8212	88.4833	88.6718	80.5179		0.0197555	0.0198356	0.244494	0.67314	0.857678	0.913561	0.927761	0.932167	0.933866	0.934468		0.292611	0.296412	0.509087	0.643681	0.725004	0.777227	0.80543	0.821928	0.833491	0.841447		0.633508	0.654089	0.361983	0.267376	0.229233	0.226993	0.25162	0.29274	0.354637	0.440764		0.305157	0.305208
2020-2021	3	N180	C314	10.7323	10.7992	27.5183	46.668	64.5265	80.7545	91.2762	96.603	96.8033	89.1721		0.0721969	0.0723203	0.428463	0.804235	0.897697	0.920384	0.925618	0.927156	0.927723	0.927915		0.313923	0.31707	0.514435	0.640459	0.71395	0.75933	0.782975	0.796408	0.805573	0.8117		0.629153	0.648054	0.302057	0.211102	0.182699	0.191539	0.224933	0.272665	0.340165	0.430896		0.228351	0.238968
2020-2021	3	N180	C315	7.45213	7.95786	34.2698	52.6947	67.6217	80.5817	89.3157	94.636	97.0352	94.6582		0.0103484	0.0104489	0.295811	0.693846	0.819655	0.853096	0.861145	0.863574	0.864489	0.864806		0.307065	0.30917	0.475781	0.609779	0.697797	0.75542	0.786153	0.803681	0.815574	0.823423		0.546902	0.626417	0.315148	0.224844	0.205866	0.21188	0.226489	0.244582	0.271235	0.317425		0.197983	0.219508
2020-2021	3	N180	C316	8.85815	10.0229	43.6914	62.4329	76.8468	89.2195	97.7663	103.396	106.809	106.527		0.0931165	0.0931596	0.619648	0.938725	0.975019	0.980678	0.981612	0.981822	0.981882	0.981898		0.303834	0.308647	0.536511	0.651019	0.71213	0.748715	0.767715	0.778611	0.786164	0.79133		0.601	0.639241	0.288298	0.216691	0.209688	0.23098	0.263421	0.300659	0.348687	0.413486		0.0915227	0.173637
2020-2021	3	N180	C317	11.2021	11.449	31.536	48.2928	62.7269	75.7578	84.7836	90.3963	93.0136	90.6528		0.00748086	0.00758677	0.334909	0.767464	0.894421	0.926823	0.934428	0.936681	0.937517	0.937801		0.304406	0.305145	0.489329	0.659577	0.742733	0.781188	0.79621	0.802894	0.806514	0.808391		0.622629	0.650659	0.321249	0.226595	0.194901	0.199282	0.227653	0.270145	0.331834	0.417259		0.235657	0.248878
2020-2021	3	N180	C318	11.5783	11.6907	29.3882	47.6274	64.4076	79.9889	90.7648	97.1851	99.5257	95.1943		0.0111742	0.0112474	0.259247	0.687893	0.844591	0.887542	0.897835	0.900905	0.902048	0.902438		0.298826	0.30325	0.521926	0.64253	0.710647	0.752893	0.775334	0.788383	0.797521	0.803827		0.629904	0.652079	0.364343	0.254246	0.202686	0.191166	0.212607	0.254933	0.322062	0.417586		0.340122	0.340159
2020-2021	3	N180	C319	13.2252	13.2441	23.2291	37.8636	53.3587	68.9977	80.3508	87.2349	89.6165	84.544		-0.00839459	-0.00839446	0.234178	0.830142	0.87825	0.881553	0.88181	0.88184	0.881845	0.881846		0.303414	0.304393	0.465312	0.613971	0.698281	0.743474	0.763401	0.773123	0.778838	0.782072		0.633229	0.654971	0.323159	0.217732	0.17578	0.174298	0.202933	0.250011	0.320428	0.417905		0.297267	0.297405
2020-2021	3	N180	C320	14.5961	14.7834	33.9576	51.4772	67.1635	81.752	92.1474	98.8414	102.287	100.206		0.0117365	0.0117494	0.286262	0.790081	0.900595	0.919712	0.922919	0.923641	0.923847	0.9239		0.318292	0.32094	0.499359	0.625422	0.703579	0.753599	0.780184	0.795437	0.805898	0.812909		0.6355	0.652913	0.330645	0.225986	0.182494	0.17963	0.207966	0.255591	0.327197	0.425924		0.218709	0.222097
2020-2021	3	N180	C321	19.5181	19.6811	38.978	57.6288	74.7462	90.9739	102.751	110.503	114.725	112.838		0.0403337	0.0403531	0.500574	0.909529	0.958994	0.966183	0.967284	0.967516	0.967579	0.967594		0.306238	0.310509	0.502762	0.619637	0.693801	0.744489	0.773582	0.791507	0.8047	0.814271		0.605141	0.64234	0.288956	0.217191	0.210139	0.23171	0.264722	0.302714	0.351719	0.417596		0.253383	0.255561
2020-2021	3	N180	C322	17.3084	17.4594	36.2756	54.1936	70.1786	84.7285	94.6459	100.482	102.539	98.4617		0.00628135	0.00634343	0.253266	0.684556	0.835724	0.875454	0.884668	0.887347	0.888321	0.888645		0.297874	0.303825	0.510023	0.619807	0.688736	0.736847	0.765404	0.783633	0.797564	0.808131		0.629962	0.650753	0.348902	0.238729	0.188633	0.179398	0.203205	0.247817	0.31743	0.415515		0.259274	0.260313
2020-2021	3	N180	C323	7.42836	7.48225	24.3033	45.8543	67.5925	89.0748	104.677	114.429	118.515	113.048		0.00412788	0.00444048	0.293932	0.663571	0.818489	0.87339	0.890054	0.89608	0.898768	0.89989		0.307079	0.310867	0.497803	0.623024	0.706564	0.765297	0.799506	0.820708	0.836333	0.847648		0.621243	0.648458	0.33241	0.226821	0.183892	0.179894	0.204958	0.247878	0.313257	0.405445		0.263285	0.270468
2020-2021	3	N180	C324	3.10753	3.15134	18.5956	38.4217	57.9781	76.573	89.2274	96.1705	97.4243	89.7341		0.0267421	0.0267476	0.235971	0.78247	0.922397	0.94538	0.948942	0.94969	0.949889	0.949936		0.261296	0.262664	0.466405	0.627015	0.708805	0.750298	0.768132	0.776743	0.781784	0.784633		0.624511	0.650773	0.353691	0.27005	0.243152	0.248104	0.27371	0.311353	0.36565	0.440824		0.226014	0.236183
2020-2021	3	N180	C325	2.19418	2.24441	17.2834	35.5963	53.2009	69.6035	80.5352	86.3402	87.0638	79.9004		-0.0124364	-0.0124021	0.12816	0.53961	0.794848	0.881896	0.904047	0.910738	0.913232	0.914081		0.278708	0.279692	0.450208	0.62058	0.722774	0.779206	0.804427	0.816793	0.824074	0.828192		0.661494	0.662616	0.436086	0.306239	0.225252	0.191455	0.205969	0.252808	0.334179	0.450715		0.0849785	0.113406
2020-2021	3	N180	C326	7.38302	7.7981	35.0342	55.5592	72.372	86.864	96.364	101.776	103.523	99.4156		0.0560866	0.056319	0.563021	0.864797	0.919418	0.931715	0.934488	0.935296	0.935591	0.93569		0.294341	0.307763	0.567295	0.658319	0.710255	0.74587	0.767422	0.781676	0.793088	0.802296		0.606755	0.635033	0.283825	0.202147	0.184396	0.199692	0.23302	0.276018	0.334444	0.412992		0.249746	0.259035
2020-2021	3	N180	C327	18.7539	18.8111	34.2689	53.2787	72.1528	90.6428	104.019	112.389	115.961	111.443		0.0063944	0.0064255	0.278781	0.727853	0.844409	0.868757	0.873535	0.874757	0.875151	0.875266		0.28255	0.290665	0.505522	0.615718	0.690248	0.747121	0.783997	0.809422	0.830347	0.847558		0.61488	0.646688	0.342324	0.249813	0.217526	0.219025	0.243181	0.280751	0.336367	0.414954		0.248199	0.248949
2020-2021	3	N180	C328	19.4193	19.618	40.9765	58.8421	73.1577	84.5575	90.8196	92.9481	91.0248	83.31		0.0261412	0.0261593	0.333043	0.831998	0.937003	0.955584	0.958795	0.959536	0.959754	0.959811		0.293453	0.295944	0.486527	0.618306	0.694697	0.740564	0.763671	0.776393	0.784807	0.790239		0.612195	0.644552	0.316201	0.229285	0.205002	0.213696	0.242019	0.281375	0.336987	0.413959		0.165409	0.175595
2020-2021	3	N180	C329	14.5466	14.6818	34.6128	54.1246	71.351	86.5882	96.4056	101.501	102.063	95.6137		0.0121709	0.0123991	0.423199	0.824014	0.93207	0.960934	0.968173	0.97045	0.971346	0.971672		0.301892	0.30748	0.523486	0.627243	0.684861	0.721105	0.740859	0.752669	0.761187	0.767276		0.601239	0.641252	0.304688	0.229706	0.218351	0.235411	0.264872	0.300164	0.346935	0.411324		0.266001	0.268305
2020-2021	3	N180	C330	10.2566	10.2798	21.9078	38.4333	55.4933	72.2248	83.8994	90.4859	91.9234	85.1736		-0.00656961	-0.00656939	0.275016	0.834386	0.875945	0.878927	0.87917	0.8792	0.879205	0.879206		0.304351	0.306478	0.507272	0.631056	0.691528	0.723142	0.737457	0.744744	0.749248	0.751959		0.643925	0.658005	0.307739	0.204871	0.165806	0.16853	0.201967	0.254072	0.33012	0.432945		0.118715	0.130911
2020-2021	3	N180	C331	0.788064	0.911209	21.2742	41.9637	60.4886	77.0165	87.7267	93.3086	93.9422	86.918		-0.0283673	-0.0283299	0.22901	0.703122	0.850099	0.883961	0.891026	0.892916	0.893551	0.893745		0.285399	0.290509	0.506167	0.621279	0.688459	0.731874	0.755882	0.770332	0.780789	0.788268		0.64525	0.658636	0.350098	0.23895	0.187257	0.178283	0.204617	0.253282	0.328552	0.432986		-0.0463991	0.0819304
2020-2021	3	N180	C332	10.9512	11.0075	26.8246	44.9284	61.3734	75.6428	84.1273	87.5181	85.809	76.7894		0.0187797	0.0188157	0.282195	0.755967	0.896795	0.928457	0.934962	0.936683	0.937256	0.937428		0.296066	0.302215	0.515646	0.628623	0.699173	0.748198	0.777196	0.795658	0.809735	0.82039		0.624828	0.63911	0.330133	0.23273	0.193004	0.191786	0.219917	0.266133	0.334972	0.42915		0.249624	0.253288
2020-2021	3	N180	C333	15.8831	15.9219	32.3791	54.3379	76.1466	96.7572	110.484	117.59	118.015	108.202		0.0565126	0.0565214	0.564606	0.95336	0.986905	0.990861	0.991371	0.991464	0.991486	0.99149		0.30898	0.310176	0.526636	0.665163	0.720947	0.745062	0.754341	0.758489	0.760762	0.761962		0.595183	0.63119	0.285164	0.219327	0.216108	0.239677	0.272721	0.309411	0.355731	0.41738		0.17694	0.183704
2020-2021	3	N180	C334	15.6645	15.8457	36.6786	55.5361	71.7654	85.9521	95.0822	99.8955	100.627	95.0064		0.0234718	0.0235085	0.284136	0.695239	0.80454	0.828308	0.833143	0.834416	0.834839	0.834966		0.301789	0.306247	0.488292	0.608017	0.692762	0.75673	0.796639	0.822852	0.843243	0.858881		0.63405	0.647948	0.335429	0.232008	0.187529	0.183548	0.211435	0.259168	0.331245	0.430328		0.271831	0.272306
2020-2021	3	N180	C335	7.42092	8.0626	37.6512	57.3498	73.0386	86.5121	95.5208	100.974	103.404	100.913		0.0612931	0.0613932	0.468959	0.832749	0.904929	0.920394	0.923662	0.92456	0.92487	0.924968		0.308905	0.316651	0.551713	0.654834	0.71333	0.751632	0.773456	0.787046	0.797257	0.804903		0.615782	0.641212	0.297607	0.211011	0.187454	0.198602	0.230774	0.274812	0.336212	0.419266		0.215183	0.222996
2020-2021	3	N180	C336	2.57766	2.86864	25.6331	43.1524	57.1162	68.5142	75.2491	78.2331	77.6441	71.7087		-0.000496411	-0.000494164	0.303638	0.868647	0.942288	0.95067	0.951676	0.951848	0.951886	0.951894		0.279902	0.285672	0.502008	0.62017	0.693672	0.744167	0.773626	0.792135	0.806061	0.81644		0.641891	0.656534	0.296077	0.210394	0.187421	0.20145	0.23867	0.289105	0.358552	0.450008		0.379355	0.379443
2020-2021	3	N180	C337	2.14929	2.23556	18.9384	36.8681	53.3258	68.2954	78.1887	83.5073	84.3957	78.3574		-0.0147106	-0.0147044	0.226359	0.763704	0.881465	0.899962	0.902785	0.903372	0.903527	0.903564		0.293129	0.296904	0.503038	0.628165	0.701822	0.74836	0.773246	0.787722	0.79783	0.804767		0.642599	0.656102	0.335879	0.241223	0.205126	0.207305	0.237643	0.285111	0.35452	0.44854		0.116921	0.124099
2020-2021	3	N180	C338	10.6085	10.673	26.3309	44.3768	61.435	77.2566	87.8747	93.6782	94.7751	88.4718		0.0222023	0.0222352	0.266901	0.710443	0.842571	0.872222	0.8783	0.879904	0.880437	0.880597		0.307725	0.31035	0.503403	0.644379	0.731454	0.786429	0.815181	0.831434	0.842418	0.849661		0.622367	0.647035	0.341843	0.244727	0.207047	0.20581	0.231063	0.272433	0.334444	0.421109		0.260004	0.265175
2020-2021	3	N180	C339	12.0165	12.0831	30.4396	52.6857	74.3311	94.961	109.275	117.566	119.977	112.9		-0.00719379	-0.00694179	0.228758	0.588455	0.767799	0.837064	0.858924	0.866982	0.870626	0.872167		0.293513	0.296128	0.509796	0.646202	0.718342	0.758711	0.778015	0.788259	0.794828	0.79894		0.659166	0.662019	0.363213	0.235508	0.166115	0.145821	0.170797	0.225263	0.312935	0.434954		0.17883	0.197007
2020-2021	3	N180	C340	10.297	10.4169	29.8908	49.3341	66.4811	81.4951	90.9438	95.5572	95.473	88.2636		0.0604368	0.060449	0.467779	0.914455	0.971307	0.979273	0.980444	0.980682	0.980744	0.980758		0.297556	0.30073	0.556814	0.674224	0.722979	0.746461	0.756634	0.761691	0.764766	0.766592		0.610114	0.630123	0.300124	0.209631	0.179788	0.186225	0.217096	0.262371	0.327172	0.415039		0.212896	0.220942
2020-2021	3	N180	C341	3.23143	3.2881	18.8293	37.0484	54.1435	69.6807	79.6926	84.6558	84.6084	76.9673		-0.0241044	-0.024091	0.157312	0.664583	0.858831	0.90216	0.910459	0.912508	0.913145	0.913322		0.308095	0.309056	0.455517	0.604778	0.700748	0.75735	0.784002	0.797574	0.805825	0.810647		0.635682	0.653647	0.39482	0.279088	0.218042	0.198308	0.215692	0.257178	0.325977	0.425015		0.218351	0.228781
2020-2021	3	N180	C342	0.287727	0.374447	18.7351	39.2944	58.6821	76.8143	89.2501	96.4105	98.4956	92.4126		-4.11212e-05	-4.11174e-05	0.4212	0.883403	0.890404	0.890605	0.890612	0.890612	0.890613	0.890613		0.274621	0.281234	0.536024	0.648577	0.707391	0.742829	0.761547	0.772489	0.780238	0.785675		0.648443	0.658291	0.285996	0.185419	0.150233	0.157772	0.195712	0.251881	0.332014	0.438507		0.122903	0.126792
2020-2021	3	N180	C343	-0.422874	-0.254363	20.9629	40.6699	57.7288	72.6338	82.1564	87.0642	87.5716	81.2825		-0.00448881	-0.00448854	0.317318	0.842489	0.876626	0.879056	0.879253	0.879278	0.879282	0.879283		0.213726	0.22286	0.536964	0.650806	0.704853	0.735664	0.751384	0.76038	0.76665	0.770988		0.641041	0.656831	0.312861	0.20739	0.165667	0.165954	0.197714	0.248751	0.324172	0.426993		0.133505	0.137157
2020-2021	3	N180	C344	0.620327	0.684268	15.5799	32.6074	48.6974	63.6654	73.784	79.4122	80.6708	75.0071		-0.0128523	-0.0128473	0.0961855	0.558801	0.805229	0.863228	0.873845	0.876325	0.877055	0.877246		0.216099	0.218581	0.426311	0.586604	0.685689	0.747267	0.77881	0.796288	0.807866	0.815329		0.663374	0.661678	0.464236	0.328482	0.238061	0.195931	0.206006	0.251444	0.333741	0.453042		0.107747	0.123928
2020-2021	3	N180	C345	7.93432	8.00617	24.5805	42.8036	59.3202	73.8632	82.8653	86.9648	86.2085	78.256		0.0242122	0.0242259	0.345764	0.83513	0.923694	0.937993	0.940303	0.940809	0.94095	0.940985		0.302346	0.304628	0.49795	0.62886	0.700634	0.741601	0.761399	0.771961	0.778755	0.783015		0.615768	0.643554	0.315154	0.228253	0.20298	0.211488	0.240861	0.282134	0.340505	0.420501		0.158593	0.165435
2020-2021	3	N180	C346	12.2705	12.3088	26.513	44.0939	60.5529	75.0764	83.7841	87.2587	85.4505	76.1163		0.0178127	0.0178379	0.219107	0.662414	0.818753	0.855603	0.86323	0.865246	0.865915	0.866116		0.292838	0.298491	0.504185	0.617468	0.689252	0.739449	0.769194	0.788118	0.802517	0.813377		0.639269	0.642829	0.379499	0.263069	0.198833	0.178833	0.200058	0.248221	0.326533	0.436119		0.193519	0.203219
2020-2021	3	N180	C347	12.2413	12.31	28.0112	45.385	61.2764	75.4544	84.4317	88.7609	88.5036	81.3404		0.0505712	0.0505727	0.392188	0.861743	0.904121	0.908286	0.908735	0.908806	0.908821	0.908823		0.298091	0.30629	0.552532	0.661842	0.72464	0.766196	0.790079	0.805052	0.816371	0.824898		0.600017	0.622414	0.292784	0.216533	0.199306	0.213705	0.245987	0.288014	0.345175	0.421355		0.273122	0.275536
2020-2021	3	N180	C348	3.15425	3.2271	20.4123	40.5318	60.0004	78.6586	91.8401	99.8096	102.785	97.5164		0.0053809	0.00538196	0.408504	0.857917	0.888033	0.890605	0.890853	0.890889	0.890895	0.890896		0.247381	0.251244	0.551242	0.680032	0.731871	0.756475	0.767052	0.772287	0.775461	0.777341		0.64832	0.658889	0.278165	0.184492	0.156444	0.169281	0.209261	0.265073	0.342752	0.444837		0.124097	0.128414
2020-2021	3	N180	C349	3.40865	3.47804	19.6989	38.3391	56.0431	72.6178	83.9301	90.3415	91.9973	86.0559		-0.0191487	-0.0191248	0.189236	0.633624	0.781103	0.814621	0.821408	0.823174	0.823752	0.823922		0.225812	0.229011	0.515022	0.674317	0.747678	0.784879	0.801452	0.809816	0.814957	0.818038		0.662493	0.663076	0.377726	0.251539	0.181192	0.159363	0.183106	0.23667	0.323516	0.444449		0.123104	0.127507
2020-2021	3	N180	C350	6.89239	6.92671	20.9845	39.5092	57.7694	74.9023	86.2085	91.9554	92.097	83.7048		0.0429194	0.0429244	0.229059	0.700828	0.819065	0.838456	0.841468	0.842102	0.842272	0.842312		0.28684	0.29095	0.541218	0.66801	0.73023	0.764495	0.78102	0.789942	0.79579	0.799554		0.64669	0.649515	0.381464	0.256309	0.185088	0.161004	0.181855	0.232243	0.31531	0.43208		0.231976	0.233456
2020-2021	3	N180	C351	8.38195	8.41535	21.6914	39.0096	55.9883	71.845	82.2526	87.4899	87.5185	79.6438		0.00537588	0.00539434	0.150156	0.563125	0.758256	0.81029	0.821538	0.824572	0.825594	0.825906		0.304579	0.308003	0.48823	0.607827	0.68496	0.737366	0.766982	0.784903	0.797832	0.806989		0.661308	0.659098	0.444629	0.307855	0.218663	0.178825	0.191359	0.239216	0.324212	0.446492		0.222492	0.227913
2020-2021	3	N180	C352	7.52408	7.5699	21.723	39.5514	57.2387	74.3653	86.4468	93.6158	95.9779	90.4825		0.030166	0.0301661	0.403844	0.882112	0.902272	0.903426	0.903504	0.903512	0.903513	0.903514		0.293714	0.303183	0.549002	0.640713	0.689758	0.720957	0.738491	0.749355	0.757515	0.763642		0.63443	0.652322	0.295399	0.193821	0.157561	0.162299	0.196021	0.247131	0.321082	0.421219		0.175746	0.18157
2020-2021	3	N180	C353	3.15735	3.40619	21.1501	34.853	46.1106	55.7764	62.0358	65.4961	66.4089	63.293		-0.00722122	-0.00722111	0.223386	0.783865	0.827956	0.830942	0.831171	0.831198	0.831202	0.831203		0.199977	0.207325	0.566132	0.678819	0.722348	0.743398	0.752776	0.757594	0.760632	0.762517		0.654012	0.65976	0.344265	0.233139	0.180681	0.172557	0.201649	0.254343	0.335011	0.445276		0.114723	0.123486
2020-2021	3	N180	C354	0.797609	0.890767	16.7235	33.4105	48.8723	63.2693	73.2187	79.1106	81.1766	77.0029		-0.0251938	-0.0251937	0.17221	0.776405	0.841107	0.846002	0.84641	0.846461	0.84647	0.846471		0.207426	0.210855	0.480607	0.629514	0.700725	0.738228	0.755497	0.76445	0.770091	0.773565		0.658736	0.661743	0.369232	0.239206	0.167052	0.144408	0.168102	0.222106	0.309967	0.432814		0.114453	0.12584
2020-2021	1	N270	A101	11.3594	11.369	19.9237	34.1446	49.9506	66.2645	78.1335	85.1477	87.1109	80.8535		0.00823641	0.00829602	0.251048	0.646924	0.77586	0.808679	0.816177	0.818338	0.819117	0.819374		0.325202	0.328031	0.485948	0.600886	0.679741	0.735574	0.767965	0.787862	0.802354	0.812686		0.641754	0.579456	0.369324	0.26275	0.185467	0.159017	0.188863	0.256671	0.364393	0.504662		0.0310443	0.0408107
2020-2021	1	N270	A102	13.8651	13.8689	20.297	32.6266	47.0659	62.2309	73.1194	79.1471	79.951	72.6028		0.00942247	0.00945188	0.129918	0.477175	0.688254	0.759433	0.777468	0.782907	0.784932	0.78562		0.325294	0.326016	0.433274	0.566807	0.675045	0.751579	0.792287	0.814599	0.828883	0.837604		0.644392	0.579449	0.463042	0.33013	0.217647	0.160571	0.173619	0.23535	0.345326	0.495401		0.00551654	0.0163534
2020-2021	1	N270	A103	9.18623	9.19555	16.7879	29.5155	43.9999	59.4968	71.4219	79.2367	82.8391	79.0537		0.0237662	0.0237706	0.111271	0.516897	0.771136	0.837151	0.849749	0.852761	0.853664	0.853905		0.317251	0.318155	0.44697	0.581437	0.672432	0.728645	0.756072	0.77039	0.779275	0.784573		0.689256	0.633731	0.47356	0.3283	0.213054	0.156939	0.172491	0.237449	0.352086	0.509577		-0.00635939	0.00479799
2020-2021	1	N270	A104	3.57832	3.62863	16.4585	32.0208	47.4237	62.5227	73.4938	80.4332	83.5383	80.1319		0.0570037	0.0570064	0.114245	0.431661	0.686163	0.761121	0.77585	0.779383	0.780441	0.780722		0.330969	0.331704	0.442874	0.58114	0.692235	0.770003	0.811011	0.833345	0.847568	0.856207		0.718887	0.678396	0.46277	0.323812	0.224459	0.181903	0.203018	0.267371	0.376554	0.525876		-0.0101803	-0.00166471
2020-2021	1	N270	A105	2.21295	2.26399	19.269	41.5327	64.2355	86.867	103.447	113.927	118.493	113.004		0.00746862	0.00757522	0.268295	0.660036	0.799077	0.83866	0.848608	0.851702	0.852901	0.853329		0.318691	0.320989	0.465628	0.593235	0.694321	0.773784	0.82323	0.8549	0.878597	0.895811		0.73644	0.680702	0.335255	0.237057	0.185935	0.18734	0.236634	0.316656	0.432283	0.577531		-0.0129809	0.00429106
2020-2021	1	N270	A106	1.72336	2.35754	27.9104	43.3439	54.903	64.1622	69.7587	72.543	72.7795	69.0923		0.0926089	0.0926255	0.164444	0.440133	0.687151	0.791959	0.820773	0.829669	0.833011	0.834152		0.315582	0.316994	0.473919	0.608678	0.691287	0.740471	0.764404	0.777056	0.78506	0.789962		0.702992	0.673811	0.42404	0.296639	0.214066	0.184218	0.209373	0.271307	0.372574	0.510082		-0.00365449	0.0092515
2020-2021	1	N270	A107	2.23837	2.33371	20.862	40.9169	59.4808	76.5491	88.0179	94.3958	95.8685	89.5677		-0.00571884	-0.00555928	0.458429	0.818371	0.889657	0.905627	0.90916	0.910169	0.910532	0.910651		0.315781	0.318285	0.508243	0.622461	0.681585	0.714489	0.730248	0.738646	0.74406	0.747473		0.664618	0.662159	0.277789	0.176244	0.139084	0.147582	0.189952	0.252872	0.342236	0.458929		0.0142143	0.019052
2020-2021	1	N270	A108	2.95574	3.01369	17.4442	34.5447	51.1239	66.9824	78.1165	84.7505	87.043	82.2248		0.0235324	0.0236394	0.291559	0.704162	0.852939	0.89542	0.906085	0.909396	0.910677	0.911134		0.31367	0.315827	0.483875	0.607367	0.682408	0.728892	0.752783	0.766096	0.774978	0.780754		0.685315	0.667192	0.360496	0.233674	0.161427	0.142028	0.173058	0.237113	0.33797	0.474154		-0.00105003	0.0167527
2020-2021	1	N270	A109	2.60045	2.65426	15.633	30.8775	45.6124	59.6887	69.5724	75.4735	77.542	73.3266		0.0886127	0.0886927	0.261414	0.622864	0.811635	0.87705	0.895087	0.900996	0.903382	0.904272		0.328988	0.330163	0.454771	0.584842	0.684089	0.754293	0.792849	0.814878	0.829647	0.839172		0.686541	0.670482	0.375463	0.245848	0.170161	0.147324	0.175785	0.238006	0.337487	0.472961		0.111312	0.123285
2020-2021	1	N270	A110	4.43636	4.45709	15.5598	32.2555	50.3876	69.2597	83.5616	92.8967	97.2895	93.055		0.00836679	0.00842946	0.134466	0.475089	0.727237	0.835338	0.868167	0.879415	0.884097	0.885893		0.331168	0.332071	0.437243	0.558837	0.659038	0.7336	0.775696	0.800022	0.816383	0.826911		0.675139	0.661265	0.451694	0.30386	0.202033	0.154699	0.167615	0.221475	0.317732	0.455005		-0.054745	-0.0149042
2020-2021	1	N270	A111	11.4731	11.4763	17.4818	29.3472	43.5118	58.6543	69.7574	76.1303	77.3876	70.5018		-0.0057387	-0.00566285	0.111091	0.419282	0.66626	0.783294	0.821678	0.835543	0.841578	0.844006		0.334317	0.334683	0.419233	0.549791	0.664111	0.744482	0.785189	0.806207	0.818826	0.825978		0.652184	0.622703	0.472232	0.328807	0.219616	0.164035	0.172497	0.225108	0.322118	0.459961		-0.00599311	0.0101296
2020-2021	1	N270	A112	11.1091	11.1356	22.7286	38.5336	54.5108	69.9228	80.4974	86.3144	87.3408	80.8365		-0.00192328	-0.00120844	0.364495	0.672059	0.781115	0.819896	0.832294	0.837039	0.839283	0.840286		0.308641	0.315455	0.506569	0.608285	0.677662	0.730651	0.764906	0.788412	0.807642	0.823334		0.643168	0.630496	0.323606	0.213654	0.157013	0.147268	0.179464	0.238651	0.328946	0.449618		0.0602653	0.0648252
2020-2021	1	N270	A113	5.8088	5.83068	16.7205	32.5029	49.18	66.0424	78.3566	85.9279	88.7472	83.6287		0.0165119	0.0165529	0.304399	0.715014	0.815341	0.836598	0.840881	0.842003	0.842374	0.842484		0.336523	0.33878	0.473793	0.588866	0.678682	0.748862	0.792517	0.820554	0.841628	0.857035		0.655566	0.657558	0.325217	0.213704	0.162276	0.156622	0.188975	0.245324	0.330355	0.44528		0.185985	0.188228
2020-2021	1	N270	A114	5.80833	5.82051	14.5949	28.6202	44.0808	60.1179	72.0109	79.3736	82.0947	77.0262		0.00849038	0.00852645	0.172899	0.584975	0.787827	0.8482	0.862641	0.866863	0.868398	0.868907		0.319683	0.321207	0.459083	0.588083	0.681543	0.746392	0.782025	0.802588	0.816581	0.825787		0.672199	0.666337	0.401299	0.269258	0.18986	0.161051	0.182469	0.237197	0.328139	0.455193		0.20768	0.208179
2020-2021	1	N270	A115	4.73911	4.76315	14.9836	29.4454	44.7718	60.5131	72.3752	80.1378	83.8934	80.6483		0.00632041	0.00634418	0.172073	0.614454	0.816014	0.869955	0.881792	0.885032	0.88614	0.886483		0.312949	0.314237	0.442899	0.570441	0.664756	0.730357	0.766153	0.786597	0.80034	0.809248		0.672168	0.666165	0.39037	0.256438	0.176794	0.148748	0.171503	0.227874	0.32095	0.450646		-0.000806901	0.00932299
2020-2021	1	N270	A116	4.56027	4.62717	17.8655	32.7429	47.0382	60.8111	70.7234	76.9787	79.8177	76.8751		0.0863906	0.0863948	0.243218	0.732908	0.884687	0.911202	0.915397	0.916287	0.916528	0.916585		0.33178	0.33383	0.458277	0.566158	0.651341	0.718444	0.7604	0.787418	0.807756	0.822632		0.668282	0.660589	0.359526	0.241004	0.177402	0.162127	0.19113	0.248859	0.339186	0.461958		0.0768154	0.0844806
2020-2021	1	N270	A117	5.14965	5.17617	17.3989	34.4447	51.9493	69.1136	81.1489	88.04	89.7548	83.174		-0.00394739	-0.00390285	0.249504	0.710421	0.86026	0.896441	0.904274	0.906431	0.907176	0.90741		0.308674	0.310111	0.484066	0.626788	0.707996	0.753431	0.774527	0.785313	0.791952	0.795905		0.65673	0.661377	0.339055	0.23174	0.183173	0.178275	0.209152	0.262537	0.343004	0.452074		0.111849	0.119398
2020-2021	1	N270	A118	5.05532	5.0685	15.5417	32.5235	51.2224	70.4492	84.448	92.784	95.2657	88.1712		-0.00900195	-0.00894436	0.214148	0.644414	0.812421	0.858746	0.869717	0.872946	0.874131	0.874529		0.33269	0.333352	0.434139	0.560163	0.661794	0.733085	0.770707	0.791198	0.804244	0.812163		0.681259	0.667197	0.386595	0.259896	0.185262	0.161694	0.188006	0.247208	0.342574	0.47304		0.0969446	0.105873
2020-2021	1	N270	A119	6.55865	6.56043	12.0264	24.3483	40.2201	58.2611	72.3279	81.1339	84.068	77.1093		0.0113794	0.01138	0.0304844	0.215744	0.557367	0.728866	0.766427	0.775145	0.777607	0.778215		0.319295	0.319807	0.432078	0.589176	0.713399	0.794395	0.83366	0.853517	0.86532	0.871978		0.680282	0.666349	0.565205	0.405479	0.279422	0.207119	0.202537	0.245237	0.334262	0.467762		0.0861865	0.0979429
2020-2021	1	N270	A120	10.3044	10.318	18.7802	31.5372	45.0527	58.528	68.0384	73.4524	74.6762	69.2136		-0.00330573	-0.00323454	0.251701	0.718814	0.896497	0.945567	0.957292	0.960773	0.962063	0.9625		0.329943	0.331665	0.472566	0.590933	0.670985	0.724336	0.753071	0.769535	0.780728	0.788119		0.622398	0.636552	0.346123	0.248927	0.20694	0.202692	0.228173	0.272181	0.338885	0.430911		0.146769	0.150521
2020-2021	1	N270	A121	5.79412	5.97709	24.3367	40.6632	54.9311	67.8152	76.6188	81.894	83.9709	80.8173		0.0246832	0.0247782	0.247531	0.677318	0.876473	0.940674	0.957717	0.963176	0.965342	0.966133		0.32191	0.324168	0.464024	0.573124	0.649837	0.704506	0.736114	0.755381	0.76927	0.779039		0.621129	0.637155	0.355774	0.261136	0.220567	0.216292	0.240387	0.282129	0.345562	0.433521		0.0656573	0.0747131
2020-2021	1	N270	A122	4.39902	4.49463	19.426	35.1557	50.0058	64.2677	74.6334	81.3717	84.8268	82.6275		0.00668826	0.00670006	0.0585843	0.296418	0.584217	0.737863	0.784447	0.799277	0.804914	0.806851		0.323106	0.323771	0.441481	0.588034	0.698377	0.769953	0.805277	0.82359	0.834781	0.841305		0.66837	0.665185	0.520814	0.376085	0.270795	0.214624	0.216022	0.257097	0.338098	0.458749		0.12055	0.128063
2020-2021	1	N270	A123	1.95779	2.02167	14.3139	27.6218	39.9708	51.371	59.0844	63.4363	64.5595	60.534		0.0110543	0.0110653	0.225832	0.686549	0.806076	0.828065	0.831866	0.83274	0.832994	0.83306		0.343617	0.345719	0.49344	0.609617	0.687896	0.740962	0.770249	0.787438	0.799414	0.807544		0.66003	0.662403	0.352971	0.236051	0.177123	0.164602	0.19276	0.247035	0.331551	0.447464		0.125047	0.126298
2020-2021	1	N270	A124	0.787702	0.904501	18.9339	36.985	53.1464	67.6518	77.1869	82.3359	83.2905	77.6699		0.0189717	0.0190535	0.331787	0.705954	0.800603	0.822801	0.827728	0.829128	0.829627	0.82979		0.31644	0.322047	0.511356	0.619711	0.692787	0.746961	0.780731	0.803098	0.820741	0.83455		0.648318	0.659149	0.329951	0.222343	0.175784	0.172162	0.202593	0.254261	0.331909	0.437863		0.120765	0.129017
2020-2021	1	N270	A125	0.4421	0.458162	11.0679	27.591	45.5564	63.9896	77.5141	85.7675	88.6408	82.5717		0.0131341	0.0131447	0.110688	0.481485	0.719863	0.791803	0.807676	0.811933	0.813352	0.813779		0.319704	0.320994	0.442564	0.566733	0.663947	0.73541	0.776199	0.800259	0.816861	0.827891		0.648132	0.657874	0.48104	0.355169	0.273019	0.233402	0.239256	0.275902	0.344663	0.447079		0.102378	0.122181
2020-2021	1	N270	A126	0.912081	0.943327	13.3589	30.2335	47.5599	64.7462	77.1159	84.6203	87.308	82.0191		-0.00752969	-0.00749227	0.187536	0.63808	0.830984	0.883711	0.895762	0.899186	0.900401	0.900793		0.322175	0.323947	0.455324	0.568601	0.650419	0.708609	0.741714	0.761479	0.775397	0.784912		0.628138	0.65384	0.371476	0.275605	0.23625	0.231887	0.253747	0.291749	0.349986	0.432514		0.135581	0.136404
2020-2021	1	N270	A127	4.25464	4.4676	25.2976	43.449	59.0678	72.9198	82.1451	87.4207	89.0664	84.8951		0.0189188	0.0189335	0.103059	0.437951	0.718494	0.826475	0.854037	0.862128	0.865039	0.865987		0.341957	0.342511	0.436552	0.556577	0.651285	0.715462	0.748195	0.76554	0.776319	0.782702		0.650694	0.657409	0.463132	0.337966	0.258015	0.221609	0.230799	0.270699	0.342979	0.448867		0.162648	0.177041
2020-2021	1	N270	A128	6.86861	7.16819	28.4809	44.7753	58.0243	69.2452	76.3552	80.1117	80.7799	76.6315		0.0141014	0.0141328	0.23368	0.717283	0.89554	0.939218	0.948516	0.951027	0.951877	0.952138		0.312056	0.314516	0.460328	0.568288	0.641779	0.693104	0.72244	0.740224	0.753014	0.762007		0.617669	0.639693	0.362515	0.266241	0.225057	0.219428	0.241311	0.280292	0.34033	0.424996		0.154277	0.156345
2020-2021	1	N270	A129	9.21111	9.22098	17.953	32.6305	49.1485	66.47	79.3659	87.3151	90.1301	84.3561		0.00872046	0.00874651	0.291043	0.800586	0.93517	0.962517	0.967718	0.969013	0.96942	0.969535		0.336001	0.337432	0.468639	0.581697	0.656633	0.705078	0.730386	0.744518	0.753899	0.759937		0.629652	0.641678	0.316902	0.220578	0.183326	0.185282	0.216387	0.265277	0.33682	0.433509		0.182735	0.186064
2020-2021	1	N270	A130	6.73748	6.74158	13.3459	26.024	41.0391	57.1126	69.0283	76.0763	77.8946	71.2226		0.0194924	0.0195008	0.0877093	0.418327	0.743425	0.874037	0.906368	0.915452	0.918574	0.91954		0.32997	0.330493	0.425423	0.549918	0.648495	0.714774	0.748178	0.765675	0.776425	0.782711		0.655821	0.658961	0.457107	0.317088	0.224674	0.181134	0.19015	0.234754	0.31648	0.436087		0.118503	0.120711
2020-2021	1	N270	A131	2.70714	2.73403	14.3767	30.5182	47.1839	63.7207	75.5679	82.6592	85.0071	79.5629		0.0395937	0.0396284	0.378797	0.831623	0.926605	0.944872	0.948303	0.949154	0.949421	0.949496		0.323377	0.325653	0.48326	0.600647	0.676211	0.725773	0.75252	0.768	0.778676	0.785863		0.633932	0.651329	0.300495	0.203193	0.169677	0.175739	0.209288	0.259212	0.330917	0.427675		0.196441	0.19785
2020-2021	1	N270	A132	4.36884	4.40979	17.9155	34.812	51.2239	66.6008	76.8727	82.3181	82.9567	76.1445		0.0201534	0.0203246	0.315465	0.733783	0.891217	0.93965	0.952659	0.956927	0.958665	0.959321		0.312154	0.315628	0.475224	0.585263	0.662861	0.720421	0.755534	0.778096	0.795258	0.808087		0.616836	0.627018	0.325132	0.228086	0.186838	0.184435	0.212515	0.25954	0.329888	0.425732		0.211537	0.213461
2020-2021	1	N270	A133	10.0564	10.1167	24.8174	41.6027	57.2883	71.612	80.9889	85.8485	86.2645	79.8357		0.0311552	0.031167	0.20001	0.698763	0.898462	0.943405	0.951986	0.954094	0.954746	0.954927		0.318339	0.319578	0.437884	0.557859	0.650558	0.717832	0.755828	0.778071	0.793327	0.803406		0.617768	0.62983	0.379884	0.275495	0.22166	0.206467	0.225498	0.266632	0.333074	0.427008		0.122167	0.125492
2020-2021	1	N270	A134	8.0684	8.10725	21.3787	38.5835	55.8511	72.6863	84.6091	91.6934	94.015	88.5457		0.00116131	0.00116821	0.183263	0.677604	0.825324	0.852364	0.85688	0.857884	0.858167	0.858238		0.321974	0.322859	0.443066	0.580968	0.686483	0.758622	0.796437	0.817106	0.830374	0.838531		0.649031	0.65815	0.376781	0.264412	0.207207	0.192766	0.215931	0.263307	0.338571	0.443635		0.178642	0.179244
2020-2021	1	N270	A135	1.27461	1.34018	15.3148	30.7792	45.1513	58.3311	67.0967	71.8404	72.6733	67.3789		-0.000871334	-0.00083404	0.212044	0.667147	0.841042	0.885707	0.895594	0.898346	0.899305	0.899608		0.3081	0.311303	0.458933	0.56426	0.64089	0.699209	0.735498	0.759143	0.777328	0.79106		0.644295	0.656787	0.374079	0.261372	0.204797	0.190544	0.213088	0.259266	0.332794	0.436013		0.152128	0.152655
2020-2021	1	N270	A136	0.887998	0.921331	12.7534	28.3059	44.036	59.4775	70.4984	77.1259	79.4279	74.6048		0.0118915	0.0119135	0.173676	0.580525	0.750583	0.794048	0.803382	0.805904	0.806757	0.807018		0.316332	0.319263	0.471182	0.587709	0.674413	0.740675	0.781661	0.80809	0.828148	0.843036		0.669697	0.664079	0.411143	0.291956	0.221996	0.198296	0.219705	0.270887	0.354742	0.471186		0.13164	0.137318
2020-2021	1	N270	A137	1.66505	1.74991	16.9428	33.2726	48.5517	62.8964	72.8989	78.902	81.1349	77.1751		-0.00575347	-0.00560061	0.212716	0.564622	0.724767	0.780093	0.796011	0.801476	0.803792	0.804703		0.346488	0.348028	0.486661	0.605722	0.684952	0.736454	0.763502	0.77867	0.78878	0.795315		0.650569	0.6589	0.384321	0.269682	0.209486	0.192597	0.21463	0.261871	0.337816	0.444242		0.12936	0.133555
2020-2021	1	N270	A138	2.47627	2.59362	18.3473	33.8032	47.7931	60.6859	69.5949	74.9465	77.0102	73.6793		-0.00836277	-0.00829381	0.0918909	0.366433	0.604668	0.725398	0.76656	0.781737	0.78844	0.791172		0.344038	0.344498	0.455568	0.608627	0.722795	0.792891	0.825297	0.841158	0.850341	0.855391		0.66181	0.66248	0.488466	0.35667	0.267102	0.223312	0.229984	0.271005	0.347481	0.459777		0.147635	0.148254
2020-2021	1	N270	A139	13.4205	13.4338	24.0504	41.3506	60.4787	80.2379	94.7146	103.431	106.194	99.1507		0.0130429	0.0130593	0.0854826	0.388918	0.699922	0.844867	0.886182	0.899062	0.903914	0.905571		0.341857	0.342496	0.441718	0.570173	0.677293	0.754334	0.795619	0.818281	0.832768	0.841581		0.588729	0.638406	0.471272	0.33018	0.242615	0.194667	0.187862	0.208986	0.259108	0.344723		0.223634	0.22808
2020-2021	1	N270	A140	15.5394	15.565	27.6505	43.7658	59.4146	73.6318	82.44	86.2214	84.8921	76.1914		0.0110033	0.0110226	0.162154	0.625564	0.864688	0.931112	0.945668	0.949615	0.95095	0.951358		0.321452	0.322522	0.421429	0.529577	0.621907	0.695312	0.739823	0.767174	0.786634	0.799907		0.568589	0.627885	0.414224	0.30809	0.258481	0.238272	0.241001	0.258279	0.292808	0.352587		0.110529	0.123717
2020-2021	1	N270	A141	4.67365	4.68404	13.8833	29.2567	46.4434	64.3139	77.4558	85.3781	87.8746	81.4299		0.02014	0.0201441	0.0742056	0.37636	0.679605	0.792348	0.817781	0.824413	0.826544	0.827155		0.322837	0.323504	0.438776	0.583324	0.694164	0.767364	0.804002	0.823181	0.834991	0.841927		0.669484	0.663629	0.481608	0.339335	0.240438	0.191887	0.199738	0.246073	0.331934	0.45686		0.130517	0.134478
2020-2021	1	N270	A142	0.885808	0.916481	12.9966	29.1648	45.512	61.4202	72.5564	78.9743	80.6886	74.8356		0.0318499	0.0319673	0.348553	0.760824	0.885448	0.918264	0.926168	0.928559	0.929463	0.929777		0.306289	0.31007	0.483338	0.593669	0.666079	0.716779	0.746376	0.764815	0.778497	0.788494		0.645397	0.657457	0.321453	0.215159	0.170876	0.169192	0.200523	0.252291	0.329407	0.434384		0.118632	0.127367
2020-2021	1	N270	A143	0.621008	0.66993	15.2368	33.5448	51.7977	69.6362	82.4209	90.2465	93.2615	88.271		0.0224938	0.0225102	0.382126	0.840481	0.91404	0.925682	0.927558	0.927969	0.928083	0.928112		0.31489	0.317964	0.48772	0.598783	0.668209	0.714006	0.739246	0.754226	0.764849	0.772243		0.654715	0.660594	0.290475	0.187148	0.148461	0.153926	0.192065	0.250059	0.333528	0.444348		0.133364	0.136287
2020-2021	1	N270	A144	1.08627	1.10143	11.4254	27.4141	44.5958	61.9222	74.293	81.4566	83.2739	76.4834		0.0493092	0.0493094	0.0728392	0.348036	0.716471	0.82489	0.841427	0.844524	0.845256	0.845406		0.330896	0.331194	0.419746	0.561608	0.678286	0.753006	0.787704	0.804474	0.813994	0.819095		0.680088	0.666734	0.514565	0.372516	0.268277	0.214465	0.219696	0.265548	0.352422	0.478796		0.108705	0.124417
2020-2021	1	N270	A145	16.1141	16.1271	26.6195	43.5958	62.1754	81.1015	94.6756	102.522	104.433	96.804		0.0439333	0.0439383	0.271002	0.794632	0.907507	0.9247	0.927253	0.927772	0.927907	0.927937		0.321639	0.323198	0.446756	0.563607	0.654074	0.7216	0.761185	0.785201	0.802262	0.813978		0.607104	0.625245	0.330148	0.241052	0.207455	0.208677	0.235074	0.276722	0.338052	0.422238		0.113698	0.117397
2020-2021	1	N270	A146	16.9002	16.9252	28.8502	45.3061	61.9024	77.7563	88.4137	93.9982	94.4403	86.9719		-0.0123517	-0.0122891	0.237552	0.685575	0.846601	0.88933	0.899273	0.902169	0.903224	0.903574		0.323403	0.324439	0.459156	0.595546	0.688235	0.746424	0.775349	0.790702	0.800381	0.806253		0.627121	0.65163	0.353908	0.252202	0.209606	0.204544	0.228096	0.269345	0.332581	0.421754		0.12899	0.131388
2020-2021	1	N270	A147	6.28281	6.45647	24.8114	41.909	57.4126	72.0251	82.6159	89.6159	93.507	92.013		0.00391003	0.00394189	0.261935	0.731093	0.867581	0.897556	0.903599	0.905173	0.90569	0.905843		0.352138	0.352138	0.694778	0.694778	0.694778	0.694778	0.694778	0.694778	0.694778	0.694778		0.625062	0.648087	0.319856	0.235236	0.210835	0.220372	0.251126	0.294018	0.354256	0.435776		0.218485	0.219283
2020-2021	1	N270	A148	1.76512	1.91201	20.1409	37.7278	53.6563	68.446	78.8318	85.2833	88.1641	85.0845		-0.00237679	-0.00232151	0.169351	0.538583	0.713337	0.767718	0.781528	0.785784	0.787411	0.787981		0.348576	0.350231	0.469328	0.582014	0.672967	0.744305	0.788107	0.815681	0.835914	0.850267		0.65803	0.660381	0.415683	0.290019	0.215228	0.186887	0.204364	0.252224	0.333124	0.447937		0.128493	0.131033
2020-2021	1	N270	A149	0.56283	0.740306	22.1646	41.9173	59.0561	74.1362	83.9093	89.121	90.0178	84.175		-0.00529322	-0.0052126	0.155099	0.475634	0.6394	0.696276	0.712115	0.717357	0.719496	0.720303		0.332271	0.33538	0.490614	0.607765	0.694879	0.761738	0.803357	0.830369	0.851008	0.866448		0.67119	0.663876	0.439276	0.311252	0.229706	0.196221	0.212632	0.262487	0.347942	0.468562		0.0883627	0.116596
2020-2021	1	N270	A150	2.11618	2.81543	30.3542	47.1072	59.8503	70.303	76.8866	80.4783	81.4358	78.2514		0.0242669	0.0243148	0.291197	0.703971	0.820101	0.846818	0.852505	0.854059	0.854592	0.854759		0.310992	0.315774	0.513273	0.622252	0.688131	0.731944	0.756728	0.771899	0.783037	0.791122		0.655022	0.659848	0.349027	0.236562	0.182153	0.172453	0.200884	0.253609	0.334878	0.446173		0.0980548	0.120298
2020-2021	1	N270	A151	11.236	11.261	24.012	42.2912	61.2884	80.0579	93.2875	100.893	102.81	95.5958		0.006009	0.00602182	0.291347	0.781442	0.881361	0.898165	0.90094	0.901558	0.901732	0.901776		0.317373	0.323405	0.490996	0.586585	0.656122	0.712316	0.750413	0.777539	0.800454	0.819759		0.624317	0.644288	0.324698	0.230403	0.19596	0.19852	0.227343	0.271972	0.337248	0.426654		0.217417	0.218665
2020-2021	1	N270	A152	11.9884	12.001	21.5354	36.336	51.9672	67.2453	77.5738	82.879	82.9852	75.1959		0.0382418	0.0382577	0.269861	0.734837	0.858825	0.882946	0.88733	0.88838	0.888698	0.888784		0.327231	0.329918	0.460733	0.563125	0.642949	0.706988	0.748367	0.775989	0.797596	0.814126		0.639612	0.639762	0.344863	0.240556	0.189999	0.181931	0.210252	0.261758	0.340501	0.447336		0.152017	0.153907
2020-2021	1	N270	A153	1.72298	1.73543	11.6407	28.0707	46.6235	66.3148	81.3178	90.999	95.2215	89.9935		0.0180472	0.0180558	0.202698	0.670765	0.810078	0.836448	0.841005	0.842047	0.842349	0.842427		0.325744	0.329397	0.485898	0.587968	0.658282	0.709877	0.74125	0.761433	0.77684	0.788429		0.670578	0.66541	0.389051	0.266475	0.196768	0.175169	0.199417	0.253749	0.341477	0.462657		0.126351	0.130726
2020-2021	1	N270	A154	0.47682	0.511723	12.6583	28.5014	44.4512	60.04	71.1075	77.7068	79.9054	74.8909		0.000587654	0.000588013	0.33931	0.849104	0.882354	0.884814	0.885021	0.885048	0.885052	0.885053		0.325087	0.327127	0.476655	0.588066	0.658243	0.703209	0.726977	0.740506	0.749701	0.755795		0.660846	0.661986	0.276085	0.187582	0.16253	0.178699	0.222312	0.281891	0.36362	0.468884		0.135643	0.137803
2020-2021	2	N270	B301	3.56211	3.61393	16.796	32.6323	48.1495	63.1698	73.8878	80.4563	83.0429	79.0019		0.0513853	0.0513853	0.0513853	0.0516572	0.676669	0.676669	0.676669	0.676669	0.676669	0.676669		0.259673	0.259673	0.259673	0.756083	0.756083	0.756083	0.756083	0.756083	0.756083	0.756083		0.731613	0.679777	0.501471	0.365003	0.26042	0.212427	0.231027	0.295259	0.405944	0.55682		0.0958027	0.116898
2020-2021	2	N270	B302	7.18707	7.51819	29.6966	46.7292	60.8858	73.3015	81.6472	86.6263	88.6368	85.8198		0.0195293	0.0195293	0.241339	0.807308	0.832277	0.833347	0.833403	0.833407	0.833408	0.833408		0.258121	0.264759	0.481721	0.594908	0.666389	0.716828	0.747135	0.766702	0.781826	0.793445		0.653314	0.655555	0.334535	0.223649	0.171339	0.164129	0.19486	0.249648	0.332962	0.446004		0.122892	0.137601
2020-2021	2	N270	B303	23.5263	23.5293	30.2129	44.7658	63.6303	85.7044	103.907	116.6	123.255	118.626		0.0117207	0.0117417	0.36506	0.824623	0.905317	0.918918	0.921221	0.921747	0.921899	0.921938		0.255709	0.259295	0.454108	0.572838	0.6431	0.687689	0.711616	0.725571	0.735338	0.742055		0.633485	0.649146	0.321353	0.225256	0.18939	0.192145	0.222894	0.27059	0.340185	0.434646		0.152451	0.156645
2020-2021	2	N270	B304	24.1166	24.1167	26.6587	35.7832	51.0298	71.9273	90.9145	104.788	111.94	105.889		-0.0106031	-0.0106031	0.130411	0.727173	0.740524	0.740786	0.740793	0.740793	0.740793	0.740793		0.303882	0.305122	0.442171	0.572025	0.659959	0.716286	0.745071	0.760759	0.770909	0.77725		0.674876	0.664448	0.366364	0.250332	0.18786	0.173343	0.202885	0.261016	0.351577	0.474067		0.0862911	0.0909625
2020-2021	2	N270	B305	14.2012	14.5038	34.3509	49.7899	62.8762	74.671	82.9381	88.2512	91.0691	89.6815		-0.00523003	-0.00522967	0.286589	0.758878	0.792926	0.795555	0.795785	0.795815	0.795821	0.795821		0.267769	0.273334	0.485826	0.589643	0.648315	0.685743	0.706371	0.718806	0.727843	0.73435		0.663127	0.658857	0.322586	0.214422	0.164975	0.16157	0.196395	0.255319	0.343132	0.460283		0.127574	0.140312
2020-2021	2	N270	B306	8.33714	8.70011	32.0814	50.039	65.1297	78.603	87.9286	93.8022	96.7262	94.7342		0.0971916	0.0971916	0.0979326	0.236543	0.781049	0.837367	0.838951	0.839027	0.839032	0.839032		0.284822	0.287431	0.482286	0.606046	0.673402	0.712236	0.731303	0.741637	0.748394	0.752711		0.702793	0.672417	0.521956	0.362928	0.240241	0.175944	0.182408	0.237806	0.3421	0.49156		0.111195	0.124145
2020-2021	2	N270	B307	4.19258	4.50424	30.5834	50.9308	67.0863	80.1129	87.6003	90.6468	89.4172	81.8886		-0.00203201	-0.00193738	0.365938	0.731401	0.810899	0.828571	0.83239	0.833456	0.83383	0.83395		0.25899	0.269137	0.474421	0.571506	0.639851	0.695363	0.733945	0.762351	0.787344	0.809532		0.675846	0.666046	0.317686	0.212001	0.165016	0.16479	0.20299	0.265296	0.35676	0.477186		0.066554	0.110896
2020-2021	2	N270	B308	11.914	11.9991	28.3244	46.047	62.5556	77.8772	88.3308	94.3274	96.0579	90.9346		-0.00175044	-0.00174875	0.342218	0.798777	0.839644	0.843694	0.844135	0.844205	0.844219	0.844222		0.269375	0.273862	0.462884	0.577277	0.65148	0.703467	0.73401	0.753199	0.767579	0.778215		0.653175	0.657435	0.295814	0.198717	0.163878	0.171297	0.209442	0.266129	0.34691	0.453444		0.119953	0.128865
2020-2021	2	N270	B309	24.615	24.6152	27.6663	37.569	53.2806	74.1575	92.8073	106.378	113.528	108.088		-0.00865834	-0.00865506	0.0772167	0.489308	0.732231	0.790404	0.800865	0.803259	0.803949	0.804125		0.277388	0.278963	0.413703	0.538916	0.631068	0.696321	0.732877	0.754308	0.769097	0.77897		0.682038	0.664561	0.490627	0.347139	0.243592	0.192481	0.201627	0.252042	0.344518	0.477093		0.113488	0.117426
2020-2021	2	N270	B310	20.3437	20.4581	37.6963	55.1727	71.1304	85.8596	95.9849	101.967	104.071	99.8585		-0.00667418	-0.00654831	0.266977	0.687296	0.845685	0.892761	0.904946	0.908819	0.91035	0.910908		0.277147	0.280145	0.467142	0.603044	0.69214	0.752181	0.785484	0.805218	0.819132	0.828725		0.638048	0.652552	0.373284	0.258321	0.199822	0.183822	0.205088	0.250359	0.323253	0.426345		0.130212	0.156494
2020-2021	2	N270	B311	8.74116	8.85406	26.84	45.0949	61.5648	76.4571	86.3397	91.7698	92.948	87.4173		0.0370041	0.0370079	0.0956917	0.413119	0.693944	0.787148	0.806977	0.81199	0.813561	0.814		0.282602	0.284707	0.431564	0.558965	0.653923	0.723798	0.764773	0.789825	0.807831	0.820398		0.640695	0.651682	0.445276	0.309829	0.223633	0.183753	0.192291	0.233451	0.308984	0.420674		0.0793085	0.121267
2020-2021	2	N270	B312	1.86912	1.98218	20.0423	38.5571	55.4366	70.9069	81.3874	87.3871	89.1427	84.0868		-0.0354814	-0.0354731	0.192736	0.712992	0.841795	0.863895	0.867493	0.86828	0.8685	0.868554		0.265188	0.266144	0.374471	0.498269	0.600113	0.676105	0.719207	0.744233	0.761145	0.772086		0.697565	0.671348	0.330686	0.225759	0.174796	0.17296	0.213881	0.282016	0.382182	0.512084		0.119515	0.126713
2020-2021	2	N270	B313	1.98276	2.17745	24.8301	45.243	62.6721	77.7294	87.2283	92.0149	92.3102	85.7111		-0.000766221	-0.000765899	0.354909	0.899471	0.933977	0.936456	0.93666	0.936686	0.93669	0.93669		0.248024	0.256375	0.467531	0.572965	0.643984	0.698257	0.733593	0.75808	0.778352	0.795151		0.642366	0.656342	0.288826	0.202575	0.179887	0.194765	0.233087	0.284737	0.35564	0.448734		0.131099	0.134739
2020-2021	2	N270	B314	11.4209	11.5488	29.4961	47.0018	62.5813	76.5717	85.8369	90.951	92.1323	87.0961		0.0106679	0.0106713	0.317854	0.820064	0.886217	0.894273	0.895303	0.89549	0.895533	0.895542		0.255928	0.261005	0.481713	0.605165	0.679176	0.727812	0.75499	0.771449	0.783407	0.791987		0.565978	0.620907	0.303301	0.217607	0.197953	0.20651	0.228294	0.256724	0.296951	0.35689		0.0843271	0.105109
2020-2021	2	N270	B315	16.9276	17.1856	37.9818	55.1261	69.7444	82.7795	91.65	96.9985	99.2131	96.2978		-0.00770632	-0.00758423	0.32137	0.766147	0.905149	0.942224	0.951205	0.95393	0.954964	0.955324		0.266783	0.271367	0.447368	0.560611	0.641147	0.702628	0.741506	0.767372	0.787754	0.803613		0.541939	0.621119	0.321402	0.236011	0.219646	0.226421	0.240113	0.256197	0.279606	0.321245		0.0634856	0.128202
2020-2021	2	N270	B316	11.0599	11.6554	36.6576	51.9309	63.3545	72.4482	77.8671	80.4637	80.4762	76.5383		0.000218497	0.000235939	0.143455	0.554997	0.747969	0.798855	0.809755	0.812674	0.813652	0.813948		0.296192	0.29805	0.431761	0.549613	0.637782	0.70259	0.740467	0.76353	0.780033	0.791491		0.668949	0.661779	0.455308	0.310244	0.211853	0.165832	0.177159	0.227413	0.318072	0.448596		0.104763	0.114477
2020-2021	2	N270	B317	2.57783	2.97737	30.8194	52.0491	69.3626	84.1143	93.5673	98.69	99.8549	94.8004		-0.00757164	-0.00753903	0.363594	0.795497	0.873231	0.887205	0.889719	0.890321	0.890505	0.890555		0.288564	0.292162	0.456646	0.564277	0.636745	0.688542	0.719264	0.738619	0.753114	0.763798		0.635634	0.654628	0.306179	0.200962	0.160744	0.162072	0.193793	0.243988	0.317877	0.4189		0.121482	0.128872
2020-2021	2	N270	B318	1.89292	2.10016	27.8022	50.5545	69.2801	84.5568	93.233	96.494	94.4499	84.748		-0.00333869	-0.00321768	0.444469	0.76579	0.822204	0.83396	0.836422	0.837094	0.837326	0.837399		0.265909	0.275998	0.509775	0.601191	0.653875	0.689699	0.711034	0.724893	0.735766	0.744325		0.6606	0.662099	0.306762	0.197059	0.150051	0.149275	0.185353	0.244391	0.331569	0.448132		0.114106	0.126035
2020-2021	2	N270	B319	0.173427	0.406764	26.5619	49.0364	67.4016	82.3818	90.9605	94.3083	92.5572	83.3871		0.0117019	0.0117329	0.340316	0.747981	0.826699	0.841294	0.843972	0.844624	0.844826	0.844881		0.267116	0.273548	0.490355	0.598182	0.662932	0.706723	0.732139	0.748118	0.760185	0.769242		0.654954	0.660195	0.325112	0.212747	0.161666	0.156147	0.18804	0.24349	0.327242	0.440925		0.0983748	0.117075
2020-2021	2	N270	B320	0.0922351	0.553568	30.6161	51.6235	67.4745	79.661	86.206	88.3823	86.3255	78.1511		-0.00629503	-0.00623299	0.287013	0.73642	0.868323	0.899905	0.906845	0.908789	0.909472	0.909691		0.25567	0.26238	0.443401	0.547721	0.625268	0.689364	0.733748	0.765924	0.793563	0.817261		0.63505	0.653932	0.339127	0.235111	0.191522	0.187818	0.21482	0.260834	0.330421	0.42688		0.0973143	0.118547
2020-2021	2	N270	B321	5.70552	5.8712	27.5215	48.3967	67.0569	84.0154	95.5106	102.184	104.362	99.2852		-0.00305983	-0.00305647	0.217602	0.726876	0.825459	0.839222	0.841133	0.841501	0.841592	0.841611		0.281959	0.284252	0.46775	0.594695	0.667092	0.709835	0.731054	0.742602	0.750159	0.754984		0.65089	0.659779	0.349657	0.236513	0.182332	0.172316	0.199624	0.25067	0.329699	0.438703		0.126407	0.13089
2020-2021	2	N270	B322	14.0717	14.2707	36.2702	56.5421	74.5128	90.9054	102.204	109.041	111.821	107.929		0.0243688	0.0244427	0.555293	0.923889	0.976538	0.985958	0.987697	0.988126	0.98826	0.988297		0.264402	0.273409	0.500281	0.596536	0.653631	0.69302	0.716639	0.732017	0.744081	0.753556		0.609284	0.640731	0.298575	0.210772	0.187326	0.197825	0.228246	0.269778	0.327902	0.407659		0.109914	0.132813
2020-2021	2	N270	B323	10.5129	10.719	29.2748	44.9864	58.3773	70.1927	78.0453	82.5427	83.9742	80.4914		0.0249569	0.0249617	0.351815	0.805929	0.862651	0.869771	0.870715	0.87089	0.870932	0.870941		0.266071	0.272409	0.498942	0.612515	0.679645	0.724226	0.749652	0.7654	0.777125	0.785789		0.631461	0.651077	0.315031	0.218805	0.184776	0.189032	0.220067	0.26712	0.335328	0.428189		0.114714	0.132322
2020-2021	2	N270	B324	1.13923	1.24181	19.1162	37.4431	53.8173	68.3163	77.5629	82.1944	82.3402	75.6351		-0.00695659	-0.00683744	0.244197	0.674399	0.856927	0.914364	0.929634	0.934562	0.936534	0.937263		0.218968	0.231576	0.459342	0.561433	0.633394	0.692574	0.734439	0.765847	0.794063	0.819754		0.651586	0.658949	0.337738	0.235557	0.191822	0.189711	0.220531	0.271851	0.348333	0.45185		0.114113	0.125575
2020-2021	2	N270	B325	-0.219192	-0.143945	16.1237	33.9304	50.2252	64.845	74.2253	78.9125	78.9929	72.0567		0.0759332	0.0759332	0.0759332	0.0777997	0.741106	0.741106	0.741106	0.741106	0.741106	0.741106		0.232027	0.235505	0.42904	0.565364	0.656179	0.719026	0.754879	0.776656	0.792378	0.803501		0.690987	0.668522	0.487651	0.355324	0.261086	0.217133	0.230001	0.28161	0.373067	0.501843		0.113486	0.125536
2020-2021	2	N270	B326	2.81997	3.27581	28.9688	46.8972	61.022	72.7452	80.0623	83.8712	84.479	80.1123		0.0496469	0.0497186	0.329267	0.762283	0.898538	0.932998	0.940884	0.943163	0.943987	0.94426		0.25805	0.263413	0.45269	0.558469	0.627139	0.676253	0.705928	0.7251	0.739891	0.751206		0.619314	0.649486	0.328891	0.232623	0.198881	0.200966	0.227335	0.268121	0.328206	0.41236		0.109905	0.124126
2020-2021	2	N270	B327	4.41193	4.83175	34.7077	57.6021	76.2634	92.1204	102.222	107.619	108.697	103.016		0.0207026	0.0207991	0.591595	0.919603	0.963655	0.971576	0.973057	0.973425	0.973542	0.973575		0.267007	0.275163	0.496532	0.601684	0.667829	0.715271	0.744483	0.763832	0.779203	0.791404		0.630833	0.653202	0.283463	0.191268	0.165657	0.177979	0.213876	0.263201	0.331861	0.423844		0.110134	0.124139
2020-2021	2	N270	B328	1.51149	1.64289	23.6172	44.7057	62.3493	76.6564	84.4843	86.9616	84.1291	73.8603		-0.00313375	-0.00311961	0.108413	0.489857	0.715362	0.782247	0.797205	0.801288	0.802674	0.8031		0.288787	0.289526	0.41472	0.562016	0.667876	0.734569	0.767002	0.783722	0.793922	0.799874		0.64955	0.658339	0.467823	0.334064	0.246759	0.20503	0.211987	0.251896	0.326208	0.436371		0.103809	0.11987
2020-2021	2	N270	B329	0.257309	0.502241	27.1085	48.9828	66.113	79.2846	86.0207	87.6769	84.3088	73.9677		0.0176056	0.0176361	0.341203	0.766169	0.851998	0.868117	0.871092	0.871819	0.872044	0.872107		0.289621	0.292372	0.471046	0.589695	0.660323	0.704402	0.727483	0.740619	0.749582	0.755569		0.640289	0.656147	0.316424	0.211617	0.169924	0.169864	0.201083	0.251478	0.326085	0.427914		0.111535	0.12615
2020-2021	2	N270	B330	0.236154	0.446254	24.5315	45.6887	63.3106	78.0446	86.8484	90.7295	89.8501	81.8943		0.0359814	0.0360082	0.294903	0.700982	0.798847	0.818511	0.822276	0.823221	0.823521	0.823607		0.273838	0.280861	0.461725	0.557502	0.624821	0.67806	0.713685	0.738879	0.760096	0.777967		0.66712	0.663979	0.348636	0.231593	0.172112	0.160279	0.190539	0.247849	0.336423	0.456742		0.100797	0.122063
2020-2021	2	N270	B331	2.55553	2.68956	24.2328	46.3308	66.4606	84.8802	97.3229	104.403	106.396	100.245		0.0101863	0.0103447	0.251066	0.612433	0.76231	0.811392	0.825105	0.829728	0.831657	0.832404		0.262428	0.270739	0.473345	0.576454	0.648066	0.704452	0.742174	0.768912	0.791515	0.810663		0.642503	0.656956	0.394198	0.260844	0.184515	0.155492	0.171765	0.21792	0.296906	0.411168		0.10331	0.124113
2020-2021	2	N270	B332	1.30877	1.56764	27.642	48.9692	65.9274	79.3712	86.7356	89.2328	86.9665	77.8816		0.00930415	0.00935379	0.349189	0.797933	0.901444	0.923056	0.927392	0.928526	0.9289	0.929012		0.263086	0.272034	0.516078	0.609716	0.659873	0.691673	0.709454	0.720414	0.728598	0.734702		0.637073	0.655094	0.311755	0.206982	0.166263	0.16693	0.198188	0.248108	0.321808	0.422588		0.100261	0.119871
2020-2021	2	N270	B333	0.0902999	0.190687	20.8907	42.3088	60.8894	76.441	85.318	88.5273	86.0992	75.6774		0.0309125	0.0309125	0.0334267	0.207574	0.641148	0.701952	0.705075	0.705319	0.705344	0.705347		0.279721	0.280524	0.413103	0.567228	0.67768	0.747385	0.781404	0.799005	0.809785	0.816102		0.684434	0.668271	0.572382	0.411456	0.283201	0.209242	0.204232	0.247419	0.337708	0.472942		0.0954768	0.116173
2020-2021	2	N270	B334	2.34504	2.64654	32.0737	55.9146	74.8307	89.8286	98.0695	100.907	98.464	88.4426		0.0256407	0.0257555	0.447341	0.861028	0.95167	0.972028	0.976469	0.977718	0.978159	0.978302		0.250627	0.266491	0.505396	0.594124	0.652115	0.697527	0.728619	0.751482	0.771752	0.790056		0.616364	0.649483	0.292252	0.208914	0.191599	0.207205	0.240076	0.282029	0.338939	0.41613		0.0893859	0.117675
2020-2021	2	N270	B335	-0.329027	-0.0504112	25.3569	44.4614	58.6244	68.8253	73.4061	73.7189	69.7752	60.1135		0.0585116	0.0585255	0.346291	0.796372	0.882845	0.897314	0.899714	0.900251	0.900403	0.900442		0.25619	0.265608	0.491632	0.594378	0.659841	0.707873	0.738217	0.758807	0.775571	0.789257		0.632918	0.65375	0.324664	0.222561	0.182888	0.182753	0.211666	0.258283	0.3275	0.422923		0.0807281	0.114506
2020-2021	2	N270	B336	-0.0842796	-0.0225143	15.7561	33.8923	50.7926	66.1051	75.9713	80.8874	80.9076	73.4899		0.0211624	0.0211631	0.124918	0.648364	0.822689	0.847007	0.850047	0.850577	0.850696	0.850719		0.21655	0.225362	0.467154	0.577978	0.64548	0.692624	0.721028	0.73953	0.754016	0.765345		0.682111	0.667854	0.456267	0.313115	0.215453	0.171046	0.185004	0.238543	0.333239	0.467686		0.124728	0.130908
2020-2021	2	N270	B337	0.208006	0.270928	20.4627	45.7869	70.5932	94.147	110.239	119.194	121.083	111.791		0.0299618	0.0299633	0.246884	0.847778	0.956822	0.969954	0.971551	0.971826	0.971888	0.971899		0.232593	0.240228	0.445611	0.559997	0.64255	0.70904	0.754089	0.786197	0.813378	0.836351		0.637715	0.654055	0.364702	0.265282	0.221743	0.216173	0.240685	0.283994	0.350216	0.442244		0.12743	0.134143
2020-2021	2	N270	B338	-1.20338	-1.14722	16.4762	37.8606	58.1346	76.6044	88.4396	94.1706	93.8015	84.2708		0.0586762	0.0586764	0.128324	0.664892	0.902683	0.934924	0.938564	0.939142	0.939261	0.939282		0.138986	0.159737	0.466445	0.572039	0.637794	0.6873	0.720099	0.743596	0.763942	0.781872		0.601716	0.642955	0.47568	0.344949	0.264368	0.221829	0.218428	0.241496	0.29225	0.37615		0.0680097	0.108751
2020-2021	2	N270	B339	0.325343	0.517677	28.5148	53.565	73.5711	88.9292	96.533	97.969	93.2619	80.2503		0.0264055	0.0265575	0.469778	0.876979	0.967859	0.989066	0.993861	0.995251	0.995757	0.995926		0.237211	0.253037	0.515625	0.606965	0.661812	0.7015	0.726787	0.744281	0.758915	0.771316		0.61856	0.649434	0.306387	0.21136	0.181747	0.188354	0.218017	0.261014	0.322709	0.40805		0.121229	0.130364
2020-2021	2	N270	B340	2.32425	2.45295	24.399	45.7704	63.8688	78.7751	87.1637	90.1116	87.6703	77.5839		0.000693581	0.00085871	0.244056	0.608211	0.760465	0.810751	0.824896	0.82969	0.831699	0.832482		0.262218	0.266579	0.46937	0.591005	0.666356	0.716725	0.745099	0.762329	0.774848	0.783812		0.64302	0.657362	0.365755	0.253713	0.19927	0.186975	0.210492	0.256861	0.330003	0.432528		0.122714	0.128862
2020-2021	2	N270	B341	5.10749	5.21854	24.3703	43.0623	58.8884	71.9048	79.2035	81.7319	79.5322	70.6404		0.0131931	0.0132097	0.20908	0.681797	0.843447	0.878816	0.885657	0.887367	0.887906	0.888059		0.282783	0.286098	0.463218	0.580676	0.655937	0.706724	0.735249	0.752425	0.764761	0.773458		0.646439	0.65683	0.384619	0.264425	0.199644	0.179358	0.199793	0.246747	0.323578	0.432297		0.12385	0.131002
2020-2021	2	N270	B342	8.31508	8.34202	21.2997	39.9351	59.5821	79.4409	93.9655	102.937	106.361	100.489		0.001952	0.00206542	0.16815	0.524074	0.745094	0.834873	0.862505	0.872269	0.876479	0.878163		0.266843	0.269952	0.430865	0.545236	0.624325	0.681217	0.71481	0.735779	0.751293	0.762546		0.589248	0.639439	0.422245	0.284887	0.207118	0.169743	0.170658	0.197003	0.250929	0.339205		0.0717562	0.0902415
2020-2021	2	N270	B343	16.5771	16.5843	24.4852	38.4859	54.6025	71.7151	84.5264	92.4073	95.1033	89.142		0.0178002	0.0178145	0.116565	0.455537	0.667845	0.734331	0.749731	0.754037	0.75553	0.755999		0.270262	0.271766	0.432805	0.581023	0.679692	0.742363	0.774292	0.791692	0.802965	0.810024		0.706858	0.673851	0.472394	0.326016	0.220152	0.171404	0.187699	0.248367	0.354617	0.502627		0.142215	0.161428
2020-2021	2	N270	B344	14.0385	14.0644	26.1473	43.0124	60.3073	77.2189	89.0186	95.7047	97.2371	90.5545		0.0148943	0.0149058	0.179797	0.628128	0.791654	0.82715	0.83385	0.835487	0.835992	0.836131		0.286573	0.288724	0.457456	0.589299	0.673851	0.728284	0.756998	0.773266	0.784252	0.791475		0.660083	0.658989	0.405507	0.279338	0.204497	0.177208	0.196681	0.247116	0.331319	0.449762		0.10706	0.117266
2020-2021	2	N270	B345	4.20233	4.30377	24.0718	44.5039	62.4466	77.8059	86.9779	90.8222	89.3999	80.2997		0.0114284	0.0114863	0.216569	0.61486	0.776201	0.822024	0.833103	0.836413	0.837645	0.838065		0.255066	0.261865	0.464459	0.570937	0.64109	0.692816	0.725188	0.74681	0.76406	0.777768		0.654466	0.659708	0.389005	0.261627	0.189391	0.164627	0.185	0.23504	0.317912	0.434949		0.0788468	0.0940612
2020-2021	2	N270	B346	0.352938	0.618012	28.4347	51.3904	69.6226	83.9906	91.7414	94.2039	91.4728	81.3684		0.0158959	0.0161595	0.4999	0.842827	0.915767	0.93356	0.937807	0.939099	0.939592	0.939766		0.220044	0.236765	0.539991	0.638372	0.692863	0.729581	0.751557	0.765994	0.7775	0.786752		0.635755	0.654654	0.300348	0.197096	0.159292	0.1627	0.195575	0.246209	0.319976	0.420334		0.0885824	0.119293
2020-2021	2	N270	B347	2.60525	2.682	21.166	42.0296	61.3247	78.7193	89.8817	95.4162	95.3965	86.9472		0.0300626	0.0300819	0.271936	0.758294	0.894363	0.921899	0.927053	0.928317	0.928708	0.928817		0.158358	0.189858	0.499311	0.586415	0.641394	0.684636	0.714956	0.737993	0.759274	0.779577		0.634854	0.65418	0.375675	0.265172	0.211438	0.198002	0.218687	0.261158	0.329127	0.425786		0.112128	0.123969
2020-2021	2	N270	B348	4.37804	4.40074	15.8014	32.2081	49.3785	66.5148	78.786	86.0619	88.3056	82.3296		0.0136185	0.0136187	0.16376	0.751295	0.840816	0.84855	0.849252	0.849348	0.849364	0.849367		0.205886	0.215345	0.447617	0.561221	0.63732	0.695382	0.733203	0.759454	0.781237	0.799348		0.689292	0.668768	0.385881	0.268324	0.200352	0.181968	0.211375	0.272141	0.367717	0.496262		0.133297	0.136732
2020-2021	2	N270	B349	10.8073	10.8139	19.4782	36.1383	56.5265	79.5803	98.2306	111.167	118.091	113.854		0.00366646	0.00367136	0.34476	0.831731	0.893483	0.901234	0.90226	0.90245	0.902496	0.902505		0.236711	0.242806	0.493954	0.615392	0.681602	0.722433	0.744281	0.757143	0.766287	0.772719		0.661838	0.66174	0.296339	0.197975	0.161584	0.168745	0.208255	0.267416	0.351808	0.462551		0.0463626	0.0575646
2020-2021	2	N270	B350	3.93016	4.02984	22.412	41.8558	59.6087	75.7104	86.3399	92.0598	93.038	86.5979		0.0390637	0.03923	0.379644	0.769668	0.884765	0.916022	0.923841	0.926286	0.927241	0.927586		0.241629	0.249246	0.485773	0.597452	0.66387	0.708838	0.735089	0.751717	0.764383	0.773991		0.644922	0.655195	0.328432	0.225372	0.18225	0.180719	0.211563	0.262468	0.338208	0.441044		0.146315	0.155896
2020-2021	2	N270	B351	1.30774	1.41181	22.6228	44.2751	62.8175	78.0695	86.502	89.2152	86.2296	75.2917		0.0238909	0.0238989	0.181635	0.650725	0.820843	0.855801	0.862057	0.863519	0.863951	0.864065		0.211449	0.218258	0.463546	0.591013	0.668314	0.720618	0.750859	0.769769	0.783957	0.794517		0.658537	0.660833	0.426513	0.287433	0.199848	0.162288	0.17637	0.225083	0.310628	0.433788		0.114464	0.12775
2020-2021	2	N270	B352	4.68981	4.74026	19.6645	37.2859	53.6852	68.3288	77.4431	81.5663	80.6993	72.4774		0.0149961	0.0149965	0.0402867	0.285606	0.587559	0.681105	0.696833	0.700033	0.70085	0.701031		0.270532	0.271673	0.42474	0.583419	0.692608	0.761491	0.795746	0.8139	0.825314	0.832216		0.68186	0.667515	0.591828	0.420481	0.281123	0.198031	0.188187	0.2298	0.321183	0.460301		0.103298	0.119692
2020-2021	2	N270	B353	17.4652	17.479	26.8308	41.6965	58.1677	75.446	88.5138	96.9126	100.573	96.0578		0.0185389	0.0185414	0.128019	0.598104	0.798109	0.83621	0.842265	0.84354	0.843881	0.843961		0.267772	0.269779	0.470781	0.603274	0.670139	0.70557	0.721686	0.729894	0.73496	0.738001		0.670093	0.662438	0.473257	0.319616	0.211564	0.157825	0.165528	0.215236	0.307916	0.442876		0.117639	0.129062
2020-2021	2	N270	B354	26.6787	26.679	29.3805	37.8537	51.0618	68.4228	83.8336	95.02	100.935	96.5406		0.0264516	0.0264517	0.0671098	0.506989	0.784494	0.825358	0.829811	0.83049	0.830624	0.830646		0.279038	0.28034	0.416374	0.544182	0.631901	0.689098	0.718823	0.735245	0.746001	0.752808		0.702777	0.671149	0.545603	0.372085	0.233538	0.156912	0.15798	0.213151	0.321612	0.479334		0.128314	0.137315
2020-2021	3	N270	C201	10.9392	11.0811	29.4468	47.3632	63.6236	78.7083	89.2596	95.7526	98.5369	95.1602		-0.0043251	-0.00432289	0.3785	0.8463	0.887528	0.891705	0.89217	0.892245	0.892261	0.892264		0.288774	0.298503	0.542638	0.642228	0.699688	0.738505	0.761404	0.776134	0.78757	0.796459		0.672479	0.663625	0.272474	0.176811	0.144133	0.156766	0.202413	0.267913	0.359371	0.476909		0.306348	0.307423
2020-2021	3	N270	C202	8.13846	8.16538	22.5056	44.0868	67.5693	92.0787	110.731	122.995	128.916	123.698		-0.0290675	-0.0273456	0.33471	0.649639	0.804321	0.877728	0.907238	0.920702	0.928174	0.932152		0.303545	0.306904	0.525791	0.657974	0.730521	0.773263	0.794761	0.806671	0.814626	0.819833		0.658099	0.661408	0.31054	0.199767	0.151665	0.149618	0.18448	0.242389	0.328426	0.444043		0.229661	0.241186
2020-2021	3	N270	C203	3.87222	3.98714	25.3903	47.7586	67.8627	85.7015	97.0626	102.706	102.772	94.3452		-0.00424721	-0.00408319	0.388424	0.817775	0.934068	0.963969	0.971166	0.973352	0.974183	0.974474		0.301201	0.306213	0.51588	0.626619	0.690916	0.732351	0.755229	0.76899	0.778944	0.786064		0.611514	0.644899	0.311489	0.221397	0.195293	0.203124	0.231504	0.271529	0.328471	0.407576		0.241804	0.242781
2020-2021	3	N270	C204	5.86492	5.99115	26.2044	46.4919	64.5472	80.5713	90.8907	96.2083	96.6999	89.7493		-0.00621213	-0.00616793	0.42025	0.871503	0.95074	0.965225	0.967884	0.968533	0.968734	0.968789		0.311609	0.314687	0.487733	0.599881	0.668933	0.713874	0.738373	0.752791	0.762944	0.76996		0.639727	0.653993	0.303024	0.205162	0.170496	0.176131	0.210333	0.261671	0.335524	0.434767		0.297193	0.297724
2020-2021	3	N270	C205	9.99012	10.0665	25.5588	42.7063	58.82	73.8751	84.2131	90.1954	92.0022	87.073		-0.0153258	-0.0151021	0.286412	0.704739	0.872082	0.926968	0.942492	0.947794	0.950035	0.950917		0.31398	0.315976	0.473052	0.602979	0.69088	0.749783	0.781732	0.800159	0.812772	0.821161		0.654134	0.660137	0.321641	0.218638	0.176146	0.176444	0.209982	0.264076	0.343711	0.450658		0.255545	0.256012
2020-2021	3	N270	C206	11.0929	11.1563	24.96	40.978	56.5967	71.8115	82.8729	89.9378	93.2597	90.1906		-0.00422638	-0.00422634	0.34098	0.887799	0.908459	0.909455	0.909513	0.909518	0.909519	0.909519		0.309556	0.31402	0.524014	0.634401	0.695531	0.733116	0.753021	0.764595	0.77271	0.778324		0.658409	0.66162	0.284764	0.182655	0.145291	0.152455	0.192357	0.252089	0.337413	0.4499		0.319059	0.319188
2020-2021	3	N270	C207	10.5994	10.6329	22.2696	37.4842	52.8453	67.9149	78.6737	85.1554	87.4325	82.7769		-0.00700472	-0.00700472	0.235441	0.827573	0.841533	0.841919	0.841933	0.841933	0.841933	0.841934		0.316494	0.319032	0.491375	0.611185	0.684185	0.730269	0.754515	0.768328	0.777746	0.784024		0.650664	0.659642	0.311402	0.198288	0.149102	0.14556	0.178418	0.234001	0.317326	0.430544		0.412141	0.412141
2020-2021	3	N270	C208	13.1069	13.1142	21.4032	36.7219	55.0916	75.5622	91.9242	103.139	108.988	105.009		-0.0104201	-0.0104101	0.219524	0.736693	0.870346	0.894272	0.8983	0.899206	0.899465	0.89953		0.310712	0.313813	0.486763	0.612789	0.699381	0.760773	0.796426	0.818345	0.83432	0.845717		0.647918	0.656167	0.352871	0.244361	0.193101	0.184478	0.211587	0.261364	0.337995	0.443379		0.266326	0.267876
2020-2021	3	N270	C209	10.1853	10.2756	26.5812	43.7563	59.4376	73.6853	83.1299	88.2634	89.2441	83.7024		-0.00620147	-0.00608191	0.474534	0.863926	0.936365	0.951585	0.954771	0.95564	0.955939	0.956032		0.326736	0.328826	0.518602	0.642996	0.707723	0.743114	0.759659	0.768271	0.773694	0.77702		0.634239	0.643523	0.290346	0.208959	0.18752	0.202468	0.240451	0.291589	0.361581	0.452731		0.273638	0.278342
2020-2021	3	N270	C210	7.19591	7.23336	21.6169	40.7358	60.0124	78.7412	91.8407	99.3892	101.412	94.5436		-0.0170695	-0.0169093	0.211284	0.611038	0.809861	0.881695	0.902772	0.910078	0.913194	0.914429		0.323215	0.323937	0.459402	0.613296	0.715434	0.775222	0.802716	0.816353	0.824419	0.828985		0.628728	0.651317	0.369655	0.261323	0.210569	0.199019	0.219728	0.260877	0.326299	0.419618		0.244725	0.248744
2020-2021	3	N270	C211	7.841	7.86496	20.7538	40.1908	61.3508	83.4339	100.228	111.253	116.541	111.771		-0.00320031	-0.00306684	0.499614	0.865485	0.929988	0.943417	0.946224	0.94699	0.947254	0.947336		0.296887	0.302983	0.554827	0.669028	0.728338	0.763673	0.782109	0.792768	0.800233	0.805406		0.626328	0.633637	0.28535	0.197656	0.16977	0.180294	0.217124	0.269477	0.342828	0.439195		0.272983	0.274624
2020-2021	3	N270	C212	7.26615	7.38172	24.4195	41.5417	57.1035	71.4067	81.1906	86.9251	88.8655	84.6522		-0.0128572	-0.0128532	0.334877	0.864657	0.930767	0.938734	0.939749	0.939932	0.939975	0.939983		0.248373	0.263531	0.540772	0.637391	0.693417	0.732513	0.756574	0.772725	0.785844	0.796602		0.657343	0.655737	0.290921	0.185872	0.143375	0.146652	0.185479	0.246235	0.334361	0.450761		0.345284	0.34556
2020-2021	3	N270	C213	5.02753	5.06634	18.5679	36.5241	54.9963	73.5542	87.2665	96.0418	100.031	95.8117		-0.00717675	-0.00717538	0.313013	0.841017	0.894819	0.900174	0.900753	0.900844	0.900863	0.900866		0.307387	0.314258	0.509584	0.619386	0.697503	0.75926	0.800299	0.829043	0.852963	0.872803		0.661075	0.662384	0.285742	0.18775	0.153446	0.162778	0.203662	0.263527	0.348196	0.45901		0.120463	0.125693
2020-2021	3	N270	C214	10.1802	10.1916	20.336	37.9072	58.352	80.7009	98.3367	110.326	116.535	112.253		0.0267247	0.0267947	0.543349	0.85526	0.895853	0.902883	0.904152	0.90446	0.904554	0.90458		0.284231	0.296654	0.579356	0.674499	0.724254	0.755753	0.773505	0.784571	0.792949	0.799309		0.637079	0.646859	0.276239	0.193485	0.173255	0.190417	0.230641	0.283879	0.356159	0.449913		0.278085	0.285343
2020-2021	3	N270	C215	16.1247	16.1308	24.6834	41.3099	61.7338	84.849	103.52	116.408	123.179	118.655		-0.0106132	-0.0105074	0.233351	0.64776	0.816877	0.868442	0.881851	0.886109	0.887788	0.888399		0.31751	0.319946	0.478794	0.604043	0.691209	0.752407	0.78726	0.808231	0.823167	0.833539		0.628158	0.650968	0.353497	0.249366	0.204296	0.197768	0.221328	0.263634	0.328916	0.4209		0.328399	0.328537
2020-2021	3	N270	C216	20.6815	20.7402	34.3701	50.4544	66.209	81.5649	92.6943	99.7398	102.929	99.5708		-0.00654058	-0.00633947	0.644373	0.92175	0.958916	0.96608	0.967516	0.967896	0.968023	0.968061		0.308834	0.313747	0.572406	0.677378	0.723759	0.747987	0.759345	0.765387	0.76931	0.771817		0.607579	0.642772	0.276438	0.206701	0.202618	0.22742	0.263065	0.303139	0.35396	0.421191		0.199433	0.24427
2020-2021	3	N270	C217	15.5243	15.5444	25.0659	38.693	53.0183	67.46	77.9906	84.465	86.8876	82.5424		-0.019425	-0.0193944	0.283041	0.781823	0.906651	0.931946	0.936796	0.938013	0.938399	0.938509		0.300647	0.304736	0.496967	0.617048	0.693763	0.746202	0.776213	0.794629	0.808118	0.817847		0.635557	0.65161	0.317462	0.23047	0.203277	0.212188	0.24506	0.291947	0.358097	0.446579		0.344291	0.344476
2020-2021	3	N270	C218	4.42408	4.48417	19.6251	37.4532	54.5726	70.7302	81.8403	88.1992	89.9354	84.2539		-0.0181897	-0.0181857	0.272571	0.784554	0.860566	0.870387	0.871699	0.871944	0.872003	0.872016		0.310518	0.314666	0.504619	0.616293	0.684712	0.730148	0.755645	0.771097	0.782312	0.790339		0.65862	0.660214	0.313035	0.210878	0.169261	0.171303	0.207232	0.264083	0.347009	0.457258		0.284646	0.287088
2020-2021	3	N270	C219	3.662	3.69421	16.9265	34.7057	52.6111	69.888	81.7962	88.4347	89.7902	82.7863		-0.0173757	-0.017192	0.17253	0.510816	0.703636	0.782537	0.807846	0.817187	0.821396	0.823166		0.259109	0.266057	0.51074	0.635735	0.711148	0.762098	0.791565	0.810011	0.823874	0.834215		0.678468	0.667038	0.391926	0.259918	0.180628	0.153296	0.177458	0.235721	0.331164	0.463019		0.210983	0.21885
2020-2021	3	N270	C220	11.9135	11.935	23.0176	39.019	55.7555	72.4169	84.2876	91.2498	93.255	87.2144		-0.0258266	-0.025735	0.148395	0.532418	0.756082	0.839978	0.864216	0.872393	0.875777	0.877072		0.307667	0.308908	0.449435	0.595955	0.704606	0.779	0.818698	0.840885	0.855482	0.864721		0.648872	0.657829	0.406729	0.280161	0.206888	0.179421	0.1962	0.242205	0.320241	0.432036		0.0734725	0.109861
2020-2021	3	N270	C221	25.9435	25.9817	37.1085	51.7382	67.1271	83.2354	95.9555	105.079	110.961	110.669		0.0314768	0.0315314	0.64414	0.940216	0.970537	0.975159	0.975912	0.97608	0.976127	0.976139		0.301654	0.308805	0.603211	0.687392	0.719961	0.735955	0.743213	0.747006	0.74944	0.750981		0.605825	0.634439	0.278841	0.19921	0.183848	0.201039	0.235221	0.278289	0.336129	0.413503		0.249776	0.264414
2020-2021	3	N270	C222	23.4744	23.4765	29.4612	43.4014	62.1363	84.6364	103.589	117.084	124.474	120.168		0.00794818	0.00796541	0.335223	0.813001	0.901897	0.91684	0.919342	0.919906	0.920068	0.920109		0.30154	0.306976	0.533585	0.649158	0.714524	0.755861	0.778376	0.79179	0.80142	0.808256		0.624235	0.652033	0.298491	0.207403	0.181831	0.192269	0.224721	0.269656	0.332705	0.418483		0.392053	0.392054
2020-2021	3	N270	C223	10.8319	10.8942	26.5526	45.2424	63.4659	81.0104	93.4382	100.96	103.762	98.7658		0.0550986	0.0552333	0.517226	0.850596	0.910593	0.923323	0.926028	0.926776	0.927037	0.92712		0.300248	0.309567	0.555482	0.657856	0.716698	0.756143	0.779209	0.793924	0.805252	0.813972		0.621118	0.636513	0.279125	0.194268	0.171767	0.185769	0.222485	0.272109	0.340393	0.430421		0.265126	0.268445
2020-2021	3	N270	C224	4.44798	4.52172	20.6876	39.1636	56.8497	73.6664	85.4629	92.5341	95.0897	90.2276		0.016843	0.0168474	0.424654	0.897048	0.944533	0.949965	0.950637	0.950755	0.950782	0.950787		0.290725	0.300457	0.569538	0.668865	0.720415	0.752318	0.769818	0.780448	0.788283	0.794048		0.655816	0.661404	0.274975	0.171115	0.134027	0.141944	0.182456	0.242613	0.328355	0.441582		0.106599	0.122825
2020-2021	3	N270	C225	3.49956	3.59055	22.7043	44.1377	64.4165	83.4766	96.6536	104.361	106.827	100.79		0.026028	0.0260319	0.511199	0.920297	0.951053	0.954219	0.954581	0.95464	0.954653	0.954655		0.272262	0.284368	0.555538	0.654156	0.708825	0.745024	0.766171	0.779724	0.790241	0.798433		0.641641	0.656361	0.262438	0.176185	0.157091	0.176471	0.21848	0.272992	0.346469	0.442047		0.380765	0.380856
2020-2021	3	N270	C226	14.2347	14.3037	30.6793	50.1935	69.422	88.272	102.028	110.829	114.959	111.102		0.0347698	0.034903	0.552429	0.864961	0.9135	0.923148	0.925106	0.925628	0.925804	0.925858		0.321235	0.329293	0.552535	0.65501	0.717269	0.760621	0.786664	0.803585	0.816801	0.827109		0.643915	0.65325	0.273324	0.187623	0.165992	0.183071	0.22434	0.279338	0.354226	0.451406		0.264534	0.265441
2020-2021	3	N270	C227	22.1682	22.2112	32.7664	45.6349	58.5457	71.4591	81.1352	87.5896	91.0536	89.2349		0.00218235	0.00228535	0.181394	0.56258	0.782487	0.865745	0.890134	0.898465	0.901954	0.903307		0.299331	0.300939	0.462874	0.604763	0.696913	0.754862	0.784342	0.800446	0.810926	0.81753		0.620054	0.648653	0.406279	0.285426	0.220227	0.195332	0.20717	0.243021	0.30573	0.399487		0.319889	0.320801
2020-2021	3	N270	C228	21.0316	21.0726	32.2313	46.2511	60.4815	74.8078	85.5764	92.7577	96.5794	94.4607		0.0580772	0.0581264	0.495705	0.871956	0.930244	0.940632	0.942523	0.942982	0.943124	0.943163		0.297892	0.302139	0.547478	0.66989	0.730398	0.764065	0.78047	0.789408	0.795317	0.799157		0.617262	0.645488	0.299143	0.208994	0.183382	0.193142	0.224577	0.268324	0.329886	0.413907		0.2745	0.28013
2020-2021	3	N270	C229	3.80535	3.83153	16.3403	34.0795	52.5141	70.8177	83.8646	91.5568	93.8664	87.4124		-0.0155572	-0.015505	0.1716	0.607169	0.821485	0.88784	0.904389	0.909399	0.911281	0.911928		0.31422	0.31688	0.485564	0.610803	0.694007	0.750534	0.782033	0.800739	0.813943	0.823049		0.641823	0.656476	0.399299	0.277822	0.210935	0.18758	0.204667	0.24823	0.321321	0.426429		0.114695	0.126933
2020-2021	3	N270	C230	0.496126	0.53311	14.5169	32.5563	50.1966	66.6831	77.5533	83.0996	83.2976	75.335		-0.00539498	-0.00535019	0.0906077	0.388974	0.652553	0.778638	0.818529	0.832335	0.838088	0.840289		0.239789	0.242977	0.485701	0.644425	0.732302	0.783444	0.808677	0.822386	0.831361	0.837099		0.673286	0.665768	0.489486	0.336469	0.227303	0.171733	0.177609	0.225613	0.316465	0.449439		0.108665	0.122148
2020-2021	3	N270	C231	-0.190029	-0.106484	18.6452	38.7882	56.6762	72.0271	81.134	84.8278	83.1403	73.6805		0.0222053	0.0223092	0.303069	0.678077	0.793923	0.824673	0.832105	0.834357	0.83521	0.835507		0.288438	0.295269	0.528633	0.635115	0.694651	0.732766	0.75397	0.766891	0.776394	0.783339		0.655167	0.660969	0.374434	0.249282	0.181122	0.160301	0.183173	0.234535	0.317919	0.434796		0.0518829	0.106253
2020-2021	3	N270	C232	0.846146	0.934797	17.734	34.9184	49.9299	62.7194	70.31	73.4432	72.1716	64.4946		0.0181894	0.0181924	0.24763	0.760319	0.852706	0.86509	0.866761	0.867075	0.867151	0.867167		0.304631	0.310118	0.538946	0.659451	0.729338	0.774351	0.799201	0.814147	0.824959	0.832695		0.640307	0.655476	0.365301	0.252158	0.196773	0.18366	0.206624	0.252645	0.3256	0.428194		0.101691	0.119009
2020-2021	3	N270	C233	4.78441	5.07824	27.3034	44.3337	57.974	69.222	76.006	79.1862	78.9631	73.5877		0.0627966	0.062807	0.489988	0.886367	0.928831	0.934368	0.935141	0.935292	0.935329	0.935338		0.266954	0.283607	0.541579	0.637631	0.699843	0.748063	0.78074	0.804544	0.825452	0.844132		0.608004	0.645616	0.319693	0.230814	0.205703	0.213129	0.239623	0.276792	0.329802	0.404405		0.212579	0.254878
2020-2021	3	N270	C234	15.2567	15.2837	25.8826	40.6489	56.2681	72.3682	84.6171	92.7924	97.037	94.3028		0.00199881	0.00208463	0.171437	0.552286	0.776187	0.860078	0.884201	0.8923	0.895635	0.896905		0.314394	0.317116	0.466808	0.586588	0.677321	0.747185	0.790449	0.818277	0.839302	0.854803		0.621443	0.649415	0.404646	0.290185	0.230605	0.209641	0.222873	0.258285	0.318885	0.408811		0.330902	0.330989
2020-2021	3	N270	C235	13.0927	13.2166	30.7616	48.3753	64.5173	79.5655	90.106	96.5735	99.2902	95.7812		0.00242423	0.0027414	0.327012	0.673641	0.793602	0.831994	0.843	0.846837	0.848496	0.849167		0.321109	0.330942	0.553346	0.65629	0.724391	0.77624	0.810124	0.83378	0.85356	0.870175		0.636403	0.654694	0.327541	0.226579	0.187065	0.187122	0.216493	0.263765	0.333802	0.429887		0.315488	0.315597
2020-2021	3	N270	C236	1.78014	1.94354	23.8428	44.6327	62.7879	78.7489	89.0019	94.3253	94.9391	88.2643		-0.00957794	-0.00937924	0.358038	0.76987	0.893018	0.927127	0.935813	0.938569	0.93966	0.940059		0.250515	0.258456	0.567291	0.68409	0.738737	0.769237	0.784464	0.793012	0.798858	0.802817		0.629689	0.652552	0.301576	0.213745	0.189525	0.201119	0.234779	0.280968	0.345296	0.431755		0.119763	0.12536
2020-2021	3	N270	C237	1.08489	1.66226	33.7417	56.4115	74.5979	90.0875	100.175	105.916	107.8	103.532		-0.0177951	-0.0170485	0.371362	0.735909	0.876514	0.92845	0.945365	0.951908	0.955028	0.956434		0.299239	0.30548	0.549843	0.658965	0.716104	0.750528	0.76869	0.779295	0.786793	0.792046		0.66774	0.665531	0.312796	0.198929	0.147215	0.143518	0.179474	0.240396	0.331314	0.452985		0.109116	0.129149
2020-2021	3	N270	C238	3.52191	3.65777	22.474	41.0811	57.9437	73.4671	84.1546	90.5194	92.8696	88.6595		0.00249145	0.00264586	0.380112	0.783935	0.890687	0.917807	0.924287	0.926245	0.926985	0.927243		0.305839	0.313367	0.517429	0.619039	0.685473	0.734643	0.765695	0.786659	0.803589	0.817248		0.632798	0.65449	0.302183	0.207517	0.177387	0.185355	0.218512	0.266409	0.33455	0.426765		0.120389	0.129298
2020-2021	3	N270	C239	3.5225	3.7032	24.365	43.4237	60.1949	75.3023	85.4968	91.4151	93.3814	88.971		0.00714392	0.00719028	0.315703	0.776315	0.895272	0.921145	0.92644	0.927843	0.928311	0.928453		0.292183	0.297522	0.493799	0.604835	0.676514	0.72732	0.75772	0.777187	0.792076	0.803356		0.611877	0.647763	0.321832	0.235776	0.212692	0.221612	0.248899	0.286354	0.339187	0.412939		0.110488	0.124252
2020-2021	3	N270	C240	1.21859	1.37098	23.7484	44.9739	63.0753	78.3509	87.447	91.3297	90.1128	81.3959		0.0263393	0.026443	0.521374	0.891643	0.953831	0.966186	0.968666	0.96932	0.969538	0.969604		0.278995	0.292474	0.535196	0.621716	0.672984	0.70943	0.732221	0.747718	0.760457	0.771037		0.582698	0.639467	0.285613	0.213606	0.21073	0.233115	0.261704	0.291601	0.328949	0.382081		0.0705906	0.111074
2020-2021	3	N270	C241	-0.82828	-0.736897	17.92	37.3622	54.4082	68.9039	77.4283	80.8265	79.1405	70.122		0.00874472	0.00882136	0.182394	0.584965	0.818258	0.903012	0.926703	0.934483	0.937623	0.938792		0.308558	0.309979	0.469428	0.615716	0.71101	0.770197	0.799785	0.815679	0.825851	0.83214		0.561859	0.630035	0.408154	0.30201	0.255421	0.236992	0.238897	0.253448	0.283562	0.33839		0.0242536	0.0945734
2020-2021	3	N270	C242	-1.59818	-1.54313	14.8336	34.6071	53.4606	70.8461	82.2496	88.1007	88.4349	80.3155		0.0533429	0.0533476	0.205494	0.681994	0.836855	0.864975	0.869546	0.870537	0.87081	0.870876		0.294878	0.299475	0.495605	0.608511	0.678333	0.725404	0.752244	0.768744	0.780887	0.789713		0.670554	0.66446	0.444007	0.299634	0.203886	0.160664	0.173885	0.225262	0.316572	0.447471		0.101334	0.120437
2020-2021	3	N270	C243	-2.11315	-2.03646	15.5368	35.1228	53.1772	69.452	79.9311	85.1872	85.3045	77.59		0.0526899	0.05269	0.106088	0.648014	0.810311	0.823462	0.824468	0.824585	0.824603	0.824605		0.305475	0.308638	0.466422	0.581954	0.665401	0.727902	0.766076	0.790524	0.809008	0.822704		0.681126	0.668346	0.524733	0.355902	0.227856	0.15773	0.157804	0.206533	0.303658	0.447613		0.1269	0.13285
2020-2021	3	N270	C244	-2.08267	-1.99303	17.7821	38.4159	56.2043	70.8645	78.9452	81.4879	78.5014	67.8379		0.0204117	0.0204274	0.149804	0.566802	0.791659	0.854905	0.868736	0.872469	0.873726	0.874108		0.302616	0.3056	0.480715	0.6158	0.711845	0.781392	0.822263	0.847526	0.865977	0.879138		0.656759	0.660712	0.453546	0.314959	0.224633	0.182824	0.192633	0.237313	0.318537	0.437192		0.104292	0.122819
2020-2021	3	N270	C245	-1.42124	-1.3038	26.7165	57.0493	83.8469	106.547	119.638	124.461	121.032	105.908		0.0371317	0.0371719	0.553119	0.908993	0.952176	0.958997	0.96013	0.960386	0.96046	0.960478		0.263949	0.276903	0.528104	0.630637	0.695895	0.744732	0.776473	0.798664	0.817328	0.833172		0.590635	0.642467	0.286724	0.219699	0.220223	0.245479	0.276171	0.307589	0.345981	0.399077		0.11258	0.126608
2020-2021	3	N270	C246	0.138054	0.20492	19.2514	41.2396	61.3454	78.9287	89.5169	93.9048	92.0866	81.3066		0.00119434	0.00137489	0.169362	0.49844	0.7167	0.816168	0.850102	0.863078	0.869085	0.87168		0.285213	0.288527	0.476306	0.611174	0.701996	0.76524	0.801436	0.823448	0.839345	0.850586		0.635382	0.654492	0.399645	0.278964	0.213437	0.190328	0.206172	0.247467	0.317257	0.418586		0.0888002	0.1164
2020-2021	3	N270	C247	0.043204	0.126709	19.8146	42.1263	62.9516	81.9928	94.5117	101.076	101.799	93.4846		0.0329022	0.0329335	0.344391	0.799547	0.901886	0.921926	0.925713	0.926655	0.926951	0.927035		0.314689	0.318851	0.512232	0.620426	0.683688	0.724197	0.746308	0.759443	0.76882	0.775422		0.621009	0.650824	0.325375	0.233566	0.204176	0.209547	0.237334	0.278163	0.337091	0.418878		0.0513556	0.106845
2020-2021	3	N270	C248	0.132093	0.272656	21.7149	43.2458	62.6398	80.2048	91.9254	98.457	100.058	93.8371		-0.00433374	-0.00423657	0.539561	0.897323	0.950257	0.960146	0.962044	0.962527	0.962683	0.962728		0.308353	0.309456	0.599128	0.706309	0.733333	0.742185	0.744987	0.746072	0.746594	0.746832		0.64662	0.658361	0.265786	0.169963	0.141879	0.155578	0.196719	0.253797	0.333054	0.437218		0.113892	0.124568
2020-2021	3	N270	C249	6.10781	6.18925	23.2921	42.5117	60.7405	77.9283	89.868	96.9151	99.2825	94.0257		-0.00468579	-0.00450934	0.528463	0.865835	0.923694	0.935968	0.938594	0.939325	0.939582	0.939664		0.312874	0.320252	0.567796	0.670361	0.724167	0.75712	0.774873	0.78545	0.793085	0.798563		0.638958	0.654123	0.281413	0.191659	0.166924	0.180787	0.219103	0.271422	0.343716	0.439083		0.252733	0.255456
2020-2021	3	N270	C250	3.7238	3.84573	23.9646	43.6646	60.5905	74.8646	83.2758	86.7208	85.2781	76.72		0.036704	0.0369162	0.517624	0.857978	0.926062	0.941874	0.945498	0.946565	0.94696	0.947094		0.305978	0.313675	0.562914	0.66074	0.710786	0.741	0.757133	0.766695	0.773571	0.77849		0.613996	0.645268	0.288107	0.210283	0.19725	0.215829	0.249888	0.291752	0.347386	0.421897		0.263888	0.276425
2020-2021	3	N270	C251	1.27269	1.36855	22.5805	44.9683	64.5137	80.9109	90.2562	93.5909	90.9345	79.8149		0.0119618	0.0121032	0.209953	0.578018	0.774903	0.849012	0.871188	0.878954	0.882291	0.883624		0.301775	0.304847	0.497102	0.623507	0.699152	0.746752	0.771889	0.786299	0.7962	0.802866		0.617326	0.647748	0.395152	0.279414	0.220304	0.200065	0.213701	0.249226	0.309794	0.39988		-0.0349882	0.0834005
2020-2021	3	N270	C252	-0.137889	-0.0440398	21.6525	44.1241	63.1139	78.2424	85.9976	87.6807	83.2859	70.7502		0.0204246	0.0205324	0.413912	0.834633	0.933313	0.956018	0.961031	0.962453	0.96296	0.963125		0.314984	0.316157	0.517389	0.663941	0.730401	0.761308	0.773779	0.779535	0.782777	0.784535		0.619708	0.649886	0.298889	0.212998	0.192049	0.205051	0.237321	0.280151	0.339226	0.419468		0.0784268	0.113809
2020-2021	3	N270	C253	-1.89382	-1.80201	18.2513	39.6353	58.5852	74.8404	84.4967	88.4396	86.7085	76.7671		0.0143157	0.0143193	0.161805	0.693603	0.881482	0.91527	0.920601	0.921726	0.922027	0.922098		0.323074	0.323631	0.476846	0.634613	0.716786	0.755708	0.770989	0.777772	0.781427	0.783308		0.647823	0.657918	0.429938	0.297834	0.217092	0.182683	0.195046	0.238654	0.31575	0.428099		0.128481	0.134438
2020-2021	3	N270	C254	-1.99576	-1.9332	14.4124	33.4368	51.3291	67.71	78.4265	83.9444	84.3289	76.8289		0.0882173	0.0882173	0.0891569	0.612889	0.844034	0.845508	0.845518	0.845518	0.845518	0.845518		0.295678	0.297642	0.456079	0.584663	0.669215	0.724476	0.753867	0.770583	0.781893	0.789332		0.688243	0.669107	0.597075	0.413153	0.261547	0.170632	0.159573	0.204698	0.30399	0.454757		0.128233	0.135231
[truncated: 18 more columns]
