# Supplementary material for: The Dissection of Nitrogen Response Traits Using Drone Phenotyping and Dynamic Phenotypic Analysis to Explore N Responsiveness and Associated Genetic Loci in Wheat
Source: Plant Phenomics. 2023 Dec 22;5:0128. doi: 10.34133/plantphenomics.0128 (PMC10750832; doi:10.34133/plantphenomics.0128)
Supplement: Supplementary 2 — Data S1 to S9 [file plantphenomics.0128.f2.zip › Data S3 - Phenotypic analysis of the six target traits.xlsx]

## Sheet: Sheet1
Data S3. Phenotypic changes between the application of jointing N and 25 days after the application (2019-2021 seasons)
DAF	Height Average				Coverage Average				3DCI Average				ASM Average				VARI Average				NDYI Average
	N0	N180	N270		N0	N180	N270		N0	N180	N270		ASM Average	N180	N270		N0	N180	N270		N0	N180	N270
130	36.5168	41.6916	42.7046		0.451576	0.659602	0.687421		0.626232	0.580246	0.562792		0.39171	0.250215	0.254485		0.620284	0.717467	0.751237		0.560864	0.358457	0.362574
131	37.317	42.8943	44.0013		0.467702	0.67544	0.703468		0.634572	0.586871	0.56892		0.384604	0.245158	0.248919		0.625714	0.723225	0.757436		0.56098	0.350318	0.354401
132	38.1191	44.1159	45.3192		0.483638	0.690541	0.718527		0.642771	0.593423	0.574936		0.377566	0.240257	0.243488		0.63054	0.728582	0.763228		0.561123	0.342228	0.346252
133	38.9217	45.3553	46.6572		0.499362	0.705395	0.732623		0.650821	0.599894	0.580836		0.370618	0.235521	0.238203		0.63474	0.73352	0.7686		0.561296	0.334221	0.338157
134	39.7233	46.6116	48.0141		0.514859	0.72002	0.745788		0.658715	0.606276	0.586614		0.363778	0.23096	0.233076		0.638296	0.738026	0.773536		0.561501	0.326328	0.330147
135	40.5224	47.8835	49.3886		0.530115	0.733243	0.758061		0.666446	0.612563	0.592268		0.357068	0.226582	0.228117		0.641193	0.742086	0.778024		0.561739	0.318585	0.322251
136	41.3177	49.1699	50.7795		0.54512	0.744866	0.76948		0.674009	0.618747	0.597796		0.350508	0.222399	0.223337		0.643418	0.745687	0.782053		0.562012	0.311026	0.314504
137	42.108	50.4694	52.1852		0.55987	0.755447	0.780089		0.681398	0.624824	0.603193		0.344119	0.218417	0.218748		0.644959	0.748817	0.785612		0.562322	0.303686	0.306937
138	42.892	51.7806	53.6042		0.576656	0.765198	0.789928		0.688609	0.630786	0.608457		0.337921	0.214647	0.21436		0.645812	0.751468	0.788691		0.562669	0.2966	0.299582
139	43.6687	53.1022	55.0351		0.586226	0.774182	0.799037		0.69582	0.63663	0.613752		0.331935	0.211097	0.210184		0.64597	0.753631	0.791283		0.563056	0.289803	0.292474
140	44.437	54.4326	56.476		0.595243	0.782442	0.807454		0.704002	0.642351	0.619953		0.326179	0.207775	0.206231		0.645435	0.755299	0.793379		0.56348	0.28333	0.285645
141	45.1962	55.7703	57.9252		0.603735	0.790021	0.815217		0.710655	0.647945	0.62481		0.320675	0.204691	0.20251		0.644208	0.756468	0.794976		0.563942	0.277215	0.279127
142	45.9454	57.1135	59.381		0.611719	0.796961	0.82236		0.717115	0.653409	0.629527		0.315441	0.201851	0.199031		0.642295	0.757132	0.796068		0.564437	0.271491	0.272952
143	46.6839	58.4606	60.8414		0.619187	0.803305	0.828917		0.723382	0.65874	0.634106		0.310497	0.199265	0.195804		0.639704	0.757291	0.796653		0.564962	0.266188	0.267151
144	47.4111	59.8098	62.3043		0.626093	0.809096	0.834926		0.729454	0.663936	0.638546		0.30586	0.196938	0.192838		0.636447	0.756944	0.796729		0.56551	0.261338	0.261753
145	48.1264	61.1593	63.7679		0.632401	0.814377	0.84042		0.735332	0.668995	0.642847		0.301549	0.194878	0.190142		0.632538	0.756092	0.796296		0.566079	0.256968	0.256788
146	48.8293	62.5072	65.23		0.63813	0.819186	0.845436		0.741015	0.673917	0.647009		0.29758	0.193091	0.187724		0.627995	0.754739	0.795356		0.566672	0.253104	0.252281
147	49.519	63.8516	66.6884		0.643336	0.823562	0.85001		0.746504	0.678699	0.651035		0.29397	0.191584	0.185593		0.622837	0.752888	0.79391		0.567302	0.24977	0.248257
148	50.195	65.1905	68.1409		0.648081	0.827541	0.854176		0.751801	0.683343	0.654925		0.290734	0.190363	0.183754		0.617087	0.750545	0.791964		0.56799	0.246987	0.24474
149	50.8567	66.5219	69.5853		0.652413	0.831156	0.857968		0.756908	0.687847	0.65868		0.287887	0.189432	0.182216		0.610768	0.747719	0.789523		0.568763	0.244775	0.241749
150	51.5032	67.8438	71.0192		0.656373	0.834437	0.861417		0.761826	0.692213	0.662304		0.285442	0.188797	0.180985		0.603909	0.744418	0.786592		0.569646	0.243147	0.239303
151	52.134	69.1541	72.4404		0.659995	0.837415	0.864554		0.766559	0.696441	0.665796		0.283413	0.188462	0.180066		0.596538	0.740652	0.783181		0.57065	0.242116	0.237417
152	52.748	70.4507	73.8465		0.663309	0.840116	0.867404		0.77111	0.700532	0.669161		0.281811	0.18843	0.179465		0.588685	0.736434	0.779299		0.571774	0.241692	0.236103
153	53.3446	71.7314	75.235		0.66634	0.842564	0.869994		0.775482	0.704488	0.6724		0.280647	0.188705	0.179186		0.580382	0.731776	0.774955		0.573003	0.241881	0.235372
154	53.9227	72.9942	76.6036		0.669113	0.844782	0.872347		0.779678	0.70831	0.675517		0.27993	0.18929	0.179234		0.571663	0.726693	0.770162		0.574316	0.242685	0.235231
155	54.4814	74.2368	77.9498		0.671649	0.846792	0.874485		0.783704	0.712	0.678513		0.279668	0.190186	0.179611		0.562562	0.721201	0.764931		0.575695	0.244103	0.235682
