# Supplementary material for: The Dissection of Nitrogen Response Traits Using Drone Phenotyping and Dynamic Phenotypic Analysis to Explore N Responsiveness and Associated Genetic Loci in Wheat
Source: Plant Phenomics. 2023 Dec 22;5:0128. doi: 10.34133/plantphenomics.0128 (PMC10750832; doi:10.34133/plantphenomics.0128)
Supplement: Supplementary 2 — Data S1 to S9 [file plantphenomics.0128.f2.zip › Data S4 - Training dataset for classifying N responseiveness.xlsx]

## Sheet: Sheet1
Data S4. Training dataset for random forest model.
N treatment	Wheat varieties	Height	Coverage	3DCI	ASM	VARI	NDYI	Classification
N0	CP02-F10	8.93767	3.32912	3.89335	-2.53018	-4.4537	0.345085	I
N0	WM108	7.37852	3.36732	3.59486	-1.69966	-5.78005	1.4715	I
N0	GH9	6.50714	7.0312	3.98087	-6.61458	-2.32479	0.122137	I
N0	YM25	8.68506	15.6847	5.4789	-6.76779	1.40816	-0.314599	I
N0	ZM5	9.32422	4.63394	4.3518	0.921926	-0.313256	0.564169	I
N0	BJ0601	6.17949	2.28059	4.27981	-3.31474	-4.87092	1.12922	I
N0	DM1301	8.96245	3.15641	2.93014	-3.53941	-7.40376	0.353544	I
N0	CP02-F10	13.0116	9.75495	6.29546	-8.27037	3.02393	0.0484621	I
N0	BJ0601	7.31777	3.92549	5.27463	-6.12626	-2.16288	0.866553	I
N0	ZM168	8.33628	11.2774	5.2004	-6.88449	4.36953	0.171012	I
N0	NZM1	8.59444	5.52125	3.57479	-4.43777	-4.65983	0.477149	I
N0	CP02-F10	11.6984	6.88956	5.5129	-7.39976	0.5109	0.0947041	I
N0	DM1301	13.2551	12.7285	4.94932	-8.61156	2.04271	0.015016	I
N0	PM108	5.34206	15.6089	5.25965	-8.63442	0.730025	-0.0870498	I
N0	TM108	9.96688	7.44615	4.40365	-9.41719	-1.79933	0.667196	I
N0	ZM4	8.17232	9.65283	4.56163	-5.26522	0.135594	0.417816	I
N0	ZM12	8.16123	3.29951	3.87814	-5.61041	-5.13569	0.249569	I
N0	GH9	4.53133	3.23634	2.28491	-1.32425	-7.05982	0.267918	I
N0	NZM1	13.3566	17.8722	6.40598	-8.75517	3.37022	0.143681	I
N0	AK58	4.96707	1.97388	3.16879	1.06661	-6.22881	1.29971	I
N0	BJ0601	5.03302	1.30957	3.37321	0.44641	-7.45748	1.50182	I
N0	NZM1	10.2045	8.48092	4.47622	-7.07359	-2.00613	0.301065	I
N0	ZM168	5.18811	2.92747	3.07495	-2.4703	-3.92263	0.429701	I
N0	DM1301	14.2495	18.717	5.64978	-8.69376	5.27786	0.0045353	I
N0	ZM9523	8.6648	6.22489	3.51528	-7.14289	-2.97508	1.23122	I
N0	PM108	3.74128	8.9134	3.5004	-6.38342	-4.2594	-7.3861	I
N0	YM25	4.63164	11.2681	4.66646	-5.93458	-1.11335	-0.172989	I
N0	WM108	13.736	27.8653	5.94234	-6.19578	5.97127	-1.16587	I
N0	PM108	5.34206	15.6089	5.25965	-8.63442	0.730025	-0.0870498	I
N0	ZM5	8.17627	3.02373	3.59779	2.38768	-3.39308	2.34019	I
N0	ZM5	10.3041	6.98363	5.18705	-0.565619	2.79523	-1.44301	I
N0	ZM09196	7.64353	5.01936	4.84501	-7.69307	-1.8138	0.186041	I
N0	YFM8	9.07329	13.0574	5.84426	-8.88311	2.63107	0.298376	I
N0	ZM12	11.2174	8.64356	5.42145	-9.07328	1.23083	0.0352092	I
N0	CP02-F10	11.6984	6.88956	5.5129	-7.39976	0.5109	0.0947041	I
N0	CP02-F10	10.3358	4.80417	4.68905	-5.50104	-2.0046	0.183116	I
N0	ZM12	12.6588	13.3906	6.1583	-9.3086	4.43548	0.0114964	I
N0	ZM9523	7.19052	3.43333	2.77158	-4.74509	-5.0876	1.56953	I
N0	YM25	0.171046	5.14568	3.1514	-2.096	-5.98221	0.230371	I
N0	WM108	9.01036	6.21115	4.21232	-3.60992	-2.90969	0.849665	I
N0	YFM8	5.90207	3.89588	3.3742	-2.4844	-3.9958	0.638327	I
N0	PM108	2.92267	6.70485	2.75253	-3.64324	-6.60188	7.3798	I
N0	TM108	8.46292	4.62833	3.56695	-8.22602	-3.93383	2.3691	I
N0	AK58	7.21111	4.94366	4.81358	-5.60707	-1.68985	0.877458	I
N0	DM1301	13.2551	12.7285	4.94932	-8.61156	2.04271	0.015016	I
N0	AK58	6.1092	3.14617	3.95307	-2.69239	-4.02237	1.05829	I
N0	WY2	9.46844	2.03452	3.96902	-6.10785	-6.07501	0.583585	I
N0	ZM09196	4.47478	1.59164	3.11536	-2.10751	-7.51916	0.720486	I
N0	CP02-F10	7.51454	2.30163	3.17085	1.24046	-6.76537	0.624163	I
N0	DM1301	10.5684	5.13913	3.54854	-6.13867	-4.40926	0.134682	I
N0	TM108	6.95298	3.06584	2.84686	-5.8102	-5.95985	3.17873	I
N0	ZM9523	11.1869	17.8638	5.31686	-9.09352	1.53345	0.587845	I
N0	TM108	12.9413	22.1973	6.32899	-9.41074	2.57524	-2.7586	I
N0	PM108	4.54943	11.8487	4.3512	-8.03232	-1.79388	-2.79254	I
N0	CP01-204	8.72894	7.4194	3.94351	-9.32666	-2.22786	0.170834	II
N0	KN9204	3.50284	4.41663	2.19438	-5.55751	-5.78758	0.381679	II
N0	YM16	9.90964	2.78929	5.2454	-7.90671	-1.60747	0.202433	II
N0	NMZ1019	10.6323	12.4252	4.22207	-11.4038	-2.12188	0.156781	II
N0	YFM5	7.12166	2.01093	2.70089	-2.87711	-7.22202	0.915797	II
N0	YFM5	12.5767	13.9833	5.84382	-8.93738	3.85305	0.460395	II
N0	WL1216	5.10908	1.76844	3.58855	-3.0535	-7.43038	0.473979	II
N0	ZM10	9.80334	6.27713	4.83093	-6.37361	-1.21916	0.00388686	II
N0	ZM10	8.49237	4.06737	4.06497	-4.23879	-3.7197	0.0153443	II
N0	CP02-63-1	6.45264	2.58549	3.44146	-4.62567	-5.65481	1.06755	II
N0	WL1216	9.34527	9.33105	5.60893	-10.0615	1.94737	0.0272736	II
N0	WL1216	8.09919	5.47555	4.94532	-9.06706	-1.33986	0.0778739	II
N0	CP01-204	10.0676	11.494	4.85436	-10.2388	0.652968	0.0974325	II
N0	LY098	8.91673	10.3466	4.79911	-10.8629	0.0773286	0.560654	II
N0	CP02-21	9.82267	7.24964	2.35531	-8.46055	-6.73969	0.200783	II
N0	YM16	12.9578	13.0974	6.7442	-8.48595	4.25119	0.0405334	II
N0	CP02-1	10.1309	13.1636	6.38703	-9.06969	3.70186	0.0658366	II
N0	P124	6.91176	4.81644	3.07458	-2.17079	-6.80041	0.395617	II
N0	CP02-63-1	5.27766	1.64955	2.65772	-1.22053	-8.26834	1.24955	II
N0	NMZ1019	7.49404	3.03453	2.73977	-7.09771	-7.48434	0.382085	II
N0	CP02-21	11.6007	14.6051	4.07451	-12.7364	-1.59642	0.0706476	II
N0	YFM5	10.0887	5.56763	4.1378	-7.87745	-1.83155	0.645407	II
N0	CP01-4	9.94349	15.5437	6.21939	-8.28243	3.45191	0.451497	II
N0	CP02-21	12.0165	19.5253	5.16787	-12.6818	1.19725	0.0427066	II
N0	KN9204	9.35294	9.23316	3.58697	-10.9745	-2.22852	0.17391	II
N0	SKM1	10.1571	13.1319	4.67285	-8.9477	-0.0868961	0.347668	II
N0	NM13	6.11704	4.79968	4.02923	-7.47016	-5.02277	0.912346	II
N0	CP20-2	7.47016	6.74462	3.99681	-8.53708	-4.62552	0.511583	II
N0	CP02-1	8.97393	8.04222	5.63396	-8.79674	0.995303	0.139942	II
N0	CP03-1	11.3273	5.98644	4.97785	-2.87234	1.33219	0.349334	II
N0	CP02-2	7.98637	3.21549	3.48512	-6.54103	-5.89821	0.884575	II
N0	P124	8.85135	9.35263	4.8483	-8.97583	-1.46721	0.0829496	II
N0	CP02-2	10.3341	9.6584	5.23326	-9.96711	-0.105261	0.590109	II
N0	CP20-2	9.69091	18.7545	5.45133	-11.0591	-0.0418052	-0.179766	II
N0	P14	10.8439	10.2552	5.08648	-7.99823	1.55762	0.0180869	II
N0	KN9204	12.3758	12.9815	4.50526	-11.4715	-0.394901	0.11931	II
N0	NM13	8.098	12.5719	5.94878	-10.3247	0.579515	0.565271	II
N0	CP01-204	8.72894	7.4194	3.94351	-9.32666	-2.22786	0.170834	II
N0	KN9204	3.50284	4.41663	2.19438	-5.55751	-5.78758	0.381679	II
N0	YM16	9.90964	2.78929	5.2454	-7.90671	-1.60747	0.202433	II
N0	NMZ1019	10.6323	12.4252	4.22207	-11.4038	-2.12188	0.156781	II
N0	YFM5	7.12166	2.01093	2.70089	-2.87711	-7.22202	0.915797	II
N0	NM13	8.96756	17.969	6.84386	-10.0431	3.42835	0.439606	II
N0	CP02-2	11.2229	15.6983	6.18079	-9.91582	2.87626	0.466336	II
N0	WM52	9.31578	29.0011	6.1614	-10.6567	3.6592	0.0332451	II
N0	XM32	8.52657	5.88037	3.21657	-8.12271	-3.64493	0.228872	II
N0	ZM10	11.9645	13.77	6.29028	-8.02608	3.84567	0.000186996	II
N0	KN9204	15.0528	17.6684	5.61909	-10.9558	1.446	0.0747986	II
N0	NMZ1019	9.11418	6.4174	3.43342	-10.0539	-4.87988	0.238201	II
N0	CP01-204	5.99234	2.88147	2.43862	-3.21497	-7.34984	0.47573	II
N0	CP02-1	5.08783	1.51387	3.19941	-1.17559	-6.89888	0.902641	II
N0	CP02-63-1	8.69783	5.94769	5.49687	-8.37256	0.0976029	0.773049	II
N0	LY098	7.44598	5.69076	3.82339	-9.93407	-2.72639	0.700694	II
N0	CP03-1	10.0536	3.60851	4.24093	-1.49119	-1.27732	0.447614	II
N0	CP03-1	12.4783	9.67446	5.71858	-4.02897	3.91128	0.24948	II
N0	CP03-1	8.68651	2.14393	3.55176	0.0369766	-3.84324	0.553116	II
N0	CP02-63-1	5.27766	1.64955	2.65772	-1.22053	-8.26834	1.24955	II
N0	NMZ1019	7.49404	3.03453	2.73977	-7.09771	-7.48434	0.382085	II
N0	CP02-21	11.6007	14.6051	4.07451	-12.7364	-1.59642	0.0706476	II
N0	YFM5	10.0887	5.56763	4.1378	-7.87745	-1.83155	0.645407	II
N0	CP01-4	9.94349	15.5437	6.21939	-8.28243	3.45191	0.451497	II
N0	CP02-21	12.0165	19.5253	5.16787	-12.6818	1.19725	0.0427066	II
N0	CP02-2	10.3341	9.6584	5.23326	-9.96711	-0.105261	0.590109	II
N0	CP02-1	7.73508	4.71139	4.79535	-7.47039	-1.71897	0.278848	II
N0	NM13	5.04303	2.77495	3.17975	-3.72998	-7.56308	1.18641	II
N0	KN9204	6.2993	6.42653	2.82291	-9.06998	-4.03359	0.252617	II
N0	XM32	11.2368	14.2744	4.50042	-10.1516	1.07871	0.0989073	II
N0	P14	9.37296	6.33186	4.37118	-7.03388	-1.42692	0.0510504	II
N0	WL1216	10.3588	15.2485	6.18821	-10.0194	5.14226	0.00869966	II
N0	LY098	4.48863	1.61388	2.30532	-3.37998	-8.03057	1.0935	II
N0	P14	10.8439	10.2552	5.08648	-7.99823	1.55762	0.0180869	II
N0	XM32	9.92409	9.41525	3.84782	-9.66187	-1.30253	0.145643	II
N0	CP01-4	9.14435	11.2041	5.25449	-7.87375	0.611394	0.605408	II
N0	CP01-204	8.72894	7.4194	3.94351	-9.32666	-2.22786	0.170834	II
N0	KN9204	3.50284	4.41663	2.19438	-5.55751	-5.78758	0.381679	II
N0	YM16	9.90964	2.78929	5.2454	-7.90671	-1.60747	0.202433	II
N0	NMZ1019	10.6323	12.4252	4.22207	-11.4038	-2.12188	0.156781	II
N0	YFM5	7.12166	2.01093	2.70089	-2.87711	-7.22202	0.915797	II
N0	NM13	8.96756	17.969	6.84386	-10.0431	3.42835	0.439606	II
N0	CP02-2	11.2229	15.6983	6.18079	-9.91582	2.87626	0.466336	II
N0	WM52	9.31578	29.0011	6.1614	-10.6567	3.6592	0.0332451	II
N0	XM32	8.52657	5.88037	3.21657	-8.12271	-3.64493	0.228872	II
N0	ZM10	11.9645	13.77	6.29028	-8.02608	3.84567	0.000186996	II
N0	KN9204	15.0528	17.6684	5.61909	-10.9558	1.446	0.0747986	II
N0	NMZ1019	9.11418	6.4174	3.43342	-10.0539	-4.87988	0.238201	II
N0	CP01-204	5.99234	2.88147	2.43862	-3.21497	-7.34984	0.47573	II
N0	CP02-1	5.08783	1.51387	3.19941	-1.17559	-6.89888	0.902641	II
N0	CP02-63-1	8.69783	5.94769	5.49687	-8.37256	0.0976029	0.773049	II
N0	LY098	7.44598	5.69076	3.82339	-9.93407	-2.72639	0.700694	II
N0	CP03-1	10.0536	3.60851	4.24093	-1.49119	-1.27732	0.447614	II
N0	CP03-1	12.4783	9.67446	5.71858	-4.02897	3.91128	0.24948	II
N0	CP03-1	8.68651	2.14393	3.55176	0.0369766	-3.84324	0.553116	II
N0	CP02-63-1	5.27766	1.64955	2.65772	-1.22053	-8.26834	1.24955	II
N0	NMZ1019	7.49404	3.03453	2.73977	-7.09771	-7.48434	0.382085	II
N0	CP02-21	11.6007	14.6051	4.07451	-12.7364	-1.59642	0.0706476	II
N0	YFM5	10.0887	5.56763	4.1378	-7.87745	-1.83155	0.645407	II
N0	CP01-4	9.94349	15.5437	6.21939	-8.28243	3.45191	0.451497	II
N0	CP02-21	12.0165	19.5253	5.16787	-12.6818	1.19725	0.0427066	II
N0	NN06Y86	8.33994	15.1566	3.8952	-5.19107	1.77158	0.619663	III
N0	CP20-1	6.34894	3.4551	2.9374	-1.33761	-6.31317	0.725939	III
N0	NN06Y86	9.5449	21.1771	5.05637	-5.6242	4.33719	0.466571	III
N0	SM3	7.08235	3.47553	2.55016	-3.51499	-8.3432	0.847361	III
N0	NM26	5.91454	2.39601	2.76428	-1.85898	-7.34219	1.66156	III
N0	HM6	6.17517	4.16478	3.8741	-1.39864	-3.76644	0.703669	III
N0	YM20	8.3031	2.93804	4.12036	-9.38018	-4.59681	0.314545	III
N0	SM3	8.65749	5.669	3.20435	-6.08651	-5.18778	0.480141	III
N0	SX6	9.261	5.47297	3.01916	-5.19036	-0.996136	1.06832	III
N0	NN06Y86	4.69599	4.71223	2.08584	-0.242815	-5.85739	1.10747	III
N0	ZM11	9.67398	4.7973	3.98964	-5.67459	-3.99778	0.733525	III
N0	ZM8	10.6135	13.9134	5.04689	-8.06309	0.992927	0.194063	III
N0	SM3	10.1993	9.03779	3.9605	-7.59171	-1.83093	0.277617	III
N0	SM553	10.5362	9.09602	3.77041	-10.3697	-1.32871	0.741771	III
N0	SM3	8.65749	5.669	3.20435	-6.08651	-5.18778	0.480141	III
N0	SX6	9.261	5.47297	3.01916	-5.19036	-0.996136	1.06832	III
N0	NN06Y86	4.69599	4.71223	2.08584	-0.242815	-5.85739	1.10747	III
N0	ZM11	9.67398	4.7973	3.98964	-5.67459	-3.99778	0.733525	III
N0	ZM8	10.6135	13.9134	5.04689	-8.06309	0.992927	0.194063	III
N0	SM3	10.1993	9.03779	3.9605	-7.59171	-1.83093	0.277617	III
N0	SM553	10.5362	9.09602	3.77041	-10.3697	-1.32871	0.741771	III
N0	YM158	11.0242	24.5829	6.19809	-10.2997	2.38691	0.0219255	IV
N0	YM158	11.0242	24.5829	6.19809	-10.2997	2.38691	0.0219255	IV
N0	HM30	7.77968	18.6476	3.48431	-7.62192	-2.91513	0.807487	IV
N0	HM30	8.76117	30.1386	4.50137	-8.83338	-0.574881	0.673353	IV
N0	HM30	6.72307	5.30781	2.66345	-5.19008	-5.17711	0.954907	IV
N0	YM158	9.73928	17.149	5.19302	-10.6484	-0.469549	0.0528402	IV
N0	HM30	5.60902	2.46517	2.0154	-1.57094	-7.29469	1.13959	IV
N0	YM158	11.0242	24.5829	6.19809	-10.2997	2.38691	0.0219255	IV
N0	HM30	7.77968	18.6476	3.48431	-7.62192	-2.91513	0.807487	IV
N0	HM30	8.76117	30.1386	4.50137	-8.83338	-0.574881	0.673353	IV
N0	HM30	6.72307	5.30781	2.66345	-5.19008	-5.17711	0.954907	IV
N0	YM158	9.73928	17.149	5.19302	-10.6484	-0.469549	0.0528402	IV
N0	HM30	5.60902	2.46517	2.0154	-1.57094	-7.29469	1.13959	IV
N0	YM158	11.0242	24.5829	6.19809	-10.2997	2.38691	0.0219255	IV
N0	HM30	7.77968	18.6476	3.48431	-7.62192	-2.91513	0.807487	IV
N0	HM30	8.76117	30.1386	4.50137	-8.83338	-0.574881	0.673353	IV
N0	HM30	6.72307	5.30781	2.66345	-5.19008	-5.17711	0.954907	IV
N0	YM158	9.73928	17.149	5.19302	-10.6484	-0.469549	0.0528402	IV
N0	HM30	5.60902	2.46517	2.0154	-1.57094	-7.29469	1.13959	IV
N0	HM30	7.77968	18.6476	3.48431	-7.62192	-2.91513	0.807487	IV
N0	HM30	8.76117	30.1386	4.50137	-8.83338	-0.574881	0.673353	IV
N0	HM30	6.72307	5.30781	2.66345	-5.19008	-5.17711	0.954907	IV
N0	YM158	9.73928	17.149	5.19302	-10.6484	-0.469549	0.0528402	IV
N0	HM30	5.60902	2.46517	2.0154	-1.57094	-7.29469	1.13959	IV
N0	HM30	6.72307	5.30781	2.66345	-5.19008	-5.17711	0.954907	IV
N0	YM158	9.73928	17.149	5.19302	-10.6484	-0.469549	0.0528402	IV
N0	HM30	5.60902	2.46517	2.0154	-1.57094	-7.29469	1.13959	IV
N0	YM158	5.60245	2.35213	2.69073	-4.25254	-8.5835	0.543479	IV
N0	YM158	8.39965	9.68632	4.24143	-10.0231	-3.29745	0.12269	IV
N0	YM158	7.01728	4.83971	3.40086	-7.99525	-6.02745	0.26805	IV
N0	YM158	11.0242	24.5829	6.19809	-10.2997	2.38691	0.0219255	IV
N0	HM30	7.77968	18.6476	3.48431	-7.62192	-2.91513	0.807487	IV
N0	HM30	8.76117	30.1386	4.50137	-8.83338	-0.574881	0.673353	IV
N0	HM30	6.72307	5.30781	2.66345	-5.19008	-5.17711	0.954907	IV
N0	YM158	9.73928	17.149	5.19302	-10.6484	-0.469549	0.0528402	IV
N180	CP02-1	9.74398	1.52762	4.18935	-2.12195	-2.0415	-3.02124	I
N180	ZM168	11.3035	2.43376	4.05316	-4.85378	0.529315	-9.18279	I
N180	YM20	12.6494	1.75581	4.31294	-6.5524	0.527515	-11.3775	I
N180	HM6	8.2632	0.727781	3.36039	3.27032	-2.90299	2.40247	I
N180	SX6	8.51689	1.00133	2.19956	1.5695	-2.63541	-2.50172	I
N180	WM108	10.4654	0.98897	4.17675	0.997303	-2.2775	-1.38782	I
N180	ZM168	12.4403	4.3386	4.86988	-7.47375	2.06441	-11.5458	I
N180	LY098	8.79341	1.26545	3.87804	0.097196	-2.52458	-2.55613	I
N180	ZM8	13.1124	10.5557	5.39386	-9.67087	4.37101	-10.3294	I
N180	LY098	10.0852	2.19945	4.65957	-2.89855	-0.718689	-6.82812	I
N180	LY098	11.2885	3.78771	5.45664	-5.50051	1.11689	-9.1868	I
N180	ZM9523	9.24871	1.00546	3.28558	1.61949	-1.28029	-2.05257	I
N180	CP02-63-1	9.94443	0.360263	3.08914	1.36498	-2.51633	1.60715	I
N180	CP20-2	14.7482	5.37035	5.75864	-5.81568	1.26753	-11.5083	I
N180	BJ0601	13.1867	9.42154	4.94347	-9.25805	2.95715	-13.1337	I
N180	ZM9523	10.6263	1.7131	3.89407	-2.19841	-0.0508597	-5.70681	I
N180	BJ0601	10.1098	2.43479	3.25346	-2.73887	-2.74317	-2.57815	I
N180	ZM12	10.1476	1.32991	3.37994	-3.36253	-1.80788	-1.54579	I
N180	CP02-1	12.9192	7.72406	6.35977	-9.23408	3.9556	-10.0194	I
N180	TM108	14.7499	5.70436	5.26651	-8.25895	2.57875	-13.8118	I
N180	ZM8	11.0612	4.40246	4.13748	-5.42714	1.13199	-9.64797	I
N180	SX6	10.0069	1.71579	2.75124	-1.30166	-1.16569	-8.54562	I
N180	SX6	11.4081	2.93326	3.4056	-3.88666	0.340022	-12.076	I
N180	TM108	12.0595	1.91165	3.97009	-3.69092	-0.438034	-8.82046	I
N180	BJ0601	11.2937	3.911	3.80495	-5.91809	-0.86306	-8.51062	I
N180	GH9	12.842	4.40082	4.97145	-6.62301	-0.0831959	-12.6652	I
N180	ZM168	8.73466	0.743912	2.63424	2.34721	-2.54883	2.02002	I
N180	YFM8	12.7636	12.8809	5.78595	-11.6533	5.25788	-9.02849	I
N180	TM108	15.7483	9.80625	5.88243	-9.30257	4.01521	-13.0176	I
N180	TM108	13.5063	3.29735	4.61562	-6.4083	1.08204	-12.7107	I
N180	HM6	11.927	3.80973	5.89482	-4.27503	1.08246	-8.75004	I
N180	ZM4	9.82903	3.08003	3.57231	-3.47988	-0.723744	-7.36358	I
N180	ZM168	10.0596	1.34904	3.29654	-1.47306	-1.02185	-4.43978	I
N180	CP20-2	10.0335	0.763885	3.11313	0.420039	-2.94227	-2.60287	I
N180	ZM9523	11.9651	2.91424	4.5386	-5.30942	1.18612	-7.95426	I
N180	GH9	9.59023	1.66125	3.52691	1.00968	-2.7425	-3.24542	I
N180	ZM12	11.4731	2.36645	4.06505	-8.56587	-0.221937	-6.66457	I
N180	BJ0601	12.3319	6.15823	4.3788	-8.08977	1.05562	-12.1355	I
N180	SX6	13.8256	8.28386	4.96441	-7.4578	3.27147	-12.7171	I
N180	TM108	10.4518	1.11594	3.3603	-0.243239	-1.94563	-2.22148	I
N180	YM20	11.2449	0.939413	3.48433	-3.29695	-1.15025	-6.81455	I
N180	LY098	7.4359	0.724629	3.15847	3.15603	-4.2502	2.75758	I
N180	TM108	15.7483	9.80625	5.88243	-9.30257	4.01521	-13.0176	I
N180	TM108	13.5063	3.29735	4.61562	-6.4083	1.08204	-12.7107	I
N180	HM6	11.927	3.80973	5.89482	-4.27503	1.08246	-8.75004	I
N180	ZM4	9.82903	3.08003	3.57231	-3.47988	-0.723744	-7.36358	I
N180	ZM168	10.0596	1.34904	3.29654	-1.47306	-1.02185	-4.43978	I
N180	CP20-2	10.0335	0.763885	3.11313	0.420039	-2.94227	-2.60287	I
N180	ZM9523	11.9651	2.91424	4.5386	-5.30942	1.18612	-7.95426	I
N180	GH9	9.59023	1.66125	3.52691	1.00968	-2.7425	-3.24542	I
N180	ZM12	11.4731	2.36645	4.06505	-8.56587	-0.221937	-6.66457	I
N180	BJ0601	12.3319	6.15823	4.3788	-8.08977	1.05562	-12.1355	I
N180	SX6	13.8256	8.28386	4.96441	-7.4578	3.27147	-12.7171	I
N180	TM108	10.4518	1.11594	3.3603	-0.243239	-1.94563	-2.22148	I
N180	YM20	11.2449	0.939413	3.48433	-3.29695	-1.15025	-6.81455	I
N180	LY098	7.4359	0.724629	3.15847	3.15603	-4.2502	2.75758	I
N180	CP02-63-1	14.5404	2.73016	4.42866	-9.15087	2.37275	-14.2344	I
N180	CP02-1	11.9825	4.59299	5.68031	-7.78734	1.9813	-9.59701	I
N180	GH9	14.3448	7.01703	5.6832	-9.02441	1.26913	-13.5876	I
N180	SX6	12.6923	4.97397	4.15357	-5.96827	1.83499	-13.2217	I
N180	ZM4	11.0176	4.68006	4.22254	-7.24205	1.15058	-11.5639	I
N180	ZM168	13.4378	7.55611	5.68456	-9.24194	3.54196	-11.9182	I
N180	CP02-1	11.9825	4.59299	5.68031	-7.78734	1.9813	-9.59701	I
N180	LY098	12.3747	6.4156	6.20365	-7.50064	2.93174	-9.74397	I
N180	HM6	13.0085	6.43209	6.69914	-6.3059	2.38757	-9.73237	I
N180	KN9204	9.59015	4.89711	3.34983	-4.37088	-0.413289	-9.86148	I
N180	SX6	12.6923	4.97397	4.15357	-5.96827	1.83499	-13.2217	I
N180	YFM8	8.31669	1.98134	2.99357	-1.29616	-3.14318	-1.16523	I
N180	BJ0601	8.81323	1.49596	2.74588	1.1449	-4.52832	4.00032	I
N180	YFM8	11.8504	8.30528	5.06892	-10.9211	3.27905	-9.37701	I
N180	CP02-1	8.4949	0.868324	3.48649	1.69697	-3.98809	2.46666	I
N180	CP02-63-1	13.1097	1.35984	3.97259	-6.7001	0.738197	-11.7358	I
N180	WM108	11.5901	1.70256	4.78384	-2.52204	-0.45935	-9.65651	I
N180	GH9	11.249	2.71678	4.23526	-3.16426	-1.43201	-9.25504	I
N180	YM20	15.1996	6.23393	6.16703	-9.87542	3.85463	-13.0214	I
N180	CP02-1	10.9145	2.66721	4.936	-5.39743	-0.0348359	-7.32567	I
N180	ZM8	8.66548	1.68514	2.92926	2.56945	-2.15458	-0.811431	I
N180	CP20-2	16.1759	9.78156	6.68804	-7.01071	2.65104	-10.8527	I
N180	ZM9523	14.4706	8.18429	5.79647	-8.77109	3.56871	-8.75432	I
N180	HM6	9.53703	1.27258	4.15708	0.731746	-1.59338	-2.42242	I
N180	ZM12	13.8968	7.34935	5.50347	-13.4029	2.9337	-11.1142	I
N180	KN9204	8.14082	3.18389	2.67242	-1.46214	-1.32425	-6.08681	I
N180	HM6	10.7635	2.21363	5.02098	-1.86496	-0.25481	-6.33008	I
N180	ZM09196	10.2824	3.09963	5.11474	-7.3398	2.18791	-11.1856	I
N180	CP02-63-1	14.5404	2.73016	4.42866	-9.15087	2.37275	-14.2344	I
N180	ZM4	8.55727	2.01153	2.96925	1.16321	-2.57074	-0.973648	I
N180	GH9	14.3448	7.01703	5.6832	-9.02441	1.26913	-13.5876	I
N180	ZM8	12.1418	6.92154	4.78042	-8.09594	2.77002	-10.7849	I
N180	ZM8	9.8957	2.74234	3.50979	-1.72911	-0.517621	-6.26987	I
N180	ZM12	12.7297	4.19489	4.78726	-11.9001	1.36715	-9.89906	I
N180	CP02-63-1	13.1097	1.35984	3.97259	-6.7001	0.738197	-11.7358	I
N180	WM108	11.5901	1.70256	4.78384	-2.52204	-0.45935	-9.65651	I
N180	CP02-63-1	13.1097	1.35984	3.97259	-6.7001	0.738197	-11.7358	I
N180	WM108	11.5901	1.70256	4.78384	-2.52204	-0.45935	-9.65651	I
N180	PM108	9.91262	4.19648	3.61779	-2.46396	-3.93817	-2.13799	II
N180	XM32	11.6803	4.59852	4.98784	-8.18036	0.807003	-8.55706	II
N180	SM8	12.6167	10.4027	5.40408	-9.86403	2.44739	-14.0016	II
N180	PM108	11.6223	6.13533	4.33778	-5.5436	-1.98392	-6.27875	II
N180	SM8	8.82876	2.90947	3.57459	-0.976475	-3.186	-4.81677	II
N180	NN06Y86	10.0271	1.70572	3.38348	0.680938	-3.57362	0.0419265	II
N180	NN06Y86	14.7059	7.93934	5.07143	-7.35911	2.67413	-16.5788	II
N180	PM108	16.2661	16.8638	6.53045	-9.1244	4.08438	-8.19464	II
N180	WY2	10.1021	2.63624	4.17134	-5.1604	-2.66593	-9.04953	II
N180	PM108	14.825	12.4026	5.85207	-8.78149	2.11116	-9.0624	II
N180	WY2	11.3322	4.35715	5.06118	-8.88697	-0.653021	-12.9428	II
N180	SM3	13.4112	2.01961	4.04251	-3.20068	1.3381	-9.33457	II
N180	NN06Y86	16.1255	12.685	5.5962	-8.74376	4.67427	-15.5164	II
N180	P124	15.5183	12.9366	4.69749	-14.2625	1.56022	-13.4262	II
N180	SM8	11.4656	6.95705	4.80645	-7.98662	0.560351	-13.7218	II
N180	SM8	10.1938	4.53622	4.18337	-4.95898	-1.34049	-10.803	II
N180	SM3	10.0914	0.571855	2.87942	2.7085	-3.22145	2.15963	II
N180	WY2	12.4244	7.08208	5.98531	-11.11	1.3988	-13.8841	II
N180	P124	11.204	4.45851	2.51196	-4.89225	-2.10256	-6.99866	II
N180	P124	16.5975	17.3861	5.6672	-14.0245	2.75766	-11.985	II
N180	NN06Y86	11.6366	2.88152	3.93524	-2.49362	-1.51816	-9.31248	II
N180	SM3	11.7851	1.06863	3.4317	-0.319822	-0.964693	-4.52821	II
N180	XM32	13.1783	7.86509	5.8043	-9.34352	1.80656	-9.1966	II
N180	SM3	14.9431	3.83412	4.68874	-5.63685	3.60056	-11.4615	II
N180	SM3	14.9431	3.83412	4.68874	-5.63685	3.60056	-11.4615	II
N180	XM32	10.1641	2.75512	4.1891	-6.1516	-0.197313	-6.34467	II
N180	P124	14.2326	9.28451	3.83219	-13.1462	0.337494	-13.6093	II
N180	PM108	13.2675	8.8261	5.0992	-7.64692	0.0602208	-8.61227	II
N180	WY2	8.76775	1.58048	3.36917	-0.20548	-4.5211	-2.23298	II
N180	P124	12.782	6.49058	3.10514	-10.0987	-0.890075	-11.664	II
N180	WY2	13.3387	11.1969	6.85938	-12.0135	3.36833	-12.8495	II
N180	SM8	13.6156	15.0016	5.92843	-10.7018	4.24978	-12.6554	II
N180	SM3	14.9431	3.83412	4.68874	-5.63685	3.60056	-11.4615	II
N180	XM32	10.1641	2.75512	4.1891	-6.1516	-0.197313	-6.34467	II
N180	P124	14.2326	9.28451	3.83219	-13.1462	0.337494	-13.6093	II
N180	PM108	13.2675	8.8261	5.0992	-7.64692	0.0602208	-8.61227	II
N180	WY2	8.76775	1.58048	3.36917	-0.20548	-4.5211	-2.23298	II
N180	P124	12.782	6.49058	3.10514	-10.0987	-0.890075	-11.664	II
N180	WY2	13.3387	11.1969	6.85938	-12.0135	3.36833	-12.8495	II
N180	SM8	13.6156	15.0016	5.92843	-10.7018	4.24978	-12.6554	II
N180	CP03-1	14.3354	3.36049	5.48164	-2.7013	3.01963	-11.0513	III
N180	AK58	10.3049	6.80777	5.25304	-8.37557	1.12791	-8.53685	III
N180	SKM1	15.4795	17.5508	5.37822	-9.35323	1.19981	-8.09327	III
N180	CP03-1	9.36267	0.572636	3.4063	5.61405	-2.19442	3.12059	III
N180	CP01-204	13.5471	4.23129	5.18066	-9.18316	2.07224	-10.4745	III
N180	AK58	10.3049	6.80777	5.25304	-8.37557	1.12791	-8.53685	III
N180	CP20-1	10.2263	2.11892	3.95612	-3.30859	-0.73353	-4.84611	III
N180	CP03-1	12.6867	1.875	4.78784	-0.0808953	1.28473	-8.49179	III
N180	CP01-204	14.8569	7.85395	5.93679	-10.4832	3.64387	-10.6253	III
N180	YFM6	11.6936	1.6537	2.9865	-1.93103	-3.14366	-3.96829	III
N180	NZM1	13.4793	14.3402	5.78378	-8.23926	4.6722	-9.52995	III
N180	SKM1	12.2385	5.54449	3.10408	-3.92389	-2.38038	-3.37317	III
N180	HM30	12.854	4.88718	3.85757	-11.3846	-1.89359	-10.9407	III
N180	HM30	9.47773	1.90823	2.6501	-4.64985	-5.367	1.41335	III
N180	AK58	7.80111	2.84169	3.84782	-2.68872	-0.819602	-3.93178	III
N180	CP01-4	9.09671	2.86462	3.75466	-3.87791	-1.5221	-6.57483	III
N180	HM30	11.1769	3.05072	3.22229	-8.92375	-3.69297	-5.79038	III
N180	YM158	13.1087	1.34728	4.3103	-3.72146	-2.14106	-2.59318	III
N180	SKM1	13.6027	8.25715	3.804	-6.79435	-1.20719	-6.35397	III
N180	YFM6	14.4039	4.53104	4.52254	-9.44117	0.926712	-10.7558	III
N180	SKM1	15.4795	17.5508	5.37822	-9.35323	1.19981	-8.09327	III
N180	CP20-1	7.76175	0.698902	2.77551	3.31909	-4.12449	3.81824	III
N180	SM553	13.7737	5.55628	3.53904	-11.2069	-1.31033	-9.54207	III
N180	NMZ1019	10.8367	1.81006	3.39474	-5.72261	-1.23637	-5.4406	III
N180	NZM1	8.85165	2.73061	3.29439	-0.441495	-4.39247	0.653203	III
N180	ZM10	9.72184	1.2257	4.24503	-3.96056	-0.722718	-3.61666	III
N180	NZM1	10.1615	4.27042	3.91734	-3.31193	-2.16641	-4.89125	III
N180	CP03-1	9.36267	0.572636	3.4063	5.61405	-2.19442	3.12059	III
N180	CP02-21	12.0134	8.10061	4.13988	-8.14062	0.0898887	-10.7039	IV
N180	DM1301	10.1875	3.2298	3.75491	-4.78605	1.62977	-8.87468	IV
N180	YM25	12.991	4.09515	4.60663	-8.01298	-0.855051	-8.85039	IV
N180	YFM5	11.7652	1.57273	4.29334	-4.30313	0.404005	-6.59626	IV
N180	DM1301	11.2689	5.25365	4.58691	-7.75767	3.6554	-10.7029	IV
N180	CP02-21	14.5456	15.8831	5.76512	-11.4979	2.62833	-12.0001	IV
N180	CP02-21	10.5983	5.46841	3.38282	-4.4009	-1.18632	-6.73583	IV
N180	YFM5	10.432	0.888323	3.75169	0.277476	-1.29035	-1.78891	IV
N180	YFM5	12.9895	2.7992	4.82473	-7.9854	2.0949	-9.46459	IV
N180	YM25	15.9643	10.6026	6.47079	-10.5035	3.48225	-12.7586	IV
N180	WL1216	13.0317	11.0022	6.07518	-9.75473	3.63551	-12.695	IV
N180	WL1216	7.08364	1.44365	2.8327	0.0476144	-2.10198	-0.667333	IV
N180	DM1301	7.83556	1.18508	2.4163	3.13652	-2.54908	1.13363	IV
N180	ZM11	12.5609	2.77166	4.28804	-9.42666	2.24408	-13.0605	IV
N180	ZM11	8.75729	0.415932	2.48397	2.25208	-2.99297	2.68795	IV
N180	NM26	11.0671	8.09248	5.53362	-9.71635	3.75707	-14.8039	IV
N180	WL1216	10.1871	4.09518	4.35175	-6.76213	0.771582	-11.5062	IV
N180	ZM5	13.2021	2.0973	5.51277	-5.66895	2.48883	-12.0908	IV
N180	CP02-21	15.5932	20.7286	6.50749	-11.5698	3.8333	-10.5985	IV
N180	CP02-21	12.0134	8.10061	4.13988	-8.14062	0.0898887	-10.7039	IV
N180	DM1301	10.1875	3.2298	3.75491	-4.78605	1.62977	-8.87468	IV
N180	CP02-2	17.599	12.3469	5.30143	-10.7357	3.60763	-8.72381	IV
N180	DM1301	9.03791	1.96268	3.02657	-0.993081	-0.468345	-4.76403	IV
N180	WL1216	11.6519	6.78867	5.21394	-8.7251	2.21006	-13.1018	IV
N180	WL1216	8.65872	2.4393	3.54635	-3.77599	-0.66919	-7.21758	IV
N180	CP02-2	15.9517	6.47078	4.56856	-10.5165	1.87682	-8.58352	IV
N180	YM25	14.5362	6.68099	5.54885	-9.74619	1.33159	-12.0624	IV
N180	YM16	12.7164	0.963223	4.73602	-4.70991	0.177062	-9.39223	IV
N180	YM16	14.0805	1.90212	5.40368	-7.98375	2.7134	-12.9057	IV
N180	ZM5	10.5628	0.63021	3.67161	1.50798	-1.82848	-2.53517	IV
N180	YM16	11.2751	0.494544	4.05897	-0.455994	-2.35353	-2.7128	IV
N180	ZM11	11.4235	1.48299	3.6145	-6.5862	0.486515	-10.0849	IV
N180	NM26	7.78442	1.49696	3.61025	-0.699911	-2.22448	-8.49776	IV
N180	NM26	6.61098	0.844532	3.01724	3.64602	-4.11789	-0.366662	IV
N180	YM25	12.991	4.09515	4.60663	-8.01298	-0.855051	-8.85039	IV
N180	YFM5	11.7652	1.57273	4.29334	-4.30313	0.404005	-6.59626	IV
N180	DM1301	11.2689	5.25365	4.58691	-7.75767	3.6554	-10.7029	IV
N180	CP02-21	14.5456	15.8831	5.76512	-11.4979	2.62833	-12.0001	IV
N180	CP02-21	10.5983	5.46841	3.38282	-4.4009	-1.18632	-6.73583	IV
N180	YFM5	10.432	0.888323	3.75169	0.277476	-1.29035	-1.78891	IV
N180	YFM5	12.9895	2.7992	4.82473	-7.9854	2.0949	-9.46459	IV
N180	YM25	15.9643	10.6026	6.47079	-10.5035	3.48225	-12.7586	IV
N180	WL1216	13.0317	11.0022	6.07518	-9.75473	3.63551	-12.695	IV
N180	WL1216	7.08364	1.44365	2.8327	0.0476144	-2.10198	-0.667333	IV
N180	DM1301	7.83556	1.18508	2.4163	3.13652	-2.54908	1.13363	IV
N180	ZM11	12.5609	2.77166	4.28804	-9.42666	2.24408	-13.0605	IV
N180	ZM11	8.75729	0.415932	2.48397	2.25208	-2.99297	2.68795	IV
N180	NM26	11.0671	8.09248	5.53362	-9.71635	3.75707	-14.8039	IV
N180	WL1216	10.1871	4.09518	4.35175	-6.76213	0.771582	-11.5062	IV
N180	ZM5	13.2021	2.0973	5.51277	-5.66895	2.48883	-12.0908	IV
N180	CP02-21	15.5932	20.7286	6.50749	-11.5698	3.8333	-10.5985	IV
N180	NM26	10.0239	4.6636	4.90094	-7.72878	1.79657	-15.4836	IV
N180	CP02-21	12.0134	8.10061	4.13988	-8.14062	0.0898887	-10.7039	IV
N180	DM1301	10.1875	3.2298	3.75491	-4.78605	1.62977	-8.87468	IV
N180	CP02-2	17.599	12.3469	5.30143	-10.7357	3.60763	-8.72381	IV
N180	DM1301	9.03791	1.96268	3.02657	-0.993081	-0.468345	-4.76403	IV
N180	WL1216	11.6519	6.78867	5.21394	-8.7251	2.21006	-13.1018	IV
N180	WL1216	8.65872	2.4393	3.54635	-3.77599	-0.66919	-7.21758	IV
N180	CP02-2	15.9517	6.47078	4.56856	-10.5165	1.87682	-8.58352	IV
N180	YM25	14.5362	6.68099	5.54885	-9.74619	1.33159	-12.0624	IV
N180	YM16	12.7164	0.963223	4.73602	-4.70991	0.177062	-9.39223	IV
N180	YM16	14.0805	1.90212	5.40368	-7.98375	2.7134	-12.9057	IV
N180	ZM5	10.5628	0.63021	3.67161	1.50798	-1.82848	-2.53517	IV
N180	YM16	11.2751	0.494544	4.05897	-0.455994	-2.35353	-2.7128	IV
N180	ZM11	11.4235	1.48299	3.6145	-6.5862	0.486515	-10.0849	IV
N180	NM26	7.78442	1.49696	3.61025	-0.699911	-2.22448	-8.49776	IV
N180	NM26	6.61098	0.844532	3.01724	3.64602	-4.11789	-0.366662	IV
N180	YM25	12.991	4.09515	4.60663	-8.01298	-0.855051	-8.85039	IV
N180	YFM5	11.7652	1.57273	4.29334	-4.30313	0.404005	-6.59626	IV
N180	DM1301	11.2689	5.25365	4.58691	-7.75767	3.6554	-10.7029	IV
N180	CP02-21	14.5456	15.8831	5.76512	-11.4979	2.62833	-12.0001	IV
N180	CP02-21	10.5983	5.46841	3.38282	-4.4009	-1.18632	-6.73583	IV
N180	YFM5	10.432	0.888323	3.75169	0.277476	-1.29035	-1.78891	IV
N180	YFM5	12.9895	2.7992	4.82473	-7.9854	2.0949	-9.46459	IV
N180	YM25	15.9643	10.6026	6.47079	-10.5035	3.48225	-12.7586	IV
N180	WL1216	13.0317	11.0022	6.07518	-9.75473	3.63551	-12.695	IV
N180	WL1216	7.08364	1.44365	2.8327	0.0476144	-2.10198	-0.667333	IV
N180	DM1301	7.83556	1.18508	2.4163	3.13652	-2.54908	1.13363	IV
N180	ZM11	12.5609	2.77166	4.28804	-9.42666	2.24408	-13.0605	IV
N180	ZM11	8.75729	0.415932	2.48397	2.25208	-2.99297	2.68795	IV
N180	NM26	11.0671	8.09248	5.53362	-9.71635	3.75707	-14.8039	IV
N180	WL1216	10.1871	4.09518	4.35175	-6.76213	0.771582	-11.5062	IV
N180	ZM5	13.2021	2.0973	5.51277	-5.66895	2.48883	-12.0908	IV
N180	CP02-21	15.5932	20.7286	6.50749	-11.5698	3.8333	-10.5985	IV
N180	YFM5	14.0705	4.99792	5.31352	-10.482	3.74224	-10.4109	IV
N180	YM16	9.77775	0.25738	3.41186	4.17671	-4.80567	5.18718	IV
N180	YM25	9.66844	1.47323	2.94711	-1.40951	-5.03853	3.80132	IV
N180	ZM5	9.11116	0.347281	2.88496	5.49803	-3.91266	5.20252	IV
N180	YM25	11.3604	2.46819	3.72395	-5.18598	-3.00329	-3.0685	IV
N180	CP02-2	10.5777	0.857324	2.58941	-3.20976	-3.37736	1.33166	IV
N180	ZM11	10.1442	0.786848	3.01031	-2.54907	-1.27808	-4.43951	IV
N180	DM1301	12.2631	8.38133	5.47596	-9.7322	5.51626	-10.7258	IV
N180	NM26	10.0239	4.6636	4.90094	-7.72878	1.79657	-15.4836	IV
N180	NM26	8.92545	2.65003	4.24727	-4.6655	-0.225382	-13.7169	IV
N180	YFM5	14.0705	4.99792	5.31352	-10.482	3.74224	-10.4109	IV
N180	YM16	9.77775	0.25738	3.41186	4.17671	-4.80567	5.18718	IV
N180	YM25	9.66844	1.47323	2.94711	-1.40951	-5.03853	3.80132	IV
N180	ZM5	9.11116	0.347281	2.88496	5.49803	-3.91266	5.20252	IV
N180	YM25	11.3604	2.46819	3.72395	-5.18598	-3.00329	-3.0685	IV
N180	CP02-2	10.5777	0.857324	2.58941	-3.20976	-3.37736	1.33166	IV
N180	ZM11	10.1442	0.786848	3.01031	-2.54907	-1.27808	-4.43951	IV
N180	CP02-2	10.5777	0.857324	2.58941	-3.20976	-3.37736	1.33166	IV
N180	ZM11	10.1442	0.786848	3.01031	-2.54907	-1.27808	-4.43951	IV
N180	CP02-21	12.0134	8.10061	4.13988	-8.14062	0.0898887	-10.7039	IV
N180	DM1301	10.1875	3.2298	3.75491	-4.78605	1.62977	-8.87468	IV
N180	CP02-2	17.599	12.3469	5.30143	-10.7357	3.60763	-8.72381	IV
N180	DM1301	9.03791	1.96268	3.02657	-0.993081	-0.468345	-4.76403	IV
N180	WL1216	11.6519	6.78867	5.21394	-8.7251	2.21006	-13.1018	IV
N180	WL1216	8.65872	2.4393	3.54635	-3.77599	-0.66919	-7.21758	IV
N180	CP02-2	15.9517	6.47078	4.56856	-10.5165	1.87682	-8.58352	IV
N180	CP02-2	10.5777	0.857324	2.58941	-3.20976	-3.37736	1.33166	IV
N180	ZM11	10.1442	0.786848	3.01031	-2.54907	-1.27808	-4.43951	IV
N180	DM1301	12.2631	8.38133	5.47596	-9.7322	5.51626	-10.7258	IV
N180	NM26	10.0239	4.6636	4.90094	-7.72878	1.79657	-15.4836	IV
N180	NM26	8.92545	2.65003	4.24727	-4.6655	-0.225382	-13.7169	IV
N180	YFM5	14.0705	4.99792	5.31352	-10.482	3.74224	-10.4109	IV
N180	YM16	9.77775	0.25738	3.41186	4.17671	-4.80567	5.18718	IV
N180	YM25	9.66844	1.47323	2.94711	-1.40951	-5.03853	3.80132	IV
N180	ZM5	9.11116	0.347281	2.88496	5.49803	-3.91266	5.20252	IV
N180	YM25	11.3604	2.46819	3.72395	-5.18598	-3.00329	-3.0685	IV
N180	CP02-2	10.5777	0.857324	2.58941	-3.20976	-3.37736	1.33166	IV
N180	ZM11	10.1442	0.786848	3.01031	-2.54907	-1.27808	-4.43951	IV
N180	CP02-2	10.5777	0.857324	2.58941	-3.20976	-3.37736	1.33166	IV
N180	ZM11	10.1442	0.786848	3.01031	-2.54907	-1.27808	-4.43951	IV
N270	ZM12	13.1484	1.94118	3.6984	-6.7032	0.264153	-7.13081	I
N270	ZM12	14.6805	3.48301	4.37272	-10.486	2.33269	-10.3339	I
N270	ZM8	15.6158	6.76266	4.83713	-9.56817	2.89629	-11.7195	I
N270	CP02-1	11.1913	3.42556	2.79015	-9.24824	-1.0005	-5.50357	I
N270	P124	16.1282	16.0889	5.35687	-17.9016	2.91243	-15.7612	I
N270	YM158	16.5407	6.95109	4.11748	-10.1561	2.65611	-8.3224	I
N270	YM25	11.7743	4.85546	3.84604	-8.81169	0.417233	-8.46248	I
N270	ZM12	16.1502	6.14083	5.05091	-12.5798	4.33743	-11.3216	I
N270	CP20-2	17.2988	9.95338	4.15036	-8.95005	0.594699	-11.6394	I
N270	CP20-2	19.3852	15.7022	5.2817	-9.44012	1.54106	-11.0007	I
N270	ZM10	11.1656	2.0322	3.04175	-4.65313	-0.867675	-6.7366	I
N270	BJ0601	13.365	3.62315	4.60947	-6.53174	1.14712	-8.74757	I
N270	YM158	13.4176	2.46419	2.78286	-4.90238	-1.27777	-5.19522	I
N270	YM25	13.2278	7.5667	4.7005	-10.8051	2.34175	-10.4082	I
N270	BJ0601	8.7416	0.670525	2.49839	2.21399	-3.60729	1.93443	I
N270	YFM8	15.0395	11.5928	4.19095	-10.7052	0.860945	-7.70148	I
N270	ZM8	12.4968	2.27835	3.71809	-3.77354	-0.273267	-9.3883	I
N270	CP20-2	13.1833	3.47737	2.52348	-5.86777	-1.2951	-8.43712	I
N270	BJ0601	11.8889	2.08554	3.83634	-4.14708	-0.465505	-6.56712	I
N270	YFM8	16.7183	17.2492	4.98285	-11.8947	2.42019	-8.78888	I
N270	CP02-1	14.4306	9.57481	4.25692	-13.5759	2.28105	-9.87651	I
N270	P124	10.1528	3.94411	2.39963	-7.20372	-2.20923	-8.02159	I
N270	YM25	14.642	11.4233	5.60069	-11.6171	4.21865	-10.5141	I
N270	ZM10	15.6471	9.66256	5.53705	-12.7286	3.61125	-15.1061	I
N270	BJ0601	10.3414	1.18631	3.12372	-1.12669	-2.06136	-2.79857	I
N270	ZM10	14.2309	5.91225	4.59911	-11.5377	2.11751	-14.9683	I
N270	YM158	17.9046	11.2775	4.84573	-11.027	4.54072	-7.9327	I
N270	YFM8	18.2547	23.7537	5.75158	-12.0125	3.95526	-8.65994	I
N270	CP02-1	15.9206	14.8328	5.07525	-13.4693	3.91708	-9.6203	I
N270	ZM8	16.9624	11.1779	5.33923	-10.6685	4.44282	-10.7105	I
N270	CP20-2	11.1479	1.97754	1.94386	-3.18339	-2.23505	-3.9888	I
N270	P124	11.7252	5.87303	3.01706	-14.6437	-0.941686	-14.7287	I
N270	ZM12	13.1484	1.94118	3.6984	-6.7032	0.264153	-7.13081	I
N270	ZM12	14.6805	3.48301	4.37272	-10.486	2.33269	-10.3339	I
N270	ZM8	15.6158	6.76266	4.83713	-9.56817	2.89629	-11.7195	I
N270	CP02-1	11.1913	3.42556	2.79015	-9.24824	-1.0005	-5.50357	I
N270	P124	16.1282	16.0889	5.35687	-17.9016	2.91243	-15.7612	I
N270	YM158	16.5407	6.95109	4.11748	-10.1561	2.65611	-8.3224	I
N270	YM25	11.7743	4.85546	3.84604	-8.81169	0.417233	-8.46248	I
N270	ZM12	16.1502	6.14083	5.05091	-12.5798	4.33743	-11.3216	I
N270	CP20-2	17.2988	9.95338	4.15036	-8.95005	0.594699	-11.6394	I
N270	CP20-2	19.3852	15.7022	5.2817	-9.44012	1.54106	-11.0007	I
N270	ZM10	11.1656	2.0322	3.04175	-4.65313	-0.867675	-6.7366	I
N270	BJ0601	13.365	3.62315	4.60947	-6.53174	1.14712	-8.74757	I
N270	YM158	13.4176	2.46419	2.78286	-4.90238	-1.27777	-5.19522	I
N270	YM25	13.2278	7.5667	4.7005	-10.8051	2.34175	-10.4082	I
N270	BJ0601	8.7416	0.670525	2.49839	2.21399	-3.60729	1.93443	I
N270	YFM8	15.0395	11.5928	4.19095	-10.7052	0.860945	-7.70148	I
N270	ZM8	12.4968	2.27835	3.71809	-3.77354	-0.273267	-9.3883	I
N270	CP20-2	13.1833	3.47737	2.52348	-5.86777	-1.2951	-8.43712	I
N270	BJ0601	11.8889	2.08554	3.83634	-4.14708	-0.465505	-6.56712	I
N270	YFM8	16.7183	17.2492	4.98285	-11.8947	2.42019	-8.78888	I
N270	CP02-1	14.4306	9.57481	4.25692	-13.5759	2.28105	-9.87651	I
N270	P124	10.1528	3.94411	2.39963	-7.20372	-2.20923	-8.02159	I
N270	YM25	14.642	11.4233	5.60069	-11.6171	4.21865	-10.5141	I
N270	ZM10	15.6471	9.66256	5.53705	-12.7286	3.61125	-15.1061	I
N270	BJ0601	10.3414	1.18631	3.12372	-1.12669	-2.06136	-2.79857	I
N270	ZM10	14.2309	5.91225	4.59911	-11.5377	2.11751	-14.9683	I
N270	YM158	17.9046	11.2775	4.84573	-11.027	4.54072	-7.9327	I
N270	YFM8	18.2547	23.7537	5.75158	-12.0125	3.95526	-8.65994	I
N270	CP02-1	15.9206	14.8328	5.07525	-13.4693	3.91708	-9.6203	I
N270	ZM8	16.9624	11.1779	5.33923	-10.6685	4.44282	-10.7105	I
N270	CP20-2	11.1479	1.97754	1.94386	-3.18339	-2.23505	-3.9888	I
N270	P124	11.7252	5.87303	3.01706	-14.6437	-0.941686	-14.7287	I
N270	P124	14.7332	11.9488	4.52733	-18.8867	1.62043	-17.5137	I
N270	BJ0601	14.7453	6.1683	5.39526	-8.15929	2.74336	-9.42406	I
N270	P124	14.7332	11.9488	4.52733	-18.8867	1.62043	-17.5137	I
N270	YM158	15.036	4.16915	3.41716	-8.16328	0.69032	-7.54157	I
N270	ZM12	11.5686	1.07198	3.06576	-1.37171	-1.81214	-1.54653	I
N270	P124	13.2578	8.5199	3.73314	-18.2003	0.335341	-17.5849	I
N270	YM25	10.2925	3.04495	3.08495	-5.46055	-1.51168	-4.30168	I
N270	ZM10	12.7292	3.50344	3.7621	-8.89835	0.622709	-12.3658	I
N270	BJ0601	14.7453	6.1683	5.39526	-8.15929	2.74336	-9.42406	I
N270	P124	14.7332	11.9488	4.52733	-18.8867	1.62043	-17.5137	I
N270	ZM10	9.55791	1.16352	2.43488	0.849984	-2.34823	1.22189	I
N270	ZM12	9.95319	0.589427	2.49858	4.63046	-3.84187	5.15881	I
N270	ZM8	10.7918	1.29641	3.17191	0.718159	-1.85436	-5.10857	I
N270	CP02-1	12.8474	5.8414	3.48001	-12.3403	0.638364	-8.67155	I
N270	YFM8	11.4085	4.38226	2.76937	-4.08849	-2.25218	-1.14825	I
N270	CP02-1	9.48051	1.9585	2.2054	-4.10995	-2.62529	-0.576779	I
N270	YM158	15.036	4.16915	3.41716	-8.16328	0.69032	-7.54157	I
N270	ZM12	11.5686	1.07198	3.06576	-1.37171	-1.81214	-1.54653	I
N270	P124	13.2578	8.5199	3.73314	-18.2003	0.335341	-17.5849	I
N270	YM25	10.2925	3.04495	3.08495	-5.46055	-1.51168	-4.30168	I
N270	ZM10	12.7292	3.50344	3.7621	-8.89835	0.622709	-12.3658	I
N270	BJ0601	14.7453	6.1683	5.39526	-8.15929	2.74336	-9.42406	I
N270	P124	14.7332	11.9488	4.52733	-18.8867	1.62043	-17.5137	I
N270	ZM10	9.55791	1.16352	2.43488	0.849984	-2.34823	1.22189	I
N270	ZM12	9.95319	0.589427	2.49858	4.63046	-3.84187	5.15881	I
N270	ZM8	10.7918	1.29641	3.17191	0.718159	-1.85436	-5.10857	I
N270	CP02-1	12.8474	5.8414	3.48001	-12.3403	0.638364	-8.67155	I
N270	YFM8	11.4085	4.38226	2.76937	-4.08849	-2.25218	-1.14825	I
N270	CP02-1	9.48051	1.9585	2.2054	-4.10995	-2.62529	-0.576779	I
N270	HM6	13.5088	4.12784	3.09992	-5.00147	-0.158932	-10.9372	II
N270	SKM1	10.9407	2.4687	2.08793	-2.16524	-3.58098	-3.10996	II
N270	WM52	11.9441	8.66235	3.18319	-10.8314	-0.642616	-10.1639	II
N270	HM6	15.1558	6.70783	3.86654	-7.52451	1.32014	-12.8646	II
N270	CP03-1	10.6339	1.29382	3.07347	3.62067	-1.84675	0.238426	II
N270	ZM9523	11.1026	1.38263	2.946	-2.47543	0.387876	-8.15025	II
N270	WM52	14.5961	17.8386	4.71267	-13.9055	1.81894	-9.52217	II
N270	CP03-1	12.5419	2.11373	3.59643	-0.344167	-0.317781	-4.37086	II
N270	SM3	10.5191	1.48311	2.91627	0.299739	-0.905094	-1.40585	II
N270	WM52	13.3472	12.7445	3.91675	-13.2797	0.589838	-10.4926	II
N270	CP02-21	12.7629	8.11368	3.63197	-9.6016	1.13853	-8.68101	II
N270	ZM5	13.3388	1.88301	3.21942	-3.68444	0.869624	-12.1542	II
N270	CP02-21	11.1744	5.34751	2.95775	-6.24104	-0.0655907	-7.26178	II
N270	SKM1	15.5571	10.0568	3.82559	-10.2588	2.23717	-11.1015	II
N270	P14	16.4331	10.185	5.02509	-9.19689	4.69124	-11.6018	II
N270	CP02-21	14.2002	11.9065	4.36153	-11.6985	2.33088	-8.68647	II
N270	P14	13.4467	1.92078	3.03897	-2.06128	-0.160164	-4.7842	II
N270	WM52	10.422	5.66494	2.54325	-6.22753	-1.8645	-7.90574	II
N270	HM6	10.1034	1.46863	1.93257	2.16816	-3.08891	-0.178652	II
N270	ZM9523	13.6557	4.92791	4.2057	-7.63897	3.07336	-12.5753	II
N270	CP02-21	15.4358	16.6842	5.10141	-12.614	3.4968	-7.92924	II
N270	XM32	9.18496	3.09765	2.87449	-2.76621	0.341433	-9.83174	II
N270	SM3	15.2026	6.09489	5.29139	-8.98018	5.53573	-11.5008	II
N270	CP03-1	16.3537	5.55207	4.68843	-6.36466	2.75538	-9.11559	II
N270	HM6	11.8213	2.48024	2.45702	-1.65512	-1.63277	-6.54588	II
N270	ZM5	10.4448	0.564646	2.28009	3.2684	-3.45856	1.06978	II
N270	XM32	7.82514	1.79982	2.26956	-1.33408	-0.55997	-5.00832	II
N270	ZM5	11.9605	1.03287	2.7244	-0.309672	-1.33151	-6.73119	II
N270	ZM9523	14.7302	8.85973	4.856	-8.98644	4.39494	-12.0833	II
N270	ZM5	15.5198	6.06245	4.4996	-8.44763	5.18313	-14.4721	II
N270	CP03-1	18.2507	8.80221	5.19906	-8.01452	4.28929	-9.20761	II
N270	HM6	16.7503	10.5129	4.73894	-9.14992	2.79183	-12.8726	II
N270	SM3	8.90823	0.942475	2.30928	4.32122	-3.06012	4.95843	II
N270	ZM11	13.7293	9.3935	5.40944	-11.8201	3.33826	-8.97178	II
N270	P14	15.7669	5.98099	4.36041	-7.73586	3.11025	-11.4126	II
N270	SM3	13.6766	3.76685	4.44025	-6.74975	3.42024	-10.3063	II
N270	WM52	15.6507	23.5677	5.51307	-13.3067	3.03035	-7.90091	II
N270	SKM1	14.1207	6.28022	3.16519	-8.78717	0.291359	-10.184	II
N270	P14	15.7669	5.98099	4.36041	-7.73586	3.11025	-11.4126	II
N270	ZM5	14.5399	3.40528	3.77924	-6.46067	3.06773	-14.5295	II
N270	ZM11	9.98767	1.79309	2.65866	-1.63019	-2.19794	1.55651	II
N270	SM3	12.1115	2.35224	3.63273	-3.57159	1.26386	-6.92859	II
N270	ZM11	12.2233	4.27256	3.96886	-9.63337	0.556228	-6.1624	II
N270	P14	14.746	3.41612	3.68049	-5.33415	1.48525	-9.25512	II
N270	ZM9523	9.68719	0.716807	2.39832	1.13327	-0.954332	-2.56744	II
N270	SM3	13.6766	3.76685	4.44025	-6.74975	3.42024	-10.3063	II
N270	P14	11.9352	1.07117	2.46752	1.73522	-1.80357	1.22269	II
N270	CP03-1	14.4494	3.44078	4.14329	-3.8014	1.21793	-7.60749	II
N270	ZM11	11.186	2.78777	3.27926	-6.43464	-0.828505	-2.75587	II
N270	SKM1	16.8495	15.9518	4.54031	-10.6831	4.1112	-10.694	II
N270	CP02-21	16.4084	22.0896	5.7901	-12.6227	4.62061	-6.86968	II
N270	SKM1	12.5729	3.92867	2.58353	-6.05912	-1.66736	-7.50123	II
N270	XM32	10.4392	5.25775	3.57223	-4.12258	1.24245	-12.2032	II
N270	ZM11	13.0763	6.41873	4.69555	-11.3011	1.94794	-8.21735	II
N270	ZM9523	12.4348	2.63809	3.55643	-5.47466	1.73393	-11.4824	II
N270	XM32	11.5576	8.7006	4.33676	-5.35359	2.13979	-12.5016	II
N270	XM32	12.5065	13.8174	5.11879	-6.41124	3.02985	-11.4855	II
N270	WM52	15.6507	23.5677	5.51307	-13.3067	3.03035	-7.90091	II
N270	SKM1	14.1207	6.28022	3.16519	-8.78717	0.291359	-10.184	II
N270	P14	15.7669	5.98099	4.36041	-7.73586	3.11025	-11.4126	II
N270	ZM5	14.5399	3.40528	3.77924	-6.46067	3.06773	-14.5295	II
N270	ZM11	9.98767	1.79309	2.65866	-1.63019	-2.19794	1.55651	II
N270	SM3	12.1115	2.35224	3.63273	-3.57159	1.26386	-6.92859	II
N270	ZM11	12.2233	4.27256	3.96886	-9.63337	0.556228	-6.1624	II
N270	P14	14.746	3.41612	3.68049	-5.33415	1.48525	-9.25512	II
N270	ZM9523	9.68719	0.716807	2.39832	1.13327	-0.954332	-2.56744	II
N270	SM3	13.6766	3.76685	4.44025	-6.74975	3.42024	-10.3063	II
N270	P14	11.9352	1.07117	2.46752	1.73522	-1.80357	1.22269	II
N270	CP03-1	14.4494	3.44078	4.14329	-3.8014	1.21793	-7.60749	II
N270	ZM11	11.186	2.78777	3.27926	-6.43464	-0.828505	-2.75587	II
N270	SKM1	16.8495	15.9518	4.54031	-10.6831	4.1112	-10.694	II
N270	CP02-21	16.4084	22.0896	5.7901	-12.6227	4.62061	-6.86968	II
N270	SKM1	12.5729	3.92867	2.58353	-6.05912	-1.66736	-7.50123	II
N270	XM32	10.4392	5.25775	3.57223	-4.12258	1.24245	-12.2032	II
N270	ZM11	13.0763	6.41873	4.69555	-11.3011	1.94794	-8.21735	II
N270	ZM9523	12.4348	2.63809	3.55643	-5.47466	1.73393	-11.4824	II
N270	XM32	11.5576	8.7006	4.33676	-5.35359	2.13979	-12.5016	II
N270	XM32	12.5065	13.8174	5.11879	-6.41124	3.02985	-11.4855	II
N270	AK58	7.62266	1.4786	3.08876	-2.38879	-0.953549	-3.39384	III
N270	ZM168	10.8438	1.5339	2.70106	-0.0583646	-1.24409	-6.95431	III
N270	SX6	11.3428	4.3746	3.68568	-4.64969	0.647532	-13.8084	III
N270	NM13	13.594	9.83859	4.05816	-9.97629	3.82258	-10.666	III
N270	WL1216	9.72076	18.3728	5.2603	-13.3109	4.14344	-11.8343	III
N270	AK58	8.95008	2.53371	3.53618	-5.52167	-0.0201448	-6.27304	III
N270	ZM168	13.6309	3.93862	3.8895	-5.56518	1.89222	-15.2464	III
N270	CP02-63-1	12.6667	3.51711	3.72887	-6.81057	1.44074	-7.5826	III
N270	CP02-2	15.3	15.5339	4.56665	-12.0485	2.95998	-11.6489	III
N270	NMZ1019	13.4592	2.97311	2.42036	-11.3667	-0.780948	-8.21321	III
N270	PM108	13.106	13.4234	3.13883	-12.5302	0.815857	-8.63666	III
N270	YM16	11.6146	2.28433	4.05421	-4.49595	0.0365663	-11.7584	III
N270	YM16	8.97813	0.724131	2.46744	3.30261	-3.92022	3.78987	III
N270	CP01-3	12.7716	16.5557	4.09993	-10.6878	0.635369	-13.1173	III
N270	WL1216	8.22289	9.44748	3.19218	-12.7774	1.22663	-12.2459	III
N270	CP02-F10	13.6632	6.79044	5.14111	-12.5032	1.07733	-12.3509	III
N270	NZM1	11.1718	5.40031	3.63113	-6.03701	0.442897	-10.1985	III
N270	GH9	10.3222	4.0445	4.35246	-3.75736	-0.119497	-12.4236	III
N270	WY2	14.9417	14.3313	4.58336	-11.4434	2.26533	-10.3164	III
N270	CP01-3	9.81554	7.55934	2.61663	-7.5819	-1.12698	-12.5116	III
N270	YFM6	15.2455	9.97154	4.16704	-10.6759	1.58815	-12.0555	III
N270	ZM4	15.1266	14.4889	5.68584	-13.6989	3.49827	-13.2166	III
N270	PM108	9.71372	6.44145	1.93609	-7.53044	-2.70304	-3.3135	III
N270	NM13	10.1617	2.28411	2.29595	-3.03876	-2.37124	-5.88443	III
N270	CP01-3	11.3124	11.4434	3.30368	-9.69236	-0.245943	-13.7777	III
N270	NZM1	8.39123	2.20154	2.39967	0.131735	-3.51857	-0.938817	III
N270	CP02-F10	15.2649	9.92562	6.11288	-13.0227	2.19316	-11.3128	III
N270	SM553	14.1557	13.579	3.62652	-10.2404	-0.380502	-9.33994	III
N270	CP20-1	16.4359	7.16656	4.34833	-8.52714	4.41731	-11.9586	III
N270	NM26	7.33654	1.64986	2.10127	-0.213833	-3.64232	-2.13881	III
N270	NM26	12.4012	12.7286	4.6791	-10.5555	4.08709	-13.8409	III
N270	ZM4	13.9412	9.70962	4.6875	-12.6332	1.68796	-12.7962	III
N270	CP01-204	12.7952	3.35174	3.4613	-8.0879	-0.31704	-5.75962	III
N270	SM553	17.5306	46.829	5.6834	-12.3117	2.00164	-8.20051	III
N270	NN06Y86	12.3356	3.17004	2.25387	-2.62218	-1.70905	-6.81572	III
N270	KN9204	13.4643	14.3072	5.71259	-10.7115	1.93958	-7.03323	III
N270	PM108	16.382	24.0095	4.6313	-12.0957	4.3121	-8.03683	III
N270	CP02-F10	8.71216	1.8781	2.63823	-1.01049	-2.27107	-4.85486	III
N270	SM553	15.9354	28.832	4.61289	-11.9756	0.81145	-9.26216	III
N270	GH9	11.7094	6.36882	5.21904	-5.97631	1.24755	-14.0972	III
N270	KN9204	12.3606	9.84831	4.69095	-10.4534	0.977637	-7.47307	III
N270	LY098	14.6002	10.2184	4.14282	-13.4485	2.60565	-10.9927	III
N270	NN06Y86	15.9545	8.4425	3.59845	-7.04301	2.47053	-14.8247	III
N270	NM13	12.5555	6.21579	3.36558	-8.6327	1.77014	-10.6585	III
N270	NMZ1019	15.7668	8.73648	3.89764	-14.7487	3.06449	-11.4546	III
N270	NZM1	12.3667	8.23885	4.33714	-8.03213	2.4503	-11.0382	III
N270	PM108	14.7643	18.389	3.86749	-12.7752	2.58312	-8.88824	III
N270	SX6	12.4659	6.94443	4.40392	-6.95485	2.24985	-14.5553	III
N270	SM8	15.5022	12.4307	4.80431	-12.3611	1.70194	-13.1541	III
N270	TM108	12.8636	7.45431	2.92082	-8.8969	3.34706	-14.7018	III
N270	YM20	12.3257	2.68071	3.15306	-6.11616	0.363384	-7.73287	III
N270	CP01-204	15.0973	8.16256	4.76773	-11.0007	3.21502	-11.2681	III
N270	SX6	12.4659	6.94443	4.40392	-6.95485	2.24985	-14.5553	III
N270	NN06Y86	17.7255	13.1338	4.61654	-8.26747	4.53267	-14.3521	III
N270	HM30	12.4366	5.8557	3.26743	-6.78339	-2.58827	-3.83117	III
N270	CP01-204	14.0508	5.286	4.10202	-10.1631	1.44972	-9.61324	III
N270	WY2	15.915	19.5972	5.27065	-11.2091	3.5915	-9.30535	III
N270	CP01-204	11.3777	2.09599	2.87772	-4.45777	-2.06585	-0.0107751	III
N270	NN06Y86	15.9545	8.4425	3.59845	-7.04301	2.47053	-14.8247	III
N270	SM553	18.8731	49.2826	6.73866	-11.6834	3.18284	-6.68843	III
N270	CP02-2	8.38291	2.23448	1.89928	-4.76734	-2.90387	-2.61704	III
N270	WY2	10.5425	4.40472	2.54384	-5.19673	-1.75198	-5.06347	III
N270	CP02-63-1	14.0881	6.11741	4.34644	-8.41208	2.79871	-8.59026	III
N270	YM16	13.8251	6.79153	5.92989	-9.53735	4.01749	-15.5273	III
N270	NM13	12.5555	6.21579	3.36558	-8.6327	1.77014	-10.6585	III
N270	CP02-F10	10.3787	2.93006	3.35583	-6.6197	-1.15814	-9.6749	III
N270	TM108	9.02476	2.2046	1.47369	0.692202	-1.82887	-3.04144	III
N270	CP20-1	10.4068	0.950205	1.7999	4.39383	-3.57889	1.82273	III
N270	YM16	10.3361	1.2902	3.20003	-0.741815	-1.96833	-4.99111	III
N270	CP02-63-1	11.2158	1.99446	3.1523	-4.48319	0.0768329	-5.24323	III
N270	ZM4	11.0727	3.87953	2.93791	-4.35162	-1.96533	-4.68212	III
N270	YM16	12.7881	3.98945	4.98929	-7.49746	2.04778	-15.1217	III
N270	NZM1	12.3667	8.23885	4.33714	-8.03213	2.4503	-11.0382	III
N270	ZM168	9.36809	0.955265	2.22706	2.94542	-2.78874	1.40462	III
N270	NN06Y86	14.1545	5.2356	2.84484	-5.14769	0.379338	-12.6331	III
N270	NZM1	13.385	12.211	5.05366	-9.20888	4.41596	-10.3014	III
N270	NMZ1019	15.7668	8.73648	3.89764	-14.7487	3.06449	-11.4546	III
N270	TM108	10.3576	3.29628	1.82999	-3.41756	-0.0984811	-9.99509	III
N270	WL1216	9.02158	13.4938	4.13923	-13.6521	2.70297	-12.8214	III
N270	WL1216	7.33896	6.38969	2.42859	-10.1262	-0.265119	-9.36851	III
N270	SM8	16.9382	17.7842	5.66676	-12.6393	3.3554	-11.8217	III
N270	CP20-1	12.037	1.57826	2.29181	0.512127	-1.59201	-4.23797	III
N270	KN9204	12.3606	9.84831	4.69095	-10.4534	0.977637	-7.47307	III
N270	HM30	17.5559	26.5406	6.24399	-12.3687	2.10994	-10.1857	III
N270	SX6	10.0789	2.69882	3.01048	-1.69457	-0.958932	-10.298	III
N270	SM8	15.5022	12.4307	4.80431	-12.3611	1.70194	-13.1541	III
N270	GH9	13.0547	9.72644	6.0581	-7.59836	2.61358	-13.8202	III
N270	SM8	10.3155	3.14692	2.49284	-3.23311	-3.27664	-6.03151	III
N270	YM20	13.7178	4.51832	3.70785	-8.93021	2.08194	-10.4002	III
N270	YFM6	11.9196	4.32604	2.66422	-6.34691	-1.58233	-7.39474	III
N270	PM108	14.7643	18.389	3.86749	-12.7752	2.58312	-8.88824	III
N270	WY2	13.6821	10.0062	3.86319	-10.7466	0.925245	-10.2787	III
N270	CP02-F10	12.0314	4.50781	4.19975	-10.4981	-0.0409071	-12.062	III
N270	TM108	11.6427	4.9591	2.29286	-6.6722	1.64006	-13.8501	III
N270	LY098	14.6002	10.2184	4.14282	-13.4485	2.60565	-10.9927	III
N270	GH9	11.7094	6.36882	5.21904	-5.97631	1.24755	-14.0972	III
N270	AK58	11.5666	7.10946	4.45385	-9.31076	1.84898	-8.43101	III
N270	KN9204	8.49386	2.71355	2.43556	-3.08605	-1.90396	-2.75801	III
N270	KN9204	9.8554	4.25269	3.05914	-6.74882	-0.948003	-5.5436	III
N270	SM8	13.8903	8.1897	3.95455	-10.8972	0.0337292	-13.1614	III
N270	TM108	12.8636	7.45431	2.92082	-8.8969	3.34706	-14.7018	III
N270	YM20	12.3257	2.68071	3.15306	-6.11616	0.363384	-7.73287	III
N270	CP01-204	15.0973	8.16256	4.76773	-11.0007	3.21502	-11.2681	III
N270	SX6	12.4659	6.94443	4.40392	-6.95485	2.24985	-14.5553	III
N270	NN06Y86	17.7255	13.1338	4.61654	-8.26747	4.53267	-14.3521	III
N270	HM30	12.4366	5.8557	3.26743	-6.78339	-2.58827	-3.83117	III
N270	CP01-204	14.0508	5.286	4.10202	-10.1631	1.44972	-9.61324	III
N270	WY2	15.915	19.5972	5.27065	-11.2091	3.5915	-9.30535	III
N270	CP01-204	11.3777	2.09599	2.87772	-4.45777	-2.06585	-0.0107751	III
N270	NN06Y86	15.9545	8.4425	3.59845	-7.04301	2.47053	-14.8247	III
N270	SM553	18.8731	49.2826	6.73866	-11.6834	3.18284	-6.68843	III
N270	CP02-2	8.38291	2.23448	1.89928	-4.76734	-2.90387	-2.61704	III
N270	WY2	10.5425	4.40472	2.54384	-5.19673	-1.75198	-5.06347	III
N270	CP02-63-1	14.0881	6.11741	4.34644	-8.41208	2.79871	-8.59026	III
N270	YM16	13.8251	6.79153	5.92989	-9.53735	4.01749	-15.5273	III
N270	NM13	12.5555	6.21579	3.36558	-8.6327	1.77014	-10.6585	III
N270	CP02-F10	10.3787	2.93006	3.35583	-6.6197	-1.15814	-9.6749	III
N270	TM108	9.02476	2.2046	1.47369	0.692202	-1.82887	-3.04144	III
N270	CP20-1	10.4068	0.950205	1.7999	4.39383	-3.57889	1.82273	III
N270	YM16	10.3361	1.2902	3.20003	-0.741815	-1.96833	-4.99111	III
N270	YM20	12.3257	2.68071	3.15306	-6.11616	0.363384	-7.73287	III
N270	CP01-204	15.0973	8.16256	4.76773	-11.0007	3.21502	-11.2681	III
N270	SX6	12.4659	6.94443	4.40392	-6.95485	2.24985	-14.5553	III
N270	NN06Y86	17.7255	13.1338	4.61654	-8.26747	4.53267	-14.3521	III
N270	HM30	12.4366	5.8557	3.26743	-6.78339	-2.58827	-3.83117	III
N270	CP01-204	14.0508	5.286	4.10202	-10.1631	1.44972	-9.61324	III
N270	WY2	15.915	19.5972	5.27065	-11.2091	3.5915	-9.30535	III
N270	CP01-204	11.3777	2.09599	2.87772	-4.45777	-2.06585	-0.0107751	III
N270	NN06Y86	15.9545	8.4425	3.59845	-7.04301	2.47053	-14.8247	III
N270	SM553	18.8731	49.2826	6.73866	-11.6834	3.18284	-6.68843	III
N270	CP02-2	8.38291	2.23448	1.89928	-4.76734	-2.90387	-2.61704	III
N270	WY2	10.5425	4.40472	2.54384	-5.19673	-1.75198	-5.06347	III
N270	CP02-63-1	14.0881	6.11741	4.34644	-8.41208	2.79871	-8.59026	III
N270	YM16	13.8251	6.79153	5.92989	-9.53735	4.01749	-15.5273	III
N270	NM13	12.5555	6.21579	3.36558	-8.6327	1.77014	-10.6585	III
N270	CP02-F10	10.3787	2.93006	3.35583	-6.6197	-1.15814	-9.6749	III
N270	TM108	9.02476	2.2046	1.47369	0.692202	-1.82887	-3.04144	III
N270	CP20-1	10.4068	0.950205	1.7999	4.39383	-3.57889	1.82273	III
N270	YM16	10.3361	1.2902	3.20003	-0.741815	-1.96833	-4.99111	III
N270	CP02-63-1	11.2158	1.99446	3.1523	-4.48319	0.0768329	-5.24323	III
N270	ZM4	11.0727	3.87953	2.93791	-4.35162	-1.96533	-4.68212	III
N270	YM16	12.7881	3.98945	4.98929	-7.49746	2.04778	-15.1217	III
N270	NZM1	12.3667	8.23885	4.33714	-8.03213	2.4503	-11.0382	III
N270	ZM168	9.36809	0.955265	2.22706	2.94542	-2.78874	1.40462	III
N270	NN06Y86	14.1545	5.2356	2.84484	-5.14769	0.379338	-12.6331	III
N270	NZM1	13.385	12.211	5.05366	-9.20888	4.41596	-10.3014	III
N270	NMZ1019	15.7668	8.73648	3.89764	-14.7487	3.06449	-11.4546	III
N270	TM108	10.3576	3.29628	1.82999	-3.41756	-0.0984811	-9.99509	III
N270	WL1216	9.02158	13.4938	4.13923	-13.6521	2.70297	-12.8214	III
N270	WL1216	7.33896	6.38969	2.42859	-10.1262	-0.265119	-9.36851	III
N270	SM8	16.9382	17.7842	5.66676	-12.6393	3.3554	-11.8217	III
N270	CP20-1	12.037	1.57826	2.29181	0.512127	-1.59201	-4.23797	III
N270	KN9204	12.3606	9.84831	4.69095	-10.4534	0.977637	-7.47307	III
N270	HM30	17.5559	26.5406	6.24399	-12.3687	2.10994	-10.1857	III
N270	YFM5	10.2047	1.06594	1.85194	-1.55908	-2.33414	2.98963	IV
N270	WM108	16.9318	14.9187	6.64661	-12.1388	4.62608	-9.72102	IV
N270	YFM5	13.2179	3.67087	2.82774	-9.81444	0.599398	-6.67291	IV
N270	ZM09196	12.0805	3.15127	3.78462	-7.24982	0.180051	-8.43407	IV
N270	ZM09196	8.8909	0.990033	2.58693	-0.239814	-3.42112	3.15291	IV
N270	YFM5	11.7601	1.98997	2.28934	-6.40505	-0.873368	-2.21041	IV
N270	WM108	15.2977	6.07148	4.86287	-10.6818	1.33234	-8.93037	IV
N270	CP01-4	11.1127	1.45716	3.07581	-6.13155	-1.28278	-5.75387	IV
N270	CP01-4	13.8406	5.59357	4.09501	-11.8466	2.40802	-11.8194	IV
N270	WM108	12.4785	2.14611	3.1338	-3.09859	-1.99396	-1.8588	IV
N270	YFM5	10.2047	1.06594	1.85194	-1.55908	-2.33414	2.98963	IV
N270	WM108	16.9318	14.9187	6.64661	-12.1388	4.62608	-9.72102	IV
N270	YFM5	13.2179	3.67087	2.82774	-9.81444	0.599398	-6.67291	IV
N270	ZM09196	12.0805	3.15127	3.78462	-7.24982	0.180051	-8.43407	IV
N270	ZM09196	8.8909	0.990033	2.58693	-0.239814	-3.42112	3.15291	IV
N270	YFM5	11.7601	1.98997	2.28934	-6.40505	-0.873368	-2.21041	IV
N270	DM1301	12.8257	5.52018	4.39065	-8.94083	3.38445	-10.1534	IV
N270	YFM5	10.2047	1.06594	1.85194	-1.55908	-2.33414	2.98963	IV
N270	WM108	16.9318	14.9187	6.64661	-12.1388	4.62608	-9.72102	IV
N270	YFM5	13.2179	3.67087	2.82774	-9.81444	0.599398	-6.67291	IV
N270	ZM09196	12.0805	3.15127	3.78462	-7.24982	0.180051	-8.43407	IV
N270	ZM09196	8.8909	0.990033	2.58693	-0.239814	-3.42112	3.15291	IV
N270	YFM5	11.7601	1.98997	2.28934	-6.40505	-0.873368	-2.21041	IV
N270	WM108	15.2977	6.07148	4.86287	-10.6818	1.33234	-8.93037	IV
N270	CP01-4	11.1127	1.45716	3.07581	-6.13155	-1.28278	-5.75387	IV
N270	CP01-4	13.8406	5.59357	4.09501	-11.8466	2.40802	-11.8194	IV
N270	ZM09196	15.1319	9.42584	5.12599	-10.183	3.79577	-11.886	IV
N270	ZM09196	13.6295	5.51998	4.45644	-9.22457	1.99865	-11.297	IV
N270	ZM09196	10.4977	1.77298	3.15307	-4.17898	-1.63472	-3.16293	IV
N270	DM1301	9.99318	2.349	3.12879	-2.71285	-0.471394	-3.75772	IV
N270	WM108	12.4785	2.14611	3.1338	-3.09859	-1.99396	-1.8588	IV
N270	CP01-4	14.9246	11.5104	4.59965	-12.6416	4.22468	-11.4209	IV
N270	DM1301	8.4492	1.51256	2.61005	1.71094	-2.4072	1.9275	IV
N270	CP01-4	9.5497	0.788924	2.60579	-1.21868	-3.10575	0.937435	IV
N270	YFM5	14.5491	6.59832	3.50841	-11.7938	2.07143	-9.34219	IV
N270	YFM5	15.7211	11.3174	4.42503	-12.5744	3.52955	-10.1252	IV
N270	DM1301	14.0587	8.27974	5.10341	-10.3716	5.24216	-10.5784	IV
N270	DM1301	11.4604	3.62121	3.72437	-6.38869	1.46919	-7.98244	IV
N270	CP01-4	12.5556	2.78515	3.57854	-9.73475	0.563496	-10.1829	IV
N270	WM108	14.0129	3.64805	3.95433	-7.7259	-0.337518	-6.19021	IV
N270	DM1301	12.8257	5.52018	4.39065	-8.94083	3.38445	-10.1534	IV
N270	WM108	16.2837	9.75956	5.79335	-12.0212	2.99434	-9.96048	IV
N270	CP01-4	14.9246	11.5104	4.59965	-12.6416	4.22468	-11.4209	IV
N270	DM1301	8.4492	1.51256	2.61005	1.71094	-2.4072	1.9275	IV
N270	CP01-4	9.5497	0.788924	2.60579	-1.21868	-3.10575	0.937435	IV
N270	YFM5	14.5491	6.59832	3.50841	-11.7938	2.07143	-9.34219	IV
N270	YFM5	15.7211	11.3174	4.42503	-12.5744	3.52955	-10.1252	IV
N270	CP01-4	14.9246	11.5104	4.59965	-12.6416	4.22468	-11.4209	IV
N270	DM1301	8.4492	1.51256	2.61005	1.71094	-2.4072	1.9275	IV
N270	CP01-4	9.5497	0.788924	2.60579	-1.21868	-3.10575	0.937435	IV
N270	YFM5	14.5491	6.59832	3.50841	-11.7938	2.07143	-9.34219	IV
N270	DM1301	14.0587	8.27974	5.10341	-10.3716	5.24216	-10.5784	IV
N270	DM1301	11.4604	3.62121	3.72437	-6.38869	1.46919	-7.98244	IV
N270	CP01-4	12.5556	2.78515	3.57854	-9.73475	0.563496	-10.1829	IV
N270	WM108	14.0129	3.64805	3.95433	-7.7259	-0.337518	-6.19021	IV
N270	DM1301	12.8257	5.52018	4.39065	-8.94083	3.38445	-10.1534	IV
N270	WM108	16.2837	9.75956	5.79335	-12.0212	2.99434	-9.96048	IV
N270	CP01-4	14.9246	11.5104	4.59965	-12.6416	4.22468	-11.4209	IV
N270	DM1301	8.4492	1.51256	2.61005	1.71094	-2.4072	1.9275	IV
N270	CP01-4	9.5497	0.788924	2.60579	-1.21868	-3.10575	0.937435	IV
N270	YFM5	14.5491	6.59832	3.50841	-11.7938	2.07143	-9.34219	IV
N270	YFM5	15.7211	11.3174	4.42503	-12.5744	3.52955	-10.1252	IV
N270	DM1301	14.0587	8.27974	5.10341	-10.3716	5.24216	-10.5784	IV
N270	DM1301	11.4604	3.62121	3.72437	-6.38869	1.46919	-7.98244	IV
N270	CP01-4	12.5556	2.78515	3.57854	-9.73475	0.563496	-10.1829	IV
N270	CP01-4	14.9246	11.5104	4.59965	-12.6416	4.22468	-11.4209	IV
N270	DM1301	8.4492	1.51256	2.61005	1.71094	-2.4072	1.9275	IV
N270	CP01-4	9.5497	0.788924	2.60579	-1.21868	-3.10575	0.937435	IV
N270	YFM5	14.5491	6.59832	3.50841	-11.7938	2.07143	-9.34219	IV
N270	YFM5	15.7211	11.3174	4.42503	-12.5744	3.52955	-10.1252	IV
N270	CP01-4	14.9246	11.5104	4.59965	-12.6416	4.22468	-11.4209	IV
N270	DM1301	8.4492	1.51256	2.61005	1.71094	-2.4072	1.9275	IV
N270	CP01-4	9.5497	0.788924	2.60579	-1.21868	-3.10575	0.937435	IV
N270	YFM5	14.5491	6.59832	3.50841	-11.7938	2.07143	-9.34219	IV
N270	DM1301	14.0587	8.27974	5.10341	-10.3716	5.24216	-10.5784	IV
N270	DM1301	11.4604	3.62121	3.72437	-6.38869	1.46919	-7.98244	IV
N270	CP01-4	12.5556	2.78515	3.57854	-9.73475	0.563496	-10.1829	IV
N270	WM108	14.0129	3.64805	3.95433	-7.7259	-0.337518	-6.19021	IV
N270	DM1301	12.8257	5.52018	4.39065	-8.94083	3.38445	-10.1534	IV
N270	WM108	16.2837	9.75956	5.79335	-12.0212	2.99434	-9.96048	IV
