# Supplementary material for: The Dissection of Nitrogen Response Traits Using Drone Phenotyping and Dynamic Phenotypic Analysis to Explore N Responsiveness and Associated Genetic Loci in Wheat
Source: Plant Phenomics. 2023 Dec 22;5:0128. doi: 10.34133/plantphenomics.0128 (PMC10750832; doi:10.34133/plantphenomics.0128)
Supplement: Supplementary 2 — Data S1 to S9 [file plantphenomics.0128.f2.zip › Data S5 - Testing and validation sets for classifying N responseiveness.xlsx]

## Sheet: Sheet1
Data S5. Test dataset for random forest model.
N treatment	Wheat varieties	Height	Coverage	3DCI	ASM	VARI	NDYI	Classification
N0	TM108	9.96688	7.44615	4.40365	-9.41719	-1.79933	0.667196	I
N0	ZM4	8.17232	9.65283	4.56163	-5.26522	0.135594	0.417816	I
N0	ZM12	8.16123	3.29951	3.87814	-5.61041	-5.13569	0.249569	I
N0	GH9	4.53133	3.23634	2.28491	-1.32425	-7.05982	0.267918	I
N0	NZM1	13.3566	17.8722	6.40598	-8.75517	3.37022	0.143681	I
N0	AK58	4.96707	1.97388	3.16879	1.06661	-6.22881	1.29971	I
N0	BJ0601	5.03302	1.30957	3.37321	0.44641	-7.45748	1.50182	I
N0	NZM1	10.2045	8.48092	4.47622	-7.07359	-2.00613	0.301065	I
N0	ZM168	5.18811	2.92747	3.07495	-2.4703	-3.92263	0.429701	I
N0	DM1301	14.2495	18.717	5.64978	-8.69376	5.27786	0.0045353	I
N0	ZM9523	8.6648	6.22489	3.51528	-7.14289	-2.97508	1.23122	I
N0	PM108	3.74128	8.9134	3.5004	-6.38342	-4.2594	-7.3861	I
N0	YM25	4.63164	11.2681	4.66646	-5.93458	-1.11335	-0.172989	I
N0	WM108	13.736	27.8653	5.94234	-6.19578	5.97127	-1.16587	I
N0	PM108	5.34206	15.6089	5.25965	-8.63442	0.730025	-0.0870498	I
N0	ZM5	8.17627	3.02373	3.59779	2.38768	-3.39308	2.34019	I
N0	ZM5	10.3041	6.98363	5.18705	-0.565619	2.79523	-1.44301	I
N0	ZM09196	7.64353	5.01936	4.84501	-7.69307	-1.8138	0.186041	I
N0	YFM8	9.07329	13.0574	5.84426	-8.88311	2.63107	0.298376	I
N0	ZM12	11.2174	8.64356	5.42145	-9.07328	1.23083	0.0352092	I
N0	CP02-F10	11.6984	6.88956	5.5129	-7.39976	0.5109	0.0947041	I
N0	CP02-F10	10.3358	4.80417	4.68905	-5.50104	-2.0046	0.183116	I
N0	ZM12	12.6588	13.3906	6.1583	-9.3086	4.43548	0.0114964	I
N0	ZM9523	7.19052	3.43333	2.77158	-4.74509	-5.0876	1.56953	I
N0	YM25	0.171046	5.14568	3.1514	-2.096	-5.98221	0.230371	I
N0	WM108	9.01036	6.21115	4.21232	-3.60992	-2.90969	0.849665	I
N0	YFM8	5.90207	3.89588	3.3742	-2.4844	-3.9958	0.638327	I
N0	PM108	2.92267	6.70485	2.75253	-3.64324	-6.60188	7.3798	I
N0	TM108	8.46292	4.62833	3.56695	-8.22602	-3.93383	2.3691	I
N0	AK58	7.21111	4.94366	4.81358	-5.60707	-1.68985	0.877458	I
N0	DM1301	13.2551	12.7285	4.94932	-8.61156	2.04271	0.015016	I
N0	AK58	6.1092	3.14617	3.95307	-2.69239	-4.02237	1.05829	I
N0	WY2	9.46844	2.03452	3.96902	-6.10785	-6.07501	0.583585	I
N0	ZM09196	4.47478	1.59164	3.11536	-2.10751	-7.51916	0.720486	I
N0	CP02-F10	7.51454	2.30163	3.17085	1.24046	-6.76537	0.624163	I
N0	DM1301	10.5684	5.13913	3.54854	-6.13867	-4.40926	0.134682	I
N0	TM108	6.95298	3.06584	2.84686	-5.8102	-5.95985	3.17873	I
N0	ZM9523	11.1869	17.8638	5.31686	-9.09352	1.53345	0.587845	I
N0	TM108	12.9413	22.1973	6.32899	-9.41074	2.57524	-2.7586	I
N0	PM108	4.54943	11.8487	4.3512	-8.03232	-1.79388	-2.79254	I
N0	WM52	6.88678	11.3378	4.16389	-10.4019	-2.34713	0.116006	II
N0	SKM1	7.67883	5.37566	2.86543	-6.06871	-4.36842	0.650283	II
N0	SKM1	8.93927	31.8247	3.68612	-8.05639	-2.25593	0.477896	II
N0	LY098	5.96841	3.04605	2.98782	-7.46058	-5.45223	0.869444	II
N0	WM52	4.41817	3.5143	2.50423	-4.29946	-7.97454	0.349648	II
N0	ZM10	10.9738	9.45729	5.59607	-7.6025	1.32283	0.000895053	II
N0	CP02-2	10.3341	9.6584	5.23326	-9.96711	-0.105261	0.590109	II
N0	CP02-1	7.73508	4.71139	4.79535	-7.47039	-1.71897	0.278848	II
N0	NM13	5.04303	2.77495	3.17975	-3.72998	-7.56308	1.18641	II
N0	KN9204	6.2993	6.42653	2.82291	-9.06998	-4.03359	0.252617	II
N0	XM32	11.2368	14.2744	4.50042	-10.1516	1.07871	0.0989073	II
N0	P14	9.37296	6.33186	4.37118	-7.03388	-1.42692	0.0510504	II
N0	WL1216	10.3588	15.2485	6.18821	-10.0194	5.14226	0.00869966	II
N0	CP03-1	7.25008	1.26504	2.93501	1.60133	-6.2904	0.693618	II
N0	YM16	6.86353	0.650942	3.67782	-3.08257	-7.25372	0.780495	II
N0	P124	10.5649	16.5603	6.79245	-10.3369	4.08305	0.0128007	II
N0	SM8	6.66658	1.97383	2.98281	-1.51704	-6.79521	1.11236	II
N0	P14	6.28032	2.022	3.01074	-2.31746	-6.98209	0.313291	II
N0	CP02-63-1	9.74506	8.61	6.72848	-8.76664	3.04267	0.628473	II
N0	LY098	4.48863	1.61388	2.30532	-3.37998	-8.03057	1.0935	II
N0	P14	10.8439	10.2552	5.08648	-7.99823	1.55762	0.0180869	II
N0	XM32	9.92409	9.41525	3.84782	-9.66187	-1.30253	0.145643	II
N0	CP01-4	9.14435	11.2041	5.25449	-7.87375	0.611394	0.605408	II
N0	CP02-63-1	7.59616	3.97709	4.3895	-7.03847	-2.83285	0.915486	II
N0	P14	7.84659	3.64156	3.66536	-5.15438	-4.3195	0.132302	II
N0	YM16	11.4342	6.03069	6.03685	-8.6021	1.33189	0.0932712	II
N0	NM13	8.098	12.5719	5.94878	-10.3247	0.579515	0.565271	II
N0	WM52	5.65564	6.46286	3.26658	-8.19619	-5.257	0.205151	II
N0	CP02-2	9.24256	5.65636	4.3145	-8.93882	-3.07242	0.72567	II
N0	SKM1	11.3176	9.28559	5.88017	-9.02841	2.09597	0.235045	II
N0	WL1216	6.67107	3.13326	4.25607	-6.74422	-4.52903	0.20195	II
N0	NM13	7.14106	8.02908	4.97511	-9.59422	-2.27206	0.715401	II
N0	P14	12.2401	15.0492	5.7527	-8.23205	4.49509	0.005904	II
N0	SKM1	6.38723	1.74575	2.19117	-2.78896	-6.37877	0.906859	II
N0	YFM5	8.64826	3.3667	3.3704	-5.91894	-4.60388	0.751252	II
N0	CP01-4	7.1155	5.22052	3.48429	-3.89655	-4.99598	0.990244	II
N0	XM32	7.06416	3.60027	2.63901	-5.27855	-5.89664	0.395462	II
N0	CP02-21	12.1276	24.8863	6.33011	-11.757	3.9862	0.0259082	II
N0	XM32	12.4421	19.8448	5.12757	-9.90463	3.44836	0.0661204	II
N0	SM8	11.926	21.1261	6.40102	-7.29275	3.19451	0.469023	II
N0	CP02-1	6.43389	2.69023	3.96282	-4.89631	-4.37362	0.519556	II
N0	CP20-2	9.69091	18.7545	5.45133	-11.0591	-0.0418052	-0.179766	II
N0	CP02-21	10.8609	10.4686	3.1283	-11.4612	-4.28074	0.118196	II
N0	LY098	10.3751	17.8282	5.85808	-10.6169	2.89416	0.433048	II
N0	SM8	9.40472	11.6197	4.61978	-5.88242	-1.9997	0.690265	II
N0	WM52	8.10824	18.3534	5.15571	-11.0859	0.656183	0.0632642	II
N0	KN9204	12.3758	12.9815	4.50526	-11.4715	-0.394901	0.11931	II
N0	CP01-204	8.72894	7.4194	3.94351	-9.32666	-2.22786	0.170834	II
N0	KN9204	3.50284	4.41663	2.19438	-5.55751	-5.78758	0.381679	II
N0	YM16	9.90964	2.78929	5.2454	-7.90671	-1.60747	0.202433	II
N0	NMZ1019	10.6323	12.4252	4.22207	-11.4038	-2.12188	0.156781	II
N0	YFM5	7.12166	2.01093	2.70089	-2.87711	-7.22202	0.915797	II
N0	NM13	8.96756	17.969	6.84386	-10.0431	3.42835	0.439606	II
N0	CP02-2	11.2229	15.6983	6.18079	-9.91582	2.87626	0.466336	II
N0	WM52	9.31578	29.0011	6.1614	-10.6567	3.6592	0.0332451	II
N0	XM32	8.52657	5.88037	3.21657	-8.12271	-3.64493	0.228872	II
N0	ZM10	11.9645	13.77	6.29028	-8.02608	3.84567	0.000186996	II
N0	KN9204	15.0528	17.6684	5.61909	-10.9558	1.446	0.0747986	II
N0	NMZ1019	9.11418	6.4174	3.43342	-10.0539	-4.87988	0.238201	II
N0	CP01-204	5.99234	2.88147	2.43862	-3.21497	-7.34984	0.47573	II
N0	CP02-1	5.08783	1.51387	3.19941	-1.17559	-6.89888	0.902641	II
N0	CP02-63-1	8.69783	5.94769	5.49687	-8.37256	0.0976029	0.773049	II
N0	LY098	7.44598	5.69076	3.82339	-9.93407	-2.72639	0.700694	II
N0	CP03-1	10.0536	3.60851	4.24093	-1.49119	-1.27732	0.447614	II
N0	CP03-1	12.4783	9.67446	5.71858	-4.02897	3.91128	0.24948	II
N0	CP03-1	8.68651	2.14393	3.55176	0.0369766	-3.84324	0.553116	II
N0	CP02-63-1	5.27766	1.64955	2.65772	-1.22053	-8.26834	1.24955	II
N0	NMZ1019	7.49404	3.03453	2.73977	-7.09771	-7.48434	0.382085	II
N0	CP02-21	11.6007	14.6051	4.07451	-12.7364	-1.59642	0.0706476	II
N0	YFM5	10.0887	5.56763	4.1378	-7.87745	-1.83155	0.645407	II
N0	CP01-4	9.94349	15.5437	6.21939	-8.28243	3.45191	0.451497	II
N0	CP02-21	12.0165	19.5253	5.16787	-12.6818	1.19725	0.0427066	II
N0	KN9204	9.35294	9.23316	3.58697	-10.9745	-2.22852	0.17391	II
N0	SKM1	10.1571	13.1319	4.67285	-8.9477	-0.0868961	0.347668	II
N0	NN06Y86	8.33994	15.1566	3.8952	-5.19107	1.77158	0.619663	III
N0	NM26	10.9555	17.5356	5.34176	-8.74822	3.76291	0.760912	III
N0	YFM6	7.28798	8.7608	4.78182	-10.2401	-3.04865	0.0649047	III
N0	ZM8	11.7588	18.8841	5.87613	-8.34113	3.54495	0.143541	III
N0	CP20-1	6.34894	3.4551	2.9374	-1.33761	-6.31317	0.725939	III
N0	NN06Y86	9.5449	21.1771	5.05637	-5.6242	4.33719	0.466571	III
N0	SM3	7.08235	3.47553	2.55016	-3.51499	-8.3432	0.847361	III
N0	NM26	5.91454	2.39601	2.76428	-1.85898	-7.34219	1.66156	III
N0	HM6	6.17517	4.16478	3.8741	-1.39864	-3.76644	0.703669	III
N0	YM20	8.3031	2.93804	4.12036	-9.38018	-4.59681	0.314545	III
N0	SM3	8.65749	5.669	3.20435	-6.08651	-5.18778	0.480141	III
N0	SX6	9.261	5.47297	3.01916	-5.19036	-0.996136	1.06832	III
N0	NN06Y86	4.69599	4.71223	2.08584	-0.242815	-5.85739	1.10747	III
N0	ZM11	9.67398	4.7973	3.98964	-5.67459	-3.99778	0.733525	III
N0	ZM8	10.6135	13.9134	5.04689	-8.06309	0.992927	0.194063	III
N0	SM3	10.1993	9.03779	3.9605	-7.59171	-1.83093	0.277617	III
N0	SM553	10.5362	9.09602	3.77041	-10.3697	-1.32871	0.741771	III
N0	YM158	5.60245	2.35213	2.69073	-4.25254	-8.5835	0.543479	IV
N0	YM158	8.39965	9.68632	4.24143	-10.0231	-3.29745	0.12269	IV
N0	YM158	7.01728	4.83971	3.40086	-7.99525	-6.02745	0.26805	IV
N0	HM30	9.64708	15.8625	5.72536	-9.02816	1.78119	0.541265	IV
N0	YM158	11.0242	24.5829	6.19809	-10.2997	2.38691	0.0219255	IV
N0	HM30	7.77968	18.6476	3.48431	-7.62192	-2.91513	0.807487	IV
N0	HM30	8.76117	30.1386	4.50137	-8.83338	-0.574881	0.673353	IV
N0	HM30	6.72307	5.30781	2.66345	-5.19008	-5.17711	0.954907	IV
N0	YM158	9.73928	17.149	5.19302	-10.6484	-0.469549	0.0528402	IV
N0	HM30	5.60902	2.46517	2.0154	-1.57094	-7.29469	1.13959	IV
N0	YM158	5.60245	2.35213	2.69073	-4.25254	-8.5835	0.543479	IV
N0	YM158	8.39965	9.68632	4.24143	-10.0231	-3.29745	0.12269	IV
N0	YM158	7.01728	4.83971	3.40086	-7.99525	-6.02745	0.26805	IV
N0	HM30	9.64708	15.8625	5.72536	-9.02816	1.78119	0.541265	IV
N0	YM158	11.0242	24.5829	6.19809	-10.2997	2.38691	0.0219255	IV
N0	HM30	7.77968	18.6476	3.48431	-7.62192	-2.91513	0.807487	IV
N0	HM30	8.76117	30.1386	4.50137	-8.83338	-0.574881	0.673353	IV
N0	HM30	6.72307	5.30781	2.66345	-5.19008	-5.17711	0.954907	IV
N0	YM158	9.73928	17.149	5.19302	-10.6484	-0.469549	0.0528402	IV
N0	HM30	5.60902	2.46517	2.0154	-1.57094	-7.29469	1.13959	IV
N180	ZM4	11.0176	4.68006	4.22254	-7.24205	1.15058	-11.5639	I
N180	ZM168	13.4378	7.55611	5.68456	-9.24194	3.54196	-11.9182	I
N180	CP02-1	11.9825	4.59299	5.68031	-7.78734	1.9813	-9.59701	I
N180	LY098	12.3747	6.4156	6.20365	-7.50064	2.93174	-9.74397	I
N180	HM6	13.0085	6.43209	6.69914	-6.3059	2.38757	-9.73237	I
N180	KN9204	9.59015	4.89711	3.34983	-4.37088	-0.413289	-9.86148	I
N180	SX6	12.6923	4.97397	4.15357	-5.96827	1.83499	-13.2217	I
N180	YFM8	8.31669	1.98134	2.99357	-1.29616	-3.14318	-1.16523	I
N180	BJ0601	8.81323	1.49596	2.74588	1.1449	-4.52832	4.00032	I
N180	YFM8	11.8504	8.30528	5.06892	-10.9211	3.27905	-9.37701	I
N180	CP02-1	8.4949	0.868324	3.48649	1.69697	-3.98809	2.46666	I
N180	CP02-63-1	13.1097	1.35984	3.97259	-6.7001	0.738197	-11.7358	I
N180	WM108	11.5901	1.70256	4.78384	-2.52204	-0.45935	-9.65651	I
N180	GH9	11.249	2.71678	4.23526	-3.16426	-1.43201	-9.25504	I
N180	YM20	15.1996	6.23393	6.16703	-9.87542	3.85463	-13.0214	I
N180	CP02-1	10.9145	2.66721	4.936	-5.39743	-0.0348359	-7.32567	I
N180	ZM8	8.66548	1.68514	2.92926	2.56945	-2.15458	-0.811431	I
N180	CP20-2	16.1759	9.78156	6.68804	-7.01071	2.65104	-10.8527	I
N180	ZM9523	14.4706	8.18429	5.79647	-8.77109	3.56871	-8.75432	I
N180	HM6	9.53703	1.27258	4.15708	0.731746	-1.59338	-2.42242	I
N180	ZM12	13.8968	7.34935	5.50347	-13.4029	2.9337	-11.1142	I
N180	KN9204	8.14082	3.18389	2.67242	-1.46214	-1.32425	-6.08681	I
N180	HM6	10.7635	2.21363	5.02098	-1.86496	-0.25481	-6.33008	I
N180	ZM09196	10.2824	3.09963	5.11474	-7.3398	2.18791	-11.1856	I
N180	CP02-63-1	14.5404	2.73016	4.42866	-9.15087	2.37275	-14.2344	I
N180	ZM4	8.55727	2.01153	2.96925	1.16321	-2.57074	-0.973648	I
N180	GH9	14.3448	7.01703	5.6832	-9.02441	1.26913	-13.5876	I
N180	ZM8	12.1418	6.92154	4.78042	-8.09594	2.77002	-10.7849	I
N180	ZM8	9.8957	2.74234	3.50979	-1.72911	-0.517621	-6.26987	I
N180	ZM12	12.7297	4.19489	4.78726	-11.9001	1.36715	-9.89906	I
N180	YFM8	9.59721	3.23111	3.6328	-5.75459	-1.03511	-5.63358	I
N180	ZM09196	8.21368	0.725701	3.42041	-1.84227	-2.06018	-0.727722	I
N180	CP02-63-1	15.8382	5.58148	4.87361	-10.524	3.95192	-14.2894	I
N180	ZM4	12.0974	7.03697	4.88936	-9.76132	3.0024	-13.0011	I
N180	KN9204	13.6599	15.0292	5.73319	-8.7658	2.26288	-10.3869	I
N180	YM20	9.77942	0.506413	2.77275	0.912268	-2.80133	-0.0730249	I
N180	YM20	13.9747	3.30278	5.22814	-8.69276	2.20504	-13.2449	I
N180	ZM9523	13.252	4.92274	5.18702	-7.4667	2.40237	-8.86519	I
N180	ZM09196	11.2466	6.26365	5.98786	-8.78218	4.25496	-12.3911	I
N180	GH9	15.7266	10.9179	6.30832	-10.354	2.58964	-12.826	I
N180	KN9204	11.003	7.36159	4.11355	-6.58372	0.501379	-11.5069	I
N180	WM108	9.21682	0.572984	3.59438	4.47034	-4.05211	7.31083	I
N180	WM108	12.5557	2.91345	5.3856	-5.64001	1.36968	-14.622	I
N180	ZM12	8.76977	0.747498	2.76029	2.91209	-3.36533	4.2963	I
N180	CP02-63-1	13.1097	1.35984	3.97259	-6.7001	0.738197	-11.7358	I
N180	WM108	11.5901	1.70256	4.78384	-2.52204	-0.45935	-9.65651	I
N180	SM3	16.3462	7.21975	5.3335	-7.46568	5.73193	-11.4673	II
N180	NN06Y86	13.202	4.82448	4.50677	-5.25403	0.586868	-14.9807	II
N180	SM3	14.9431	3.83412	4.68874	-5.63685	3.60056	-11.4615	II
N180	XM32	10.1641	2.75512	4.1891	-6.1516	-0.197313	-6.34467	II
N180	P124	14.2326	9.28451	3.83219	-13.1462	0.337494	-13.6093	II
N180	PM108	13.2675	8.8261	5.0992	-7.64692	0.0602208	-8.61227	II
N180	WY2	8.76775	1.58048	3.36917	-0.20548	-4.5211	-2.23298	II
N180	P124	12.782	6.49058	3.10514	-10.0987	-0.890075	-11.664	II
N180	WY2	13.3387	11.1969	6.85938	-12.0135	3.36833	-12.8495	II
N180	SM8	13.6156	15.0016	5.92843	-10.7018	4.24978	-12.6554	II
N180	CP03-1	9.36267	0.572636	3.4063	5.61405	-2.19442	3.12059	III
N180	CP01-204	13.5471	4.23129	5.18066	-9.18316	2.07224	-10.4745	III
N180	AK58	10.3049	6.80777	5.25304	-8.37557	1.12791	-8.53685	III
N180	CP20-1	10.2263	2.11892	3.95612	-3.30859	-0.73353	-4.84611	III
N180	CP03-1	12.6867	1.875	4.78784	-0.0808953	1.28473	-8.49179	III
N180	CP01-204	14.8569	7.85395	5.93679	-10.4832	3.64387	-10.6253	III
N180	YFM6	11.6936	1.6537	2.9865	-1.93103	-3.14366	-3.96829	III
N180	NZM1	13.4793	14.3402	5.78378	-8.23926	4.6722	-9.52995	III
N180	SKM1	12.2385	5.54449	3.10408	-3.92389	-2.38038	-3.37317	III
N180	HM30	12.854	4.88718	3.85757	-11.3846	-1.89359	-10.9407	III
N180	HM30	9.47773	1.90823	2.6501	-4.64985	-5.367	1.41335	III
N180	AK58	7.80111	2.84169	3.84782	-2.68872	-0.819602	-3.93178	III
N180	CP01-4	9.09671	2.86462	3.75466	-3.87791	-1.5221	-6.57483	III
N180	HM30	11.1769	3.05072	3.22229	-8.92375	-3.69297	-5.79038	III
N180	YM158	13.1087	1.34728	4.3103	-3.72146	-2.14106	-2.59318	III
N180	SKM1	13.6027	8.25715	3.804	-6.79435	-1.20719	-6.35397	III
N180	NMZ1019	9.45151	0.992305	2.81477	-0.591908	-3.13481	-0.101589	III
N180	YFM6	15.493	7.38499	5.37432	-11.2642	2.96436	-10.8543	III
N180	WM52	14.3417	10.3816	4.24722	-14.7772	0.635243	-11.8684	III
N180	NM13	8.8789	1.87346	3.60917	-1.53471	-4.68336	0.849538	III
N180	CP01-3	10.7215	3.22676	3.22595	-4.1462	-1.59851	-3.09238	III
N180	ZM10	13.3013	8.35412	5.87435	-11.2784	3.67022	-9.88382	III
N180	YM158	14.9165	2.53533	5.06297	-7.93847	-0.0875665	-7.44013	III
N180	YM158	16.6982	4.71246	5.80673	-10.6864	1.97946	-10.0461	III
N180	CP03-1	14.3354	3.36049	5.48164	-2.7013	3.01963	-11.0513	III
N180	CP01-4	10.2568	4.77356	4.46805	-7.15882	0.429264	-10.486	III
N180	NM13	10.5158	3.06473	4.22146	-5.21893	-2.97085	-4.38923	III
N180	CP01-3	13.7411	7.71704	4.47051	-9.12044	-0.0875107	-5.28203	III
N180	YFM6	14.4039	4.53104	4.52254	-9.44117	0.926712	-10.7558	III
N180	SKM1	15.4795	17.5508	5.37822	-9.35323	1.19981	-8.09327	III
N180	CP20-1	7.76175	0.698902	2.77551	3.31909	-4.12449	3.81824	III
N180	SM553	13.7737	5.55628	3.53904	-11.2069	-1.31033	-9.54207	III
N180	NMZ1019	10.8367	1.81006	3.39474	-5.72261	-1.23637	-5.4406	III
N180	NZM1	8.85165	2.73061	3.29439	-0.441495	-4.39247	0.653203	III
N180	ZM10	9.72184	1.2257	4.24503	-3.96056	-0.722718	-3.61666	III
N180	NZM1	10.1615	4.27042	3.91734	-3.31193	-2.16641	-4.89125	III
N180	ZM11	13.5154	5.10085	5.00736	-11.0356	3.93645	-13.6354	IV
N180	YFM5	9.0172	0.504794	3.22609	5.0882	-2.94901	3.91301	IV
N180	ZM5	11.9353	1.14853	4.56467	-2.38032	0.327848	-8.76297	IV
N180	CP02-2	14.2165	3.30629	3.84577	-9.35636	0.113583	-6.87883	IV
N180	CP02-2	12.4188	1.68074	3.17795	-6.96346	-1.64865	-3.37869	IV
N180	YM16	15.34	3.79908	6.01185	-10.0704	5.1807	-13.4091	IV
N180	CP02-21	13.3394	11.5906	4.95172	-10.4627	1.37079	-12.2907	IV
N180	ZM5	14.3308	3.82197	6.4315	-8.17642	4.58537	-12.8788	IV
N180	DM1301	12.2631	8.38133	5.47596	-9.7322	5.51626	-10.7258	IV
N180	NM26	10.0239	4.6636	4.90094	-7.72878	1.79657	-15.4836	IV
N180	NM26	8.92545	2.65003	4.24727	-4.6655	-0.225382	-13.7169	IV
N180	YFM5	14.0705	4.99792	5.31352	-10.482	3.74224	-10.4109	IV
N180	YM16	9.77775	0.25738	3.41186	4.17671	-4.80567	5.18718	IV
N180	YM25	9.66844	1.47323	2.94711	-1.40951	-5.03853	3.80132	IV
N180	ZM5	9.11116	0.347281	2.88496	5.49803	-3.91266	5.20252	IV
N180	YM25	11.3604	2.46819	3.72395	-5.18598	-3.00329	-3.0685	IV
N180	CP02-2	10.5777	0.857324	2.58941	-3.20976	-3.37736	1.33166	IV
N180	ZM11	10.1442	0.786848	3.01031	-2.54907	-1.27808	-4.43951	IV
N180	CP02-21	12.0134	8.10061	4.13988	-8.14062	0.0898887	-10.7039	IV
N180	DM1301	10.1875	3.2298	3.75491	-4.78605	1.62977	-8.87468	IV
N180	CP02-2	17.599	12.3469	5.30143	-10.7357	3.60763	-8.72381	IV
N180	DM1301	9.03791	1.96268	3.02657	-0.993081	-0.468345	-4.76403	IV
N180	WL1216	11.6519	6.78867	5.21394	-8.7251	2.21006	-13.1018	IV
N180	WL1216	8.65872	2.4393	3.54635	-3.77599	-0.66919	-7.21758	IV
N180	CP02-2	15.9517	6.47078	4.56856	-10.5165	1.87682	-8.58352	IV
N180	ZM11	13.5154	5.10085	5.00736	-11.0356	3.93645	-13.6354	IV
N180	YFM5	9.0172	0.504794	3.22609	5.0882	-2.94901	3.91301	IV
N180	ZM5	11.9353	1.14853	4.56467	-2.38032	0.327848	-8.76297	IV
N180	CP02-2	14.2165	3.30629	3.84577	-9.35636	0.113583	-6.87883	IV
N180	CP02-2	12.4188	1.68074	3.17795	-6.96346	-1.64865	-3.37869	IV
N180	YM16	15.34	3.79908	6.01185	-10.0704	5.1807	-13.4091	IV
N180	CP02-21	13.3394	11.5906	4.95172	-10.4627	1.37079	-12.2907	IV
N180	ZM5	14.3308	3.82197	6.4315	-8.17642	4.58537	-12.8788	IV
N180	DM1301	12.2631	8.38133	5.47596	-9.7322	5.51626	-10.7258	IV
N180	NM26	10.0239	4.6636	4.90094	-7.72878	1.79657	-15.4836	IV
N180	NM26	8.92545	2.65003	4.24727	-4.6655	-0.225382	-13.7169	IV
N180	YFM5	14.0705	4.99792	5.31352	-10.482	3.74224	-10.4109	IV
N180	YM16	9.77775	0.25738	3.41186	4.17671	-4.80567	5.18718	IV
N180	YM25	9.66844	1.47323	2.94711	-1.40951	-5.03853	3.80132	IV
N180	ZM5	9.11116	0.347281	2.88496	5.49803	-3.91266	5.20252	IV
N180	YM25	11.3604	2.46819	3.72395	-5.18598	-3.00329	-3.0685	IV
N180	CP02-2	10.5777	0.857324	2.58941	-3.20976	-3.37736	1.33166	IV
N180	ZM11	10.1442	0.786848	3.01031	-2.54907	-1.27808	-4.43951	IV
N180	CP02-21	12.0134	8.10061	4.13988	-8.14062	0.0898887	-10.7039	IV
N180	DM1301	10.1875	3.2298	3.75491	-4.78605	1.62977	-8.87468	IV
N180	CP02-2	17.599	12.3469	5.30143	-10.7357	3.60763	-8.72381	IV
N180	DM1301	9.03791	1.96268	3.02657	-0.993081	-0.468345	-4.76403	IV
N180	WL1216	11.6519	6.78867	5.21394	-8.7251	2.21006	-13.1018	IV
N180	WL1216	8.65872	2.4393	3.54635	-3.77599	-0.66919	-7.21758	IV
N180	CP02-2	15.9517	6.47078	4.56856	-10.5165	1.87682	-8.58352	IV
N180	YM25	14.5362	6.68099	5.54885	-9.74619	1.33159	-12.0624	IV
N180	YM16	12.7164	0.963223	4.73602	-4.70991	0.177062	-9.39223	IV
N180	YM16	14.0805	1.90212	5.40368	-7.98375	2.7134	-12.9057	IV
N180	ZM5	10.5628	0.63021	3.67161	1.50798	-1.82848	-2.53517	IV
N180	YM16	11.2751	0.494544	4.05897	-0.455994	-2.35353	-2.7128	IV
N180	ZM11	11.4235	1.48299	3.6145	-6.5862	0.486515	-10.0849	IV
N180	NM26	7.78442	1.49696	3.61025	-0.699911	-2.22448	-8.49776	IV
N180	NM26	6.61098	0.844532	3.01724	3.64602	-4.11789	-0.366662	IV
N180	YM25	12.991	4.09515	4.60663	-8.01298	-0.855051	-8.85039	IV
N180	YFM5	11.7652	1.57273	4.29334	-4.30313	0.404005	-6.59626	IV
N180	DM1301	11.2689	5.25365	4.58691	-7.75767	3.6554	-10.7029	IV
N180	CP02-21	14.5456	15.8831	5.76512	-11.4979	2.62833	-12.0001	IV
N270	YM25	8.79091	1.88005	2.43658	-0.932122	-3.40299	1.39174	I
N270	YM158	11.7105	1.447	2.2329	-0.569472	-3.17146	-1.37946	I
N270	YFM8	13.2594	7.29915	3.43988	-8.13784	-0.702794	-5.06959	I
N270	CP20-2	15.2327	5.98651	3.24787	-7.79381	-0.351271	-10.9605	I
N270	ZM8	14.115	3.96272	4.28365	-7.29736	1.31707	-11.4982	I
N270	YM158	15.036	4.16915	3.41716	-8.16328	0.69032	-7.54157	I
N270	ZM12	11.5686	1.07198	3.06576	-1.37171	-1.81214	-1.54653	I
N270	P124	13.2578	8.5199	3.73314	-18.2003	0.335341	-17.5849	I
N270	YM25	10.2925	3.04495	3.08495	-5.46055	-1.51168	-4.30168	I
N270	ZM10	12.7292	3.50344	3.7621	-8.89835	0.622709	-12.3658	I
N270	BJ0601	14.7453	6.1683	5.39526	-8.15929	2.74336	-9.42406	I
N270	P124	14.7332	11.9488	4.52733	-18.8867	1.62043	-17.5137	I
N270	ZM10	9.55791	1.16352	2.43488	0.849984	-2.34823	1.22189	I
N270	ZM12	9.95319	0.589427	2.49858	4.63046	-3.84187	5.15881	I
N270	ZM8	10.7918	1.29641	3.17191	0.718159	-1.85436	-5.10857	I
N270	CP02-1	12.8474	5.8414	3.48001	-12.3403	0.638364	-8.67155	I
N270	YFM8	11.4085	4.38226	2.76937	-4.08849	-2.25218	-1.14825	I
N270	CP02-1	9.48051	1.9585	2.2054	-4.10995	-2.62529	-0.576779	I
N270	WM52	15.6507	23.5677	5.51307	-13.3067	3.03035	-7.90091	II
N270	SKM1	14.1207	6.28022	3.16519	-8.78717	0.291359	-10.184	II
N270	P14	15.7669	5.98099	4.36041	-7.73586	3.11025	-11.4126	II
N270	ZM5	14.5399	3.40528	3.77924	-6.46067	3.06773	-14.5295	II
N270	ZM11	9.98767	1.79309	2.65866	-1.63019	-2.19794	1.55651	II
N270	SM3	12.1115	2.35224	3.63273	-3.57159	1.26386	-6.92859	II
N270	ZM11	12.2233	4.27256	3.96886	-9.63337	0.556228	-6.1624	II
N270	P14	14.746	3.41612	3.68049	-5.33415	1.48525	-9.25512	II
N270	ZM9523	9.68719	0.716807	2.39832	1.13327	-0.954332	-2.56744	II
N270	SM3	13.6766	3.76685	4.44025	-6.74975	3.42024	-10.3063	II
N270	P14	11.9352	1.07117	2.46752	1.73522	-1.80357	1.22269	II
N270	CP03-1	14.4494	3.44078	4.14329	-3.8014	1.21793	-7.60749	II
N270	ZM11	11.186	2.78777	3.27926	-6.43464	-0.828505	-2.75587	II
N270	SKM1	16.8495	15.9518	4.54031	-10.6831	4.1112	-10.694	II
N270	CP02-21	16.4084	22.0896	5.7901	-12.6227	4.62061	-6.86968	II
N270	SKM1	12.5729	3.92867	2.58353	-6.05912	-1.66736	-7.50123	II
N270	XM32	10.4392	5.25775	3.57223	-4.12258	1.24245	-12.2032	II
N270	ZM11	13.0763	6.41873	4.69555	-11.3011	1.94794	-8.21735	II
N270	ZM9523	12.4348	2.63809	3.55643	-5.47466	1.73393	-11.4824	II
N270	XM32	11.5576	8.7006	4.33676	-5.35359	2.13979	-12.5016	II
N270	XM32	12.5065	13.8174	5.11879	-6.41124	3.02985	-11.4855	II
N270	SX6	10.0789	2.69882	3.01048	-1.69457	-0.958932	-10.298	III
N270	SM8	15.5022	12.4307	4.80431	-12.3611	1.70194	-13.1541	III
N270	GH9	13.0547	9.72644	6.0581	-7.59836	2.61358	-13.8202	III
N270	SM8	10.3155	3.14692	2.49284	-3.23311	-3.27664	-6.03151	III
N270	YM20	13.7178	4.51832	3.70785	-8.93021	2.08194	-10.4002	III
N270	YFM6	11.9196	4.32604	2.66422	-6.34691	-1.58233	-7.39474	III
N270	PM108	14.7643	18.389	3.86749	-12.7752	2.58312	-8.88824	III
N270	WY2	13.6821	10.0062	3.86319	-10.7466	0.925245	-10.2787	III
N270	CP02-F10	12.0314	4.50781	4.19975	-10.4981	-0.0409071	-12.062	III
N270	TM108	11.6427	4.9591	2.29286	-6.6722	1.64006	-13.8501	III
N270	LY098	14.6002	10.2184	4.14282	-13.4485	2.60565	-10.9927	III
N270	GH9	11.7094	6.36882	5.21904	-5.97631	1.24755	-14.0972	III
N270	AK58	11.5666	7.10946	4.45385	-9.31076	1.84898	-8.43101	III
N270	KN9204	8.49386	2.71355	2.43556	-3.08605	-1.90396	-2.75801	III
N270	KN9204	9.8554	4.25269	3.05914	-6.74882	-0.948003	-5.5436	III
N270	SM8	13.8903	8.1897	3.95455	-10.8972	0.0337292	-13.1614	III
N270	TM108	12.8636	7.45431	2.92082	-8.8969	3.34706	-14.7018	III
N270	YM20	12.3257	2.68071	3.15306	-6.11616	0.363384	-7.73287	III
N270	CP01-204	15.0973	8.16256	4.76773	-11.0007	3.21502	-11.2681	III
N270	SX6	12.4659	6.94443	4.40392	-6.95485	2.24985	-14.5553	III
N270	NN06Y86	17.7255	13.1338	4.61654	-8.26747	4.53267	-14.3521	III
N270	HM30	12.4366	5.8557	3.26743	-6.78339	-2.58827	-3.83117	III
N270	CP01-204	14.0508	5.286	4.10202	-10.1631	1.44972	-9.61324	III
N270	WY2	15.915	19.5972	5.27065	-11.2091	3.5915	-9.30535	III
N270	CP01-204	11.3777	2.09599	2.87772	-4.45777	-2.06585	-0.0107751	III
N270	NN06Y86	15.9545	8.4425	3.59845	-7.04301	2.47053	-14.8247	III
N270	SM553	18.8731	49.2826	6.73866	-11.6834	3.18284	-6.68843	III
N270	CP02-2	8.38291	2.23448	1.89928	-4.76734	-2.90387	-2.61704	III
N270	WY2	10.5425	4.40472	2.54384	-5.19673	-1.75198	-5.06347	III
N270	CP02-63-1	14.0881	6.11741	4.34644	-8.41208	2.79871	-8.59026	III
N270	YM16	13.8251	6.79153	5.92989	-9.53735	4.01749	-15.5273	III
N270	NM13	12.5555	6.21579	3.36558	-8.6327	1.77014	-10.6585	III
N270	CP02-F10	10.3787	2.93006	3.35583	-6.6197	-1.15814	-9.6749	III
N270	TM108	9.02476	2.2046	1.47369	0.692202	-1.82887	-3.04144	III
N270	CP20-1	10.4068	0.950205	1.7999	4.39383	-3.57889	1.82273	III
N270	YM16	10.3361	1.2902	3.20003	-0.741815	-1.96833	-4.99111	III
N270	CP02-63-1	11.2158	1.99446	3.1523	-4.48319	0.0768329	-5.24323	III
N270	ZM4	11.0727	3.87953	2.93791	-4.35162	-1.96533	-4.68212	III
N270	YM16	12.7881	3.98945	4.98929	-7.49746	2.04778	-15.1217	III
N270	NZM1	12.3667	8.23885	4.33714	-8.03213	2.4503	-11.0382	III
N270	ZM168	9.36809	0.955265	2.22706	2.94542	-2.78874	1.40462	III
N270	NN06Y86	14.1545	5.2356	2.84484	-5.14769	0.379338	-12.6331	III
N270	NZM1	13.385	12.211	5.05366	-9.20888	4.41596	-10.3014	III
N270	NMZ1019	15.7668	8.73648	3.89764	-14.7487	3.06449	-11.4546	III
N270	TM108	10.3576	3.29628	1.82999	-3.41756	-0.0984811	-9.99509	III
N270	WL1216	9.02158	13.4938	4.13923	-13.6521	2.70297	-12.8214	III
N270	WL1216	7.33896	6.38969	2.42859	-10.1262	-0.265119	-9.36851	III
N270	SM8	16.9382	17.7842	5.66676	-12.6393	3.3554	-11.8217	III
N270	CP20-1	12.037	1.57826	2.29181	0.512127	-1.59201	-4.23797	III
N270	KN9204	12.3606	9.84831	4.69095	-10.4534	0.977637	-7.47307	III
N270	HM30	17.5559	26.5406	6.24399	-12.3687	2.10994	-10.1857	III
N270	NN06Y86	10.505	1.89082	1.77848	0.33665	-3.76398	1.71365	III
N270	ZM168	12.2706	2.46145	3.2458	-3.00202	0.323223	-12.7833	III
N270	HM30	10.6502	3.13009	2.52584	-2.11382	-4.07033	0.797391	III
N270	CP01-3	14.1793	22.5726	4.97039	-10.8063	1.51302	-11.4315	III
N270	NZM1	9.83606	3.47025	2.97721	-3.23916	-1.5613	-6.82551	III
N270	CP01-3	8.29152	4.84152	2.0481	-4.30438	-2.00392	-8.46556	III
N270	NMZ1019	11.9356	1.69278	1.85638	-6.40011	-2.68454	-3.21379	III
N270	CP01-4	14.9246	11.5104	4.59965	-12.6416	4.22468	-11.4209	IV
N270	DM1301	8.4492	1.51256	2.61005	1.71094	-2.4072	1.9275	IV
N270	CP01-4	9.5497	0.788924	2.60579	-1.21868	-3.10575	0.937435	IV
N270	YFM5	14.5491	6.59832	3.50841	-11.7938	2.07143	-9.34219	IV
N270	YFM5	15.7211	11.3174	4.42503	-12.5744	3.52955	-10.1252	IV
N270	DM1301	14.0587	8.27974	5.10341	-10.3716	5.24216	-10.5784	IV
N270	DM1301	11.4604	3.62121	3.72437	-6.38869	1.46919	-7.98244	IV
N270	CP01-4	12.5556	2.78515	3.57854	-9.73475	0.563496	-10.1829	IV
N270	WM108	14.0129	3.64805	3.95433	-7.7259	-0.337518	-6.19021	IV
N270	DM1301	12.8257	5.52018	4.39065	-8.94083	3.38445	-10.1534	IV
N270	WM108	16.2837	9.75956	5.79335	-12.0212	2.99434	-9.96048	IV
N270	CP01-4	14.9246	11.5104	4.59965	-12.6416	4.22468	-11.4209	IV
N270	DM1301	8.4492	1.51256	2.61005	1.71094	-2.4072	1.9275	IV
N270	CP01-4	9.5497	0.788924	2.60579	-1.21868	-3.10575	0.937435	IV
N270	YFM5	14.5491	6.59832	3.50841	-11.7938	2.07143	-9.34219	IV
N270	YFM5	15.7211	11.3174	4.42503	-12.5744	3.52955	-10.1252	IV
N270	DM1301	14.0587	8.27974	5.10341	-10.3716	5.24216	-10.5784	IV
N270	DM1301	11.4604	3.62121	3.72437	-6.38869	1.46919	-7.98244	IV
N270	CP01-4	12.5556	2.78515	3.57854	-9.73475	0.563496	-10.1829	IV
N270	WM108	14.0129	3.64805	3.95433	-7.7259	-0.337518	-6.19021	IV
N270	DM1301	12.8257	5.52018	4.39065	-8.94083	3.38445	-10.1534	IV
N270	WM108	16.2837	9.75956	5.79335	-12.0212	2.99434	-9.96048	IV
N270	ZM09196	8.8909	0.990033	2.58693	-0.239814	-3.42112	3.15291	IV
N270	YFM5	11.7601	1.98997	2.28934	-6.40505	-0.873368	-2.21041	IV
