# Supplementary material for: The Dissection of Nitrogen Response Traits Using Drone Phenotyping and Dynamic Phenotypic Analysis to Explore N Responsiveness and Associated Genetic Loci in Wheat
Source: Plant Phenomics. 2023 Dec 22;5:0128. doi: 10.34133/plantphenomics.0128 (PMC10750832; doi:10.34133/plantphenomics.0128)
Supplement: Supplementary 2 — Data S1 to S9 [file plantphenomics.0128.f2.zip › Data S6 - SNPs idnetified using static phenotypes in 2019-2021 seasons.xlsx]

## Sheet: Sheet1
Data S6. SNPs idnetified using static phenotypes in the 2019-2021 seasons under three nitrogen fertilizers
Year	Nitrogen Treatments	Varieties	<Trait>	Height (cm)					Coverage (0-1)					3DCI (0-1)					ASM (0-1)					VARI (0-1)					NDYI (0-1)
				135DAS	140DAS	145DAS	150DAS	155DAS	135DAS	140DAS	145DAS	150DAS	155DAS	135DAS	140DAS	145DAS	150DAS	155DAS	135DAS	140DAS	145DAS	150DAS	155DAS	135DAS	140DAS	145DAS	150DAS	155DAS	135DAS	140DAS	145DAS	150DAS	155DAS
2020	N0	ZM8	wmx6	40.1635	44.5637	48.882	52.9678	56.6657	0.570428	0.645293	0.705996	0.75189	0.784723	0.636521	0.66916	0.698535	0.724159	0.745913	0.440987	0.406067	0.378177	0.359632	0.352277	0.729029	0.735243	0.72314	0.693935	0.650558	0.627154	0.629478	0.632462	0.636278	0.64126
2020	N0	ZM5	wmx4	46.5813	51.4649	56.3159	60.9431	65.141	0.703346	0.755514	0.793122	0.819191	0.83678	0.657797	0.693903	0.725391	0.752115	0.774342	0.294384	0.292848	0.295617	0.302636	0.313742	0.706028	0.725964	0.724132	0.700728	0.658618	0.343009	0.338172	0.340046	0.348274	0.36082
2020	N0	ZM4	wmx3	47.4826	51.662	55.7116	59.4916	62.8599	0.556297	0.628245	0.690651	0.742004	0.782442	0.634962	0.669634	0.700207	0.726182	0.747571	0.345049	0.323425	0.307517	0.298591	0.297611	0.655881	0.67275	0.673331	0.6575	0.626924	0.478427	0.480067	0.482152	0.484768	0.488117
2020	N0	ZM168	wmx7	49.2786	52.7384	55.8968	58.6526	60.9125	0.689943	0.741463	0.777255	0.801075	0.816473	0.64585	0.674343	0.700277	0.723346	0.743463	0.407163	0.382539	0.364764	0.355634	0.356529	0.748172	0.759287	0.749888	0.720946	0.675579	0.584651	0.587175	0.590456	0.594714	0.600372
2020	N0	ZM12	wmx11	44.9041	50.4385	55.8715	60.9919	65.5813	0.608251	0.661354	0.696759	0.71933	0.733327	0.636239	0.671386	0.703704	0.732522	0.757518	0.364643	0.333513	0.308758	0.292484	0.286367	0.695986	0.705062	0.692225	0.659109	0.609795	0.512207	0.512369	0.512836	0.514058	0.516947
2020	N0	ZM11	wmx10	36.9591	41.7052	46.4302	50.9385	55.0237	0.569229	0.631071	0.678097	0.712156	0.736008	0.636122	0.672876	0.706487	0.736148	0.761511	0.353661	0.321174	0.295848	0.28022	0.276303	0.708508	0.719212	0.709851	0.681514	0.637339	0.533897	0.534149	0.534761	0.536142	0.539032
2020	N0	ZM10	wmx9	42.2655	47.0809	51.8494	56.3765	60.4571	0.647712	0.713897	0.762771	0.797023	0.820161	0.630262	0.666441	0.699289	0.728063	0.752499	0.437196	0.405125	0.380023	0.364134	0.359235	0.760593	0.771405	0.762892	0.735877	0.69295	0.641816	0.641822	0.641847	0.641945	0.642296
2020	N0	ZM09196	wmx14	41.2489	45.0549	48.5046	51.4459	53.7405	0.6402	0.702365	0.742	0.765774	0.779526	0.642636	0.681718	0.716512	0.746262	0.77086	0.50108	0.460017	0.426805	0.404627	0.396043	0.765119	0.774863	0.761772	0.72732	0.67546	0.704046	0.704594	0.705772	0.70819	0.712901
2020	N0	ZM9523	wmx1	40.6096	44.9929	49.3085	53.3737	56.996	0.540568	0.634192	0.704629	0.751027	0.779399	0.638054	0.670909	0.698806	0.721708	0.74001	0.445668	0.403371	0.367229	0.339829	0.323293	0.657608	0.667665	0.663455	0.645414	0.61521	0.531604	0.532399	0.535338	0.540515	0.547983
2020	N0	YM25	wmx57	50.6549	53.8726	53.2432	51.1306	49.8752	0.449581	0.520059	0.581362	0.630088	0.666032	0.646457	0.680143	0.709938	0.735471	0.75679	0.418156	0.388999	0.365386	0.349193	0.34192	0.666605	0.674152	0.665893	0.642529	0.606155	0.513493	0.509936	0.507975	0.507902	0.509856
2020	N0	YM20	wmx62	34.4095	38.1102	41.7584	45.2174	48.3429	0.586356	0.640979	0.675354	0.695391	0.706534	0.644227	0.682556	0.717552	0.74845	0.774937	0.436036	0.391041	0.353074	0.325291	0.310262	0.639944	0.641494	0.626631	0.596957	0.555512	0.586649	0.588203	0.590165	0.592731	0.596292
2020	N0	YM16	wmx60	51.3526	56.1495	60.7035	64.8638	68.4803	0.741672	0.783645	0.80599	0.817611	0.823655	0.62079	0.659473	0.69491	0.726189	0.752923	0.458547	0.425577	0.399831	0.384127	0.380712	0.724433	0.737181	0.729784	0.70306	0.659866	0.617479	0.618117	0.619436	0.622014	0.626758
2020	N0	YM158	Y158	38.6873	42.2924	45.7099	48.811	51.4705	0.484268	0.549893	0.597618	0.625401	0.640169	0.66446	0.696704	0.724199	0.747147	0.766019	0.374176	0.337224	0.307156	0.28695	0.279007	0.635957	0.634334	0.616171	0.583338	0.539052	0.551806	0.552065	0.552629	0.553819	0.556197
2020	N0	YFM8	wmx74	51.6311	56.6514	61.5822	66.2392	70.4303	0.541915	0.61703	0.676688	0.720986	0.752229	0.637588	0.675735	0.710261	0.740395	0.765883	0.377624	0.348548	0.325497	0.310352	0.304604	0.615985	0.631828	0.634242	0.623028	0.599076	0.511241	0.511418	0.511789	0.512534	0.513977
2020	N0	YFM6	wmx73	40.9337	44.1821	47.2741	50.09	52.5104	0.432048	0.49481	0.544541	0.581195	0.606801	0.626574	0.66229	0.694615	0.722835	0.746692	0.409879	0.3665	0.33025	0.304604	0.292395	0.660009	0.660264	0.640746	0.603975	0.55432	0.554659	0.554812	0.555198	0.556113	0.558143
2020	N0	YFM5	wmx77	42.1943	47.226	52.1977	56.8952	61.0927	0.568829	0.624014	0.661494	0.685592	0.70059	0.649601	0.682062	0.709788	0.732695	0.751101	0.369759	0.334788	0.306	0.285749	0.275935	0.625457	0.631094	0.618657	0.589667	0.547436	0.489909	0.489935	0.490027	0.490333	0.491258
2020	N0	XM32	wmx109	40.0264	44.3475	48.585	52.5801	56.1657	0.457204	0.519373	0.568166	0.602646	0.625708	0.651025	0.676615	0.699255	0.718833	0.735428	0.419101	0.3816	0.350598	0.328427	0.316966	0.687862	0.695905	0.688598	0.666572	0.631678	0.588113	0.589322	0.590949	0.593133	0.596205
2020	N0	WL1216	wmx215	37.1109	40.9623	44.6521	47.9619	50.6733	0.517952	0.564134	0.594277	0.612844	0.623867	0.621241	0.65566	0.687913	0.717249	0.743225	0.341746	0.309774	0.284138	0.267246	0.261028	0.588192	0.599921	0.591903	0.565408	0.524468	0.478296	0.478399	0.478699	0.479487	0.481371
2020	N0	WM52	wmx226	55.1613	59.788	64.046	67.794	70.901	0.392119	0.476657	0.540524	0.581344	0.604831	0.668552	0.702302	0.730802	0.753977	0.772252	0.504989	0.451014	0.405296	0.372117	0.354977	0.721217	0.724797	0.707152	0.67044	0.618908	0.695174	0.695508	0.696145	0.69733	0.699478
2020	N0	WM108	wmx206	39.2646	43.6602	47.911	51.8588	55.3432	0.622911	0.735638	0.818366	0.871563	0.903276	0.61365	0.647201	0.67893	0.708104	0.734245	0.465547	0.441701	0.423067	0.411018	0.406627	0.724062	0.747063	0.749163	0.730078	0.692023	0.526024	0.518736	0.518817	0.526556	0.540273
2020	N0	WY2	wmx198	44.5696	50.1269	55.787	61.2923	66.3572	0.588769	0.637963	0.667584	0.684314	0.693423	0.619731	0.654103	0.685202	0.712375	0.735419	0.438014	0.39788	0.365472	0.343955	0.335872	0.755695	0.753073	0.729338	0.687391	0.632023	0.631173	0.631356	0.63177	0.632661	0.634492
2020	N0	TM108	wmx181	37.8622	41.4646	44.8904	48.019	50.7323	0.450587	0.505496	0.546723	0.577045	0.599597	0.653669	0.692801	0.727975	0.758406	0.783897	0.381144	0.344906	0.314487	0.292115	0.279602	0.628264	0.631957	0.622775	0.601527	0.570002	0.472482	0.465877	0.466711	0.474359	0.486416
2020	N0	SM553	wmx222	32.4066	36.1006	39.7717	43.2937	46.5307	0.42566	0.481754	0.525168	0.556314	0.577558	0.682863	0.700457	0.71584	0.729144	0.740534	0.501421	0.450445	0.4069	0.374332	0.355653	0.751491	0.757821	0.745924	0.716762	0.672773	0.654464	0.658979	0.664477	0.670957	0.67842
2020	N0	SM8	wmx130	38.4553	42.7768	46.9911	50.9419	54.4695	0.488939	0.589173	0.667041	0.701072	0.716766	0.660988	0.696769	0.72776	0.753635	0.774582	0.437138	0.403828	0.376899	0.358752	0.351312	0.672157	0.67406	0.658176	0.626694	0.583383	0.570739	0.570964	0.571467	0.572584	0.574993
2020	N0	SM3	wmx146	44.1779	48.9422	53.5024	57.6879	61.3285	0.582554	0.666227	0.72934	0.773011	0.801638	0.649387	0.680704	0.707915	0.730887	0.749852	0.521741	0.479638	0.444218	0.418499	0.404939	0.804853	0.816177	0.802025	0.764047	0.706709	0.6364	0.638277	0.641056	0.645136	0.65129
2020	N0	SKM1	wmx144	40.3656	44.3857	48.2711	51.8948	55.1286	0.428351	0.471095	0.591447	0.629952	0.64133	0.651406	0.687715	0.719101	0.74516	0.766074	0.349118	0.31786	0.292916	0.276598	0.270754	0.622511	0.623258	0.610974	0.5867	0.552386	0.464566	0.466382	0.46886	0.472182	0.476711
2020	N0	SX6	wmx37	39.9444	44.2399	48.5021	52.5673	56.2618	0.644849	0.703819	0.746223	0.775276	0.794546	0.697255	0.725075	0.747337	0.76503	0.778914	0.406746	0.381421	0.36209	0.350207	0.346894	0.730721	0.740432	0.733682	0.711082	0.674655	0.539936	0.543825	0.548692	0.554652	0.561913
2020	N0	PM108	wmx188	43.0525	44.9781	46.6963	48.1644	49.343	0.370549	0.428482	0.475897	0.512555	0.539689	0.643917	0.676236	0.704316	0.727865	0.747034	0.636652	0.586821	0.544097	0.512165	0.49405	0.748853	0.755107	0.74272	0.71298	0.668827	0.791519	0.790738	0.767292	0.713486	0.764348
2020	N0	NZM1	wmx53	42.954	47.8222	52.4995	56.7974	60.5287	0.538648	0.606586	0.659056	0.696931	0.722988	0.653748	0.68875	0.718602	0.743069	0.762513	0.364358	0.337196	0.317002	0.306186	0.306641	0.666209	0.667288	0.653317	0.625156	0.585147	0.526833	0.528774	0.531288	0.534641	0.539362
2020	N0	NMZ1019	wmx45	37.4804	41.8229	46.1034	50.1386	53.7309	0.504559	0.590026	0.655702	0.696011	0.717198	0.650683	0.683957	0.71408	0.740493	0.763011	0.505473	0.453202	0.407858	0.372927	0.35128	0.708826	0.713659	0.69942	0.667608	0.621492	0.628918	0.630275	0.63212	0.634566	0.637847
2020	N0	NM26	wmx36	37.487	41.3846	45.1533	48.6332	51.6625	0.549902	0.615576	0.661502	0.691434	0.710095	0.646219	0.674836	0.700893	0.724175	0.744663	0.40823	0.373573	0.345823	0.32781	0.321805	0.686625	0.691892	0.676723	0.643138	0.595376	0.541792	0.545142	0.549435	0.554951	0.562163
2020	N0	NM13	wmx24	45.2217	48.7723	52.158	55.2631	57.9711	0.499334	0.56831	0.621204	0.656543	0.678129	0.638639	0.674101	0.705565	0.73245	0.754706	0.438225	0.395054	0.359535	0.335208	0.324938	0.723599	0.729115	0.714631	0.682006	0.635068	0.59409	0.597261	0.601325	0.606574	0.613483
2020	N0	NN06Y86	wmx125	46.5482	49.8641	52.9164	55.608	57.8467	0.517857	0.601201	0.670312	0.72473	0.766379	0.695803	0.721303	0.742054	0.759265	0.773497	0.384447	0.361127	0.342693	0.331379	0.328976	0.6365	0.646973	0.642086	0.622228	0.589084	0.477453	0.48115	0.485846	0.491592	0.498526
2020	N0	LY098	wmx213	40.4271	43.6382	46.4699	48.8107	50.566	0.542176	0.597357	0.631819	0.651996	0.66343	0.673398	0.705261	0.732113	0.754203	0.772086	0.391714	0.351789	0.319322	0.297587	0.289228	0.63887	0.640991	0.625799	0.594866	0.551285	0.539426	0.543192	0.547907	0.553677	0.560711
2020	N0	KN9204	wmx555	45.7722	51.6084	55.7954	58.0187	58.6655	0.44563	0.505178	0.55365	0.591208	0.619342	0.652461	0.686476	0.716105	0.741109	0.761689	0.455609	0.406527	0.364564	0.33323	0.315403	0.681955	0.678462	0.663317	0.637387	0.602176	0.598353	0.599548	0.601207	0.603412	0.606343
2020	N0	HM30	wmx94	40.624	44.3988	48.0884	51.5624	54.6844	0.396912	0.472899	0.575999	0.613003	0.628366	0.661985	0.696549	0.725764	0.749656	0.768693	0.421201	0.377589	0.341298	0.315825	0.304015	0.652908	0.647353	0.627668	0.595489	0.553486	0.564766	0.566373	0.56843	0.571053	0.57452
2020	N0	HM6	wmx117	47.5974	51.685	55.6238	59.2958	62.5823	0.553294	0.603712	0.642123	0.67017	0.690044	0.638267	0.675754	0.708836	0.736952	0.760097	0.286226	0.267313	0.254479	0.249296	0.252962	0.676097	0.682121	0.672325	0.647617	0.610286	0.441156	0.442204	0.44354	0.445217	0.447353
2020	N0	GH9	wmx212	49.6423	53.5241	57.1306	60.3605	63.1191	0.583493	0.640016	0.682896	0.714162	0.736292	0.669742	0.706344	0.737265	0.762283	0.781833	0.368389	0.342259	0.322889	0.312175	0.311591	0.71223	0.716038	0.702618	0.673343	0.631064	0.55636	0.557405	0.558788	0.560575	0.56296
2020	N0	DM1301	wmx134	35.4351	40.2485	45.2189	50.1247	54.7127	0.531562	0.600497	0.651992	0.687729	0.711343	0.654131	0.686037	0.714427	0.738955	0.759638	0.418869	0.382741	0.352797	0.331325	0.320174	0.709507	0.720934	0.709207	0.676015	0.625734	0.558477	0.558573	0.558843	0.559559	0.561336
2020	N0	BJ0601	wmx187	49.2159	53.0629	56.6679	59.9228	62.7219	0.67926	0.724421	0.753279	0.770952	0.781503	0.633209	0.67534	0.713396	0.746167	0.773239	0.403778	0.374321	0.352884	0.342175	0.344311	0.766192	0.772856	0.758402	0.724297	0.673917	0.610347	0.612977	0.616708	0.622039	0.629726
2020	N0	AK58	wmx481	46.2748	50.2455	54.003	57.417	60.3605	0.591274	0.637352	0.669618	0.691225	0.705261	0.640649	0.679522	0.714644	0.745178	0.770837	0.286684	0.266232	0.251845	0.245263	0.247826	0.645874	0.650229	0.639414	0.614482	0.577798	0.413177	0.415795	0.419119	0.42336	0.428914
2020	N0	P14	wmx262	41.5316	46.1483	50.5756	54.6295	58.1278	0.557679	0.630581	0.684241	0.718157	0.737638	0.623223	0.653795	0.681585	0.706112	0.727205	0.416154	0.383607	0.357556	0.340146	0.333082	0.661791	0.672918	0.664435	0.637558	0.595793	0.580265	0.580341	0.580563	0.581162	0.582626
2020	N0	P124	wmx264	45.9763	50.7423	55.5084	60.1479	64.5254	0.463719	0.525694	0.578361	0.620868	0.653785	0.635911	0.675522	0.71129	0.742231	0.768015	0.31369	0.282576	0.257942	0.242201	0.237277	0.672121	0.681789	0.672636	0.645658	0.603738	0.460674	0.460807	0.461139	0.461908	0.463558
2020	N0	CP20-2	wmx272	49.6433	54.5999	59.4076	63.9211	67.9942	0.491122	0.578677	0.647098	0.692411	0.719314	0.636861	0.67107	0.702096	0.729221	0.752194	0.420147	0.377615	0.342327	0.317375	0.305262	0.639877	0.639166	0.624793	0.598033	0.561198	0.567999	0.566133	0.567599	0.572249	0.579499
2020	N0	CP20-1	wmx271	41.3634	45.9345	50.3581	54.4695	58.1024	0.566613	0.626478	0.674401	0.710879	0.737659	0.637742	0.673514	0.704979	0.731713	0.753778	0.366987	0.336103	0.311834	0.296357	0.291395	0.6957	0.704168	0.694939	0.66889	0.628517	0.528944	0.530798	0.533245	0.536411	0.54051
2020	N0	CP03-1	wmx270	48.1651	53.8018	59.3878	64.7128	69.5536	0.727171	0.773226	0.80268	0.820852	0.831836	0.629687	0.660963	0.689532	0.714997	0.737216	0.345152	0.335086	0.329781	0.329501	0.334366	0.683152	0.69288	0.684857	0.659884	0.62049	0.460881	0.462676	0.465013	0.467972	0.471805
2020	N0	CP02-2	wmx273	38.7425	42.9857	47.2168	51.2428	54.8572	0.525326	0.582013	0.618396	0.640169	0.652684	0.652606	0.687054	0.717778	0.744377	0.766839	0.384185	0.34461	0.311563	0.288081	0.276634	0.636529	0.633905	0.613679	0.578184	0.531482	0.491278	0.494092	0.497603	0.501946	0.507328
2020	N0	CP02-1	wmx275	47.1392	51.1724	55.0021	58.4522	61.3462	0.61533	0.668467	0.702235	0.722536	0.734341	0.625262	0.662638	0.696502	0.725915	0.750581	0.41249	0.376184	0.347054	0.327925	0.321061	0.671961	0.677829	0.665628	0.636692	0.594056	0.578478	0.579002	0.580073	0.582121	0.585785
2020	N0	CP02-21	wmx274	32.4826	36.3408	40.3832	44.5051	48.5668	0.310538	0.375743	0.434178	0.482092	0.518561	0.665766	0.698919	0.726581	0.748943	0.766583	0.455413	0.401388	0.353687	0.315808	0.290658	0.685081	0.693666	0.683085	0.654985	0.612966	0.576301	0.576541	0.576933	0.57758	0.578673
2020	N0	CP02-1	wmx268	42.5845	46.4407	50.1051	53.4567	56.3768	0.571738	0.617434	0.65159	0.675274	0.690863	0.666018	0.700988	0.730004	0.753534	0.772257	0.410875	0.377692	0.352134	0.336774	0.333644	0.744958	0.746251	0.726243	0.687231	0.633555	0.615259	0.620079	0.625802	0.632465	0.64021
2020	N0	CP02-F10	wmx269	40.3181	44.711	49.0437	53.1784	56.9708	0.560499	0.600889	0.630885	0.652642	0.668193	0.615828	0.65166	0.684312	0.713029	0.737533	0.322066	0.298672	0.282196	0.274615	0.277451	0.716589	0.720795	0.707237	0.677275	0.633811	0.520089	0.520536	0.52139	0.522994	0.525905
2020	N0	CP01-4	wmx266	36.3341	39.503	42.5673	45.4091	47.9079	0.528217	0.588915	0.636115	0.670708	0.69496	0.660749	0.695384	0.725061	0.749793	0.76998	0.342187	0.314736	0.29381	0.281805	0.280616	0.654605	0.658624	0.644893	0.6149	0.571847	0.475564	0.477407	0.480137	0.483953	0.48928
2020	N0	CP01-204	wmx276	40.9325	44.7969	48.4953	51.8947	54.8616	0.554309	0.611187	0.653105	0.682345	0.701846	0.645602	0.676822	0.704141	0.727258	0.746276	0.454297	0.411839	0.377376	0.354407	0.345752	0.705744	0.70709	0.688921	0.653912	0.606746	0.649259	0.650083	0.651452	0.65369	0.657252
2020	N0	CP01-3	wmx267	50.6621	54.5158	58.0925	61.2895	64.0113	0.472377	0.532053	0.577544	0.609797	0.631585	0.692815	0.717734	0.737696	0.753936	0.767121	0.36292	0.326883	0.297958	0.278968	0.272176	0.674599	0.672216	0.652881	0.618793	0.573758	0.526525	0.526639	0.526876	0.527404	0.52859
2020	N180	ZM8	wmx6	50.4437	57.1353	64.0214	70.9034	77.5561	0.773435	0.833653	0.874902	0.901857	0.918931	0.606099	0.634506	0.660307	0.683181	0.703053	0.221947	0.204731	0.194022	0.190788	0.195709	0.751492	0.77216	0.781532	0.779055	0.764901	0.366658	0.319832	0.281962	0.258243	0.252151
2020	N180	ZM5	wmx4	50.9562	57.9936	65.2102	72.3533	79.1395	0.791075	0.812907	0.825897	0.833493	0.837891	0.603657	0.639221	0.670053	0.695752	0.716473	0.139955	0.131016	0.127202	0.128795	0.135912	0.72772	0.746812	0.750768	0.739286	0.713455	0.211895	0.179713	0.157909	0.149368	0.15527
2020	N180	ZM4	wmx3	49.0444	55.2543	61.5962	67.8744	73.8694	0.682376	0.733091	0.769245	0.794145	0.810889	0.592781	0.623722	0.652009	0.677156	0.698963	0.193637	0.175066	0.162385	0.156534	0.158191	0.656139	0.676622	0.684924	0.680396	0.663455	0.341124	0.303265	0.272603	0.253535	0.248978
2020	N180	ZM168	wmx7	47.292	53.6547	60.2061	66.7396	73.019	0.770721	0.807474	0.82957	0.842377	0.849648	0.611889	0.64266	0.669604	0.692471	0.711404	0.181183	0.165373	0.155052	0.150955	0.15359	0.697682	0.710027	0.712434	0.70466	0.687115	0.254783	0.21953	0.19345	0.179936	0.180879
2020	N180	ZM12	wmx11	49.5597	56.1376	62.8405	69.456	75.7491	0.79165	0.82764	0.849073	0.861512	0.868632	0.611812	0.642623	0.670006	0.693654	0.713572	0.177066	0.157353	0.143891	0.13778	0.139825	0.730002	0.740538	0.739449	0.726744	0.703181	0.275547	0.242868	0.220206	0.210558	0.215352
2020	N180	ZM11	wmx10	47.9729	54.4952	61.2262	67.9294	74.3336	0.859002	0.891096	0.909632	0.919979	0.92564	0.608758	0.636317	0.660085	0.680233	0.697105	0.216748	0.194337	0.1785	0.170491	0.171239	0.819938	0.837822	0.841109	0.829546	0.804188	0.323685	0.288139	0.263626	0.253283	0.258494
2020	N180	ZM10	wmx9	47.2578	53.4549	59.7862	66.0663	72.0874	0.815015	0.855784	0.878217	0.890196	0.896507	0.569497	0.604034	0.637158	0.66801	0.695984	0.223621	0.199929	0.182865	0.173731	0.173502	0.748792	0.765752	0.772153	0.767656	0.752487	0.367927	0.32691	0.29544	0.277894	0.276864
2020	N180	ZM09196	wmx14	46.2879	51.6163	57.0112	62.3255	67.3951	0.899528	0.928843	0.943354	0.950394	0.953784	0.60968	0.642548	0.671625	0.696457	0.717044	0.28769	0.267504	0.254368	0.24933	0.253134	0.80241	0.819085	0.819872	0.804709	0.77497	0.433891	0.396588	0.373858	0.369343	0.383777
2020	N180	ZM9523	wmx1	43.9848	49.7873	55.7454	61.6891	67.4264	0.763669	0.802317	0.828011	0.84449	0.85482	0.587563	0.617981	0.645965	0.671063	0.693068	0.218949	0.204563	0.19561	0.192626	0.19595	0.670189	0.686069	0.694499	0.69504	0.687693	0.334305	0.298529	0.269202	0.249815	0.242877
2020	N180	YM25	wmx57	47.2215	54.4763	61.9301	69.307	76.2962	0.75276	0.80262	0.835763	0.856912	0.87005	0.599176	0.632969	0.662244	0.68668	0.706465	0.250975	0.225975	0.206981	0.195265	0.1918	0.757916	0.7694	0.765064	0.745313	0.711974	0.344427	0.308962	0.285042	0.276315	0.284152
2020	N180	YM20	wmx62	47.7415	54.3548	61.2464	68.2074	74.9939	0.795588	0.829047	0.849101	0.860794	0.867506	0.616055	0.648226	0.67629	0.700067	0.719775	0.21	0.195212	0.186193	0.183543	0.18765	0.699093	0.71408	0.718084	0.71088	0.69296	0.33226	0.292841	0.262957	0.246608	0.246107
2020	N180	YM16	wmx60	46.1735	53.2443	60.5782	67.9421	75.0651	0.832341	0.845573	0.852458	0.856076	0.857998	0.586868	0.619821	0.650198	0.677387	0.701089	0.178922	0.164341	0.15611	0.154961	0.161371	0.750331	0.769913	0.771302	0.754322	0.720548	0.320002	0.284436	0.261781	0.256118	0.268566
2020	N180	YM158	Y158	38.2632	45.085	52.2178	59.428	66.4417	0.71713	0.753339	0.774546	0.786513	0.793122	0.581681	0.618201	0.65232	0.683203	0.710364	0.171525	0.153077	0.140431	0.134573	0.13622	0.650788	0.664304	0.664355	0.650943	0.625311	0.283098	0.248755	0.224664	0.214661	0.220446
2020	N180	YFM8	wmx74	47.6557	53.9278	60.3528	66.715	72.7715	0.646757	0.70607	0.74696	0.773807	0.790889	0.595051	0.626014	0.654274	0.679406	0.701254	0.218342	0.194004	0.175603	0.164406	0.161382	0.651973	0.673281	0.681753	0.676563	0.658319	0.377587	0.350202	0.328177	0.314466	0.310973
2020	N180	YFM6	wmx73	41.9963	48.4547	55.2188	62.0541	68.6839	0.754804	0.790905	0.813873	0.828113	0.836805	0.619591	0.64826	0.672823	0.693311	0.710056	0.169396	0.153791	0.1441	0.141043	0.145106	0.681392	0.688059	0.681893	0.663441	0.634274	0.297249	0.259988	0.232552	0.219052	0.221599
2020	N180	YFM5	wmx77	47.4603	54.0888	60.9242	67.74	74.2782	0.776623	0.805297	0.823215	0.834201	0.840848	0.581912	0.611283	0.638663	0.663588	0.685794	0.150903	0.137789	0.130587	0.129872	0.135999	0.652871	0.666956	0.670426	0.663039	0.64532	0.267111	0.235645	0.214234	0.205692	0.211153
2020	N180	XM32	wmx109	50.4717	57.0607	63.6944	70.1613	76.2324	0.730689	0.791035	0.831601	0.858247	0.875646	0.588503	0.622314	0.652872	0.679684	0.702639	0.273216	0.249515	0.231591	0.220433	0.216782	0.750729	0.763519	0.769395	0.768143	0.759806	0.394765	0.351221	0.314599	0.289348	0.278773
2020	N180	WL1216	wmx215	50.8654	56.815	62.6505	68.1436	73.0597	0.79389	0.855857	0.897778	0.924924	0.942008	0.596155	0.629393	0.658869	0.68417	0.705275	0.25379	0.230808	0.214276	0.205429	0.205185	0.753303	0.767927	0.772199	0.7659	0.749324	0.386009	0.343109	0.310109	0.29133	0.289374
2020	N180	WM52	wmx226	41.056	48.3655	55.9718	63.6005	70.9331	0.594101	0.699891	0.781359	0.838394	0.87579	0.609589	0.640641	0.667376	0.689829	0.708345	0.34957	0.299896	0.256954	0.223928	0.203441	0.713891	0.728179	0.733187	0.728638	0.714795	0.472933	0.425435	0.381482	0.34715	0.32774
2020	N180	WM108	wmx206	51.8166	58.6333	65.7528	72.9536	79.976	0.776385	0.805764	0.824223	0.835534	0.842355	0.578501	0.613424	0.645856	0.675198	0.70117	0.17795	0.167513	0.162207	0.162284	0.167848	0.728226	0.740497	0.739394	0.724934	0.698136	0.254933	0.22374	0.203084	0.195785	0.202889
2020	N180	WY2	wmx198	44.7079	50.6269	56.7294	62.8114	68.6391	0.664616	0.715829	0.750489	0.77297	0.787173	0.6427	0.66862	0.691768	0.711689	0.728326	0.190436	0.170397	0.155979	0.148216	0.147875	0.666685	0.675597	0.672194	0.656774	0.630987	0.318593	0.279267	0.24738	0.227601	0.223044
2020	N180	TM108	wmx181	43.3471	50.0544	57.1179	64.2756	71.2121	0.742156	0.792275	0.825218	0.846352	0.85972	0.592472	0.624949	0.654798	0.681526	0.704918	0.248802	0.226059	0.209048	0.198898	0.196464	0.718374	0.736543	0.744307	0.74112	0.727178	0.352495	0.312773	0.280354	0.259497	0.253128
2020	N180	SM553	wmx222	39.4284	46.6851	54.2916	61.9941	69.4926	0.573983	0.658642	0.723916	0.770664	0.802568	0.597074	0.626383	0.65304	0.67665	0.69712	0.303341	0.264757	0.232726	0.209882	0.198357	0.775148	0.788506	0.790836	0.782047	0.762671	0.437011	0.39218	0.351735	0.321294	0.305541
2020	N180	SM8	wmx130	45.5424	51.511	57.7032	63.916	69.9126	0.684952	0.75508	0.806941	0.843289	0.867819	0.582659	0.615035	0.645394	0.673069	0.69767	0.230329	0.208276	0.1921	0.182891	0.181468	0.679531	0.695133	0.698071	0.68807	0.666019	0.3583	0.31438	0.277797	0.253551	0.245206
2020	N180	SM3	wmx146	46.1241	52.849	59.7749	66.6564	73.2144	0.833674	0.867876	0.887832	0.899362	0.906033	0.596743	0.624118	0.648804	0.670604	0.689542	0.20999	0.199583	0.194399	0.194645	0.200389	0.775319	0.801867	0.812159	0.805145	0.781507	0.300516	0.260936	0.231726	0.217104	0.219293
2020	N180	SKM1	wmx144	35.5919	41.4165	47.7249	54.3585	61.0941	0.533177	0.629786	0.708573	0.768474	0.812015	0.600222	0.632856	0.662021	0.687302	0.708644	0.360051	0.328745	0.302888	0.284235	0.274198	0.667445	0.675944	0.676312	0.668568	0.653197	0.455853	0.412257	0.373686	0.345064	0.330387
2020	N180	SX6	wmx37	51.8096	58.4435	65.1611	71.6991	77.7699	0.814198	0.857931	0.886031	0.903607	0.914426	0.626539	0.653939	0.677152	0.696357	0.711966	0.267836	0.249822	0.237781	0.232457	0.234364	0.77852	0.792192	0.795132	0.787071	0.768517	0.375264	0.335051	0.303345	0.28397	0.279413
2020	N180	PM108	wmx188	47.4204	54.988	62.8426	70.701	78.236	0.643004	0.724254	0.791277	0.8437	0.882995	0.573817	0.608488	0.640865	0.670179	0.696001	0.363977	0.335649	0.314066	0.300871	0.297333	0.772644	0.789385	0.790759	0.776641	0.748391	0.567721	0.523629	0.484601	0.457078	0.446139
2020	N180	NZM1	wmx53	52.1818	58.9453	65.8958	72.8146	79.4542	0.674435	0.745259	0.798023	0.835065	0.860031	0.603649	0.635912	0.66574	0.692519	0.715934	0.279937	0.259404	0.244427	0.235924	0.234573	0.732037	0.751166	0.753218	0.737889	0.706779	0.392086	0.348568	0.315143	0.297613	0.299193
2020	N180	NMZ1019	wmx45	43.4651	49.4082	55.5924	61.81	67.8171	0.729275	0.770111	0.794807	0.809048	0.817033	0.599256	0.629828	0.657528	0.681984	0.703123	0.178054	0.15888	0.145465	0.138779	0.139532	0.650676	0.668334	0.67346	0.665586	0.645354	0.297027	0.260716	0.232809	0.217198	0.216188
2020	N180	NM26	wmx36	49.9926	55.2268	60.3549	65.2211	69.6658	0.802427	0.842864	0.867298	0.881657	0.889964	0.592475	0.623638	0.652116	0.677474	0.69953	0.18098	0.167283	0.159497	0.158245	0.163927	0.719071	0.732715	0.731666	0.716074	0.687555	0.303533	0.263336	0.232589	0.2155	0.214489
2020	N180	NM13	wmx24	42.524	48.5361	54.6551	60.6369	66.2101	0.729254	0.791094	0.833997	0.862365	0.880537	0.579112	0.612687	0.643946	0.672224	0.697168	0.251728	0.227496	0.208965	0.197411	0.193812	0.736932	0.742772	0.734939	0.714163	0.682282	0.348329	0.30858	0.278394	0.26238	0.263106
2020	N180	NN06Y86	wmx125	43.2466	49.6815	56.3217	62.9496	69.318	0.709798	0.771326	0.813135	0.840278	0.857413	0.579978	0.610686	0.63961	0.666241	0.690256	0.210797	0.194152	0.18262	0.176806	0.177128	0.659709	0.677641	0.681787	0.671634	0.648108	0.301963	0.261707	0.230172	0.212018	0.2101
2020	N180	LY098	wmx213	55.1802	61.5645	67.9203	74.0239	79.6365	0.844006	0.878372	0.899427	0.911998	0.919387	0.59039	0.624768	0.655865	0.683073	0.706195	0.221333	0.209196	0.202843	0.202588	0.208574	0.720589	0.729047	0.724222	0.70655	0.677497	0.340658	0.30279	0.276052	0.26442	0.269722
2020	N180	KN9204	wmx555	51.804	58.7391	65.7198	72.5022	78.8217	0.753527	0.821944	0.873273	0.909949	0.935166	0.611187	0.639109	0.663029	0.682992	0.699284	0.309352	0.285751	0.26817	0.25766	0.255007	0.728856	0.737737	0.740273	0.736291	0.72591	0.438754	0.394505	0.356013	0.327879	0.313809
2020	N180	HM30	wmx94	44.4549	51.0588	57.7879	64.4096	70.6665	0.627007	0.686387	0.730516	0.762014	0.783695	0.59946	0.628215	0.654112	0.676826	0.696291	0.262229	0.230387	0.204688	0.187148	0.17937	0.727402	0.727479	0.715291	0.691822	0.658907	0.362095	0.322396	0.291144	0.2732	0.271579
2020	N180	HM6	wmx117	51.7664	58.0511	64.4669	70.8186	76.8857	0.847345	0.883306	0.905981	0.919874	0.928236	0.580707	0.615989	0.647681	0.675113	0.698101	0.227189	0.21686	0.211967	0.212647	0.218897	0.787786	0.795359	0.79297	0.780615	0.758895	0.308551	0.274206	0.249134	0.23623	0.237111
2020	N180	GH9	wmx212	43.196	49.795	56.5626	63.2514	69.5843	0.756494	0.814525	0.854209	0.880172	0.896675	0.590267	0.625401	0.65807	0.687401	0.712912	0.21722	0.197673	0.184125	0.177537	0.178604	0.740711	0.750583	0.750388	0.740088	0.720356	0.34655	0.306234	0.273227	0.25156	0.244088
2020	N180	DM1301	wmx134	50.9577	57.2816	63.6622	69.903	75.7901	0.783129	0.821479	0.846144	0.861624	0.871191	0.617494	0.647094	0.672498	0.693799	0.711387	0.17336	0.159034	0.150456	0.148178	0.152551	0.734046	0.759508	0.770921	0.76711	0.748306	0.307074	0.268778	0.239666	0.223954	0.224137
2020	N180	BJ0601	wmx187	50.7107	57.1436	63.7531	70.3257	76.6181	0.815792	0.866857	0.901436	0.923933	0.938173	0.60429	0.63388	0.660812	0.684702	0.705439	0.265949	0.245291	0.231116	0.224654	0.22681	0.813194	0.822444	0.815935	0.794336	0.759611	0.389896	0.349332	0.321796	0.31127	0.319286
2020	N180	AK58	wmx481	46.8645	51.6613	56.3301	60.7274	64.7082	0.732284	0.778876	0.811591	0.833713	0.848294	0.588793	0.620357	0.649326	0.67521	0.697796	0.20226	0.185944	0.175283	0.170926	0.173307	0.676208	0.68386	0.684816	0.678998	0.666674	0.327671	0.294428	0.269299	0.255556	0.255086
2020	N180	P14	wmx262	47.2149	54.3405	61.8681	69.5829	77.2235	0.706712	0.776867	0.826152	0.858814	0.879655	0.59165	0.620966	0.648804	0.674734	0.698462	0.228182	0.208559	0.195067	0.188774	0.190461	0.681229	0.702295	0.71394	0.715494	0.706873	0.375306	0.33282	0.297851	0.275098	0.267833
2020	N180	P124	wmx264	49.6283	57.64	66.1615	74.9168	83.5672	0.589033	0.668061	0.733701	0.785059	0.823405	0.616358	0.644078	0.667226	0.686311	0.701987	0.238984	0.206013	0.179459	0.161279	0.153025	0.728548	0.740249	0.743135	0.737003	0.722143	0.360854	0.317893	0.279774	0.251096	0.23566
2020	N180	CP20-2	wmx272	51.5621	59.6931	68.1167	76.5516	84.6749	0.847824	0.889632	0.912958	0.925492	0.93209	0.602122	0.639079	0.671751	0.699627	0.722706	0.29439	0.279093	0.269297	0.265402	0.26764	0.71855	0.725824	0.723892	0.712801	0.693189	0.452862	0.411933	0.377135	0.353063	0.343183
2020	N180	CP20-1	wmx271	49.3315	55.1653	61.0417	66.7561	72.0859	0.769437	0.800457	0.819579	0.831065	0.83786	0.602507	0.631006	0.656747	0.679391	0.698865	0.189633	0.177998	0.171719	0.171218	0.176737	0.730797	0.738786	0.733955	0.716622	0.688093	0.275216	0.249578	0.233426	0.228794	0.236287
2020	N180	CP03-1	wmx270	58.2313	67.4706	76.9166	86.2513	95.1188	0.75716	0.784528	0.800341	0.80925	0.814201	0.588039	0.623352	0.655877	0.684768	0.709608	0.186994	0.180118	0.178414	0.182053	0.191058	0.732896	0.755493	0.766121	0.764136	0.749674	0.283314	0.246788	0.22091	0.209311	0.213687
2020	N180	CP02-2	wmx273	42.4134	49.6039	57.0368	64.4406	71.5051	0.802434	0.857591	0.889795	0.907643	0.917248	0.617466	0.644074	0.667677	0.688162	0.705614	0.308954	0.277504	0.252689	0.23639	0.230085	0.738728	0.75307	0.754461	0.742727	0.718651	0.418686	0.375127	0.342021	0.324567	0.325663
2020	N180	CP02-1	wmx275	55.5888	62.5996	69.7832	76.9168	83.7509	0.856803	0.895144	0.91857	0.932441	0.940502	0.584699	0.621886	0.656389	0.687334	0.714281	0.244879	0.227795	0.21708	0.213519	0.217644	0.804005	0.819729	0.819818	0.804275	0.774412	0.365017	0.323501	0.294231	0.281385	0.286787
2020	N180	CP02-21	wmx274	51.1708	59.2541	67.8074	76.5822	85.277	0.529462	0.615995	0.692759	0.755246	0.802352	0.588695	0.623261	0.654682	0.682274	0.705776	0.281882	0.251845	0.227379	0.210018	0.200986	0.738637	0.757472	0.767982	0.769622	0.762354	0.413164	0.369938	0.329615	0.297093	0.276821
2020	N180	CP02-1	wmx268	42.9179	49.2519	55.796	62.3256	68.5823	0.838639	0.868393	0.885157	0.894556	0.89983	0.593463	0.619963	0.645124	0.668632	0.690268	0.213055	0.196893	0.186653	0.182993	0.186344	0.764475	0.782807	0.789425	0.78392	0.766748	0.31326	0.277638	0.252604	0.241424	0.245616
2020	N180	CP02-F10	wmx269	45.6679	51.0224	56.3899	61.609	66.5058	0.711546	0.756154	0.7866	0.806887	0.82022	0.601764	0.631456	0.658215	0.681695	0.701815	0.174061	0.15772	0.146906	0.142346	0.144545	0.715114	0.721921	0.716499	0.699351	0.671982	0.282084	0.249075	0.224026	0.210067	0.209018
2020	N180	CP01-4	wmx266	53.9741	60.1337	66.3544	72.424	78.1119	0.673034	0.728414	0.765986	0.7903	0.805589	0.597529	0.628755	0.656857	0.681357	0.702133	0.198001	0.180204	0.16782	0.16165	0.162265	0.643417	0.657676	0.659693	0.649208	0.627089	0.304515	0.262844	0.229968	0.210929	0.208841
2020	N180	CP01-204	wmx276	49.4256	56.1319	62.9943	69.7983	76.3023	0.780418	0.817733	0.839413	0.851679	0.858539	0.592294	0.622748	0.650138	0.674023	0.694292	0.202714	0.185308	0.173808	0.169095	0.171795	0.70744	0.72244	0.726213	0.718454	0.699611	0.307022	0.268749	0.24014	0.225143	0.225949
2020	N180	CP01-3	wmx267	50.4099	57.6618	65.0236	72.2421	79.0375	0.745353	0.808107	0.852536	0.882639	0.902434	0.600093	0.628109	0.653519	0.676001	0.695455	0.261935	0.238746	0.221823	0.212366	0.211273	0.727222	0.726754	0.72085	0.709675	0.693544	0.404034	0.376792	0.354491	0.33969	0.334204
2020	N270	ZM8	wmx6	42.2157	49.3077	56.6669	64.0362	71.118	0.794519	0.852183	0.888919	0.911329	0.924654	0.574538	0.603904	0.631397	0.656501	0.678907	0.242477	0.216311	0.196698	0.185244	0.183187	0.747714	0.768825	0.778994	0.777653	0.764882	0.404492	0.362096	0.325441	0.29897	0.286172
2020	N270	ZM5	wmx4	49.5426	57.1605	65.2462	73.5352	81.7034	0.820162	0.847514	0.863583	0.87278	0.877963	0.651162	0.670425	0.686749	0.700683	0.712434	0.191295	0.178733	0.171949	0.171397	0.177336	0.816418	0.840668	0.846735	0.834231	0.804633	0.289123	0.252114	0.22581	0.213846	0.218019
2020	N270	ZM4	wmx3	41.3703	47.8652	54.8109	61.9866	69.1163	0.546425	0.618591	0.673984	0.713386	0.7399	0.601153	0.635443	0.66484	0.689128	0.708595	0.208547	0.181405	0.159954	0.145833	0.140337	0.615997	0.637038	0.647533	0.646727	0.6347	0.314713	0.27747	0.245801	0.223649	0.213993
2020	N270	ZM168	wmx7	50.0013	56.9441	64.0626	71.1315	77.8973	0.849881	0.884408	0.907322	0.922197	0.931713	0.641266	0.661861	0.678765	0.693012	0.70504	0.218241	0.206213	0.199834	0.199347	0.204836	0.766985	0.781982	0.784928	0.775638	0.7547	0.297828	0.260506	0.233367	0.219659	0.221109
2020	N270	ZM12	wmx11	46.5549	53.2692	60.0803	66.7592	73.054	0.831232	0.861271	0.878941	0.889088	0.894836	0.60378	0.632628	0.658242	0.680344	0.698947	0.162361	0.146704	0.137343	0.135016	0.140213	0.747165	0.761792	0.762286	0.748409	0.721143	0.260269	0.230489	0.212309	0.208268	0.219054
2020	N270	ZM11	wmx10	48.1916	54.4273	61.1898	68.2911	75.4805	0.730173	0.779016	0.815859	0.842319	0.860607	0.594441	0.624506	0.651245	0.674303	0.693665	0.261549	0.229609	0.204279	0.187512	0.180854	0.790886	0.807016	0.812564	0.807274	0.791407	0.355926	0.319825	0.291643	0.274972	0.272222
2020	N270	ZM10	wmx9	44.5486	51.0931	57.7596	64.3255	70.5429	0.789851	0.836684	0.867549	0.886959	0.898764	0.623401	0.650937	0.672932	0.690387	0.704213	0.18716	0.165816	0.150943	0.143664	0.144804	0.747293	0.763033	0.767769	0.761263	0.743822	0.284337	0.247371	0.221037	0.208687	0.212008
2020	N270	ZM09196	wmx14	45.3957	51.4428	57.5192	63.4163	68.9094	0.846533	0.887821	0.912697	0.927222	0.935543	0.616421	0.64548	0.670729	0.692087	0.70978	0.288176	0.264978	0.248574	0.240081	0.240314	0.765195	0.778628	0.779565	0.767894	0.744332	0.411091	0.373866	0.348233	0.33765	0.343552
2020	N270	ZM9523	wmx1	47.7684	54.8502	62.2831	69.8383	77.242	0.874318	0.910937	0.931839	0.943288	0.949414	0.6102	0.637584	0.661389	0.681451	0.697916	0.242459	0.226734	0.217138	0.214259	0.218466	0.760006	0.780413	0.791361	0.792338	0.78331	0.366975	0.32871	0.29877	0.280675	0.2767
2020	N270	YM25	wmx57	49.8377	56.6553	63.471	70.0561	76.1667	0.733181	0.777778	0.808339	0.828482	0.841379	0.605985	0.625511	0.641522	0.654253	0.66415	0.210709	0.188699	0.172838	0.164277	0.163874	0.713175	0.728706	0.731412	0.721037	0.698325	0.323408	0.284793	0.255793	0.24043	0.240952
2020	N270	YM20	wmx62	47.9201	54.7019	61.6259	68.4744	75.0033	0.793778	0.832163	0.856219	0.870839	0.879561	0.613315	0.637155	0.657734	0.675006	0.689172	0.196889	0.179589	0.168528	0.164471	0.167934	0.728512	0.744389	0.747715	0.73826	0.716621	0.29576	0.258328	0.232699	0.222217	0.228309
2020	N270	YM16	wmx60	53.396	60.5134	67.8085	75.052	81.9851	0.806102	0.840936	0.863065	0.876522	0.884479	0.615124	0.645551	0.6711	0.69177	0.707995	0.190593	0.175874	0.167013	0.164642	0.169168	0.724083	0.739049	0.73957	0.725554	0.698104	0.271579	0.236391	0.212179	0.202505	0.208967
2020	N270	YM158	Y158	47.2804	54.899	63.0723	71.5525	80.0235	0.751209	0.805238	0.84105	0.863894	0.878142	0.617027	0.644703	0.668716	0.688989	0.705718	0.233047	0.21164	0.196482	0.188637	0.188889	0.68678	0.706915	0.711786	0.701054	0.676383	0.408637	0.368504	0.335372	0.314088	0.307974
2020	N270	YFM8	wmx74	42.8888	50.1769	57.744	65.3204	72.5937	0.549143	0.632512	0.702892	0.755114	0.789973	0.604837	0.635014	0.661282	0.683447	0.701693	0.291221	0.255518	0.226089	0.205108	0.194324	0.63004	0.645353	0.651278	0.647508	0.634306	0.383518	0.354476	0.332588	0.320582	0.319947
2020	N270	YFM6	wmx73	44.3686	51.3921	58.5923	65.715	72.4741	0.664943	0.734645	0.785303	0.820179	0.843313	0.62843	0.654745	0.67599	0.692758	0.705781	0.264658	0.236426	0.214398	0.200059	0.194562	0.677727	0.688832	0.689713	0.680339	0.661246	0.399201	0.356575	0.321259	0.298249	0.291053
2020	N270	YFM5	wmx77	44.671	51.558	58.7381	65.9692	72.9684	0.760585	0.809787	0.839913	0.857377	0.867217	0.641628	0.660282	0.675062	0.687191	0.697275	0.203426	0.178985	0.160776	0.150155	0.148156	0.666035	0.680043	0.684229	0.678384	0.662824	0.303459	0.270315	0.246963	0.236576	0.24061
2020	N270	XM32	wmx109	55.4439	62.2713	69.1408	75.7969	81.9638	0.785053	0.854426	0.901578	0.932039	0.9511	0.609426	0.636483	0.658943	0.676918	0.690896	0.326982	0.309633	0.296878	0.288596	0.284618	0.741065	0.755178	0.763557	0.765952	0.762283	0.428798	0.384314	0.346172	0.318752	0.305454
2020	N270	WL1216	wmx215	48.7133	53.2863	57.8395	62.2448	66.3646	0.546587	0.622416	0.683527	0.729925	0.763616	0.635201	0.661808	0.682052	0.697169	0.708352	0.241366	0.209402	0.183311	0.164969	0.155878	0.649317	0.66751	0.676119	0.674651	0.663194	0.364512	0.323331	0.287339	0.261011	0.247932
2020	N270	WM52	wmx226	43.3646	50.0954	57.1796	64.3794	71.4105	0.487182	0.575491	0.652017	0.712623	0.756977	0.608908	0.637525	0.661886	0.682038	0.69836	0.312375	0.271512	0.237314	0.212403	0.198907	0.688222	0.701006	0.705462	0.70138	0.688962	0.505405	0.462268	0.419301	0.381956	0.355723
2020	N270	WM108	wmx206	46.084	53.9746	62.6549	71.8638	81.2429	0.747705	0.806734	0.847723	0.874155	0.890394	0.583761	0.61937	0.650734	0.677214	0.698797	0.282153	0.252217	0.228922	0.21412	0.209263	0.781796	0.804126	0.813282	0.808768	0.791006	0.414265	0.382298	0.358559	0.345696	0.345024
2020	N270	WY2	wmx198	50.983	58.7912	66.86	74.8835	82.5085	0.639556	0.730966	0.802729	0.85512	0.891352	0.610962	0.638025	0.661421	0.681068	0.697181	0.380943	0.341503	0.308793	0.285105	0.272283	0.739066	0.755828	0.763279	0.761083	0.749367	0.560048	0.510963	0.46576	0.430034	0.408708
2020	N270	TM108	wmx181	45.5958	51.5569	57.64	63.6673	69.4407	0.628112	0.680452	0.719788	0.748827	0.770137	0.656015	0.673044	0.685178	0.69421	0.701181	0.213531	0.188996	0.170216	0.158633	0.155363	0.681248	0.703042	0.714217	0.714006	0.702424	0.316911	0.277781	0.24509	0.223045	0.214693
2020	N270	SM553	wmx222	43.6314	51.3821	59.5267	67.7702	75.7588	0.392352	0.541588	0.688001	0.776697	0.823632	0.603152	0.637731	0.667113	0.691096	0.710037	0.408991	0.363095	0.324098	0.294948	0.278055	0.751727	0.766298	0.772447	0.769934	0.758864	0.607917	0.562168	0.515496	0.473354	0.441625
2020	N270	SM8	wmx130	42.5666	49.0852	55.6698	62.0617	67.9761	0.675593	0.736989	0.782813	0.814751	0.835847	0.587352	0.616284	0.641307	0.662321	0.679523	0.209258	0.186297	0.169117	0.158894	0.156522	0.662361	0.67138	0.670652	0.660139	0.640358	0.338854	0.300126	0.266723	0.242753	0.231442
2020	N270	SM3	wmx146	50.7347	58.0916	65.5054	72.7201	79.4586	0.845485	0.878748	0.900624	0.914964	0.924339	0.612707	0.643509	0.669394	0.69048	0.707282	0.188619	0.176256	0.169906	0.170033	0.176895	0.849394	0.879506	0.891332	0.883945	0.857876	0.282	0.246977	0.224935	0.218716	0.229129
2020	N270	SKM1	wmx144	40.9445	47.65	54.7226	61.9296	68.9931	0.684593	0.757687	0.808182	0.842245	0.864874	0.628766	0.653729	0.674236	0.690661	0.703596	0.287058	0.258725	0.236631	0.222408	0.217329	0.740906	0.757863	0.760404	0.748222	0.722271	0.397264	0.358648	0.326718	0.30512	0.296468
2020	N270	SX6	wmx37	45.1292	50.7945	56.5467	62.1943	67.5243	0.803482	0.852904	0.886195	0.907719	0.921259	0.599331	0.628765	0.654797	0.677015	0.695383	0.213778	0.200017	0.191768	0.189545	0.193666	0.731304	0.7473	0.752299	0.745987	0.728725	0.318555	0.279679	0.248542	0.228976	0.22356
2020	N270	PM108	wmx188	43.6125	50.5033	57.5335	64.4464	70.9573	0.459509	0.553887	0.635413	0.699621	0.746862	0.627754	0.650779	0.670067	0.685834	0.698467	0.392819	0.343049	0.299751	0.265951	0.244144	0.659069	0.675262	0.681254	0.676684	0.661919	0.526501	0.48573	0.448525	0.420116	0.404902
2020	N270	NZM1	wmx53	55.2828	62.3986	69.6024	76.6326	83.2031	0.734403	0.793763	0.836125	0.865043	0.884189	0.603935	0.629691	0.652165	0.671301	0.687259	0.26278	0.242354	0.22806	0.220766	0.221093	0.746448	0.764522	0.767023	0.753796	0.72614	0.432557	0.401185	0.376564	0.361982	0.359427
2020	N270	NMZ1019	wmx45	38.4651	44.9209	51.9477	59.3306	66.777	0.649203	0.711277	0.752547	0.778631	0.794589	0.627671	0.65313	0.673688	0.689725	0.701903	0.255989	0.21966	0.18982	0.168719	0.158165	0.673393	0.694891	0.70356	0.698759	0.680866	0.401463	0.361583	0.327248	0.303451	0.29397
2020	N270	NM26	wmx36	47.0073	52.7989	58.5674	64.1151	69.233	0.766381	0.820759	0.855773	0.877294	0.890136	0.607926	0.634506	0.656846	0.674999	0.689374	0.208009	0.187495	0.172875	0.165184	0.165183	0.715132	0.730947	0.732772	0.720522	0.695319	0.312881	0.274109	0.243721	0.22573	0.222649
2020	N270	NM13	wmx24	46.5664	52.1049	57.7934	63.4601	68.9106	0.770737	0.813861	0.842133	0.85994	0.870857	0.635708	0.655645	0.671483	0.684092	0.69422	0.214545	0.195856	0.18318	0.1774	0.179144	0.750726	0.762146	0.759376	0.742508	0.712753	0.350397	0.316115	0.289686	0.27452	0.272727
2020	N270	NN06Y86	wmx125	45.7817	53.1078	60.5933	67.9768	74.9668	0.771094	0.831302	0.871912	0.89802	0.914277	0.654244	0.673323	0.687541	0.698478	0.706997	0.24667	0.229863	0.218636	0.213603	0.215172	0.742385	0.759921	0.762861	0.750959	0.725066	0.334881	0.29389	0.264233	0.250462	0.254783
2020	N270	LY098	wmx213	42.6559	49.2642	56.1789	63.1447	69.8599	0.686739	0.758352	0.806104	0.836725	0.855969	0.637578	0.662018	0.681634	0.697403	0.710187	0.291155	0.253558	0.22278	0.201375	0.191397	0.732732	0.752777	0.756319	0.742672	0.713485	0.452373	0.408676	0.372224	0.348021	0.339627
2020	N270	KN9204	wmx555	57.0141	64.3772	71.924	79.4038	86.5341	0.684792	0.754391	0.80577	0.841794	0.866129	0.616635	0.643208	0.664184	0.680664	0.693553	0.330741	0.297853	0.271669	0.254006	0.246294	0.727658	0.735897	0.73741	0.732162	0.720333	0.508649	0.475493	0.446548	0.425195	0.414169
2020	N270	HM30	wmx94	40.8676	47.3565	54.0541	60.7294	67.1181	0.579777	0.679843	0.752861	0.798004	0.823586	0.612509	0.642638	0.667021	0.686282	0.701278	0.268409	0.236911	0.211521	0.194282	0.186826	0.675446	0.679144	0.671838	0.654115	0.627277	0.375785	0.350514	0.330846	0.318745	0.315412
2020	N270	HM6	wmx117	45.1201	51.6125	58.301	64.9589	71.3295	0.826891	0.876354	0.909071	0.92965	0.942186	0.626887	0.651447	0.670694	0.68551	0.696812	0.217972	0.204463	0.196837	0.195573	0.200952	0.78979	0.797555	0.794814	0.781625	0.75857	0.321978	0.288591	0.263926	0.250888	0.251161
2020	N270	GH9	wmx212	51.3439	57.6302	63.8082	69.6673	74.9897	0.798919	0.851073	0.887244	0.911285	0.926798	0.59677	0.63032	0.659102	0.682849	0.701852	0.232309	0.217988	0.209227	0.206503	0.210105	0.756638	0.766373	0.76592	0.75532	0.735119	0.31514	0.277403	0.248586	0.232235	0.230512
2020	N270	DM1301	wmx134	52.1949	59.238	66.3158	73.1622	79.4898	0.799323	0.844372	0.875768	0.897055	0.911209	0.611225	0.639319	0.662952	0.682547	0.69867	0.215736	0.197135	0.184832	0.179762	0.182585	0.807786	0.835826	0.848614	0.845137	0.82555	0.324831	0.28595	0.257717	0.243873	0.246442
2020	N270	BJ0601	wmx187	54.8451	62.5311	70.2852	77.8276	84.8536	0.893813	0.924104	0.941783	0.95183	0.957452	0.598079	0.627171	0.652409	0.673637	0.691031	0.269899	0.252912	0.242525	0.239463	0.244201	0.818956	0.828841	0.825511	0.809209	0.781062	0.394355	0.352904	0.322731	0.3077	0.309851
2020	N270	AK58	wmx481	50.359	55.7723	60.9733	65.7911	70.0568	0.810049	0.84708	0.870706	0.885354	0.894276	0.5963	0.621372	0.644717	0.666113	0.685439	0.223888	0.206667	0.195317	0.190499	0.192656	0.71952	0.726343	0.726463	0.719861	0.706737	0.338853	0.305866	0.280806	0.266514	0.26472
2020	N270	P14	wmx262	46.5731	54.3897	62.9009	71.8381	80.8507	0.807174	0.859764	0.892045	0.91105	0.921967	0.607599	0.636095	0.660665	0.681098	0.697645	0.228516	0.210884	0.19933	0.194722	0.197668	0.704708	0.727175	0.738385	0.73762	0.7249	0.361847	0.326378	0.300284	0.287278	0.289347
2020	N270	P124	wmx264	44.1699	50.5353	57.0456	63.5032	69.6848	0.560086	0.616769	0.662308	0.696913	0.721991	0.500136	0.663918	0.677065	0.687696	0.696256	0.141688	0.115522	0.0949593	0.081516	0.0763808	0.672219	0.681385	0.681634	0.673008	0.655919	0.231965	0.196945	0.167599	0.147243	0.138343
2020	N270	CP20-2	wmx272	43.0706	50.9503	59.0918	67.1978	74.9287	0.715353	0.785899	0.833916	0.864466	0.883042	0.641044	0.663009	0.679288	0.691464	0.700591	0.294493	0.267932	0.246578	0.231564	0.223777	0.645351	0.649252	0.647152	0.639111	0.625365	0.369407	0.331068	0.298786	0.276334	0.266529
2020	N270	CP20-1	wmx271	41.6723	47.9613	54.4866	61.0267	67.3265	0.804371	0.846381	0.873474	0.890496	0.90102	0.636015	0.659612	0.678658	0.693682	0.705351	0.201423	0.187902	0.180347	0.179372	0.185367	0.74029	0.757236	0.760069	0.748479	0.72336	0.326957	0.294182	0.270992	0.260483	0.264112
2020	N270	CP03-1	wmx270	54.1713	63.5865	73.2381	82.7736	91.7983	0.77758	0.818764	0.844722	0.860778	0.870637	0.598069	0.625429	0.650325	0.672484	0.691834	0.206088	0.193488	0.186434	0.185574	0.191336	0.765815	0.787086	0.796427	0.793365	0.778074	0.322638	0.287049	0.259507	0.243588	0.241481
2020	N270	CP02-2	wmx273	48.2904	55.2577	62.1776	68.7713	74.7451	0.712267	0.789225	0.842495	0.877205	0.898944	0.64755	0.665519	0.679233	0.690058	0.698675	0.278912	0.246323	0.219754	0.201004	0.191509	0.664437	0.674829	0.675421	0.666168	0.647575	0.382983	0.343338	0.310627	0.289302	0.282481
2020	N270	CP02-1	wmx275	46.5068	53.5055	60.5991	67.5278	74.0051	0.689973	0.759455	0.809494	0.842564	0.863083	0.60556	0.631993	0.653813	0.671358	0.685221	0.256347	0.222607	0.195422	0.176975	0.169003	0.742307	0.759619	0.764818	0.75763	0.738457	0.383828	0.338514	0.301745	0.278538	0.272274
2020	N270	CP02-21	wmx274	47.9316	55.9962	64.5945	73.4429	82.1927	0.577393	0.656773	0.723385	0.775028	0.812591	0.589333	0.619591	0.646584	0.669947	0.689644	0.23494	0.20654	0.183661	0.167443	0.15877	0.727169	0.749782	0.764098	0.769467	0.765644	0.451847	0.432954	0.415246	0.400242	0.389469
2020	N270	CP02-1	wmx268	49.7943	56.416	63.0304	69.4174	75.3431	0.822808	0.853263	0.871712	0.882719	0.889244	0.614478	0.639684	0.661532	0.680051	0.695461	0.227159	0.212155	0.2031	0.200481	0.204585	0.807809	0.820035	0.821184	0.811197	0.790562	0.32892	0.297828	0.276971	0.26883	0.274395
2020	N270	CP02-F10	wmx269	46.2241	52.7285	59.2245	65.4773	71.2367	0.706541	0.755882	0.791811	0.816964	0.834064	0.618629	0.65253	0.680595	0.703008	0.720472	0.215892	0.189915	0.17063	0.15962	0.158097	0.769123	0.777412	0.777222	0.768515	0.75157	0.39015	0.34863	0.312661	0.286612	0.273904
2020	N270	CP01-4	wmx266	41.1907	47.3711	53.7391	60.0601	66.0682	0.7149	0.760809	0.782161	0.792772	0.798408	0.598739	0.62421	0.647156	0.667359	0.684791	0.218406	0.187555	0.162519	0.145159	0.136964	0.658214	0.672615	0.675359	0.666241	0.645834	0.296035	0.257727	0.228384	0.212387	0.212264
2020	N270	CP01-204	wmx276	49.5461	56.4446	63.4655	70.3621	76.859	0.795845	0.832192	0.85656	0.872439	0.882583	0.616928	0.643265	0.665607	0.684144	0.699295	0.19755	0.181497	0.17123	0.167703	0.171598	0.767538	0.776544	0.772848	0.756718	0.729178	0.257208	0.227388	0.209792	0.206602	0.218155
2020	N270	CP01-3	wmx267	51.608	58.6222	65.6469	72.4321	78.7103	0.564721	0.661721	0.740624	0.799239	0.839958	0.624961	0.65044	0.670829	0.686769	0.699074	0.298806	0.26728	0.241448	0.222893	0.212878	0.667988	0.672378	0.671288	0.664722	0.65284	0.419775	0.373735	0.330982	0.296304	0.274001
2021	N0	ZM8	wmx6	33.3883	36.9391	40.4144	43.6955	46.6608	0.570428	0.645293	0.705996	0.75189	0.784723	0.636521	0.66916	0.698535	0.724159	0.745913	0.440987	0.406067	0.378177	0.359632	0.352277	0.729029	0.735243	0.72314	0.693935	0.650558	0.627154	0.629478	0.632462	0.636278	0.64126
2021	N0	ZM5	wmx4	47.4124	52.1688	56.8658	61.3241	65.3527	0.703346	0.755514	0.793122	0.819191	0.83678	0.657797	0.693903	0.725391	0.752115	0.774342	0.294384	0.292848	0.295617	0.302636	0.313742	0.706028	0.725964	0.724132	0.700728	0.658618	0.343009	0.338172	0.340046	0.348274	0.36082
2021	N0	ZM4	wmx3	44.4038	48.1838	51.836	55.2377	58.2648	0.556297	0.628245	0.690651	0.742004	0.782442	0.634962	0.669634	0.700207	0.726182	0.747571	0.345049	0.323425	0.307517	0.298591	0.297611	0.655881	0.67275	0.673331	0.6575	0.626924	0.478427	0.480067	0.482152	0.484768	0.488117
2021	N0	ZM168	wmx7	41.6539	44.4739	47.0383	49.2677	51.089	0.689943	0.741463	0.777255	0.801075	0.816473	0.64585	0.674343	0.700277	0.723346	0.743463	0.407163	0.382539	0.364764	0.355634	0.356529	0.748172	0.759287	0.749888	0.720946	0.675579	0.584651	0.587175	0.590456	0.594714	0.600372
2021	N0	ZM12	wmx11	41.2831	46.2369	51.087	55.6481	59.7291	0.608251	0.661354	0.696759	0.71933	0.733327	0.636239	0.671386	0.703704	0.732522	0.757518	0.364643	0.333513	0.308758	0.292484	0.286367	0.695986	0.705062	0.692225	0.659109	0.609795	0.512207	0.512369	0.512836	0.514058	0.516947
2021	N0	ZM11	wmx10	33.5077	37.7066	41.8746	45.8428	49.4333	0.569229	0.631071	0.678097	0.712156	0.736008	0.636122	0.672876	0.706487	0.736148	0.761511	0.353661	0.321174	0.295848	0.28022	0.276303	0.708508	0.719212	0.709851	0.681514	0.637339	0.533897	0.534149	0.534761	0.536142	0.539032
2021	N0	ZM10	wmx9	35.2669	39.186	43.0575	46.7258	50.0278	0.647712	0.713897	0.762771	0.797023	0.820161	0.630262	0.666441	0.699289	0.728063	0.752499	0.437196	0.405125	0.380023	0.364134	0.359235	0.760593	0.771405	0.762892	0.735877	0.69295	0.641816	0.641822	0.641847	0.641945	0.642296
2021	N0	ZM09196	wmx14	32.8116	35.6929	38.2855	40.4777	42.1692	0.6402	0.702365	0.742	0.765774	0.779526	0.642636	0.681718	0.716512	0.746262	0.77086	0.50108	0.460017	0.426805	0.404627	0.396043	0.765119	0.774863	0.761772	0.72732	0.67546	0.704046	0.704594	0.705772	0.70819	0.712901
2021	N0	ZM9523	wmx1	35.7423	39.5202	43.2326	46.7243	49.8323	0.540568	0.634192	0.704629	0.751027	0.779399	0.638054	0.670909	0.698806	0.721708	0.74001	0.445668	0.403371	0.367229	0.339829	0.323293	0.657608	0.667665	0.663455	0.645414	0.61521	0.531604	0.532399	0.535338	0.540515	0.547983
2021	N0	YM25	wmx57	50.4595	52.31	50.0756	46.9335	45.3007	0.449581	0.520059	0.581362	0.630088	0.666032	0.646457	0.680143	0.709938	0.735471	0.75679	0.418156	0.388999	0.365386	0.349193	0.34192	0.666605	0.674152	0.665893	0.642529	0.606155	0.513493	0.509936	0.507975	0.507902	0.509856
2021	N0	YM20	wmx62	29.8116	32.9489	36.0364	38.9596	41.5983	0.586356	0.640979	0.675354	0.695391	0.706534	0.644227	0.682556	0.717552	0.74845	0.774937	0.436036	0.391041	0.353074	0.325291	0.310262	0.639944	0.641494	0.626631	0.596957	0.555512	0.586649	0.588203	0.590165	0.592731	0.596292
2021	N0	YM16	wmx60	43.1679	47.0222	50.6684	53.9897	56.8706	0.741672	0.783645	0.80599	0.817611	0.823655	0.62079	0.659473	0.69491	0.726189	0.752923	0.458547	0.425577	0.399831	0.384127	0.380712	0.724433	0.737181	0.729784	0.70306	0.659866	0.617479	0.618117	0.619436	0.622014	0.626758
2021	N0	YM158	Y158	34.9551	38.0841	41.041	43.7179	46.0102	0.484268	0.549893	0.597618	0.625401	0.640169	0.66446	0.696704	0.724199	0.747147	0.766019	0.374176	0.337224	0.307156	0.28695	0.279007	0.635957	0.634334	0.616171	0.583338	0.539052	0.551806	0.552065	0.552629	0.553819	0.556197
2021	N0	YFM8	wmx74	47.6701	52.1558	56.5485	60.6878	64.4075	0.541915	0.61703	0.676688	0.720986	0.752229	0.637588	0.675735	0.710261	0.740395	0.765883	0.377624	0.348548	0.325497	0.310352	0.304604	0.615985	0.631828	0.634242	0.623028	0.599076	0.511241	0.511418	0.511789	0.512534	0.513977
2021	N0	YFM6	wmx73	37.0053	39.8621	42.5735	45.036	47.1466	0.432048	0.49481	0.544541	0.581195	0.606801	0.626574	0.66229	0.694615	0.722835	0.746692	0.409879	0.3665	0.33025	0.304604	0.292395	0.660009	0.660264	0.640746	0.603975	0.55432	0.554659	0.554812	0.555198	0.556113	0.558143
2021	N0	YFM5	wmx77	39.2635	43.8097	48.2867	52.5036	56.2599	0.568829	0.624014	0.661494	0.685592	0.70059	0.649601	0.682062	0.709788	0.732695	0.751101	0.369759	0.334788	0.306	0.285749	0.275935	0.625457	0.631094	0.618657	0.589667	0.547436	0.489909	0.489935	0.490027	0.490333	0.491258
2021	N0	XM32	wmx109	34.7926	38.4864	42.1058	45.5173	48.5802	0.457204	0.519373	0.568166	0.602646	0.625708	0.651025	0.676615	0.699255	0.718833	0.735428	0.419101	0.3816	0.350598	0.328427	0.316966	0.687862	0.695905	0.688598	0.666572	0.631678	0.588113	0.589322	0.590949	0.593133	0.596205
2021	N0	WL1216	wmx215	35.6745	39.2861	42.7292	45.8035	48.3103	0.517952	0.564134	0.594277	0.612844	0.623867	0.621241	0.65566	0.687913	0.717249	0.743225	0.341746	0.309774	0.284138	0.267246	0.261028	0.588192	0.599921	0.591903	0.565408	0.524468	0.478296	0.478399	0.478699	0.479487	0.481371
2021	N0	WM52	wmx226	44.8162	48.4353	51.7532	54.6634	57.067	0.392119	0.476657	0.540524	0.581344	0.604831	0.668552	0.702302	0.730802	0.753977	0.772252	0.504989	0.451014	0.405296	0.372117	0.354977	0.721217	0.724797	0.707152	0.67044	0.618908	0.695174	0.695508	0.696145	0.69733	0.699478
2021	N0	WM108	wmx206	34.1206	37.8464	41.4415	44.7742	47.7114	0.622911	0.735638	0.818366	0.871563	0.903276	0.61365	0.647201	0.67893	0.708104	0.734245	0.465547	0.441701	0.423067	0.411018	0.406627	0.724062	0.747063	0.749163	0.730078	0.692023	0.526024	0.518736	0.518817	0.526556	0.540273
2021	N0	WY2	wmx198	37.2192	41.7617	46.3793	50.8633	54.9833	0.588769	0.637963	0.667584	0.684314	0.693423	0.619731	0.654103	0.685202	0.712375	0.735419	0.438014	0.39788	0.365472	0.343955	0.335872	0.755695	0.753073	0.729338	0.687391	0.632023	0.631173	0.631356	0.63177	0.632661	0.634492
2021	N0	TM108	wmx181	35.996	39.2784	42.3909	45.2281	47.6869	0.450587	0.505496	0.546723	0.577045	0.599597	0.653669	0.692801	0.727975	0.758406	0.783897	0.381144	0.344906	0.314487	0.292115	0.279602	0.628264	0.631957	0.622775	0.601527	0.570002	0.472482	0.465877	0.466711	0.474359	0.486416
2021	N0	SM553	wmx222	26.6044	29.5103	32.3912	35.1511	37.6861	0.42566	0.481754	0.525168	0.556314	0.577558	0.682863	0.700457	0.71584	0.729144	0.740534	0.501421	0.450445	0.4069	0.374332	0.355653	0.751491	0.757821	0.745924	0.716762	0.672773	0.654464	0.658979	0.664477	0.670957	0.67842
2021	N0	SM8	wmx130	33.9883	37.6777	41.2647	44.6202	47.6129	0.488939	0.589173	0.667041	0.701072	0.716766	0.660988	0.696769	0.72776	0.753635	0.774582	0.437138	0.403828	0.376899	0.358752	0.351312	0.672157	0.67406	0.658176	0.626694	0.583383	0.570739	0.570964	0.571467	0.572584	0.574993
2021	N0	SM3	wmx146	36.2562	40.0721	43.7178	47.0596	49.9644	0.582554	0.666227	0.72934	0.773011	0.801638	0.649387	0.680704	0.707915	0.730887	0.749852	0.521741	0.479638	0.444218	0.418499	0.404939	0.804853	0.816177	0.802025	0.764047	0.706709	0.6364	0.638277	0.641056	0.645136	0.65129
2021	N0	SKM1	wmx144	38.1681	41.8605	45.426	48.7516	51.7228	0.428351	0.471095	0.591447	0.629952	0.64133	0.651406	0.687715	0.719101	0.74516	0.766074	0.349118	0.31786	0.292916	0.276598	0.270754	0.622511	0.623258	0.610974	0.5867	0.552386	0.464566	0.466382	0.46886	0.472182	0.476711
2021	N0	SX6	wmx37	34.8314	38.5057	42.1428	45.6043	48.7436	0.644849	0.703819	0.746223	0.775276	0.794546	0.697255	0.725075	0.747337	0.76503	0.778914	0.406746	0.381421	0.36209	0.350207	0.346894	0.730721	0.740432	0.733682	0.711082	0.674655	0.539936	0.543825	0.548692	0.554652	0.561913
2021	N0	PM108	wmx188	32.6529	34.0303	35.2562	36.3016	37.1405	0.370549	0.428482	0.475897	0.512555	0.539689	0.643917	0.676236	0.704316	0.727865	0.747034	0.636652	0.586821	0.544097	0.512165	0.49405	0.748853	0.755107	0.74272	0.71298	0.668827	0.791519	0.790738	0.767292	0.713486	0.764348
2021	N0	NZM1	wmx53	39.1158	43.4366	47.5778	51.3763	54.6709	0.538648	0.606586	0.659056	0.696931	0.722988	0.653748	0.68875	0.718602	0.743069	0.762513	0.364358	0.337196	0.317002	0.306186	0.306641	0.666209	0.667288	0.653317	0.625156	0.585147	0.526833	0.528774	0.531288	0.534641	0.539362
2021	N0	NMZ1019	wmx45	31.3348	34.9002	38.4122	41.7222	44.6706	0.504559	0.590026	0.655702	0.696011	0.717198	0.650683	0.683957	0.71408	0.740493	0.763011	0.505473	0.453202	0.407858	0.372927	0.35128	0.708826	0.713659	0.69942	0.667608	0.621492	0.628918	0.630275	0.63212	0.634566	0.637847
2021	N0	NM26	wmx36	33.1395	36.488	39.7165	42.6893	45.2699	0.549902	0.615576	0.661502	0.691434	0.710095	0.646219	0.674836	0.700893	0.724175	0.744663	0.40823	0.373573	0.345823	0.32781	0.321805	0.686625	0.691892	0.676723	0.643138	0.595376	0.541792	0.545142	0.549435	0.554951	0.562163
2021	N0	NM13	wmx24	38.4037	41.3515	44.159	46.7319	48.9753	0.499334	0.56831	0.621204	0.656543	0.678129	0.638639	0.674101	0.705565	0.73245	0.754706	0.438225	0.395054	0.359535	0.335208	0.324938	0.723599	0.729115	0.714631	0.682006	0.635068	0.59409	0.597261	0.601325	0.606574	0.613483
2021	N0	NN06Y86	wmx125	43.525	46.5822	49.3907	51.8632	53.9168	0.517857	0.601201	0.670312	0.72473	0.766379	0.695803	0.721303	0.742054	0.759265	0.773497	0.384447	0.361127	0.342693	0.331379	0.328976	0.6365	0.646973	0.642086	0.622228	0.589084	0.477453	0.48115	0.485846	0.491592	0.498526
2021	N0	LY098	wmx213	36.2887	39.0114	41.3871	43.3244	44.7476	0.542176	0.597357	0.631819	0.651996	0.66343	0.673398	0.705261	0.732113	0.754203	0.772086	0.391714	0.351789	0.319322	0.297587	0.289228	0.63887	0.640991	0.625799	0.594866	0.551285	0.539426	0.543192	0.547907	0.553677	0.560711
2021	N0	KN9204	wmx555	40.6665	45.405	48.5703	50.0196	50.1837	0.44563	0.505178	0.55365	0.591208	0.619342	0.652461	0.686476	0.716105	0.741109	0.761689	0.455609	0.406527	0.364564	0.33323	0.315403	0.681955	0.678462	0.663317	0.637387	0.602176	0.598353	0.599548	0.601207	0.603412	0.606343
2021	N0	HM30	wmx94	35.9667	39.2013	42.3557	45.321	47.9836	0.396912	0.472899	0.575999	0.613003	0.628366	0.661985	0.696549	0.725764	0.749656	0.768693	0.421201	0.377589	0.341298	0.315825	0.304015	0.652908	0.647353	0.627668	0.595489	0.553486	0.564766	0.566373	0.56843	0.571053	0.57452
2021	N0	HM6	wmx117	47.0565	50.9648	54.7218	58.2179	61.3433	0.553294	0.603712	0.642123	0.67017	0.690044	0.638267	0.675754	0.708836	0.736952	0.760097	0.286226	0.267313	0.254479	0.249296	0.252962	0.676097	0.682121	0.672325	0.647617	0.610286	0.441156	0.442204	0.44354	0.445217	0.447353
2021	N0	GH9	wmx212	44.266	47.5723	50.6339	53.3688	55.7009	0.583493	0.640016	0.682896	0.714162	0.736292	0.669742	0.706344	0.737265	0.762283	0.781833	0.368389	0.342259	0.322889	0.312175	0.311591	0.71223	0.716038	0.702618	0.673343	0.631064	0.55636	0.557405	0.558788	0.560575	0.56296
2021	N0	DM1301	wmx134	31.5096	35.7179	40.0529	44.3237	48.3134	0.531562	0.600497	0.651992	0.687729	0.711343	0.654131	0.686037	0.714427	0.738955	0.759638	0.418869	0.382741	0.352797	0.331325	0.320174	0.709507	0.720934	0.709207	0.676015	0.625734	0.558477	0.558573	0.558843	0.559559	0.561336
2021	N0	BJ0601	wmx187	40.9896	44.0618	46.9291	49.5087	51.7199	0.67926	0.724421	0.753279	0.770952	0.781503	0.633209	0.67534	0.713396	0.746167	0.773239	0.403778	0.374321	0.352884	0.342175	0.344311	0.766192	0.772856	0.758402	0.724297	0.673917	0.610347	0.612977	0.616708	0.622039	0.629726
2021	N0	AK58	wmx481	46.2088	50.009	53.5896	56.8304	59.6154	0.591274	0.637352	0.669618	0.691225	0.705261	0.640649	0.679522	0.714644	0.745178	0.770837	0.286684	0.266232	0.251845	0.245263	0.247826	0.645874	0.650229	0.639414	0.614482	0.577798	0.413177	0.415795	0.419119	0.42336	0.428914
2021	N0	P14	wmx262	36.3072	40.2043	43.9284	47.3281	50.2551	0.557679	0.630581	0.684241	0.718157	0.737638	0.623223	0.653795	0.681585	0.706112	0.727205	0.416154	0.383607	0.357556	0.340146	0.333082	0.661791	0.672918	0.664435	0.637558	0.595793	0.580265	0.580341	0.580563	0.581162	0.582626
2021	N0	P124	wmx264	45.2881	49.8141	54.3286	58.7161	62.854	0.463719	0.525694	0.578361	0.620868	0.653785	0.635911	0.675522	0.71129	0.742231	0.768015	0.31369	0.282576	0.257942	0.242201	0.237277	0.672121	0.681789	0.672636	0.645658	0.603738	0.460674	0.460807	0.461139	0.461908	0.463558
2021	N0	CP20-2	wmx272	43.2294	47.3662	51.3647	55.1083	58.4806	0.491122	0.578677	0.647098	0.692411	0.719314	0.636861	0.67107	0.702096	0.729221	0.752194	0.420147	0.377615	0.342327	0.317375	0.305262	0.639877	0.639166	0.624793	0.598033	0.561198	0.567999	0.566133	0.567599	0.572249	0.579499
2021	N0	CP20-1	wmx271	37.2199	41.1734	44.985	48.5165	51.6291	0.566613	0.626478	0.674401	0.710879	0.737659	0.637742	0.673514	0.704979	0.731713	0.753778	0.366987	0.336103	0.311834	0.296357	0.291395	0.6957	0.704168	0.694939	0.66889	0.628517	0.528944	0.530798	0.533245	0.536411	0.54051
2021	N0	CP03-1	wmx270	45.3465	50.5637	55.7286	60.6501	65.1261	0.727171	0.773226	0.80268	0.820852	0.831836	0.629687	0.660963	0.689532	0.714997	0.737216	0.345152	0.335086	0.329781	0.329501	0.334366	0.683152	0.69288	0.684857	0.659884	0.62049	0.460881	0.462676	0.465013	0.467972	0.471805
2021	N0	CP02-2	wmx273	36.5003	40.423	44.3233	48.0253	51.3426	0.525326	0.582013	0.618396	0.640169	0.652684	0.652606	0.687054	0.717778	0.744377	0.766839	0.384185	0.34461	0.311563	0.288081	0.276634	0.636529	0.633905	0.613679	0.578184	0.531482	0.491278	0.494092	0.497603	0.501946	0.507328
2021	N0	CP02-1	wmx275	41.0841	44.4964	47.7236	50.6197	53.0392	0.61533	0.668467	0.702235	0.722536	0.734341	0.625262	0.662638	0.696502	0.725915	0.750581	0.41249	0.376184	0.347054	0.327925	0.321061	0.671961	0.677829	0.665628	0.636692	0.594056	0.578478	0.579002	0.580073	0.582121	0.585785
2021	N0	CP02-21	wmx274	29.9881	33.4345	37.0348	40.6995	44.309	0.310538	0.375743	0.434178	0.482092	0.518561	0.665766	0.698919	0.726581	0.748943	0.766583	0.455413	0.401388	0.353687	0.315808	0.290658	0.685081	0.693666	0.683085	0.654985	0.612966	0.576301	0.576541	0.576933	0.57758	0.578673
2021	N0	CP02-1	wmx268	35.9704	39.1128	42.0918	44.8118	47.1797	0.571738	0.617434	0.65159	0.675274	0.690863	0.666018	0.700988	0.730004	0.753534	0.772257	0.410875	0.377692	0.352134	0.336774	0.333644	0.744958	0.746251	0.726243	0.687231	0.633555	0.615259	0.620079	0.625802	0.632465	0.64021
2021	N0	CP02-F10	wmx269	37.1878	41.1074	44.964	48.6382	52.0053	0.560499	0.600889	0.630885	0.652642	0.668193	0.615828	0.65166	0.684312	0.713029	0.737533	0.322066	0.298672	0.282196	0.274615	0.277451	0.716589	0.720795	0.707237	0.677275	0.633811	0.520089	0.520536	0.52139	0.522994	0.525905
2021	N0	CP01-4	wmx266	34.2985	37.2194	40.0402	42.6546	44.9537	0.528217	0.588915	0.636115	0.670708	0.69496	0.660749	0.695384	0.725061	0.749793	0.76998	0.342187	0.314736	0.29381	0.281805	0.280616	0.654605	0.658624	0.644893	0.6149	0.571847	0.475564	0.477407	0.480137	0.483953	0.48928
2021	N0	CP01-204	wmx276	33.8284	36.9353	39.9007	42.6198	44.9882	0.554309	0.611187	0.653105	0.682345	0.701846	0.645602	0.676822	0.704141	0.727258	0.746276	0.454297	0.411839	0.377376	0.354407	0.345752	0.705744	0.70709	0.688921	0.653912	0.606746	0.649259	0.650083	0.651452	0.65369	0.657252
2021	N0	CP01-3	wmx267	46.4666	49.8642	53.0067	55.8072	58.1852	0.472377	0.532053	0.577544	0.609797	0.631585	0.692815	0.717734	0.737696	0.753936	0.767121	0.36292	0.326883	0.297958	0.278968	0.272176	0.674599	0.672216	0.652881	0.618793	0.573758	0.526525	0.526639	0.526876	0.527404	0.52859
2021	N180	ZM8	wmx6	49.439	55.8116	62.3602	68.9005	75.225	0.773435	0.833653	0.874902	0.901857	0.918931	0.606099	0.634506	0.660307	0.683181	0.703053	0.221947	0.204731	0.194022	0.190788	0.195709	0.751492	0.77216	0.781532	0.779055	0.764901	0.366658	0.319832	0.281962	0.258243	0.252151
2021	N180	ZM5	wmx4	57.7307	65.4943	73.4373	81.2878	88.7423	0.791075	0.812907	0.825897	0.833493	0.837891	0.603657	0.639221	0.670053	0.695752	0.716473	0.139955	0.131016	0.127202	0.128795	0.135912	0.72772	0.746812	0.750768	0.739286	0.713455	0.211895	0.179713	0.157909	0.149368	0.15527
2021	N180	ZM4	wmx3	51.3408	57.6563	64.0974	70.4698	76.5564	0.682376	0.733091	0.769245	0.794145	0.810889	0.592781	0.623722	0.652009	0.677156	0.698963	0.193637	0.175066	0.162385	0.156534	0.158191	0.656139	0.676622	0.684924	0.680396	0.663455	0.341124	0.303265	0.272603	0.253535	0.248978
2021	N180	ZM168	wmx7	51.1641	57.8567	64.7389	71.5981	78.1919	0.770721	0.807474	0.82957	0.842377	0.849648	0.611889	0.64266	0.669604	0.692471	0.711404	0.181183	0.165373	0.155052	0.150955	0.15359	0.697682	0.710027	0.712434	0.70466	0.687115	0.254783	0.21953	0.19345	0.179936	0.180879
2021	N180	ZM12	wmx11	52.0165	58.7521	65.6018	72.3538	78.7748	0.79165	0.82764	0.849073	0.861512	0.868632	0.611812	0.642623	0.670006	0.693654	0.713572	0.177066	0.157353	0.143891	0.13778	0.139825	0.730002	0.740538	0.739449	0.726744	0.703181	0.275547	0.242868	0.220206	0.210558	0.215352
2021	N180	ZM11	wmx10	47.3576	53.6219	60.0749	66.4943	72.6264	0.859002	0.891096	0.909632	0.919979	0.92564	0.608758	0.636317	0.660085	0.680233	0.697105	0.216748	0.194337	0.1785	0.170491	0.171239	0.819938	0.837822	0.841109	0.829546	0.804188	0.323685	0.288139	0.263626	0.253283	0.258494
2021	N180	ZM10	wmx9	46.206	52.125	58.1668	64.1585	69.9069	0.815015	0.855784	0.878217	0.890196	0.896507	0.569497	0.604034	0.637158	0.66801	0.695984	0.223621	0.199929	0.182865	0.173731	0.173502	0.748792	0.765752	0.772153	0.767656	0.752487	0.367927	0.32691	0.29544	0.277894	0.276864
2021	N180	ZM09196	wmx14	40.8796	45.4463	50.071	54.6318	58.9916	0.899528	0.928843	0.943354	0.950394	0.953784	0.60968	0.642548	0.671625	0.696457	0.717044	0.28769	0.267504	0.254368	0.24933	0.253134	0.80241	0.819085	0.819872	0.804709	0.77497	0.433891	0.396588	0.373858	0.369343	0.383777
2021	N180	ZM9523	wmx1	44.9387	50.7075	56.6319	62.548	68.2702	0.763669	0.802317	0.828011	0.84449	0.85482	0.587563	0.617981	0.645965	0.671063	0.693068	0.218949	0.204563	0.19561	0.192626	0.19595	0.670189	0.686069	0.694499	0.69504	0.687693	0.334305	0.298529	0.269202	0.249815	0.242877
2021	N180	YM25	wmx57	46.8833	53.886	61.0651	68.1602	74.8797	0.75276	0.80262	0.835763	0.856912	0.87005	0.599176	0.632969	0.662244	0.68668	0.706465	0.250975	0.225975	0.206981	0.195265	0.1918	0.757916	0.7694	0.765064	0.745313	0.711974	0.344427	0.308962	0.285042	0.276315	0.284152
2021	N180	YM20	wmx62	47.8735	54.4264	61.2598	68.1702	74.9194	0.795588	0.829047	0.849101	0.860794	0.867506	0.616055	0.648226	0.67629	0.700067	0.719775	0.21	0.195212	0.186193	0.183543	0.18765	0.699093	0.71408	0.718084	0.71088	0.69296	0.33226	0.292841	0.262957	0.246608	0.246107
2021	N180	YM16	wmx60	47.0006	54.0289	61.3114	68.6213	75.6953	0.832341	0.845573	0.852458	0.856076	0.857998	0.586868	0.619821	0.650198	0.677387	0.701089	0.178922	0.164341	0.15611	0.154961	0.161371	0.750331	0.769913	0.771302	0.754322	0.720548	0.320002	0.284436	0.261781	0.256118	0.268566
2021	N180	YM158	Y158	41.7104	48.9685	56.5494	64.2093	71.6629	0.71713	0.753339	0.774546	0.786513	0.793122	0.581681	0.618201	0.65232	0.683203	0.710364	0.171525	0.153077	0.140431	0.134573	0.13622	0.650788	0.664304	0.664355	0.650943	0.625311	0.283098	0.248755	0.224664	0.214661	0.220446
2021	N180	YFM8	wmx74	49.5063	55.845	62.3287	68.744	74.8507	0.646757	0.70607	0.74696	0.773807	0.790889	0.595051	0.626014	0.654274	0.679406	0.701254	0.218342	0.194004	0.175603	0.164406	0.161382	0.651973	0.673281	0.681753	0.676563	0.658319	0.377587	0.350202	0.328177	0.314466	0.310973
2021	N180	YFM6	wmx73	44.528	51.233	58.252	65.3458	72.2329	0.754804	0.790905	0.813873	0.828113	0.836805	0.619591	0.64826	0.672823	0.693311	0.710056	0.169396	0.153791	0.1441	0.141043	0.145106	0.681392	0.688059	0.681893	0.663441	0.634274	0.297249	0.259988	0.232552	0.219052	0.221599
2021	N180	YFM5	wmx77	51.0055	57.9492	65.0993	72.2236	79.0586	0.776623	0.805297	0.823215	0.834201	0.840848	0.581912	0.611283	0.638663	0.663588	0.685794	0.150903	0.137789	0.130587	0.129872	0.135999	0.652871	0.666956	0.670426	0.663039	0.64532	0.267111	0.235645	0.214234	0.205692	0.211153
2021	N180	XM32	wmx109	49.0448	55.2501	61.4838	67.5525	73.2475	0.730689	0.791035	0.831601	0.858247	0.875646	0.588503	0.622314	0.652872	0.679684	0.702639	0.273216	0.249515	0.231591	0.220433	0.216782	0.750729	0.763519	0.769395	0.768143	0.759806	0.394765	0.351221	0.314599	0.289348	0.278773
2021	N180	WL1216	wmx215	49.2923	54.8466	60.2741	65.3679	69.9163	0.79389	0.855857	0.897778	0.924924	0.942008	0.596155	0.629393	0.658869	0.68417	0.705275	0.25379	0.230808	0.214276	0.205429	0.205185	0.753303	0.767927	0.772199	0.7659	0.749324	0.386009	0.343109	0.310109	0.29133	0.289374
2021	N180	WM52	wmx226	39.4045	46.2644	53.3925	60.5355	67.4	0.594101	0.699891	0.781359	0.838394	0.87579	0.609589	0.640641	0.667376	0.689829	0.708345	0.34957	0.299896	0.256954	0.223928	0.203441	0.713891	0.728179	0.733187	0.728638	0.714795	0.472933	0.425435	0.381482	0.34715	0.32774
2021	N180	WM108	wmx206	55.2327	62.3624	69.8103	77.3494	84.713	0.776385	0.805764	0.824223	0.835534	0.842355	0.578501	0.613424	0.645856	0.675198	0.70117	0.17795	0.167513	0.162207	0.162284	0.167848	0.728226	0.740497	0.739394	0.724934	0.698136	0.254933	0.22374	0.203084	0.195785	0.202889
2021	N180	WY2	wmx198	48.3831	54.658	61.1211	67.5599	73.731	0.664616	0.715829	0.750489	0.77297	0.787173	0.6427	0.66862	0.691768	0.711689	0.728326	0.190436	0.170397	0.155979	0.148216	0.147875	0.666685	0.675597	0.672194	0.656774	0.630987	0.318593	0.279267	0.24738	0.227601	0.223044
2021	N180	TM108	wmx181	43.7502	50.4039	57.4071	64.5038	71.3858	0.742156	0.792275	0.825218	0.846352	0.85972	0.592472	0.624949	0.654798	0.681526	0.704918	0.248802	0.226059	0.209048	0.198898	0.196464	0.718374	0.736543	0.744307	0.74112	0.727178	0.352495	0.312773	0.280354	0.259497	0.253128
2021	N180	SM553	wmx222	39.2969	46.3627	53.7608	61.2479	68.5372	0.573983	0.658642	0.723916	0.770664	0.802568	0.597074	0.626383	0.65304	0.67665	0.69712	0.303341	0.264757	0.232726	0.209882	0.198357	0.775148	0.788506	0.790836	0.782047	0.762671	0.437011	0.39218	0.351735	0.321294	0.305541
2021	N180	SM8	wmx130	46.166	52.1004	58.2535	64.4272	70.3902	0.684952	0.75508	0.806941	0.843289	0.867819	0.582659	0.615035	0.645394	0.673069	0.69767	0.230329	0.208276	0.1921	0.182891	0.181468	0.679531	0.695133	0.698071	0.68807	0.666019	0.3583	0.31438	0.277797	0.253551	0.245206
2021	N180	SM3	wmx146	47.8519	54.6691	61.6803	68.6415	75.2763	0.833674	0.867876	0.887832	0.899362	0.906033	0.596743	0.624118	0.648804	0.670604	0.689542	0.20999	0.199583	0.194399	0.194645	0.200389	0.775319	0.801867	0.812159	0.805145	0.781507	0.300516	0.260936	0.231726	0.217104	0.219293
2021	N180	SKM1	wmx144	34.0143	39.4502	45.3662	51.6264	58.0297	0.533177	0.629786	0.708573	0.768474	0.812015	0.600222	0.632856	0.662021	0.687302	0.708644	0.360051	0.328745	0.302888	0.284235	0.274198	0.667445	0.675944	0.676312	0.668568	0.653197	0.455853	0.412257	0.373686	0.345064	0.330387
2021	N180	SX6	wmx37	49.4332	55.5733	61.7733	67.7938	73.3751	0.814198	0.857931	0.886031	0.903607	0.914426	0.626539	0.653939	0.677152	0.696357	0.711966	0.267836	0.249822	0.237781	0.232457	0.234364	0.77852	0.792192	0.795132	0.787071	0.768517	0.375264	0.335051	0.303345	0.28397	0.279413
2021	N180	PM108	wmx188	41.2038	47.6752	54.3732	61.0597	67.4617	0.643004	0.724254	0.791277	0.8437	0.882995	0.573817	0.608488	0.640865	0.670179	0.696001	0.363977	0.335649	0.314066	0.300871	0.297333	0.772644	0.789385	0.790759	0.776641	0.748391	0.567721	0.523629	0.484601	0.457078	0.446139
2021	N180	NZM1	wmx53	51.6196	58.0886	64.7223	71.3178	77.6469	0.674435	0.745259	0.798023	0.835065	0.860031	0.603649	0.635912	0.66574	0.692519	0.715934	0.279937	0.259404	0.244427	0.235924	0.234573	0.732037	0.751166	0.753218	0.737889	0.706779	0.392086	0.348568	0.315143	0.297613	0.299193
2021	N180	NMZ1019	wmx45	46.7874	53.0773	59.6213	66.2021	72.5644	0.729275	0.770111	0.794807	0.809048	0.817033	0.599256	0.629828	0.657528	0.681984	0.703123	0.178054	0.15888	0.145465	0.138779	0.139532	0.650676	0.668334	0.67346	0.665586	0.645354	0.297027	0.260716	0.232809	0.217198	0.216188
2021	N180	NM26	wmx36	52.3769	57.6513	62.8047	67.6861	72.1421	0.802427	0.842864	0.867298	0.881657	0.889964	0.592475	0.623638	0.652116	0.677474	0.69953	0.18098	0.167283	0.159497	0.158245	0.163927	0.719071	0.732715	0.731666	0.716074	0.687555	0.303533	0.263336	0.232589	0.2155	0.214489
2021	N180	NM13	wmx24	43.0797	48.9902	54.9826	60.8223	66.2503	0.729254	0.791094	0.833997	0.862365	0.880537	0.579112	0.612687	0.643946	0.672224	0.697168	0.251728	0.227496	0.208965	0.197411	0.193812	0.736932	0.742772	0.734939	0.714163	0.682282	0.348329	0.30858	0.278394	0.26238	0.263106
2021	N180	NN06Y86	wmx125	46.2119	52.945	59.8829	66.8028	73.4519	0.709798	0.771326	0.813135	0.840278	0.857413	0.579978	0.610686	0.63961	0.666241	0.690256	0.210797	0.194152	0.18262	0.176806	0.177128	0.659709	0.677641	0.681787	0.671634	0.648108	0.301963	0.261707	0.230172	0.212018	0.2101
2021	N180	LY098	wmx213	54.4028	60.5192	66.5949	72.4206	77.7736	0.844006	0.878372	0.899427	0.911998	0.919387	0.59039	0.624768	0.655865	0.683073	0.706195	0.221333	0.209196	0.202843	0.202588	0.208574	0.720589	0.729047	0.724222	0.70655	0.677497	0.340658	0.30279	0.276052	0.26442	0.269722
2021	N180	KN9204	wmx555	48.2165	54.5002	60.8117	66.9348	72.6361	0.753527	0.821944	0.873273	0.909949	0.935166	0.611187	0.639109	0.663029	0.682992	0.699284	0.309352	0.285751	0.26817	0.25766	0.255007	0.728856	0.737737	0.740273	0.736291	0.72591	0.438754	0.394505	0.356013	0.327879	0.313809
2021	N180	HM30	wmx94	45.6984	52.3046	59.0223	65.6237	71.8582	0.627007	0.686387	0.730516	0.762014	0.783695	0.59946	0.628215	0.654112	0.676826	0.696291	0.262229	0.230387	0.204688	0.187148	0.17937	0.727402	0.727479	0.715291	0.691822	0.658907	0.362095	0.322396	0.291144	0.2732	0.271579
2021	N180	HM6	wmx117	51.8103	57.891	64.0893	70.2214	76.0797	0.847345	0.883306	0.905981	0.919874	0.928236	0.580707	0.615989	0.647681	0.675113	0.698101	0.227189	0.21686	0.211967	0.212647	0.218897	0.787786	0.795359	0.79297	0.780615	0.758895	0.308551	0.274206	0.249134	0.23623	0.237111
2021	N180	GH9	wmx212	43.9332	50.4639	57.1485	63.7478	69.9942	0.756494	0.814525	0.854209	0.880172	0.896675	0.590267	0.625401	0.65807	0.687401	0.712912	0.21722	0.197673	0.184125	0.177537	0.178604	0.740711	0.750583	0.750388	0.740088	0.720356	0.34655	0.306234	0.273227	0.25156	0.244088
2021	N180	DM1301	wmx134	53.9279	60.4098	66.9346	73.307	79.3152	0.783129	0.821479	0.846144	0.861624	0.871191	0.617494	0.647094	0.672498	0.693799	0.711387	0.17336	0.159034	0.150456	0.148178	0.152551	0.734046	0.759508	0.770921	0.76711	0.748306	0.307074	0.268778	0.239666	0.223954	0.224137
2021	N180	BJ0601	wmx187	46.8231	52.6218	58.5837	64.5207	70.2173	0.815792	0.866857	0.901436	0.923933	0.938173	0.60429	0.63388	0.660812	0.684702	0.705439	0.265949	0.245291	0.231116	0.224654	0.22681	0.813194	0.822444	0.815935	0.794336	0.759611	0.389896	0.349332	0.321796	0.31127	0.319286
2021	N180	AK58	wmx481	49.0171	53.8119	58.4651	62.8397	66.7975	0.732284	0.778876	0.811591	0.833713	0.848294	0.588793	0.620357	0.649326	0.67521	0.697796	0.20226	0.185944	0.175283	0.170926	0.173307	0.676208	0.68386	0.684816	0.678998	0.666674	0.327671	0.294428	0.269299	0.255556	0.255086
2021	N180	P14	wmx262	47.0751	54.0188	61.354	68.8753	76.333	0.706712	0.776867	0.826152	0.858814	0.879655	0.59165	0.620966	0.648804	0.674734	0.698462	0.228182	0.208559	0.195067	0.188774	0.190461	0.681229	0.702295	0.71394	0.715494	0.706873	0.375306	0.33282	0.297851	0.275098	0.267833
2021	N180	P124	wmx264	50.2173	58.2263	66.7534	75.5264	84.2099	0.589033	0.668061	0.733701	0.785059	0.823405	0.616358	0.644078	0.667226	0.686311	0.701987	0.238984	0.206013	0.179459	0.161279	0.153025	0.728548	0.740249	0.743135	0.737003	0.722143	0.360854	0.317893	0.279774	0.251096	0.23566
2021	N180	CP20-2	wmx272	48.4987	55.9662	63.6906	71.4186	78.8603	0.847824	0.889632	0.912958	0.925492	0.93209	0.602122	0.639079	0.671751	0.699627	0.722706	0.29439	0.279093	0.269297	0.265402	0.26764	0.71855	0.725824	0.723892	0.712801	0.693189	0.452862	0.411933	0.377135	0.353063	0.343183
2021	N180	CP20-1	wmx271	52.0805	58.0723	64.0963	69.9468	75.4012	0.769437	0.800457	0.819579	0.831065	0.83786	0.602507	0.631006	0.656747	0.679391	0.698865	0.189633	0.177998	0.171719	0.171218	0.176737	0.730797	0.738786	0.733955	0.716622	0.688093	0.275216	0.249578	0.233426	0.228794	0.236287
2021	N180	CP03-1	wmx270	62.6256	72.2563	82.0789	91.7697	100.968	0.75716	0.784528	0.800341	0.80925	0.814201	0.588039	0.623352	0.655877	0.684768	0.709608	0.186994	0.180118	0.178414	0.182053	0.191058	0.732896	0.755493	0.766121	0.764136	0.749674	0.283314	0.246788	0.22091	0.209311	0.213687
2021	N180	CP02-2	wmx273	39.622	46.1994	52.9903	59.7506	66.2016	0.802434	0.857591	0.889795	0.907643	0.917248	0.617466	0.644074	0.667677	0.688162	0.705614	0.308954	0.277504	0.252689	0.23639	0.230085	0.738728	0.75307	0.754461	0.742727	0.718651	0.418686	0.375127	0.342021	0.324567	0.325663
2021	N180	CP02-1	wmx275	52.6087	59.0534	65.6443	72.182	78.4443	0.856803	0.895144	0.91857	0.932441	0.940502	0.584699	0.621886	0.656389	0.687334	0.714281	0.244879	0.227795	0.21708	0.213519	0.217644	0.804005	0.819729	0.819818	0.804275	0.774412	0.365017	0.323501	0.294231	0.281385	0.286787
2021	N180	CP02-21	wmx274	50.447	58.3921	66.8296	75.5183	84.1618	0.529462	0.615995	0.692759	0.755246	0.802352	0.588695	0.623261	0.654682	0.682274	0.705776	0.281882	0.251845	0.227379	0.210018	0.200986	0.738637	0.757472	0.767982	0.769622	0.762354	0.413164	0.369938	0.329615	0.297093	0.276821
2021	N180	CP02-1	wmx268	43.1631	49.392	55.8267	62.2496	68.4095	0.838639	0.868393	0.885157	0.894556	0.89983	0.593463	0.619963	0.645124	0.668632	0.690268	0.213055	0.196893	0.186653	0.182993	0.186344	0.764475	0.782807	0.789425	0.78392	0.766748	0.31326	0.277638	0.252604	0.241424	0.245616
2021	N180	CP02-F10	wmx269	49.8402	55.4853	61.1286	66.6054	71.7392	0.711546	0.756154	0.7866	0.806887	0.82022	0.601764	0.631456	0.658215	0.681695	0.701815	0.174061	0.15772	0.146906	0.142346	0.144545	0.715114	0.721921	0.716499	0.699351	0.671982	0.282084	0.249075	0.224026	0.210067	0.209018
2021	N180	CP01-4	wmx266	57.8717	64.2954	70.7681	77.0743	82.9808	0.673034	0.728414	0.765986	0.7903	0.805589	0.597529	0.628755	0.656857	0.681357	0.702133	0.198001	0.180204	0.16782	0.16165	0.162265	0.643417	0.657676	0.659693	0.649208	0.627089	0.304515	0.262844	0.229968	0.210929	0.208841
2021	N180	CP01-204	wmx276	50.6271	57.3761	64.2782	71.1217	77.6683	0.780418	0.817733	0.839413	0.851679	0.858539	0.592294	0.622748	0.650138	0.674023	0.694292	0.202714	0.185308	0.173808	0.169095	0.171795	0.70744	0.72244	0.726213	0.718454	0.699611	0.307022	0.268749	0.24014	0.225143	0.225949
2021	N180	CP01-3	wmx267	48.8098	55.618	62.5151	69.2694	75.6254	0.745353	0.808107	0.852536	0.882639	0.902434	0.600093	0.628109	0.653519	0.676001	0.695455	0.261935	0.238746	0.221823	0.212366	0.211273	0.727222	0.726754	0.72085	0.709675	0.693544	0.404034	0.376792	0.354491	0.33969	0.334204
2021	N270	ZM8	wmx6	41.6386	48.4563	55.525	62.6022	69.4077	0.794519	0.852183	0.888919	0.911329	0.924654	0.574538	0.603904	0.631397	0.656501	0.678907	0.242477	0.216311	0.196698	0.185244	0.183187	0.747714	0.768825	0.778994	0.777653	0.764882	0.404492	0.362096	0.325441	0.29897	0.286172
2021	N270	ZM5	wmx4	50.6606	58.2815	66.4081	74.7817	83.0796	0.820162	0.847514	0.863583	0.87278	0.877963	0.651162	0.670425	0.686749	0.700683	0.712434	0.191295	0.178733	0.171949	0.171397	0.177336	0.816418	0.840668	0.846735	0.834231	0.804633	0.289123	0.252114	0.22581	0.213846	0.218019
2021	N270	ZM4	wmx3	45.0966	52.0631	59.5123	67.21	74.8635	0.546425	0.618591	0.673984	0.713386	0.7399	0.601153	0.635443	0.66484	0.689128	0.708595	0.208547	0.181405	0.159954	0.145833	0.140337	0.615997	0.637038	0.647533	0.646727	0.6347	0.314713	0.27747	0.245801	0.223649	0.213993
2021	N270	ZM168	wmx7	49.8498	56.5336	63.3714	70.153	76.6428	0.849881	0.884408	0.907322	0.922197	0.931713	0.641266	0.661861	0.678765	0.693012	0.70504	0.218241	0.206213	0.199834	0.199347	0.204836	0.766985	0.781982	0.784928	0.775638	0.7547	0.297828	0.260506	0.233367	0.219659	0.221109
2021	N270	ZM12	wmx11	48.4551	55.2216	62.0791	68.803	75.1461	0.831232	0.861271	0.878941	0.889088	0.894836	0.60378	0.632628	0.658242	0.680344	0.698947	0.162361	0.146704	0.137343	0.135016	0.140213	0.747165	0.761792	0.762286	0.748409	0.721143	0.260269	0.230489	0.212309	0.208268	0.219054
2021	N270	ZM11	wmx10	46.6717	52.6086	59.0816	65.918	72.8802	0.730173	0.779016	0.815859	0.842319	0.860607	0.594441	0.624506	0.651245	0.674303	0.693665	0.261549	0.229609	0.204279	0.187512	0.180854	0.790886	0.807016	0.812564	0.807274	0.791407	0.355926	0.319825	0.291643	0.274972	0.272222
2021	N270	ZM10	wmx9	45.3892	51.8837	58.4952	65.0084	71.1836	0.789851	0.836684	0.867549	0.886959	0.898764	0.623401	0.650937	0.672932	0.690387	0.704213	0.18716	0.165816	0.150943	0.143664	0.144804	0.747293	0.763033	0.767769	0.761263	0.743822	0.284337	0.247371	0.221037	0.208687	0.212008
2021	N270	ZM09196	wmx14	40.9587	46.2409	51.5332	56.6586	61.4277	0.846533	0.887821	0.912697	0.927222	0.935543	0.616421	0.64548	0.670729	0.692087	0.70978	0.288176	0.264978	0.248574	0.240081	0.240314	0.765195	0.778628	0.779565	0.767894	0.744332	0.411091	0.373866	0.348233	0.33765	0.343552
2021	N270	ZM9523	wmx1	45.3023	51.8761	58.7787	65.8016	72.6946	0.874318	0.910937	0.931839	0.943288	0.949414	0.6102	0.637584	0.661389	0.681451	0.697916	0.242459	0.226734	0.217138	0.214259	0.218466	0.760006	0.780413	0.791361	0.792338	0.78331	0.366975	0.32871	0.29877	0.280675	0.2767
2021	N270	YM25	wmx57	51.017	57.7955	64.5575	71.0816	77.133	0.733181	0.777778	0.808339	0.828482	0.841379	0.605985	0.625511	0.641522	0.654253	0.66415	0.210709	0.188699	0.172838	0.164277	0.163874	0.713175	0.728706	0.731412	0.721037	0.698325	0.323408	0.284793	0.255793	0.24043	0.240952
2021	N270	YM20	wmx62	48.1828	54.7898	61.5266	68.1873	74.5413	0.793778	0.832163	0.856219	0.870839	0.879561	0.613315	0.637155	0.657734	0.675006	0.689172	0.196889	0.179589	0.168528	0.164471	0.167934	0.728512	0.744389	0.747715	0.73826	0.716621	0.29576	0.258328	0.232699	0.222217	0.228309
2021	N270	YM16	wmx60	55.6125	62.7835	70.1193	77.3955	84.3596	0.806102	0.840936	0.863065	0.876522	0.884479	0.615124	0.645551	0.6711	0.69177	0.707995	0.190593	0.175874	0.167013	0.164642	0.169168	0.724083	0.739049	0.73957	0.725554	0.698104	0.271579	0.236391	0.212179	0.202505	0.208967
2021	N270	YM158	Y158	46.5754	53.9169	61.822	70.0579	78.3222	0.751209	0.805238	0.84105	0.863894	0.878142	0.617027	0.644703	0.668716	0.688989	0.705718	0.233047	0.21164	0.196482	0.188637	0.188889	0.68678	0.706915	0.711786	0.701054	0.676383	0.408637	0.368504	0.335372	0.314088	0.307974
2021	N270	YFM8	wmx74	42.6442	49.723	57.06	64.3972	71.4364	0.549143	0.632512	0.702892	0.755114	0.789973	0.604837	0.635014	0.661282	0.683447	0.701693	0.291221	0.255518	0.226089	0.205108	0.194324	0.63004	0.645353	0.651278	0.647508	0.634306	0.383518	0.354476	0.332588	0.320582	0.319947
2021	N270	YFM6	wmx73	43.6557	50.3801	57.2605	64.0583	70.5067	0.664943	0.734645	0.785303	0.820179	0.843313	0.62843	0.654745	0.67599	0.692758	0.705781	0.264658	0.236426	0.214398	0.200059	0.194562	0.677727	0.688832	0.689713	0.680339	0.661246	0.399201	0.356575	0.321259	0.298249	0.291053
2021	N270	YFM5	wmx77	46.28	53.2485	60.5121	67.8303	74.9215	0.760585	0.809787	0.839913	0.857377	0.867217	0.641628	0.660282	0.675062	0.687191	0.697275	0.203426	0.178985	0.160776	0.150155	0.148156	0.666035	0.680043	0.684229	0.678384	0.662824	0.303459	0.270315	0.246963	0.236576	0.24061
2021	N270	XM32	wmx109	51.3429	57.4822	63.6412	69.5958	75.1051	0.785053	0.854426	0.901578	0.932039	0.9511	0.609426	0.636483	0.658943	0.676918	0.690896	0.326982	0.309633	0.296878	0.288596	0.284618	0.741065	0.755178	0.763557	0.765952	0.762283	0.428798	0.384314	0.346172	0.318752	0.305454
2021	N270	WL1216	wmx215	51.5281	56.1625	60.7627	65.2048	69.3565	0.546587	0.622416	0.683527	0.729925	0.763616	0.635201	0.661808	0.682052	0.697169	0.708352	0.241366	0.209402	0.183311	0.164969	0.155878	0.649317	0.66751	0.676119	0.674651	0.663194	0.364512	0.323331	0.287339	0.261011	0.247932
2021	N270	WM52	wmx226	42.0082	48.3999	55.1216	61.9513	68.6236	0.487182	0.575491	0.652017	0.712623	0.756977	0.608908	0.637525	0.661886	0.682038	0.69836	0.312375	0.271512	0.237314	0.212403	0.198907	0.688222	0.701006	0.705462	0.70138	0.688962	0.505405	0.462268	0.419301	0.381956	0.355723
2021	N270	WM108	wmx206	43.1846	50.5106	58.5979	67.2095	76.0135	0.747705	0.806734	0.847723	0.874155	0.890394	0.583761	0.61937	0.650734	0.677214	0.698797	0.282153	0.252217	0.228922	0.21412	0.209263	0.781796	0.804126	0.813282	0.808768	0.791006	0.414265	0.382298	0.358559	0.345696	0.345024
2021	N270	WY2	wmx198	44.5139	51.1778	58.0493	64.8719	71.3506	0.639556	0.730966	0.802729	0.85512	0.891352	0.610962	0.638025	0.661421	0.681068	0.697181	0.380943	0.341503	0.308793	0.285105	0.272283	0.739066	0.755828	0.763279	0.761083	0.749367	0.560048	0.510963	0.46576	0.430034	0.408708
2021	N270	TM108	wmx181	49.0624	55.2565	61.5641	67.8067	73.7861	0.628112	0.680452	0.719788	0.748827	0.770137	0.656015	0.673044	0.685178	0.69421	0.701181	0.213531	0.188996	0.170216	0.158633	0.155363	0.681248	0.703042	0.714217	0.714006	0.702424	0.316911	0.277781	0.24509	0.223045	0.214693
2021	N270	SM553	wmx222	38.9591	45.6938	52.7525	59.8837	66.7866	0.392352	0.541588	0.688001	0.776697	0.823632	0.603152	0.637731	0.667113	0.691096	0.710037	0.408991	0.363095	0.324098	0.294948	0.278055	0.751727	0.766298	0.772447	0.769934	0.758864	0.607917	0.562168	0.515496	0.473354	0.441625
2021	N270	SM8	wmx130	45.0466	51.7547	58.5165	65.0714	71.1332	0.675593	0.736989	0.782813	0.814751	0.835847	0.587352	0.616284	0.641307	0.662321	0.679523	0.209258	0.186297	0.169117	0.158894	0.156522	0.662361	0.67138	0.670652	0.660139	0.640358	0.338854	0.300126	0.266723	0.242753	0.231442
2021	N270	SM3	wmx146	51.6622	58.9388	66.2541	73.3611	79.9933	0.845485	0.878748	0.900624	0.914964	0.924339	0.612707	0.643509	0.669394	0.69048	0.707282	0.188619	0.176256	0.169906	0.170033	0.176895	0.849394	0.879506	0.891332	0.883945	0.857876	0.282	0.246977	0.224935	0.218716	0.229129
2021	N270	SKM1	wmx144	39.5578	45.9062	52.6008	59.4252	66.1202	0.684593	0.757687	0.808182	0.842245	0.864874	0.628766	0.653729	0.674236	0.690661	0.703596	0.287058	0.258725	0.236631	0.222408	0.217329	0.740906	0.757863	0.760404	0.748222	0.722271	0.397264	0.358648	0.326718	0.30512	0.296468
2021	N270	SX6	wmx37	46.1223	51.7475	57.4494	63.0421	68.3195	0.803482	0.852904	0.886195	0.907719	0.921259	0.599331	0.628765	0.654797	0.677015	0.695383	0.213778	0.200017	0.191768	0.189545	0.193666	0.731304	0.7473	0.752299	0.745987	0.728725	0.318555	0.279679	0.248542	0.228976	0.22356
2021	N270	PM108	wmx188	40.4913	46.7403	53.1032	59.3515	65.2326	0.459509	0.553887	0.635413	0.699621	0.746862	0.627754	0.650779	0.670067	0.685834	0.698467	0.392819	0.343049	0.299751	0.265951	0.244144	0.659069	0.675262	0.681254	0.676684	0.661919	0.526501	0.48573	0.448525	0.420116	0.404902
2021	N270	NZM1	wmx53	52.812	59.4168	66.0951	72.6091	78.699	0.734403	0.793763	0.836125	0.865043	0.884189	0.603935	0.629691	0.652165	0.671301	0.687259	0.26278	0.242354	0.22806	0.220766	0.221093	0.746448	0.764522	0.767023	0.753796	0.72614	0.432557	0.401185	0.376564	0.361982	0.359427
2021	N270	NMZ1019	wmx45	38.8723	45.2861	52.2907	59.6797	67.1657	0.649203	0.711277	0.752547	0.778631	0.794589	0.627671	0.65313	0.673688	0.689725	0.701903	0.255989	0.21966	0.18982	0.168719	0.158165	0.673393	0.694891	0.70356	0.698759	0.680866	0.401463	0.361583	0.327248	0.303451	0.29397
2021	N270	NM26	wmx36	48.773	54.5484	60.2819	65.7833	70.8522	0.766381	0.820759	0.855773	0.877294	0.890136	0.607926	0.634506	0.656846	0.674999	0.689374	0.208009	0.187495	0.172875	0.165184	0.165183	0.715132	0.730947	0.732772	0.720522	0.695319	0.312881	0.274109	0.243721	0.22573	0.222649
2021	N270	NM13	wmx24	47.4195	52.8403	58.4008	63.9385	69.27	0.770737	0.813861	0.842133	0.85994	0.870857	0.635708	0.655645	0.671483	0.684092	0.69422	0.214545	0.195856	0.18318	0.1774	0.179144	0.750726	0.762146	0.759376	0.742508	0.712753	0.350397	0.316115	0.289686	0.27452	0.272727
2021	N270	NN06Y86	wmx125	45.7401	52.8655	60.1331	67.294	74.0714	0.771094	0.831302	0.871912	0.89802	0.914277	0.654244	0.673323	0.687541	0.698478	0.706997	0.24667	0.229863	0.218636	0.213603	0.215172	0.742385	0.759921	0.762861	0.750959	0.725066	0.334881	0.29389	0.264233	0.250462	0.254783
2021	N270	LY098	wmx213	40.3203	46.426	52.8054	59.2266	65.4169	0.686739	0.758352	0.806104	0.836725	0.855969	0.637578	0.662018	0.681634	0.697403	0.710187	0.291155	0.253558	0.22278	0.201375	0.191397	0.732732	0.752777	0.756319	0.742672	0.713485	0.452373	0.408676	0.372224	0.348021	0.339627
2021	N270	KN9204	wmx555	51.5226	58.0054	64.6393	71.2085	77.4709	0.684792	0.754391	0.80577	0.841794	0.866129	0.616635	0.643208	0.664184	0.680664	0.693553	0.330741	0.297853	0.271669	0.254006	0.246294	0.727658	0.735897	0.73741	0.732162	0.720333	0.508649	0.475493	0.446548	0.425195	0.414169
2021	N270	HM30	wmx94	42.3399	48.8203	55.4941	62.1365	68.4918	0.579777	0.679843	0.752861	0.798004	0.823586	0.612509	0.642638	0.667021	0.686282	0.701278	0.268409	0.236911	0.211521	0.194282	0.186826	0.675446	0.679144	0.671838	0.654115	0.627277	0.375785	0.350514	0.330846	0.318745	0.315412
2021	N270	HM6	wmx117	44.9758	51.2903	57.7869	64.2495	70.4338	0.826891	0.876354	0.909071	0.92965	0.942186	0.626887	0.651447	0.670694	0.68551	0.696812	0.217972	0.204463	0.196837	0.195573	0.200952	0.78979	0.797555	0.794814	0.781625	0.75857	0.321978	0.288591	0.263926	0.250888	0.251161
2021	N270	GH9	wmx212	51.3272	57.3996	63.3538	68.9927	74.1136	0.798919	0.851073	0.887244	0.911285	0.926798	0.59677	0.63032	0.659102	0.682849	0.701852	0.232309	0.217988	0.209227	0.206503	0.210105	0.756638	0.766373	0.76592	0.75532	0.735119	0.31514	0.277403	0.248586	0.232235	0.230512
2021	N270	DM1301	wmx134	51.4619	58.2218	64.9973	71.5382	77.5757	0.799323	0.844372	0.875768	0.897055	0.911209	0.611225	0.639319	0.662952	0.682547	0.69867	0.215736	0.197135	0.184832	0.179762	0.182585	0.807786	0.835826	0.848614	0.845137	0.82555	0.324831	0.28595	0.257717	0.243873	0.246442
2021	N270	BJ0601	wmx187	49.4835	56.2019	62.9619	69.5248	75.6319	0.893813	0.924104	0.941783	0.95183	0.957452	0.598079	0.627171	0.652409	0.673637	0.691031	0.269899	0.252912	0.242525	0.239463	0.244201	0.818956	0.828841	0.825511	0.809209	0.781062	0.394355	0.352904	0.322731	0.3077	0.309851
2021	N270	AK58	wmx481	50.5795	55.7879	60.7739	65.3796	69.4501	0.810049	0.84708	0.870706	0.885354	0.894276	0.5963	0.621372	0.644717	0.666113	0.685439	0.223888	0.206667	0.195317	0.190499	0.192656	0.71952	0.726343	0.726463	0.719861	0.706737	0.338853	0.305866	0.280806	0.266514	0.26472
2021	N270	P14	wmx262	45.5057	53.0548	61.2965	69.9737	78.748	0.807174	0.859764	0.892045	0.91105	0.921967	0.607599	0.636095	0.660665	0.681098	0.697645	0.228516	0.210884	0.19933	0.194722	0.197668	0.704708	0.727175	0.738385	0.73762	0.7249	0.361847	0.326378	0.300284	0.287278	0.289347
2021	N270	P124	wmx264	51.9837	59.3199	66.8232	74.2705	81.4091	0.560086	0.616769	0.662308	0.696913	0.721991	0.500136	0.663918	0.677065	0.687696	0.696256	0.141688	0.115522	0.0949593	0.081516	0.0763808	0.672219	0.681385	0.681634	0.673008	0.655919	0.231965	0.196945	0.167599	0.147243	0.138343
2021	N270	CP20-2	wmx272	43.0861	50.79	58.7398	66.6501	74.1956	0.715353	0.785899	0.833916	0.864466	0.883042	0.641044	0.663009	0.679288	0.691464	0.700591	0.294493	0.267932	0.246578	0.231564	0.223777	0.645351	0.649252	0.647152	0.639111	0.625365	0.369407	0.331068	0.298786	0.276334	0.266529
2021	N270	CP20-1	wmx271	42.2137	48.4785	54.9705	61.473	67.7368	0.804371	0.846381	0.873474	0.890496	0.90102	0.636015	0.659612	0.678658	0.693682	0.705351	0.201423	0.187902	0.180347	0.179372	0.185367	0.74029	0.757236	0.760069	0.748479	0.72336	0.326957	0.294182	0.270992	0.260483	0.264112
2021	N270	CP03-1	wmx270	57.2828	66.9587	76.8556	86.6191	95.8537	0.77758	0.818764	0.844722	0.860778	0.870637	0.598069	0.625429	0.650325	0.672484	0.691834	0.206088	0.193488	0.186434	0.185574	0.191336	0.765815	0.787086	0.796427	0.793365	0.778074	0.322638	0.287049	0.259507	0.243588	0.241481
2021	N270	CP02-2	wmx273	47.9987	54.7392	61.4173	67.7684	73.5153	0.712267	0.789225	0.842495	0.877205	0.898944	0.64755	0.665519	0.679233	0.690058	0.698675	0.278912	0.246323	0.219754	0.201004	0.191509	0.664437	0.674829	0.675421	0.666168	0.647575	0.382983	0.343338	0.310627	0.289302	0.282481
2021	N270	CP02-1	wmx275	46.392	53.1693	60.0252	66.7139	72.9646	0.689973	0.759455	0.809494	0.842564	0.863083	0.60556	0.631993	0.653813	0.671358	0.685221	0.256347	0.222607	0.195422	0.176975	0.169003	0.742307	0.759619	0.764818	0.75763	0.738457	0.383828	0.338514	0.301745	0.278538	0.272274
2021	N270	CP02-21	wmx274	49.2036	57.3675	66.0751	75.0422	83.9192	0.577393	0.656773	0.723385	0.775028	0.812591	0.589333	0.619591	0.646584	0.669947	0.689644	0.23494	0.20654	0.183661	0.167443	0.15877	0.727169	0.749782	0.764098	0.769467	0.765644	0.451847	0.432954	0.415246	0.400242	0.389469
2021	N270	CP02-1	wmx268	49.0097	55.2761	61.5162	67.5288	73.1014	0.822808	0.853263	0.871712	0.882719	0.889244	0.614478	0.639684	0.661532	0.680051	0.695461	0.227159	0.212155	0.2031	0.200481	0.204585	0.807809	0.820035	0.821184	0.811197	0.790562	0.32892	0.297828	0.276971	0.26883	0.274395
2021	N270	CP02-F10	wmx269	46.3423	52.6619	58.9627	65.0236	70.6096	0.706541	0.755882	0.791811	0.816964	0.834064	0.618629	0.65253	0.680595	0.703008	0.720472	0.215892	0.189915	0.17063	0.15962	0.158097	0.769123	0.777412	0.777222	0.768515	0.75157	0.39015	0.34863	0.312661	0.286612	0.273904
2021	N270	CP01-4	wmx266	44.7452	51.2671	57.9745	64.625	70.9442	0.7149	0.760809	0.782161	0.792772	0.798408	0.598739	0.62421	0.647156	0.667359	0.684791	0.218406	0.187555	0.162519	0.145159	0.136964	0.658214	0.672615	0.675359	0.666241	0.645834	0.296035	0.257727	0.228384	0.212387	0.212264
2021	N270	CP01-204	wmx276	50.7553	57.6391	64.6408	71.5199	78.0071	0.795845	0.832192	0.85656	0.872439	0.882583	0.616928	0.643265	0.665607	0.684144	0.699295	0.19755	0.181497	0.17123	0.167703	0.171598	0.767538	0.776544	0.772848	0.756718	0.729178	0.257208	0.227388	0.209792	0.206602	0.218155
2021	N270	CP01-3	wmx267	51.0009	57.6917	64.372	70.8107	76.7626	0.564721	0.661721	0.740624	0.799239	0.839958	0.624961	0.65044	0.670829	0.686769	0.699074	0.298806	0.26728	0.241448	0.222893	0.212878	0.667988	0.672378	0.671288	0.664722	0.65284	0.419775	0.373735	0.330982	0.296304	0.274001
