# Supplementary material for: The Dissection of Nitrogen Response Traits Using Drone Phenotyping and Dynamic Phenotypic Analysis to Explore N Responsiveness and Associated Genetic Loci in Wheat
Source: Plant Phenomics. 2023 Dec 22;5:0128. doi: 10.34133/plantphenomics.0128 (PMC10750832; doi:10.34133/plantphenomics.0128)
Supplement: Supplementary 2 — Data S1 to S9 [file plantphenomics.0128.f2.zip › Data S7 - SNPs idnetified using dynamic phenotypes in 2019-2021.seasons.xlsx]

## Sheet: Sheet1
Data S7. 2019-2021 two growing seasons and three nitrogen fertilizer treatments dynamic phenotype of nitrogen response.
Year	Nitrogen Treatments	Varieties	Height Change Rate					Coverage Change Rate					3DCI Change Rate					ASM Change Rate					VARI Change Rate					NDYI Change Rate
			1-5DAF	6-10DAF	11-15DAF	16-20DAF	20-25DAF	1-5DAF	6-10DAF	11-15DAF	16-20DAF	20-25DAF	1-5DAF	6-10DAF	11-15DAF	16-20DAF	20-25DAF	1-5DAF	6-10DAF	11-15DAF	16-20DAF	20-25DAF	1-5DAF	6-10DAF	11-15DAF	16-20DAF	20-25DAF	1-5DAF	6-10DAF	11-15DAF	16-20DAF	20-25DAF
2020	N0	ZM8	0.115689	0.104965	0.0932993	0.0809076	0.067967	0.165927	0.124181	0.0889675	0.0614944	0.0413652	0.0568281	0.0501714	0.0430704	0.0360918	0.0296347	-0.0857085	-0.0826321	-0.071177	-0.0500442	-0.0199986	0.0335093	0.00858122	-0.016543	-0.0410583	-0.0641425	0.00278771	0.00367855	0.0046887	0.00595468	0.00772767
2020	N0	ZM5	0.108704	0.100548	0.0905409	0.0790182	0.066304	0.103708	0.0721775	0.0489279	0.0325502	0.0213784	0.0631389	0.0540345	0.0450378	0.0368053	0.029657	-0.0196841	-0.00497048	0.0100536	0.0243931	0.0371396	0.057363	0.0278688	-0.00255329	-0.032702	-0.0613988	-0.0511567	-0.0290169	0.0108059	0.0454882	0.0588472
2020	N0	ZM4	0.0944544	0.0862935	0.0769721	0.0667263	0.0557665	0.156626	0.12463	0.0962003	0.0723217	0.0532062	0.0613119	0.0532331	0.0446876	0.0364671	0.0290817	-0.0712304	-0.0635415	-0.0494231	-0.028798	-0.00302355	0.0492914	0.02554	0.000884063	-0.0237345	-0.0473973	0.00255602	0.0033811	0.00425809	0.00529337	0.00672174
2020	N0	ZM168	0.0790719	0.0688371	0.0584285	0.0478982	0.0372872	0.107974	0.0723858	0.0470921	0.0300012	0.0188476	0.0484831	0.0432178	0.0377588	0.0324286	0.0274553	-0.0694543	-0.062056	-0.0473343	-0.0251917	0.00265532	0.0418191	0.0149436	-0.0123636	-0.0391778	-0.064568	0.00330658	0.00440507	0.00565823	0.00724787	0.00950216
2020	N0	ZM12	0.136909	0.122328	0.107053	0.0912624	0.0750995	0.133627	0.086263	0.0539178	0.0330271	0.0199918	0.0602563	0.0541166	0.0472903	0.040328	0.0336652	-0.089804	-0.0872001	-0.0759288	-0.0540667	-0.0217394	0.0440665	0.0129344	-0.0185051	-0.0490835	-0.0776024	9.88292e-05	0.000314787	0.000908716	0.00237249	0.00558501
2020	N0	ZM11	0.13488	0.122004	0.107899	0.0928393	0.077056	0.143558	0.103311	0.0721239	0.0492884	0.0332097	0.0631081	0.0565008	0.0489895	0.0412972	0.0339866	-0.0979757	-0.0950069	-0.0807859	-0.0531908	-0.0133817	0.0429366	0.0150355	-0.0131337	-0.0407039	-0.0667935	0.000187761	0.000486001	0.00117519	0.00264518	0.0055147
2020	N0	ZM10	0.120221	0.110259	0.0984921	0.0853138	0.0710665	0.140059	0.0979579	0.0661644	0.0435781	0.0282107	0.0630275	0.0560189	0.0482258	0.0403955	0.0330758	-0.0790754	-0.0753102	-0.0637245	-0.0432544	-0.0146461	0.0392118	0.0141963	-0.0110515	-0.0359099	-0.0597481	1.86996e-06	8.95053e-06	3.88686e-05	0.000153443	0.000548372
2020	N0	ZM09196	0.107804	0.0926431	0.0770725	0.0612156	0.045171	0.150719	0.0927346	0.054489	0.0311197	0.0174876	0.0678043	0.0594267	0.0501559	0.0410219	0.0327136	-0.0857859	-0.0842904	-0.0735478	-0.0518523	-0.0198384	0.0422838	0.0129128	-0.0168581	-0.0459788	-0.0733816	0.000357071	0.000793007	0.00169115	0.0034496	0.00666402
2020	N0	ZM9523	0.117865	0.107642	0.0955875	0.082116	0.067582	0.256691	0.179352	0.112793	0.0663587	0.0379756	0.0601332	0.0503522	0.040889	0.0323998	0.0251861	-0.094194	-0.0959679	-0.0905571	-0.0757685	-0.0503147	0.0353593	0.0138831	-0.00774903	-0.028884	-0.048876	-0.00187916	0.00173892	0.00569913	0.0097773	0.0138282
2020	N0	YM25	0.140685	0.0713896	0.00313854	-0.0460511	-0.0589657	0.218587	0.174905	0.130464	0.0915849	0.0614182	0.0585406	0.05095	0.0430702	0.0355492	0.0287857	-0.0697299	-0.0673753	-0.0594114	-0.044301	-0.0215845	0.0339835	0.0109785	-0.0122257	-0.0350993	-0.0571047	-0.00814681	-0.00630755	-0.00353016	-0.000122393	0.00357878
2020	N0	YM20	0.1175	0.107167	0.0954442	0.0826309	0.0689925	0.149279	0.0894699	0.0508802	0.0279358	0.0150192	0.0651773	0.0579702	0.0500689	0.0421538	0.0347296	-0.102889	-0.104992	-0.0973164	-0.0770922	-0.0436455	0.0285872	0.00249831	-0.0234684	-0.0484951	-0.0717301	0.00214797	0.00268626	0.0033633	0.00436177	0.0060088
2020	N0	YM16	0.113829	0.100192	0.0865448	0.0728987	0.0592636	0.111928	0.0572815	0.0285748	0.01429	0.00724154	0.067929	0.0607764	0.0525873	0.0442087	0.0362854	-0.0705192	-0.0671709	-0.0565517	-0.0373539	-0.00947928	0.0447323	0.017346	-0.0104374	-0.0378404	-0.064075	0.000480466	0.00104085	0.00214343	0.0041725	0.00762803
2020	N0	YM158	0.101327	0.0899215	0.0778748	0.0653245	0.0523894	0.246738	0.172648	0.0979766	0.0493398	0.0242637	0.0567805	0.0476296	0.0391072	0.0316557	0.025383	-0.0954267	-0.0955451	-0.0857982	-0.0630946	-0.0262647	0.0240969	-0.00244977	-0.0287756	-0.0542724	-0.0782796	0.000220266	0.000478008	0.0010409	0.00219203	0.00435625
2020	N0	YFM8	0.104383	0.0961378	0.0862803	0.0751403	0.0630103	0.180762	0.132863	0.0937225	0.0639498	0.0425522	0.0660652	0.0583714	0.0499551	0.0415881	0.0338355	-0.0828026	-0.0795471	-0.0685169	-0.0483569	-0.0195226	0.0468511	0.0255178	0.00386241	-0.0177549	-0.0389848	0.000163038	0.000352739	0.000735055	0.0014765	0.00285344
2020	N0	YFM6	0.0913876	0.0830002	0.073053	0.0618546	0.0496989	0.184938	0.136227	0.0959694	0.065285	0.0432942	0.0630347	0.0557796	0.0477912	0.0397929	0.0323354	-0.106376	-0.110345	-0.103204	-0.0809992	-0.0422261	0.030676	-0.000313563	-0.0309549	-0.0601424	-0.0866996	0.000106365	0.00028535	0.000717225	0.00168866	0.00371428
2020	N0	YFM5	0.127227	0.115781	0.102421	0.0876099	0.0717363	0.140768	0.0915521	0.0572459	0.0349376	0.0210394	0.0583518	0.0489692	0.0399061	0.0317308	0.024733	-0.100212	-0.10131	-0.0931037	-0.0723958	-0.0379676	0.0371929	0.00811255	-0.0209728	-0.0490772	-0.0751772	1.50008e-05	5.62507e-05	0.000197188	0.000641596	0.00191451
2020	N0	XM32	0.11408	0.103112	0.0910344	0.0780773	0.0644469	0.199917	0.146432	0.0989247	0.0638333	0.0407822	0.0444388	0.0385933	0.0328339	0.0274452	0.0226018	-0.0899805	-0.0896666	-0.0821996	-0.0654026	-0.0380599	0.0336666	0.0114869	-0.0108139	-0.0328097	-0.0540651	0.00128102	0.00183747	0.00247809	0.00335869	0.00482056
2020	N0	WL1216	0.112452	0.101391	0.0877914	0.0722202	0.0552078	0.135633	0.0840248	0.0500612	0.0290648	0.0166134	0.0592923	0.0541003	0.0480682	0.0417062	0.035448	-0.0979306	-0.0968441	-0.0852081	-0.060502	-0.0229905	0.0522685	0.0199008	-0.0135078	-0.0458318	-0.0749629	6.72004e-05	0.000214821	0.000624868	0.00164909	0.00393494
2020	N0	WM52	0.0958385	0.0837694	0.0715416	0.0592022	0.0467881	0.312409	0.219679	0.13566	0.0764023	0.0408269	0.0590605	0.0493324	0.0398014	0.0312144	0.0239369	-0.105324	-0.109936	-0.103957	-0.0835265	-0.0468796	0.0346359	0.00481188	-0.0249602	-0.0536972	-0.080359	0.000248413	0.00048491	0.000922139	0.0017103	0.0030841
2020	N0	WM108	0.127492	0.113112	0.0983438	0.0833011	0.0680716	0.257255	0.177002	0.109892	0.0638893	0.0359868	0.0580025	0.053407	0.0479776	0.0421442	0.0362885	-0.056066	-0.0511716	-0.0419242	-0.0281261	-0.010343	0.0592025	0.0314298	0.00263326	-0.0261409	-0.0538788	-0.0233765	-0.0147148	0.000145252	0.0157353	0.0264903
2020	N0	WY2	0.126273	0.118636	0.108073	0.0950902	0.0802202	0.132536	0.0777266	0.0433825	0.0234958	0.0125123	0.0609104	0.0542235	0.0467555	0.039228	0.032167	-0.0954002	-0.094586	-0.0833029	-0.0592076	-0.0227129	0.0253037	-0.00368758	-0.0323013	-0.0594557	-0.0840105	0.000119664	0.000280865	0.000631138	0.00135501	0.0027808
2020	N0	TM108	0.112635	0.0989307	0.0849919	0.0708878	0.0566774	0.175809	0.121187	0.0825827	0.0573465	0.0409694	0.0664551	0.0583365	0.0494888	0.040789	0.0328482	-0.0892127	-0.0898261	-0.0842505	-0.0699249	-0.0446709	0.0262174	0.00584217	-0.0145868	-0.034573	-0.0536048	-0.0308101	-0.0162138	0.00447535	0.0222066	0.0309566
2020	N0	SM553	0.12113	0.108981	0.0961846	0.0829252	0.0693407	0.171698	0.122758	0.0838815	0.0555071	0.0360243	0.030687	0.0261207	0.0220002	0.0183691	0.0152186	-0.0998613	-0.103219	-0.0978363	-0.0806982	-0.0501808	0.0326816	0.00850716	-0.0157315	-0.0396388	-0.0628081	0.00581236	0.00733005	0.00879329	0.0101937	0.0115252
2020	N0	SM8	0.12032	0.108791	0.0960839	0.0824713	0.0681879	0.271919	0.345327	0.176624	0.0551904	0.0207971	0.0622223	0.0530136	0.0436842	0.0350036	0.0274165	-0.0794173	-0.0777975	-0.068508	-0.0498236	-0.0217184	0.0296932	0.00230653	-0.0246965	-0.0500962	-0.0726799	0.000157512	0.000362331	0.000835425	0.00190498	0.00419743
2020	N0	SM3	0.121814	0.107868	0.0934551	0.0787074	0.0637268	0.199543	0.142349	0.0953635	0.0612794	0.0384698	0.0552401	0.0471927	0.0393013	0.0320814	0.0257931	-0.0803039	-0.0818347	-0.0762654	-0.0612224	-0.035554	0.0458709	0.014351	-0.0174337	-0.0485215	-0.0779237	0.00164331	0.00266594	0.00397967	0.00593983	0.00914563
2020	N0	SKM1	0.113755	0.102084	0.0898347	0.0771571	0.0641667	0.0784526	0.191056	0.58991	0.0776888	0.0160115	0.0640679	0.0546423	0.0449301	0.0358112	0.0278235	-0.090697	-0.0901786	-0.0816145	-0.0620754	-0.0294112	0.0215172	-0.000129675	-0.0216511	-0.0426153	-0.0625635	0.0023365	0.00344575	0.00471596	0.00638534	0.00886885
2020	N0	SX6	0.112247	0.103456	0.093055	0.0812965	0.0684498	0.129027	0.0882949	0.0584359	0.0377998	0.0240974	0.0525544	0.0407187	0.0315172	0.0242618	0.0185115	-0.0704678	-0.0644911	-0.0523669	-0.033809	-0.00986343	0.0356523	0.013438	-0.00903505	-0.0311686	-0.0523606	0.00612664	0.00795842	0.0098148	0.011775	0.0139757
2020	N0	PM108	0.0616735	0.0539205	0.0459375	0.0377917	0.0295359	0.216782	0.167378	0.125879	0.0927216	0.0672004	0.0571403	0.0488646	0.0404882	0.0326686	0.0257946	-0.0829088	-0.0850278	-0.0790089	-0.0626438	-0.0355123	0.0330804	0.00823319	-0.0166773	-0.0410137	-0.0641129	4.2927e-05	-0.000876657	-0.0279469	-0.0739265	0.0736278
2020	N0	NZM1	0.123812	0.109263	0.0942512	0.0788916	0.0632829	0.167473	0.121336	0.0840875	0.0563652	0.0369263	0.0617458	0.0520891	0.0423513	0.0334502	0.0258496	-0.0824729	-0.0778433	-0.0630345	-0.0366105	-0.000100428	0.0229764	0.000858175	-0.0215489	-0.0437134	-0.0650986	0.00262158	0.00340563	0.004422	0.00595235	0.0085021
2020	N0	NMZ1019	0.124113	0.112358	0.0989941	0.0843265	0.0686548	0.287798	0.212368	0.129	0.0670809	0.0320347	0.056746	0.0503205	0.0433602	0.0364404	0.0299853	-0.102882	-0.108449	-0.105596	-0.0907055	-0.0613155	0.0338119	0.00677485	-0.0203174	-0.046715	-0.0716364	0.00131272	0.00193798	0.00263144	0.00349303	0.00471867
2020	N0	NM26	0.110477	0.100305	0.0884568	0.0752763	0.0610794	0.166521	0.111984	0.071694	0.0444331	0.0270089	0.0487599	0.0433947	0.0379904	0.0328241	0.0280714	-0.0909728	-0.0895052	-0.0774631	-0.0527555	-0.016327	0.0379048	0.00797142	-0.0221019	-0.0509741	-0.0772628	0.00458614	0.00594146	0.00751723	0.00955011	0.0123893
2020	N0	NM13	0.0900178	0.0813003	0.0716982	0.0614175	0.0506315	0.232393	0.168891	0.108429	0.0635909	0.0355461	0.0624419	0.0543454	0.0456568	0.0372484	0.0296801	-0.0985108	-0.100902	-0.0932739	-0.0721185	-0.0356508	0.0352536	0.00709591	-0.0211465	-0.0484181	-0.073614	0.00437019	0.0055954	0.00703649	0.00890083	0.0114757
2020	N0	NN06Y86	0.0814422	0.0708858	0.0602502	0.0495615	0.0388408	0.201361	0.154304	0.114562	0.0835036	0.0603301	0.049885	0.038068	0.0302309	0.0243369	0.0195473	-0.0627214	-0.061173	-0.0526797	-0.0357515	-0.0102585	0.0399724	0.0162446	-0.0076419	-0.0313159	-0.0544044	0.00572498	0.00767751	0.00960162	0.0115633	0.0137437
2020	N0	LY098	0.0924307	0.0778786	0.0631427	0.0483052	0.0334364	0.159942	0.0969883	0.055975	0.031469	0.0175084	0.0558145	0.0463861	0.0376331	0.0300502	0.0237527	-0.105578	-0.106524	-0.0952763	-0.0684141	-0.026017	0.0303956	0.0032729	-0.0237789	-0.0501246	-0.0750889	0.00548417	0.00717609	0.00890555	0.0107607	0.0128963
2020	N0	KN9204	0.157315	0.121718	0.0791984	0.0360402	-0.00200858	0.164037	0.12393	0.0911763	0.0659085	0.0471468	0.0595242	0.0510193	0.0424432	0.0344844	0.0275142	-0.106896	-0.111611	-0.106428	-0.0876706	-0.0535543	0.0131532	-0.0044372	-0.0219551	-0.0392266	-0.0560673	0.00145012	0.00224533	0.00308232	0.00403636	0.00525811
2020	N0	HM30	0.108932	0.0996099	0.0889277	0.0771867	0.0646453	0.203412	0.520748	0.314416	0.0650219	0.0208142	0.0612996	0.051129	0.0413722	0.03269	0.025361	-0.100592	-0.103099	-0.0955704	-0.0747212	-0.0389229	0.0130111	-0.00935696	-0.0315109	-0.0529068	-0.0729644	0.00213852	0.00284073	0.00361057	0.00457656	0.00602291
2020	N0	HM6	0.098673	0.0890314	0.078776	0.0680559	0.0569906	0.122199	0.0881005	0.0618229	0.0425461	0.0288955	0.0663061	0.0572733	0.047865	0.0388998	0.0309022	-0.0772508	-0.0684359	-0.0503522	-0.02254	0.0127677	0.0324395	0.00912426	-0.0143822	-0.0373982	-0.059231	0.00185517	0.00247699	0.00313347	0.00389764	0.00492502
2020	N0	GH9	0.0864473	0.0761344	0.0656734	0.0551001	0.044444	0.132408	0.0942874	0.0655848	0.0448387	0.030277	0.063727	0.0533457	0.0428908	0.0333763	0.025323	-0.0793497	-0.073592	-0.0594618	-0.036014	-0.0044937	0.0297787	0.00532809	-0.0191178	-0.0428461	-0.0651182	0.00123821	0.00177185	0.00233397	0.00300719	0.00402511
2020	N0	DM1301	0.137334	0.128698	0.117142	0.103177	0.0873188	0.178209	0.124944	0.0832258	0.0534654	0.0335614	0.0544578	0.0475455	0.040446	0.0336821	0.0275815	-0.0895211	-0.0894098	-0.0814799	-0.0635773	-0.035159	0.0485744	0.016012	-0.0167894	-0.0484923	-0.0777318	5.54337e-05	0.000164612	0.000468317	0.00126065	0.00316028
2020	N0	BJ0601	0.0883	0.0776286	0.0668569	0.0560185	0.0451377	0.102847	0.0642952	0.0389033	0.0230697	0.0135218	0.073218	0.0649562	0.0551554	0.0450773	0.0356851	-0.08128	-0.075038	-0.0582577	-0.0301494	0.00690391	0.0361887	0.00869741	-0.018835	-0.0458093	-0.0715985	0.00310047	0.00441297	0.00617079	0.00868986	0.0123392
2020	N0	AK58	0.0934801	0.0837733	0.0732742	0.0621608	0.0505836	0.110316	0.0743582	0.0485711	0.0310409	0.0195512	0.0671609	0.0594683	0.0508388	0.0421455	0.034037	-0.0844961	-0.0770344	-0.0586855	-0.0285318	0.0107253	0.0302453	0.00677519	-0.0167795	-0.0397191	-0.0613256	0.00584863	0.00741474	0.00913652	0.0112302	0.0140855
2020	N0	P14	0.123074	0.109031	0.0942395	0.0788936	0.0631486	0.20916	0.147545	0.0911102	0.0511856	0.0273697	0.0538449	0.04803	0.0417256	0.0354212	0.029483	-0.0805842	-0.0780723	-0.068427	-0.0499834	-0.0224753	0.0458057	0.0166803	-0.0129582	-0.0416966	-0.0681354	4.24318e-05	0.000137122	0.000405634	0.00109469	0.00268287
2020	N0	P124	0.106273	0.0980029	0.089017	0.0794655	0.0694722	0.165043	0.128868	0.0977073	0.0722681	0.0524089	0.0685344	0.0606385	0.0516193	0.0424955	0.0340225	-0.104977	-0.104436	-0.0923022	-0.0654481	-0.0238667	0.0417815	0.0142367	-0.0135761	-0.0408634	-0.0668198	0.000115136	0.000309275	0.000770446	0.00177592	0.00377696
2020	N0	CP20-2	0.106208	0.0957236	0.0847602	0.0734319	0.0618302	0.265271	0.191784	0.122083	0.0706979	0.0389096	0.0590273	0.0526325	0.0453587	0.0379574	0.0310016	-0.102837	-0.104497	-0.095966	-0.0741771	-0.0383462	0.0204391	-0.00123898	-0.0227687	-0.0435984	-0.0631518	-0.00921939	-0.00374007	0.00288772	0.00906013	0.0136549
2020	N0	CP20-1	0.118841	0.105747	0.0921395	0.0781497	0.0638838	0.134523	0.10098	0.073531	0.0523585	0.0367249	0.0635279	0.0550972	0.0462714	0.037829	0.0302529	-0.0883725	-0.0841495	-0.0709787	-0.0475999	-0.0149019	0.0374978	0.0123813	-0.0129608	-0.0378835	-0.0617304	0.00283788	0.00390541	0.00506404	0.00641142	0.00809776
2020	N0	CP03-1	0.125385	0.113816	0.101012	0.0872713	0.0728332	0.0994367	0.0620222	0.0376732	0.0225413	0.0133855	0.0546167	0.0486488	0.042408	0.0362828	0.0305551	-0.0408672	-0.0296053	-0.0160139	-0.000833921	0.0148387	0.0399436	0.0143281	-0.0116251	-0.0371604	-0.0615136	0.00249802	0.00350661	0.00452467	0.0056885	0.00738764
2020	N0	CP02-2	0.113032	0.105546	0.0954469	0.0831917	0.0692419	0.16857	0.104512	0.0613287	0.0348072	0.0193986	0.0587859	0.0513202	0.0436721	0.0363798	0.0297839	-0.102485	-0.105013	-0.0971934	-0.0756892	-0.0393796	0.0242929	-0.00408895	-0.0322823	-0.0591182	-0.08337	0.00466336	0.00590109	0.00725671	0.00884577	0.0108186
2020	N0	CP02-1	0.100401	0.0897852	0.0776823	0.0644306	0.0503423	0.136495	0.0842986	0.0498513	0.0286904	0.0162513	0.0655075	0.0583591	0.0499669	0.0413892	0.0334019	-0.0910821	-0.089856	-0.0788713	-0.0560384	-0.0216673	0.0356475	0.00877568	-0.0181643	-0.04439	-0.0690924	0.000425891	0.000928398	0.00189469	0.00361188	0.00642067
2020	N0	CP02-21	0.121926	0.120752	0.116522	0.109048	0.0985843	0.248655	0.196355	0.147836	0.106612	0.0742325	0.0591799	0.0488671	0.0391601	0.0306667	0.0235998	-0.116792	-0.126064	-0.126726	-0.114244	-0.0846944	0.0405504	0.0128153	-0.0149943	-0.0417273	-0.066215	0.000234503	0.000384519	0.000635428	0.00106767	0.00183108
2020	N0	CP02-1	0.0980274	0.0875054	0.0764286	0.0649257	0.0531027	0.118897	0.0828073	0.055054	0.0352855	0.0220816	0.0636836	0.0519291	0.041458	0.0325531	0.0252197	-0.085741	-0.081596	-0.0682086	-0.0443708	-0.0111192	0.0312697	0.00209151	-0.0269938	-0.0550233	-0.0809805	0.00626631	0.00768472	0.00905067	0.0104585	0.0120834
2020	N0	CP02-F10	0.118836	0.107071	0.0948496	0.0822987	0.0695161	0.0987874	0.0693168	0.0479814	0.0329947	0.0226387	0.0638713	0.0569731	0.0491707	0.0412583	0.0338313	-0.0830785	-0.0751608	-0.0568711	-0.0275965	0.0100825	0.0307723	0.00588279	-0.0190459	-0.0433129	-0.0661961	0.000443786	0.000853863	0.00163452	0.0030679	0.00555569
2020	N0	CP01-4	0.0918047	0.0838012	0.0743118	0.0635825	0.0518614	0.150477	0.110074	0.0775176	0.0529918	0.0354416	0.0605933	0.0512395	0.0421891	0.0340596	0.0270997	-0.086561	-0.0832182	-0.069301	-0.0428306	-0.00499428	0.0332914	0.00623535	-0.0209139	-0.0472819	-0.0719646	0.00207675	0.00367461	0.00541568	0.00754917	0.0105492
2020	N0	CP01-204	0.112003	0.0991452	0.0858965	0.0723756	0.0586718	0.145283	0.0976303	0.0640736	0.0411163	0.0259022	0.0549228	0.047286	0.0395088	0.0321939	0.0257076	-0.0960984	-0.0964801	-0.086083	-0.0621738	-0.024807	0.0297887	0.00122754	-0.0270284	-0.0532737	-0.0758252	0.000759127	0.00126647	0.00210444	0.00343734	0.0054493
2020	N0	CP01-3	0.083461	0.0736265	0.0635025	0.0531555	0.0426407	0.178703	0.126761	0.08547	0.0555917	0.0353641	0.0493901	0.0374089	0.0292314	0.0231196	0.0182788	-0.101922	-0.102006	-0.0911412	-0.0661753	-0.0266508	0.0230171	-0.00322192	-0.0293064	-0.0540029	-0.0760478	0.000113075	0.000211744	0.000445748	0.00100599	0.00227806
2020	N180	ZM8	0.13667	0.126643	0.115449	0.103359	0.0905906	0.114947	0.0761189	0.0487612	0.0305279	0.0188271	0.0514079	0.0455178	0.0395123	0.0337378	0.0284322	-0.0951365	-0.0794136	-0.0530204	-0.016653	0.0255092	0.0419803	0.027207	0.0120751	-0.00318267	-0.0183447	-0.126639	-0.13473	-0.12397	-0.0863793	-0.0232353
2020	N180	ZM5	0.14183	0.130942	0.118493	0.104845	0.0902979	0.0506849	0.0295604	0.0170513	0.00977858	0.0055951	0.0678582	0.0577103	0.0473824	0.0377664	0.0293839	-0.100999	-0.0786328	-0.0442098	0.00207043	0.0538489	0.0460925	0.0259957	0.00528784	-0.0154373	-0.0356031	-0.165064	-0.162539	-0.128223	-0.0555468	0.0397512
2020	N180	ZM4	0.131143	0.121655	0.110769	0.0987895	0.0859751	0.108914	0.0743395	0.0496154	0.0326088	0.0212182	0.0570611	0.0508871	0.0443069	0.0377702	0.0316154	-0.112239	-0.099627	-0.074747	-0.0370437	0.00990263	0.0484827	0.030801	0.0123497	-0.00634668	-0.0247844	-0.111445	-0.116916	-0.104709	-0.0697264	-0.0157541
2020	N180	ZM168	0.143154	0.132374	0.120172	0.106896	0.0928205	0.0803454	0.0475323	0.0273128	0.0154278	0.00863278	0.0570232	0.0490457	0.0410254	0.0335655	0.0270021	-0.10275	-0.0876962	-0.0624406	-0.0267562	0.0164812	0.0319403	0.0179682	0.00357841	-0.010913	-0.0251986	-0.144404	-0.144997	-0.121983	-0.0696158	0.00546677
2020	N180	ZM12	0.139803	0.128017	0.11534	0.101976	0.0880912	0.0761745	0.0443221	0.025288	0.0142877	0.00804031	0.0568039	0.049323	0.0417531	0.0345792	0.028114	-0.135736	-0.121382	-0.0885803	-0.036611	0.0268691	0.029861	0.0142948	-0.00151367	-0.0173047	-0.0328231	-0.135409	-0.125391	-0.0912034	-0.0335068	0.0346001
2020	N180	ZM11	0.140282	0.130983	0.119554	0.10647	0.092134	0.0687545	0.0390571	0.021606	0.0117614	0.00634504	0.0528109	0.0444101	0.0367401	0.0300635	0.0244227	-0.114907	-0.104041	-0.0809647	-0.0442074	0.00401763	0.0382149	0.0213727	0.00387667	-0.0136534	-0.0306112	-0.121637	-0.115385	-0.0888718	-0.0409332	0.0193992
2020	N180	ZM10	0.145776	0.132674	0.119122	0.105236	0.0911074	0.0904849	0.0489113	0.0257719	0.0134228	0.00696429	0.0637821	0.0591974	0.0535643	0.0473664	0.0410585	-0.120127	-0.111513	-0.0895776	-0.052139	-0.00172401	0.0363913	0.0224738	0.0083685	-0.00578304	-0.0198456	-0.117411	-0.118804	-0.10076	-0.0591673	-0.000234382
2020	N180	ZM09196	0.127973	0.117435	0.106124	0.0942382	0.0819321	0.0655481	0.0322103	0.0155355	0.00744079	0.00355904	0.061198	0.0530345	0.0445279	0.0364047	0.0291314	-0.0852329	-0.0716842	-0.0495956	-0.0195889	0.0153633	0.0392564	0.0203484	0.000942869	-0.0184053	-0.037153	-0.101366	-0.0897183	-0.0583913	-0.0108619	0.0401329
2020	N180	ZM9523	0.139936	0.128925	0.11704	0.10448	0.0914081	0.0881666	0.0570217	0.0360718	0.0224808	0.013883	0.0564861	0.0505453	0.0442457	0.0379923	0.0320893	-0.106526	-0.095171	-0.0718891	-0.0336619	0.0166214	0.0341447	0.0235211	0.0125171	0.00134462	-0.00979176	-0.112273	-0.120833	-0.118015	-0.0982994	-0.0573113
2020	N180	YM25	0.159138	0.145242	0.13004	0.11388	0.0970301	0.101193	0.0653375	0.0409692	0.025183	0.0152808	0.0644509	0.0549837	0.0453699	0.0364217	0.0286011	-0.109593	-0.102625	-0.0852994	-0.0560148	-0.0160251	0.0352575	0.014963	-0.00572454	-0.0261467	-0.0456473	-0.114739	-0.108389	-0.0806332	-0.0313485	0.0281302
2020	N180	YM20	0.149132	0.138396	0.12628	0.113077	0.0990356	0.077084	0.0446512	0.0254189	0.0143439	0.00806769	0.0592345	0.0506232	0.0421758	0.0344734	0.0278037	-0.0915284	-0.0770847	-0.0540027	-0.021753	0.017503	0.0363952	0.0212041	0.00575494	-0.00970232	-0.0249245	-0.124196	-0.126228	-0.108822	-0.0668739	-0.00493562
2020	N180	YM16	0.163379	0.149269	0.134263	0.118606	0.102484	0.0321788	0.0161994	0.0083128	0.00433922	0.0022976	0.0612437	0.0549862	0.0481089	0.0411405	0.0344933	-0.106027	-0.0854212	-0.0520214	-0.00774368	0.0410392	0.0492862	0.0258174	0.00178569	-0.022206	-0.0455723	-0.123884	-0.116066	-0.0813	-0.020655	0.0485105
2020	N180	YM158	0.18519	0.167626	0.149685	0.131496	0.113147	0.0894103	0.0510793	0.0284129	0.0155573	0.00844634	0.0677987	0.0614556	0.0541975	0.0466318	0.0392619	-0.123659	-0.1104	-0.0828614	-0.0400179	0.0141065	0.0408262	0.0207401	7.35238e-05	-0.0205104	-0.040361	-0.129079	-0.126059	-0.0981821	-0.0430212	0.0276001
2020	N180	YFM8	0.137109	0.126852	0.115084	0.10213	0.0882678	0.134044	0.0887385	0.056842	0.0356152	0.0220078	0.0571945	0.0509793	0.0444312	0.0379746	0.0319187	-0.122174	-0.116588	-0.0986748	-0.0657525	-0.0190101	0.050431	0.0320206	0.0123933	-0.00759958	-0.0271308	-0.0753393	-0.0773413	-0.0686603	-0.0460765	-0.0115308
2020	N180	YFM6	0.156006	0.145497	0.13282	0.11849	0.102925	0.0765741	0.0476975	0.0291677	0.0176409	0.0106046	0.0536167	0.0451912	0.0371712	0.0300116	0.0239056	-0.11569	-0.0983742	-0.0674687	-0.0234586	0.028074	0.0278676	0.00955249	-0.00894113	-0.0271192	-0.044485	-0.130965	-0.132821	-0.110673	-0.059181	0.012275
2020	N180	YFM5	0.144199	0.133622	0.121431	0.108008	0.093661	0.0628339	0.0376987	0.0224725	0.0133399	0.00790161	0.0543912	0.0493116	0.0437913	0.0381738	0.0327362	-0.112842	-0.0900332	-0.0537567	-0.00623107	0.0455772	0.0370282	0.0213353	0.0052013	-0.0109996	-0.026903	-0.130275	-0.123927	-0.0945244	-0.0407779	0.0260488
2020	N180	XM32	0.141121	0.127528	0.113546	0.0992739	0.0847885	0.125488	0.0799929	0.0502601	0.0316149	0.0200424	0.0638042	0.05619	0.0481616	0.0403712	0.0332435	-0.0932744	-0.0838066	-0.0674017	-0.0432862	-0.0120723	0.0258881	0.0168084	0.00762879	-0.00158809	-0.0107821	-0.110382	-0.117683	-0.11101	-0.084365	-0.0370948
2020	N180	WL1216	0.129354	0.115972	0.101797	0.0870238	0.071809	0.118213	0.0770556	0.0487259	0.030192	0.0184685	0.0630271	0.0545364	0.0458526	0.0376029	0.0301944	-0.10207	-0.0932303	-0.0742481	-0.0435011	-0.002507	0.0334152	0.0197861	0.006032	-0.00774051	-0.0214287	-0.115005	-0.116425	-0.100161	-0.0621826	-0.00702708
2020	N180	WM52	0.187106	0.168835	0.150013	0.130821	0.111389	0.236383	0.167194	0.111346	0.0708871	0.0437974	0.0589443	0.049913	0.0412836	0.0335707	0.0269728	-0.137534	-0.148756	-0.149656	-0.133482	-0.093766	0.0322733	0.0196363	0.00674706	-0.00620017	-0.0190181	-0.0909524	-0.104598	-0.107782	-0.0933996	-0.0572539
2020	N180	WM108	0.133293	0.126157	0.116855	0.105817	0.0934202	0.0619784	0.0381381	0.0230468	0.0137703	0.00817335	0.0652974	0.0587386	0.0516482	0.0445707	0.0378894	-0.0821365	-0.0600319	-0.0308694	0.00273105	0.0366476	0.0347521	0.0168743	-0.00135264	-0.0195448	-0.0373247	-0.138097	-0.128374	-0.0926307	-0.031584	0.039641
2020	N180	WY2	0.137965	0.128672	0.11745	0.104738	0.090899	0.113911	0.0746734	0.0475047	0.029649	0.0182979	0.0481006	0.0418603	0.0352296	0.0288568	0.0231451	-0.118491	-0.108865	-0.0865753	-0.0500212	-0.0019065	0.0299263	0.0128573	-0.00487487	-0.0223753	-0.038767	-0.121839	-0.130422	-0.12018	-0.0831409	-0.020763
2020	N180	TM108	0.155281	0.145946	0.133959	0.119784	0.103884	0.107881	0.068145	0.0423942	0.0261854	0.0161337	0.0602684	0.053784	0.0469419	0.0401817	0.0338292	-0.0983425	-0.0903573	-0.074015	-0.0479355	-0.0126239	0.0390003	0.0250551	0.0105017	-0.00428755	-0.0189506	-0.113226	-0.119297	-0.109246	-0.0771799	-0.0244321
2020	N180	SM553	0.194549	0.175151	0.155707	0.136242	0.116776	0.197527	0.140066	0.09487	0.0622619	0.0401272	0.0536866	0.0476681	0.0413683	0.0352473	0.0296163	-0.124217	-0.127971	-0.12061	-0.0970009	-0.0536314	0.0308672	0.0170166	0.00302904	-0.0109317	-0.0247047	-0.0954097	-0.107528	-0.107817	-0.0893426	-0.0491382
2020	N180	SM8	0.137565	0.129176	0.118681	0.106495	0.0929929	0.141524	0.0990547	0.0669721	0.044147	0.0286008	0.0592886	0.0540113	0.0480192	0.041786	0.0357038	-0.108304	-0.0995281	-0.0799945	-0.0486109	-0.00753943	0.0407218	0.0229358	0.00436774	-0.014295	-0.0323802	-0.119323	-0.129067	-0.121986	-0.0902034	-0.0332948
2020	N180	SM3	0.155332	0.142425	0.128129	0.112801	0.0967186	0.0714369	0.0404659	0.0227713	0.0128625	0.00733119	0.0508927	0.0446874	0.0385793	0.0328769	0.0277633	-0.0696043	-0.0505114	-0.0263568	0.00113672	0.0292441	0.0534543	0.0336508	0.012686	-0.0086448	-0.029583	-0.137916	-0.140299	-0.117981	-0.0645169	0.0112232
2020	N180	SKM1	0.160432	0.155418	0.147453	0.136449	0.122714	0.236515	0.176032	0.125292	0.0865116	0.0586456	0.0606539	0.0528813	0.0449309	0.0373373	0.0304538	-0.0934853	-0.0935893	-0.0860734	-0.0685512	-0.0401109	0.0243167	0.0125127	0.000570889	-0.0113147	-0.022952	-0.0910352	-0.0992687	-0.096558	-0.0781202	-0.0426617
2020	N180	SX6	0.134653	0.123905	0.111422	0.0975865	0.0827258	0.0853846	0.0534309	0.0328201	0.0199482	0.0120589	0.051694	0.0430465	0.0350974	0.0281721	0.0223635	-0.0810086	-0.0684785	-0.0492353	-0.0234941	0.006952	0.0305547	0.0173402	0.00365655	-0.0101172	-0.0236098	-0.110246	-0.111326	-0.0971005	-0.0640064	-0.0148798
2020	N180	PM108	0.165319	0.151277	0.135885	0.11948	0.102333	0.162413	0.12413	0.0919065	0.0662723	0.0467983	0.0647524	0.0587166	0.0518516	0.0447372	0.0378461	-0.0903087	-0.086009	-0.0736246	-0.0515557	-0.020055	0.0407424	0.0215677	0.00162201	-0.0183016	-0.0374246	-0.0759985	-0.0833034	-0.078986	-0.0585688	-0.0227027
2020	N180	NZM1	0.135425	0.125615	0.114365	0.102013	0.0888314	0.147894	0.104131	0.0704264	0.0462731	0.0298331	0.057844	0.0520612	0.0456943	0.0392199	0.0330205	-0.0826253	-0.0730986	-0.057056	-0.0342104	-0.0056342	0.0476069	0.0255523	0.00253003	-0.0205498	-0.0428011	-0.112888	-0.118129	-0.102377	-0.0597439	0.00344181
2020	N180	NMZ1019	0.140675	0.132189	0.121413	0.108841	0.0948993	0.099514	0.0588985	0.0335688	0.0186912	0.0102695	0.0561358	0.0497819	0.0431497	0.036708	0.030767	-0.123279	-0.114841	-0.094693	-0.0591821	-0.00711159	0.0452138	0.0268342	0.00771959	-0.0115756	-0.0305132	-0.126761	-0.12966	-0.111598	-0.0675736	-0.00346695
2020	N180	NM26	0.111285	0.100801	0.0897547	0.0782734	0.0664618	0.0847097	0.0500368	0.0289576	0.0165724	0.00943364	0.0577994	0.0513277	0.0445625	0.0379214	0.031711	-0.0992577	-0.0799905	-0.0496087	-0.00958884	0.0348602	0.0382275	0.0187265	-0.00142153	-0.0213669	-0.0402765	-0.13562	-0.140782	-0.124064	-0.0782148	-0.00787246
2020	N180	NM13	0.147406	0.135182	0.121134	0.105692	0.0892138	0.123529	0.0827101	0.0535507	0.0338787	0.0211119	0.0625735	0.0566012	0.04994	0.0431198	0.0365605	-0.10477	-0.0984817	-0.0823814	-0.0549804	-0.017405	0.026523	0.00804877	-0.0106094	-0.0288208	-0.0459499	-0.11753	-0.12014	-0.102087	-0.0586071	0.00352088
2020	N180	NN06Y86	0.156541	0.143199	0.128875	0.113821	0.0982329	0.128565	0.0840082	0.0531816	0.0329987	0.0202389	0.0563695	0.051434	0.0460537	0.0405427	0.0351613	-0.0935952	-0.0809179	-0.0601852	-0.0316935	0.00218373	0.0470637	0.0272361	0.00631489	-0.0148586	-0.0354632	-0.135929	-0.144051	-0.129251	-0.0822876	-0.00743898
2020	N180	LY098	0.124381	0.113459	0.101359	0.0883679	0.074715	0.0663321	0.0400685	0.0237277	0.0138818	0.00806371	0.0644593	0.0569239	0.0488294	0.0408419	0.0334417	-0.0755429	-0.0562721	-0.0308687	-0.00126245	0.0293193	0.0297691	0.0117528	-0.00648916	-0.02445	-0.0416218	-0.120607	-0.11685	-0.0909228	-0.0412138	0.0216822
2020	N180	KN9204	0.140437	0.127666	0.113916	0.0994394	0.0844342	0.133777	0.0941317	0.0642036	0.0427101	0.0278768	0.0534347	0.0447154	0.0365459	0.0292988	0.0231265	-0.0852769	-0.0768445	-0.0615711	-0.0389784	-0.0101248	0.020714	0.0122653	0.00354945	-0.00527759	-0.0140609	-0.0980295	-0.105008	-0.100567	-0.0799355	-0.0419159
2020	N180	HM30	0.156374	0.141495	0.12605	0.110176	0.0939833	0.151474	0.104718	0.0705506	0.0465268	0.0301435	0.0532187	0.046809	0.040245	0.0339178	0.0280999	-0.120508	-0.119979	-0.108807	-0.0829727	-0.0401451	0.0165488	9.57888e-06	-0.0164835	-0.0325065	-0.047623	-0.114352	-0.117159	-0.0998299	-0.0580917	0.00114249
2020	N180	HM6	0.130824	0.121001	0.109901	0.0978099	0.0849677	0.0708856	0.0435884	0.0262617	0.0156247	0.00922975	0.0679869	0.0597059	0.0507506	0.0419284	0.0338166	-0.06456	-0.0454638	-0.0222743	0.00331672	0.0289529	0.0215876	0.0093113	-0.00321314	-0.0157456	-0.0280504	-0.119321	-0.113568	-0.0906315	-0.0488652	0.00610796
2020	N180	GH9	0.158139	0.144208	0.129066	0.113023	0.0963234	0.113384	0.0748544	0.04794	0.0300752	0.0186187	0.0641362	0.0579594	0.0508139	0.0433551	0.0361369	-0.104785	-0.0920799	-0.0685081	-0.0340036	0.00814104	0.0263442	0.0132693	-0.000154615	-0.0135717	-0.0266318	-0.117401	-0.122964	-0.112744	-0.0809189	-0.0283143
2020	N180	DM1301	0.131349	0.11992	0.107763	0.0950354	0.08187	0.0773489	0.0481618	0.0295474	0.0179711	0.0108801	0.0550792	0.0464818	0.0384006	0.0312861	0.0252802	-0.105736	-0.0866264	-0.0560739	-0.0155357	0.02974	0.0528809	0.0346559	0.0151788	-0.00484955	-0.0247475	-0.12833	-0.130829	-0.112033	-0.0661309	0.00133973
2020	N180	BJ0601	0.1325	0.123894	0.113441	0.101523	0.0884726	0.0949698	0.0625052	0.0399351	0.0249911	0.0154243	0.0538691	0.0478629	0.0415943	0.0354821	0.0298198	-0.0916197	-0.0804572	-0.0594525	-0.0284874	0.00958449	0.0302524	0.0113917	-0.00768036	-0.0263973	-0.0441888	-0.114623	-0.107699	-0.0805906	-0.033635	0.0235363
2020	N180	AK58	0.111709	0.100254	0.088499	0.0765152	0.0643607	0.092499	0.0628712	0.0416474	0.0270936	0.0174135	0.0587171	0.0524674	0.0457976	0.0391658	0.0329119	-0.0984519	-0.0820676	-0.0561328	-0.0217372	0.017349	0.0208176	0.0111948	0.00135268	-0.00852093	-0.0182407	-0.107951	-0.107085	-0.0896848	-0.0530058	-0.00193565
2020	N180	P14	0.153193	0.143748	0.132426	0.119659	0.105801	0.147427	0.098637	0.063372	0.0396197	0.0243771	0.0525989	0.0483652	0.0437873	0.0390868	0.0344554	-0.099185	-0.0865326	-0.063686	-0.0304377	0.0103835	0.0446188	0.0308536	0.0166456	0.00223433	-0.0121544	-0.113114	-0.119899	-0.11036	-0.0783064	-0.0249701
2020	N180	P124	0.166577	0.155638	0.142663	0.128062	0.112202	0.170041	0.129986	0.0959625	0.0688303	0.0482904	0.0533484	0.0439084	0.0356067	0.0287307	0.0231951	-0.141708	-0.144726	-0.13424	-0.104233	-0.0519719	0.0279903	0.016109	0.00395382	-0.00826878	-0.0203578	-0.112538	-0.125602	-0.126411	-0.107213	-0.0634927
2020	N180	CP20-2	0.162905	0.148959	0.133963	0.118198	0.10188	0.0883818	0.0487769	0.026069	0.0136834	0.00711371	0.069016	0.0597042	0.050074	0.0409085	0.0327023	-0.0657611	-0.0528535	-0.0356246	-0.0148338	0.00798376	0.0226803	0.0101646	-0.00262873	-0.015382	-0.027781	-0.0904308	-0.0955126	-0.0883285	-0.0649362	-0.0262291
2020	N180	CP20-1	0.122553	0.113507	0.102858	0.0909349	0.0780264	0.0656836	0.0398404	0.0236942	0.0139306	0.00814018	0.052151	0.0460658	0.0397883	0.0337126	0.0281123	-0.0814447	-0.0622536	-0.0356206	-0.00316082	0.031562	0.0280816	0.0108868	-0.00658084	-0.0238369	-0.0403989	-0.10936	-0.0970689	-0.0665702	-0.0199446	0.0325704
2020	N180	CP03-1	0.167051	0.150226	0.133191	0.116023	0.0987762	0.0661226	0.0376069	0.0209842	0.0115878	0.00636804	0.0652973	0.0587054	0.0511045	0.0432246	0.0356605	-0.0609189	-0.0395961	-0.0130332	0.0176393	0.0490352	0.0464847	0.0303968	0.0139886	-0.00252835	-0.0189555	-0.138321	-0.136454	-0.109349	-0.0530173	0.0215131
2020	N180	CP02-2	0.176874	0.160266	0.142789	0.124695	0.106171	0.123177	0.0698693	0.0381019	0.0203007	0.0106872	0.0485983	0.0422317	0.0360351	0.0302759	0.0251126	-0.1071	-0.105063	-0.0937061	-0.0701352	-0.0330247	0.0366422	0.0194771	0.0019522	-0.01559	-0.0328177	-0.107036	-0.108811	-0.0920272	-0.0531211	0.00192898
2020	N180	CP02-1	0.129878	0.120705	0.110123	0.0984416	0.0859161	0.0739367	0.0445008	0.0261346	0.0151195	0.00867043	0.0688687	0.062102	0.0543226	0.0462829	0.0385714	-0.0871904	-0.0720087	-0.0482401	-0.0167442	0.0192018	0.0381596	0.0193761	0.000162042	-0.0189755	-0.0375372	-0.122596	-0.119271	-0.0939405	-0.044759	0.0181092
2020	N180	CP02-21	0.164233	0.153449	0.140824	0.126821	0.111801	0.233771	0.185796	0.139684	0.099647	0.0680252	0.0643785	0.0571079	0.0491506	0.0411977	0.033762	-0.110169	-0.109189	-0.0995761	-0.0787545	-0.0457503	0.0350757	0.0245667	0.0136661	0.00258891	-0.00845794	-0.0949635	-0.109859	-0.116254	-0.107919	-0.0798517
2020	N180	CP02-1	0.152363	0.140551	0.127251	0.11274	0.097286	0.0642181	0.0346715	0.0187617	0.0102305	0.005631	0.047498	0.0437649	0.0397943	0.0357446	0.0317515	-0.0939593	-0.0785193	-0.0542894	-0.0213813	0.0175174	0.0383249	0.0235567	0.0082838	-0.00708724	-0.0221596	-0.124984	-0.121016	-0.0961917	-0.0480127	0.0151175
2020	N180	CP02-F10	0.124506	0.113534	0.101882	0.0897126	0.0771566	0.0931659	0.0609665	0.0393041	0.0251586	0.016065	0.0548189	0.048262	0.0415267	0.0350196	0.0290265	-0.114216	-0.100374	-0.0742448	-0.0351546	0.0132732	0.0262276	0.00955478	-0.00736909	-0.0239589	-0.03963	-0.122567	-0.122618	-0.103786	-0.0622502	-0.00344457
2020	N180	CP01-4	0.118421	0.110057	0.100079	0.0888242	0.0765779	0.121867	0.0798181	0.0505457	0.0313399	0.0191983	0.0578373	0.0509466	0.0436374	0.0364808	0.0298817	-0.105462	-0.0936592	-0.0713911	-0.0382091	0.00311437	0.0403176	0.0220844	0.00313028	-0.0159125	-0.0344293	-0.135133	-0.144949	-0.131901	-0.0858906	-0.0103319
2020	N180	CP01-204	0.149099	0.13594	0.122069	0.107662	0.0928594	0.0841794	0.0475359	0.0262891	0.0144234	0.00790747	0.0570523	0.0501004	0.0428243	0.0357564	0.0292737	-0.106402	-0.0939089	-0.0695098	-0.0320756	0.0149437	0.0370064	0.0213886	0.00541326	-0.010632	-0.0264707	-0.129776	-0.131507	-0.111586	-0.0645789	0.00303217
2020	N180	CP01-3	0.152133	0.138104	0.123223	0.107719	0.091768	0.120701	0.0818926	0.0539518	0.0348232	0.0221736	0.0515376	0.0456705	0.0396209	0.0337367	0.0282688	-0.100788	-0.0917568	-0.0727404	-0.0430042	-0.00472508	0.00679965	-0.000662731	-0.00811916	-0.0155305	-0.0228577	-0.0714475	-0.0731696	-0.0661397	-0.0476174	-0.0182563
2020	N270	ZM8	0.173695	0.158	0.141407	0.124128	0.106345	0.113862	0.0706558	0.0424583	0.02502	0.0145829	0.0549081	0.0500357	0.0446264	0.0390373	0.033569	-0.115325	-0.108619	-0.0896269	-0.0561513	-0.00965357	0.0424339	0.027924	0.0131361	-0.00175128	-0.0165703	-0.101633	-0.109908	-0.106125	-0.0847116	-0.0440447
2020	N270	ZM5	0.152734	0.144735	0.134151	0.121421	0.106982	0.0602114	0.034652	0.019593	0.010961	0.00609583	0.0404411	0.0314643	0.0258536	0.0213763	0.0175334	-0.0914251	-0.0716582	-0.0428006	-0.00659691	0.0325756	0.0510548	0.030009	0.00819956	-0.0136138	-0.0346947	-0.139575	-0.138351	-0.113042	-0.0592395	0.0145262
2020	N270	ZM4	0.156845	0.148243	0.137069	0.123857	0.109081	0.187819	0.135137	0.0918664	0.0597952	0.0378047	0.0660773	0.0556554	0.0453522	0.0359718	0.0279269	-0.136837	-0.138846	-0.127712	-0.0970637	-0.0435514	0.0503226	0.0336433	0.0163388	-0.0012139	-0.0186461	-0.114882	-0.124414	-0.11952	-0.0930651	-0.0432447
2020	N270	ZM168	0.14965	0.136816	0.123109	0.10875	0.093909	0.0648244	0.0415491	0.0263393	0.0165764	0.0103875	0.0440153	0.0335248	0.0269326	0.0220837	0.0181448	-0.0761567	-0.0569876	-0.0319051	-0.00274399	0.0273855	0.0349534	0.0195787	0.0039829	-0.0116137	-0.0269973	-0.134236	-0.131519	-0.107564	-0.0587974	0.00734609
2020	N270	ZM12	0.153284	0.13885	0.123819	0.108327	0.0924912	0.0612136	0.0355515	0.020253	0.0114112	0.00639107	0.0540441	0.0469786	0.0398362	0.0330594	0.0269393	-0.125482	-0.105477	-0.0689192	-0.0169445	0.0420923	0.0386344	0.0201095	0.000979549	-0.0182335	-0.0370239	-0.13334	-0.12186	-0.0855884	-0.0240222	0.0484623
2020	N270	ZM11	0.128439	0.125865	0.120556	0.112598	0.102257	0.108624	0.0773537	0.0534464	0.0360228	0.0238249	0.0566462	0.0493617	0.0418673	0.0346961	0.0282001	-0.120363	-0.119146	-0.107827	-0.0818389	-0.0379585	0.0341285	0.0206346	0.00706895	-0.0064595	-0.0198443	-0.106559	-0.103615	-0.0857417	-0.0512385	-0.00389776
2020	N270	ZM10	0.157081	0.142775	0.127637	0.1119	0.0957369	0.102034	0.0648142	0.039841	0.0239039	0.0141099	0.0556727	0.0434937	0.0337112	0.0261127	0.0202573	-0.129956	-0.118966	-0.0933251	-0.0509331	0.00530476	0.0367071	0.0218032	0.00688335	-0.00799501	-0.0227752	-0.140087	-0.136624	-0.109581	-0.0559454	0.015013
2020	N270	ZM09196	0.144029	0.13004	0.115491	0.100522	0.0852444	0.0844072	0.0494351	0.0283612	0.0160704	0.00904504	0.0541315	0.046147	0.0384025	0.0313704	0.0252746	-0.0942177	-0.0838395	-0.0645212	-0.0358938	-8.77603e-05	0.03341	0.0173997	0.00121104	-0.0149487	-0.0308786	-0.101201	-0.0943866	-0.0707285	-0.0305508	0.0178653
2020	N270	ZM9523	0.151764	0.141453	0.129357	0.115901	0.101433	0.0744502	0.042009	0.0228787	0.0122007	0.00643081	0.0512615	0.0437471	0.036339	0.0295009	0.0235026	-0.080332	-0.0643574	-0.0416539	-0.0129201	0.0194298	0.0392236	0.0266965	0.0139746	0.00119502	-0.0115113	-0.108791	-0.108426	-0.0931726	-0.0601907	-0.0127166
2020	N270	YM25	0.145239	0.130618	0.115656	0.100452	0.0850804	0.100762	0.066825	0.0431069	0.0272291	0.0169454	0.03774	0.030612	0.0241404	0.0186404	0.0141762	-0.117659	-0.10812	-0.0861724	-0.0502773	-0.00288181	0.0392976	0.0217421	0.0037408	-0.0143091	-0.0320215	-0.125568	-0.126813	-0.106801	-0.0608316	0.00393029
2020	N270	YM20	0.150799	0.137636	0.123619	0.108981	0.0938988	0.0776238	0.047818	0.0287755	0.0170649	0.0100315	0.0448616	0.0380961	0.0315657	0.025639	0.0205073	-0.107243	-0.0910875	-0.063448	-0.0248048	0.0205522	0.0383806	0.0215052	0.00437901	-0.0127567	-0.0296681	-0.138742	-0.133362	-0.103226	-0.0458658	0.0269303
2020	N270	YM16	0.13868	0.128251	0.116455	0.10361	0.0899713	0.073565	0.0456039	0.0273551	0.0160538	0.00929496	0.0586631	0.0486214	0.0389602	0.030367	0.0231582	-0.0960719	-0.0761133	-0.0464876	-0.00916164	0.0313572	0.0408014	0.0212253	0.00119949	-0.0187894	-0.0382678	-0.143748	-0.137399	-0.103013	-0.0389959	0.0391323
2020	N270	YM158	0.16659	0.156501	0.144315	0.130349	0.11494	0.109252	0.0700964	0.0437629	0.0268865	0.0163818	0.0517666	0.0440545	0.0365624	0.0297271	0.0237736	-0.103749	-0.0921572	-0.0704129	-0.0379577	0.00284159	0.0495949	0.0289563	0.00694685	-0.0150823	-0.0358154	-0.096744	-0.102352	-0.0935224	-0.0657198	-0.0206283
2020	N270	YFM8	0.177272	0.161144	0.143956	0.126017	0.107557	0.252042	0.188874	0.130113	0.0832104	0.0503377	0.0573486	0.0489885	0.0406927	0.0330619	0.0264139	-0.121815	-0.122191	-0.11215	-0.0883404	-0.0489991	0.037809	0.0237772	0.0095337	-0.00475626	-0.0189344	-0.0869494	-0.0864319	-0.0726229	-0.0427442	-0.00102246
2020	N270	YFM6	0.166247	0.150423	0.133893	0.116869	0.0995051	0.145765	0.100807	0.067292	0.0437904	0.0280081	0.0514869	0.0410348	0.0320445	0.0246677	0.0188026	-0.115592	-0.111987	-0.0974685	-0.0694173	-0.0282536	0.031069	0.0162621	0.00134668	-0.0135288	-0.0282178	-0.104745	-0.111552	-0.103167	-0.0739451	-0.0248164
2020	N270	YFM5	0.157816	0.146003	0.132602	0.117939	0.102302	0.115655	0.0687135	0.0390391	0.0216541	0.0118881	0.0405964	0.0297432	0.0231302	0.018567	0.0151059	-0.127337	-0.120021	-0.100504	-0.0662854	-0.0172229	0.0357448	0.0212317	0.00656985	-0.00810626	-0.022667	-0.121251	-0.115344	-0.0876062	-0.0384209	0.0208396
2020	N270	XM32	0.132016	0.120508	0.107792	0.0941055	0.0796621	0.13486	0.0876311	0.0549379	0.0336612	0.0203516	0.05321	0.0436705	0.0346669	0.026803	0.0203134	-0.0637192	-0.0532704	-0.0411705	-0.0278936	-0.0139094	0.0271115	0.019212	0.0112758	0.00332234	-0.00463081	-0.101904	-0.108752	-0.103726	-0.0818338	-0.0420295
2020	N270	WL1216	0.0981139	0.0910233	0.0829316	0.0739827	0.0643219	0.177851	0.13337	0.0963549	0.0676167	0.0464331	0.0545134	0.0410206	0.0302807	0.0221467	0.016142	-0.136951	-0.141307	-0.133119	-0.106147	-0.0569833	0.04211	0.0277185	0.0129661	-0.00194089	-0.0168006	-0.110783	-0.120889	-0.116892	-0.0921055	-0.0455414
2020	N270	WM52	0.157259	0.146608	0.134017	0.119885	0.104565	0.237592	0.183662	0.134315	0.093352	0.0622132	0.0549344	0.0460217	0.0375534	0.0300559	0.0237329	-0.132894	-0.13902	-0.132948	-0.108699	-0.0629047	0.0305573	0.018555	0.00636691	-0.00586135	-0.0179887	-0.0739097	-0.0885851	-0.0967189	-0.092411	-0.0704936
2020	N270	WM108	0.167191	0.161155	0.151735	0.139313	0.124381	0.131741	0.0865119	0.0540275	0.0325719	0.0192199	0.0686525	0.0593994	0.0494539	0.0398773	0.0313439	-0.111782	-0.107969	-0.093239	-0.064703	-0.0222679	0.0461911	0.0296271	0.0126981	-0.00429835	-0.0210766	-0.0915003	-0.08859	-0.0718067	-0.0399779	0.00112077
2020	N270	WY2	0.157504	0.14566	0.13168	0.116037	0.099145	0.192317	0.139439	0.0965993	0.0645606	0.0420295	0.0510512	0.0434023	0.0359742	0.029207	0.0233294	-0.10568	-0.106249	-0.09812	-0.0784438	-0.0459326	0.0349139	0.0224999	0.00991193	-0.00272184	-0.0152772	-0.0821906	-0.0919898	-0.0927578	-0.0796234	-0.0502543
2020	N270	TM108	0.137389	0.126163	0.114095	0.101395	0.0882241	0.115471	0.0828258	0.0588465	0.0417558	0.0297363	0.0382246	0.0261089	0.0185344	0.0137096	0.0104729	-0.117864	-0.111675	-0.0945449	-0.0638122	-0.0189006	0.046927	0.0317149	0.0158817	-0.000228386	-0.0162901	-0.121206	-0.130755	-0.123871	-0.0926781	-0.0364662
2020	N270	SM553	0.183894	0.168717	0.151788	0.133588	0.114492	0.4418	0.431704	0.267023	0.125895	0.0602982	0.0667111	0.0557667	0.0449558	0.0351793	0.0268874	-0.111808	-0.115301	-0.109239	-0.0900314	-0.0558204	0.030374	0.0192449	0.00803214	-0.00319948	-0.014388	-0.0679673	-0.0816416	-0.089813	-0.0871938	-0.0689959
2020	N270	SM8	0.165013	0.148993	0.13184	0.113859	0.095296	0.139312	0.0974516	0.0651134	0.0419021	0.0262258	0.0575882	0.0486977	0.0401108	0.0323052	0.0255348	-0.117436	-0.110083	-0.0917961	-0.0601109	-0.0154452	0.0284082	0.0137705	-0.000974395	-0.0156938	-0.0302594	-0.110742	-0.119852	-0.115542	-0.0913408	-0.0453295
2020	N270	SM3	0.152791	0.137423	0.121667	0.105643	0.0894364	0.0626032	0.0393002	0.0248683	0.0158438	0.0101463	0.0590775	0.0489518	0.0393978	0.0310612	0.0241547	-0.0907235	-0.0691783	-0.0380207	0.000484071	0.0410493	0.0562105	0.0350965	0.013565	-0.00809537	-0.029615	-0.142124	-0.130841	-0.0926264	-0.0282705	0.0459874
2020	N270	SKM1	0.169235	0.156167	0.141679	0.126093	0.109675	0.162818	0.10487	0.0667901	0.0424384	0.0269636	0.0475413	0.0385748	0.0305877	0.0238821	0.018473	-0.106863	-0.102937	-0.0885868	-0.0616571	-0.0229457	0.0414203	0.0228149	0.00348263	-0.0159856	-0.0350081	-0.0979587	-0.101199	-0.0923497	-0.0680203	-0.0291155
2020	N270	SX6	0.131384	0.121572	0.110208	0.0976328	0.0841382	0.0946433	0.0618705	0.0392768	0.0244322	0.0149961	0.0565079	0.0489224	0.0410396	0.0334799	0.0266781	-0.082591	-0.0659626	-0.0420032	-0.0120107	0.0209311	0.0365222	0.0217241	0.00664596	-0.0084926	-0.0234799	-0.123247	-0.128653	-0.117182	-0.0825073	-0.0254904
2020	N270	PM108	0.165789	0.14927	0.132242	0.114858	0.0972312	0.255998	0.196218	0.142425	0.0989895	0.0667767	0.0437531	0.0361525	0.0292324	0.0232254	0.0181984	-0.125032	-0.133967	-0.133787	-0.119365	-0.0861839	0.0389564	0.0240579	0.00884637	-0.00642693	-0.0215224	-0.0717788	-0.0799719	-0.0790675	-0.0650451	-0.0369906
2020	N270	NZM1	0.133073	0.122646	0.110657	0.0974271	0.0832392	0.1164	0.0797048	0.0529863	0.0344861	0.022125	0.0488347	0.0418457	0.035107	0.0289298	0.0234861	-0.0921177	-0.0804677	-0.0605253	-0.0324216	0.00152522	0.0442822	0.024227	0.00359974	-0.0169695	-0.0368655	-0.0851952	-0.0883512	-0.0785636	-0.0510272	-0.00801013
2020	N270	NMZ1019	0.165598	0.158059	0.147764	0.1348	0.119492	0.147421	0.0929539	0.0565874	0.0336921	0.0198019	0.0499175	0.039918	0.0309253	0.0233725	0.0173432	-0.142121	-0.147827	-0.140892	-0.114929	-0.0655894	0.0500241	0.0314142	0.012316	-0.00690793	-0.0259143	-0.0950063	-0.10362	-0.0988533	-0.0749119	-0.0315307
2020	N270	NM26	0.128686	0.11679	0.104047	0.090669	0.0768218	0.116328	0.0727201	0.043952	0.0259806	0.0151499	0.0513712	0.0426437	0.0343323	0.0270035	0.0208872	-0.112387	-0.101358	-0.0784598	-0.0429939	0.00183767	0.0410113	0.0220147	0.00255187	-0.0168442	-0.0356506	-0.12709	-0.132283	-0.118057	-0.0779653	-0.0152403
2020	N270	NM13	0.125575	0.11685	0.106876	0.0958584	0.0839904	0.0881348	0.0556721	0.0342154	0.0206395	0.012303	0.0398023	0.030993	0.024109	0.0188816	0.0149474	-0.103261	-0.0894791	-0.0650347	-0.0299495	0.0123334	0.0329347	0.0144483	-0.00423855	-0.022757	-0.0407456	-0.10492	-0.102988	-0.0852025	-0.0495168	-0.00102097
2020	N270	NN06Y86	0.170264	0.153051	0.13556	0.117887	0.100101	0.120255	0.078179	0.0491364	0.0301725	0.0182499	0.0428054	0.0299145	0.0219734	0.0166055	0.0127059	-0.082872	-0.0694928	-0.0493105	-0.0229385	0.00743574	0.0428243	0.0234816	0.00387846	-0.0157068	-0.0350064	-0.128507	-0.128858	-0.105312	-0.0534396	0.0168174
2020	N270	LY098	0.157203	0.146341	0.133278	0.118447	0.10225	0.171864	0.109163	0.0672998	0.0409644	0.02482	0.0478779	0.03753	0.0293611	0.0231527	0.0184591	-0.130217	-0.132869	-0.122842	-0.0950204	-0.0470336	0.0469728	0.026569	0.00444095	-0.0180323	-0.0394813	-0.0952835	-0.100679	-0.092632	-0.0667649	-0.0242707
2020	N270	KN9204	0.135194	0.125287	0.113871	0.101253	0.0877033	0.144119	0.100853	0.0682751	0.0450808	0.0292417	0.0563433	0.0433639	0.0332286	0.0254324	0.0194362	-0.106294	-0.103459	-0.090972	-0.0666438	-0.0306969	0.0204914	0.0113364	0.00216074	-0.00700004	-0.0161108	-0.0682839	-0.0734311	-0.0708249	-0.05678	-0.0302931
2020	N270	HM30	0.169895	0.153546	0.136712	0.119518	0.102066	0.280739	0.188459	0.111073	0.060544	0.0319153	0.0604343	0.048306	0.0376802	0.0289563	0.0220719	-0.123484	-0.11882	-0.100578	-0.066786	-0.0195663	0.0215148	0.00565261	-0.0102329	-0.0258083	-0.040734	-0.0949195	-0.0906111	-0.0686024	-0.0295051	0.0139212
2020	N270	HM6	0.154561	0.141014	0.126618	0.111535	0.0959108	0.0953023	0.0610019	0.0376569	0.0226914	0.0134717	0.0493701	0.0383962	0.0292927	0.0221331	0.0166604	-0.0805748	-0.0631508	-0.0386639	-0.00803547	0.0258196	0.0232535	0.00995081	-0.00340907	-0.0167164	-0.0298625	-0.110684	-0.104647	-0.0831179	-0.045072	0.00444326
2020	N270	GH9	0.131266	0.117737	0.103782	0.0895146	0.075025	0.0986926	0.0659769	0.0428332	0.0272292	0.0170636	0.0651306	0.0550087	0.0448065	0.035473	0.0274868	-0.0774861	-0.0616195	-0.039592	-0.0124428	0.0174106	0.0266227	0.0130306	-0.000578952	-0.0140818	-0.0273538	-0.124977	-0.124513	-0.105662	-0.064616	-0.00556752
2020	N270	DM1301	0.141102	0.128722	0.115008	0.100268	0.0847566	0.0847209	0.0568853	0.0375812	0.0245481	0.0159145	0.0545397	0.0450151	0.0366038	0.0295449	0.0237764	-0.103098	-0.08927	-0.0644416	-0.0284991	0.0150554	0.0531268	0.0346154	0.015515	-0.00384624	-0.023162	-0.12874	-0.125477	-0.101059	-0.05259	0.0121347
2020	N270	BJ0601	0.148054	0.134171	0.11933	0.103775	0.0876984	0.0588271	0.0338346	0.0190592	0.0106073	0.00586494	0.0559269	0.0475757	0.0393648	0.031818	0.0252273	-0.0798416	-0.0642503	-0.0413611	-0.012286	0.020036	0.02779	0.0119985	-0.00397642	-0.0197994	-0.0351358	-0.113778	-0.109675	-0.0875908	-0.045973	0.0083067
2020	N270	AK58	0.116344	0.103268	0.0900298	0.0766754	0.0632408	0.0744013	0.0464831	0.0284336	0.0171665	0.0102863	0.0457947	0.0414615	0.0370541	0.0327263	0.0285994	-0.0937714	-0.0796596	-0.0569312	-0.0259068	0.0106289	0.0186231	0.00937877	0.0001168	-0.00912856	-0.0183235	-0.103505	-0.100762	-0.0841616	-0.0516134	-0.00662081
2020	N270	P14	0.16476	0.158055	0.147792	0.134738	0.119559	0.106073	0.0637597	0.0371065	0.0211724	0.0119429	0.0545058	0.0462041	0.0378667	0.0302597	0.0237655	-0.0934236	-0.0792244	-0.0554159	-0.0226003	0.0157618	0.0474761	0.0317359	0.0155401	-0.000870865	-0.0172692	-0.104811	-0.102057	-0.0821302	-0.0432524	0.00812264
2020	N270	P124	0.156418	0.142266	0.127516	0.112345	0.0968846	0.144137	0.107827	0.0778178	0.0544236	0.0371065	0.0311718	0.354992	0.0208391	0.0164128	0.0129279	-0.188537	-0.199854	-0.193851	-0.156881	-0.0767775	0.0277085	0.0144924	0.00132012	-0.0117783	-0.0247707	-0.146304	-0.161008	-0.158986	-0.129745	-0.0678772
2020	N270	CP20-2	0.194476	0.173459	0.152678	0.132087	0.111651	0.158934	0.103717	0.0644451	0.0386859	0.0227064	0.0486731	0.0346391	0.0250695	0.0183448	0.0134912	-0.0953337	-0.0907529	-0.079457	-0.0603134	-0.0333296	0.0155171	0.00616348	-0.00318859	-0.0125212	-0.0218165	-0.103158	-0.108815	-0.101963	-0.0780493	-0.0368009
2020	N270	CP20-1	0.158372	0.145431	0.131302	0.116223	0.100406	0.0816969	0.0509432	0.0312492	0.0189864	0.011478	0.0453545	0.0362661	0.0283859	0.0218994	0.0167412	-0.089637	-0.0701501	-0.04113	-0.00451473	0.0350008	0.0411487	0.0227506	0.00374083	-0.0153639	-0.034057	-0.109946	-0.10491	-0.0818097	-0.0396752	0.0137338
2020	N270	CP03-1	0.183404	0.163871	0.144372	0.124915	0.10551	0.0892146	0.0544853	0.0328515	0.0197613	0.0119177	0.0504152	0.0448513	0.0391465	0.0336116	0.0284632	-0.0782073	-0.0620227	-0.0380327	-0.00647276	0.0295197	0.0429866	0.0274249	0.0117781	-0.00386838	-0.0194331	-0.114832	-0.11584	-0.099358	-0.0615393	-0.00683267
2020	N270	CP02-2	0.15344	0.136623	0.119394	0.101849	0.0840724	0.157231	0.103914	0.0658444	0.0405358	0.0244964	0.0405375	0.0287364	0.0216551	0.0167861	0.0131182	-0.121385	-0.122547	-0.1132	-0.0893547	-0.0492537	0.0300348	0.0155044	0.000856126	-0.0137593	-0.0281937	-0.10379	-0.10975	-0.100827	-0.0715929	-0.0232122
2020	N270	CP02-1	0.159659	0.144616	0.128666	0.112011	0.0948293	0.157238	0.10673	0.0681632	0.0415107	0.0244531	0.0520169	0.0424829	0.0338492	0.0265285	0.0205783	-0.134107	-0.13521	-0.123	-0.0924283	-0.0416362	0.039637	0.0233497	0.00698817	-0.0093388	-0.0255249	-0.117202	-0.123843	-0.113151	-0.0786785	-0.0220823
2020	N270	CP02-21	0.168208	0.157605	0.144595	0.129761	0.113571	0.185995	0.14192	0.103095	0.0718261	0.0484842	0.0575464	0.0502181	0.0426885	0.0354751	0.0289229	-0.129374	-0.126625	-0.113025	-0.0860278	-0.0461367	0.042929	0.0314715	0.0196607	0.007647	-0.00442816	-0.0459781	-0.0511622	-0.0540619	-0.0520649	-0.0420045
2020	N270	CP02-1	0.14169	0.12736	0.112742	0.097913	0.0829352	0.0635855	0.0377813	0.022208	0.0130137	0.0076348	0.0474499	0.0401819	0.0334147	0.0273753	0.0221641	-0.0844784	-0.0690294	-0.0463105	-0.0164575	0.0180807	0.0284086	0.014921	0.00136546	-0.0121629	-0.0255706	-0.107715	-0.0981995	-0.0718794	-0.0295412	0.0206235
2020	N270	CP02-F10	0.153423	0.137285	0.120854	0.104221	0.0874543	0.100258	0.0703344	0.0480085	0.0320905	0.0211254	0.0649576	0.0530437	0.0419027	0.0323517	0.0246171	-0.133522	-0.12936	-0.11004	-0.0710022	-0.0130601	0.0223448	0.0112417	0.000108305	-0.0110197	-0.022108	-0.104153	-0.113303	-0.110054	-0.0882093	-0.0457211
2020	N270	CP01-4	0.156233	0.143096	0.128601	0.11303	0.0966349	0.145314	0.062642	0.0278288	0.0135514	0.00710184	0.0472974	0.0416697	0.0360071	0.0305922	0.0256202	-0.13698	-0.135286	-0.121092	-0.091053	-0.0438682	0.0393577	0.0218816	0.00417009	-0.0135427	-0.0310309	-0.134418	-0.140699	-0.123567	-0.0745527	0.000432245
2020	N270	CP01-204	0.146837	0.135057	0.121718	0.107182	0.0917517	0.0753943	0.0494472	0.0317787	0.0201303	0.0126284	0.0500068	0.0417704	0.034168	0.0275633	0.0220445	-0.0983393	-0.0855681	-0.0627056	-0.0281407	0.0168815	0.0283743	0.0119009	-0.00459162	-0.0209071	-0.0368468	-0.1375	-0.121983	-0.0805721	-0.0164952	0.053281
2020	N270	CP01-3	0.142691	0.128751	0.114171	0.0991164	0.0837171	0.222143	0.165043	0.115729	0.0775168	0.0502616	0.0500538	0.0396364	0.0306953	0.0234745	0.0178638	-0.110418	-0.109756	-0.100185	-0.0791071	-0.0457796	0.0148471	0.0065948	-0.001683	-0.00996507	-0.0182314	-0.101722	-0.115953	-0.120868	-0.10959	-0.0767029
2021	N0	ZM8	0.112353	0.101923	0.090609	0.0786108	0.0660932	0.699727	0.0769776	0.0377844	0.0215246	0.0118661	0.070734	0.0555817	0.0418061	0.0304106	0.0215833	-0.0983092	-0.0943197	-0.0800741	-0.0537684	-0.0165622	0.0299719	0.00357828	-0.0228185	-0.0484864	-0.0726607	6.84749e-06	2.81736e-05	0.00010301	0.000334239	0.000960391
2021	N0	ZM5	0.105461	0.097495	0.0877798	0.076629	0.0643451	0.0875097	0.054077	0.0324801	0.0191699	0.0111986	0.0603008	0.0533815	0.0462046	0.0392271	0.0327625	-0.0127392	0.00231539	0.0169036	0.0301284	0.0412836	0.0517502	0.0214704	-0.00939902	-0.0397532	-0.0684893	0.0127204	0.0159475	0.0189233	0.0216232	0.0240344
2021	N0	ZM4	0.0919426	0.0839353	0.0748343	0.064861	0.0542132	0.151004	0.112539	0.0808094	0.0563458	0.0384453	0.0598092	0.0534147	0.0465614	0.0397181	0.0332452	-0.0724055	-0.0626177	-0.0462107	-0.0234145	0.00402304	0.0449334	0.0201499	-0.00524209	-0.0303775	-0.0544012	0.00417652	0.00534659	0.00646128	0.00751151	0.00849023
2021	N0	ZM168	0.076269	0.0662983	0.0561877	0.0459801	0.0357093	0.0948339	0.0548531	0.0306278	0.016752	0.0090589	0.0659364	0.0509496	0.0380402	0.0277181	0.0198626	-0.0773059	-0.0673728	-0.0487887	-0.0216801	0.0114244	0.0376403	0.00937152	-0.0190756	-0.0468715	-0.0731616	0.00486391	0.00618297	0.00752109	0.00901651	0.0109735
2021	N0	ZM12	0.133716	0.119517	0.104632	0.0892372	0.0734728	0.102215	0.0529808	0.026612	0.0131512	0.006454	0.0655513	0.0581509	0.0503126	0.0426519	0.0355717	-0.0935558	-0.0895765	-0.0763211	-0.0517749	-0.0162916	0.0387057	0.00634563	-0.0260348	-0.0573708	-0.0865415	0.000152929	0.000450779	0.00120988	0.00294932	0.00650504
2021	N0	ZM11	0.131236	0.118722	0.105029	0.0904165	0.075105	0.110362	0.0666949	0.038769	0.0219647	0.0122643	0.0701933	0.061013	0.0511561	0.0416504	0.0331454	-0.105619	-0.101082	-0.083732	-0.0513202	-0.00580435	0.0378434	0.00884216	-0.0201916	-0.0484761	-0.0751955	0.0110033	0.0132259	0.0155147	0.0180829	0.0212971
2021	N0	ZM10	0.117523	0.107716	0.0961876	0.0833102	0.0694097	0.0931939	0.0622494	0.0397156	0.0245334	0.0148339	0.068912	0.0600011	0.0507336	0.0419254	0.0340474	-0.0891097	-0.0840801	-0.0698093	-0.0449626	-0.0105871	0.035045	0.0088072	-0.0174808	-0.0432779	-0.0680207	7.13844e-06	2.95997e-05	0.00011261	0.000392098	0.00124002
2021	N0	ZM09196	0.103942	0.0891863	0.0740567	0.0586652	0.0431021	0.10305	0.0496395	0.0231235	0.0106003	0.00483111	0.0668277	0.0584932	0.0499176	0.0416647	0.0341215	-0.100926	-0.0992429	-0.0860707	-0.0588193	-0.0182479	0.0378993	0.00680224	-0.024417	-0.0548433	-0.0835232	0.00985789	0.0120849	0.0146088	0.0176538	0.0214522
2021	N0	ZM9523	0.11521	0.105149	0.0933375	0.0801695	0.0659819	1.50317	0.0567423	0.0312864	0.0167924	0.00887585	0.0701756	0.0612312	0.0517615	0.042622	0.0343567	-0.101257	-0.102409	-0.0955769	-0.0783224	-0.0493741	0.032262	0.00961198	-0.0130188	-0.0350199	-0.0557762	-0.00272759	0.00208838	0.00748476	0.0131474	0.0188221
2021	N0	YM25	0.132193	0.0547812	-0.0173363	-0.0661152	-0.0726156	0.166781	0.103885	0.0622941	0.0367489	0.0216512	0.0653391	0.0532477	0.0430496	0.0346904	0.0278884	-0.0725955	-0.0697175	-0.0609691	-0.0445168	-0.0197347	0.0301773	0.00618487	-0.0178585	-0.0414835	-0.064203	0.0114299	0.0142769	0.0169084	0.0193761	0.0218557
2021	N0	YM20	0.114846	0.104734	0.0932813	0.080775	0.0674706	0.116291	0.0485868	0.0189693	0.0072448	0.00275943	0.0733632	0.061414	0.0497378	0.0392391	0.0303251	-0.112855	-0.114646	-0.10525	-0.0813842	-0.0424676	0.0250638	-0.00254375	-0.0298666	-0.056152	-0.0805942	0.000116195	0.000316765	0.000796458	0.00184312	0.00391454
2021	N0	YM16	0.109611	0.0964785	0.0833424	0.0702138	0.0571005	0.0937012	0.033414	0.0119168	0.00440634	0.00169554	0.065515	0.0576965	0.0494725	0.0414415	0.0340289	-0.0769738	-0.0720833	-0.0592297	-0.0368989	-0.00474403	0.0405732	0.0117301	-0.0172848	-0.0458	-0.0731184	0.0121541	0.0146922	0.0173153	0.0201981	0.0235801
2021	N0	YM158	0.0981805	0.0870395	0.0753106	0.0631189	0.0505727	1.2567	0.0437638	0.0191226	0.011949	0.00740472	0.0686848	0.0604542	0.0516379	0.042982	0.0350111	-0.102504	-0.102404	-0.0917001	-0.066589	-0.0251588	0.0201764	-0.00771104	-0.035275	-0.0619782	-0.087219	0.00978947	0.0123622	0.0149886	0.0178254	0.0211142
2021	N0	YFM8	0.101582	0.0934767	0.0838532	0.0730196	0.0612499	0.177182	0.112248	0.0675455	0.0392872	0.0223835	0.0746495	0.0645756	0.0538998	0.0436955	0.0346132	-0.0863753	-0.0818542	-0.0689669	-0.046344	-0.0147348	0.0434985	0.0212113	-0.00125936	-0.0236056	-0.0455235	0.00879931	0.011002	0.0130962	0.0150656	0.0168978
2021	N0	YFM6	0.0892713	0.0809466	0.0711433	0.0601555	0.0482622	0.194134	0.127058	0.0779199	0.0456965	0.0260531	0.0685452	0.0584461	0.0482485	0.0387707	0.0304821	-0.113148	-0.116897	-0.108472	-0.0833798	-0.0400556	0.0259521	-0.00651383	-0.038429	-0.0687608	-0.0963747	2.88577e-05	0.000101117	0.000319642	0.000910101	0.00232797
2021	N0	YFM5	0.124121	0.112878	0.0998129	0.0853633	0.0698965	0.158768	0.0830866	0.0415016	0.0206375	0.0103817	0.0667655	0.0606133	0.053634	0.0464221	0.0394394	-0.100509	-0.0999045	-0.0897869	-0.0672882	-0.0316941	0.0323104	0.00210722	-0.0278795	-0.0567387	-0.0835008	0.00922147	0.0111042	0.012942	0.0149406	0.0175742
2021	N0	XM32	0.111416	0.100716	0.0889386	0.0763034	0.0630089	1.1572	0.059879	0.0298466	0.0195956	0.0127776	0.070277	0.0578173	0.0462365	0.0361671	0.0277966	-0.0986856	-0.0980001	-0.0893749	-0.0701232	-0.0385861	0.0307692	0.00736237	-0.0160495	-0.0390979	-0.0613981	0.00199127	0.00277948	0.00374299	0.00514554	0.00749174
2021	N0	WL1216	0.109583	0.0985127	0.0850863	0.0698345	0.0532489	0.106305	0.0591421	0.0313612	0.0161834	0.00824186	0.075576	0.0666184	0.0566958	0.046821	0.0377107	-0.0982848	-0.0958346	-0.0825883	-0.0561901	-0.0172514	0.0465666	0.0127805	-0.0215018	-0.0542891	-0.0835704	0.000131466	0.000389717	0.00105578	0.00260636	0.00584186
2021	N0	WM52	0.0925491	0.0808155	0.0689509	0.0569949	0.0449785	2.12839	0.0466783	0.0143065	0.00814001	0.00457259	0.0610291	0.0458183	0.0351608	0.0269791	0.0204996	-0.122186	-0.128499	-0.122292	-0.0980178	-0.0526558	0.0309235	-0.000663725	-0.0320071	-0.062247	-0.0904431	0.000465967	0.000899575	0.00167935	0.00303177	0.00527692
2021	N0	WM108	0.123688	0.109737	0.0954192	0.0808422	0.066088	1.07531	0.0817557	0.0353198	0.01842	0.00960239	0.0621807	0.0560233	0.0491565	0.0421608	0.0354887	-0.0577739	-0.0510866	-0.0399762	-0.0244058	-0.00512161	0.0547108	0.0256278	-0.00413179	-0.033641	-0.0619849	-0.0292157	-0.0165378	0.00296282	0.0218865	0.0336505
2021	N0	WY2	0.123926	0.116313	0.105904	0.0931875	0.0786684	0.104563	0.0527623	0.0256569	0.0122914	0.00587007	0.0776532	0.06837	0.0579611	0.0475627	0.037983	-0.108735	-0.107694	-0.0940748	-0.0646585	-0.0200077	0.0212606	-0.00936157	-0.0394217	-0.0679103	-0.0937306	0.00625337	0.00765921	0.00914181	0.0108231	0.0129556
2021	N0	TM108	0.108522	0.0952827	0.0818317	0.0682328	0.0545403	0.212457	0.106334	0.0553224	0.0320204	0.0200699	0.0524378	0.034456	0.0229166	0.0153409	0.0102944	-0.0908283	-0.0908337	-0.0846073	-0.0693807	-0.0427458	0.0239964	0.00248287	-0.0189891	-0.0399444	-0.0598851	-0.0325745	-0.0139271	0.00956449	0.0281564	0.036723
2021	N0	SM553	0.11668	0.105119	0.0929097	0.0802333	0.0672264	0.16972	0.1008	0.0577179	0.0329296	0.0190322	0.072973	0.0624704	0.0516897	0.0416836	0.0329988	-0.114441	-0.119018	-0.113496	-0.0936852	-0.0568906	0.0290961	0.00358745	-0.0218706	-0.0469658	-0.0713678	0.00241539	0.00317484	0.00391311	0.00462729	0.00532758
2021	N0	SM8	0.116978	0.105749	0.0933948	0.080175	0.0663128	0.952945	0.0838321	0.0308351	0.0161854	0.00834689	0.072126	0.0618079	0.0514434	0.0419775	0.0338159	-0.0855636	-0.0833831	-0.0727315	-0.0513977	-0.0191712	0.0257693	-0.00325586	-0.0316556	-0.0582502	-0.0818335	0.00939846	0.0113814	0.0133221	0.0152766	0.0173172
2021	N0	SM3	0.118077	0.104539	0.0905614	0.0762672	0.0617517	1.05951	0.0775376	0.0495755	0.0324843	0.0211531	0.0660353	0.0569746	0.0478167	0.0392793	0.0317437	-0.0901908	-0.0924513	-0.0867369	-0.0696213	-0.0389711	0.0406928	0.00770662	-0.0252783	-0.0574379	-0.0878956	0.0125111	0.0157432	0.0189915	0.0224554	0.0264307
2021	N0	SKM1	0.110058	0.0987575	0.0869217	0.0746872	0.0621608	1.28965	0.0628593	0.0234928	0.0137533	0.00796328	0.0545976	0.0388598	0.0285187	0.0212937	0.0160062	-0.091006	-0.0883575	-0.0772125	-0.0549851	-0.0203214	0.0185216	-0.00412954	-0.0265722	-0.0484043	-0.0691884	0.00298986	0.00412388	0.00538161	0.00689001	0.00883387
2021	N0	SX6	0.109801	0.101195	0.0910204	0.0795232	0.066967	0.097876	0.0615092	0.0369881	0.0216752	0.0125286	0.0637692	0.0528154	0.0423909	0.0331976	0.025515	-0.0753918	-0.0674144	-0.0526209	-0.0309095	-0.00378153	0.0327102	0.00929766	-0.0142258	-0.0373075	-0.0593812	0.00452634	0.00578599	0.00701107	0.00824788	0.00962211
2021	N0	PM108	0.0592837	0.0517529	0.0440241	0.0361554	0.0281926	0.189378	0.145468	0.110096	0.0837169	0.0649514	0.0833686	0.0745102	0.0638381	0.0527122	0.042191	-0.098631	-0.102187	-0.0957807	-0.0757878	-0.0409561	0.030034	0.00343786	-0.0230669	-0.0489366	-0.0735876	0.000196598	0.000405155	0.000816316	0.00159647	0.00301119
2021	N0	NZM1	0.120044	0.105894	0.0913107	0.0764025	0.0612613	0.139359	0.087654	0.0524448	0.0303871	0.0172747	0.0662858	0.0596094	0.0522243	0.0447086	0.037516	-0.0869652	-0.0803788	-0.0625006	-0.0320277	0.00869998	0.0190615	-0.00389248	-0.0270041	-0.049814	-0.0718463	0.00046615	0.00109814	0.0024235	0.00500849	0.00967002
2021	N0	NMZ1019	0.121102	0.109589	0.0965293	0.0822155	0.0669326	1.32499	0.0347388	0.0139365	0.00607638	0.00260161	0.0684023	0.058697	0.0491739	0.0404891	0.0329427	-0.115571	-0.122664	-0.120261	-0.103387	-0.0682291	0.0295969	0.00110526	-0.0272644	-0.0548549	-0.0809612	0.00202209	0.00289857	0.00388087	0.00512525	0.0069615
2021	N0	NM26	0.107925	0.097907	0.0862851	0.0733863	0.0595124	0.133663	0.0760384	0.0398521	0.0199374	0.00973723	0.0553209	0.0437009	0.0351066	0.0278184	0.0216213	-0.0973782	-0.0948663	-0.0805795	-0.0522363	-0.0112551	0.0331796	0.00182472	-0.0293735	-0.059165	-0.0862268	0.00632591	0.00781644	0.00952321	0.0117327	0.0149385
2021	N0	NM13	0.0881688	0.0795793	0.0701477	0.0600688	0.0495071	1.15673	0.0873087	0.026316	0.0142626	0.00764654	0.0727212	0.0639637	0.0542304	0.0445569	0.0356713	-0.10862	-0.110616	-0.101242	-0.0762977	-0.0336041	0.0309684	0.00132432	-0.028172	-0.0565484	-0.0827568	0.00417691	0.00552192	0.00711467	0.00924826	0.0124129
2021	N0	NN06Y86	0.0788831	0.0685906	0.058236	0.0478408	0.0374227	0.186699	0.124607	0.0802281	0.0513029	0.0331735	0.0572145	0.0467549	0.0394926	0.0337819	0.0288563	-0.0649426	-0.0633148	-0.0545002	-0.036537	-0.00882818	0.0358442	0.0112702	-0.013344	-0.0376874	-0.0614396	0.00333662	0.00459064	0.00602312	0.00784868	0.0103895
2021	N0	LY098	0.0886293	0.0744884	0.0601924	0.0458143	0.0314172	0.131613	0.0667098	0.0319405	0.01486	0.00682591	0.0737658	0.0612453	0.0492391	0.0386037	0.0296859	-0.113631	-0.114021	-0.100778	-0.0699508	-0.0218732	0.0261382	-0.00226336	-0.0304607	-0.057899	-0.0839697	0.00340436	0.00488667	0.00671843	0.00918412	0.0126614
2021	N0	KN9204	0.149578	0.11295	0.0713279	0.0301272	-0.00560977	0.181079	0.111521	0.0650986	0.0369002	0.0206463	0.0525685	0.0333315	0.0218879	0.0148351	0.0102634	-0.117759	-0.123398	-0.118007	-0.0968937	-0.0575008	0.0110232	-0.00768555	-0.0262933	-0.0446623	-0.0626433	0.00208781	0.00308696	0.00416508	0.00544031	0.007126
2021	N0	HM30	0.10586	0.0967853	0.086414	0.0750314	0.0628831	1.35737	0.135363	0.0262152	0.017588	0.0115048	0.0617016	0.0499124	0.0405138	0.0327796	0.0263012	-0.109318	-0.111589	-0.102676	-0.0787694	-0.0379942	0.00988837	-0.0137899	-0.0371717	-0.059756	-0.0809955	0.0093845	0.0114574	0.0134345	0.0153517	0.0173413
2021	N0	HM6	0.0956714	0.0862754	0.0763176	0.0659349	0.0552368	0.121692	0.0804663	0.0516484	0.0325761	0.0203629	0.0529325	0.0387211	0.0291504	0.0221527	0.0168094	-0.0735422	-0.0626198	-0.0428046	-0.0141598	0.0206619	0.0284744	0.00435349	-0.0198001	-0.0433444	-0.0656155	0.0112295	0.0139413	0.0164848	0.0188391	0.0209898
2021	N0	GH9	0.0828087	0.0728522	0.0627856	0.0526355	0.042424	0.103377	0.0671762	0.0431822	0.0274067	0.0172182	0.0656199	0.0501324	0.0373893	0.0275065	0.0200881	-0.0861096	-0.0785048	-0.0612822	-0.0334713	0.00302978	0.0261598	0.000505649	-0.0249899	-0.0496689	-0.0728329	0.00185578	0.00257864	0.00337974	0.00442935	0.00613297
2021	N0	DM1301	0.135099	0.126558	0.115183	0.101472	0.0859222	0.16615	0.103374	0.0606433	0.0344096	0.0192139	0.0666264	0.0577446	0.0490391	0.0410271	0.033945	-0.0953896	-0.0946384	-0.085358	-0.0650453	-0.0330846	0.0430196	0.00907417	-0.0247744	-0.0573071	-0.0872419	0.000118994	0.000342372	0.000932351	0.00237309	0.00557269
2021	N0	BJ0601	0.0850595	0.0747314	0.0643269	0.0538726	0.0433875	0.0817487	0.0447696	0.0238086	0.0124694	0.00648404	0.0713708	0.0573704	0.0443969	0.0333583	0.0245111	-0.0937113	-0.0853121	-0.0637983	-0.0282608	0.0175987	0.0320829	0.00319407	-0.0255876	-0.0537548	-0.0807604	0.0131588	0.0155341	0.0177428	0.0197718	0.0216131
2021	N0	AK58	0.0905691	0.0810805	0.0708608	0.0600732	0.048856	0.0801474	0.0467444	0.0268492	0.0152749	0.00864325	0.0591025	0.0492858	0.0400566	0.0319201	0.0250631	-0.0793277	-0.0694811	-0.0493796	-0.0188638	0.0189016	0.0263766	0.002078	-0.0221532	-0.0456502	-0.067716	3.7163e-05	0.000126164	0.000384808	0.00105241	0.00257238
2021	N0	P14	0.119539	0.105822	0.0914078	0.0764773	0.0611741	0.960366	0.0345101	0.0127635	0.0072695	0.00413604	0.0651929	0.0574792	0.049227	0.0411177	0.0336309	-0.0879158	-0.084518	-0.0731135	-0.0516202	-0.0196674	0.0411875	0.010431	-0.0204706	-0.0502099	-0.0774658	0.0086769	0.0106285	0.0125865	0.0147275	0.0173465
2021	N0	P124	0.10265	0.0946909	0.0860781	0.0769468	0.0674086	0.171305	0.123428	0.0854648	0.0574644	0.0378666	0.0719265	0.0577452	0.0445441	0.0333239	0.0243701	-0.103235	-0.100495	-0.0858913	-0.0568983	-0.0144987	0.0364228	0.00809397	-0.0202928	-0.0480103	-0.0743043	0.00328196	0.00441328	0.00577574	0.00762195	0.0103468
2021	N0	CP20-2	0.102093	0.0919961	0.0814753	0.0706305	0.059542	1.16079	0.0632943	0.0260655	0.0143595	0.0077995	0.073071	0.0640118	0.0542412	0.0446391	0.0358331	-0.113624	-0.115436	-0.105694	-0.0805251	-0.0387988	0.017718	-0.00532992	-0.0281276	-0.0501657	-0.0709002	0.00184156	0.00273388	0.00381635	0.00532977	0.00770762
2021	N0	CP20-1	0.114982	0.102292	0.0891231	0.0755984	0.0618156	0.135992	0.0909128	0.0586603	0.0373916	0.0238999	0.060354	0.0506696	0.0415868	0.0335675	0.0267703	-0.0945046	-0.0886681	-0.0728967	-0.0459432	-0.00913148	0.0336047	0.00732525	-0.0190103	-0.0448237	-0.0695135	0.00377699	0.00495855	0.00609005	0.00717223	0.00825437
2021	N0	CP03-1	0.122439	0.111143	0.0986596	0.0852716	0.0712094	0.0843905	0.0498401	0.028569	0.0161035	0.00899884	0.061645	0.0486621	0.0374159	0.0281992	0.020934	-0.0383721	-0.0248747	-0.00945125	0.0068863	0.0228814	0.0360099	0.00933624	-0.0174832	-0.043754	-0.0687602	0.0132263	0.0164267	0.0193572	0.0219964	0.0243351
2021	N0	CP02-2	0.111213	0.103753	0.0937645	0.0816902	0.0679753	1.09894	0.0550739	0.0244341	0.012504	0.00631436	0.076767	0.060864	0.0460389	0.0335723	0.0238187	-0.104469	-0.105903	-0.096563	-0.0731219	-0.0346866	0.0201706	-0.00951286	-0.0387941	-0.0665673	-0.091642	4.22106e-07	2.80911e-06	1.59966e-05	7.81652e-05	0.000329444
2021	N0	CP02-1	0.0981657	0.0876608	0.0757396	0.0627269	0.0489203	0.0812852	0.56214	0.0275677	0.0153625	0.00845082	0.0730403	0.0611682	0.0492295	0.0383855	0.0292102	-0.099778	-0.0977589	-0.0846171	-0.0578199	-0.0178527	0.0316196	0.00336061	-0.0247816	-0.0521065	-0.0778695	0.000465034	0.000942747	0.00179263	0.0031981	0.00537002
2021	N0	CP02-21	0.118859	0.118318	0.114747	0.107876	0.0979172	0.251645	0.196094	0.146908	0.10639	0.0750047	0.051553	0.372683	0.0351769	0.0274015	0.0209682	-0.122868	-0.132567	-0.133134	-0.119502	-0.0872429	0.0362688	0.00728046	-0.0215336	-0.049105	-0.0743181	0.000387609	0.000633241	0.00104462	0.00174578	0.00294596
2021	N0	CP02-1	0.094444	0.0842392	0.0735369	0.0624512	0.0510765	0.822447	0.0380091	0.0122364	0.00777807	0.00489609	0.0692188	0.0605129	0.0514074	0.0426343	0.0346725	-0.0976012	-0.0916349	-0.0743695	-0.0444815	-0.00382934	0.027313	-0.00344672	-0.0339311	-0.0632737	-0.0905313	0.00480132	0.00602409	0.00746421	0.00940711	0.012247
2021	N0	CP02-F10	0.115356	0.103972	0.0921549	0.0800255	0.0676758	0.646709	0.0512591	0.0367879	0.0259088	0.0179694	0.0612717	0.0435913	0.0301104	0.0204227	0.0137022	-0.0869345	-0.0766658	-0.0550762	-0.0218824	0.0194618	0.0266552	0.000733618	-0.025069	-0.0501051	-0.0736934	0.000656426	0.00125476	0.00237026	0.00436132	0.0077025
2021	N0	CP01-4	0.0893815	0.0815344	0.0722678	0.0618128	0.0504038	0.122553	0.0801187	0.0508896	0.0316964	0.0195006	0.0666179	0.0524821	0.0404191	0.0306825	0.0230715	-0.0884156	-0.0836308	-0.0676407	-0.0384516	0.00227044	0.0287146	0.000598888	-0.0274114	-0.0545067	-0.0798301	0.00919782	0.0114779	0.0137623	0.0162309	0.0192604
2021	N0	CP01-204	0.108968	0.0964234	0.0835158	0.0703552	0.0570244	0.125199	0.0716728	0.0392496	0.02083	0.0108537	0.069954	0.0564141	0.0439069	0.0332547	0.0246776	-0.110226	-0.110788	-0.0984192	-0.0692649	-0.0232391	0.0258601	-0.00468799	-0.0345745	-0.0621421	-0.0857133	0.000594044	0.000810549	0.00108782	0.00143549	0.00186186
2021	N0	CP01-3	0.0803431	0.070786	0.060983	0.0509901	0.0408542	0.939873	0.0769036	0.0327193	0.0199777	0.0121697	0.0563401	0.0430097	0.0336557	0.0264336	0.0206371	-0.108007	-0.107118	-0.0942126	-0.0658201	-0.0217062	0.0192202	-0.00832153	-0.035479	-0.0610767	-0.0838833	0.00663523	0.008285	0.0099403	0.0117207	0.0138642
2021	N180	ZM8	0.112353	0.101923	0.090609	0.0786108	0.0660932	0.699727	0.0769776	0.0377844	0.0215246	0.0118661	0.070734	0.0555817	0.0418061	0.0304106	0.0215833	-0.0983092	-0.0943197	-0.0800741	-0.0537684	-0.0165622	0.0299719	0.00357828	-0.0228185	-0.0484864	-0.0726607	6.84749e-06	2.81736e-05	0.00010301	0.000334239	0.000960391
2021	N180	ZM5	0.105461	0.097495	0.0877798	0.076629	0.0643451	0.0875097	0.054077	0.0324801	0.0191699	0.0111986	0.0603008	0.0533815	0.0462046	0.0392271	0.0327625	-0.0127392	0.00231539	0.0169036	0.0301284	0.0412836	0.0517502	0.0214704	-0.00939902	-0.0397532	-0.0684893	0.0127204	0.0159475	0.0189233	0.0216232	0.0240344
2021	N180	ZM4	0.0919426	0.0839353	0.0748343	0.064861	0.0542132	0.151004	0.112539	0.0808094	0.0563458	0.0384453	0.0598092	0.0534147	0.0465614	0.0397181	0.0332452	-0.0724055	-0.0626177	-0.0462107	-0.0234145	0.00402304	0.0449334	0.0201499	-0.00524209	-0.0303775	-0.0544012	0.00417652	0.00534659	0.00646128	0.00751151	0.00849023
2021	N180	ZM168	0.076269	0.0662983	0.0561877	0.0459801	0.0357093	0.0948339	0.0548531	0.0306278	0.016752	0.0090589	0.0659364	0.0509496	0.0380402	0.0277181	0.0198626	-0.0773059	-0.0673728	-0.0487887	-0.0216801	0.0114244	0.0376403	0.00937152	-0.0190756	-0.0468715	-0.0731616	0.00486391	0.00618297	0.00752109	0.00901651	0.0109735
2021	N180	ZM12	0.133716	0.119517	0.104632	0.0892372	0.0734728	0.102215	0.0529808	0.026612	0.0131512	0.006454	0.0655513	0.0581509	0.0503126	0.0426519	0.0355717	-0.0935558	-0.0895765	-0.0763211	-0.0517749	-0.0162916	0.0387057	0.00634563	-0.0260348	-0.0573708	-0.0865415	0.000152929	0.000450779	0.00120988	0.00294932	0.00650504
2021	N180	ZM11	0.131236	0.118722	0.105029	0.0904165	0.075105	0.110362	0.0666949	0.038769	0.0219647	0.0122643	0.0701933	0.061013	0.0511561	0.0416504	0.0331454	-0.105619	-0.101082	-0.083732	-0.0513202	-0.00580435	0.0378434	0.00884216	-0.0201916	-0.0484761	-0.0751955	0.0110033	0.0132259	0.0155147	0.0180829	0.0212971
2021	N180	ZM10	0.117523	0.107716	0.0961876	0.0833102	0.0694097	0.0931939	0.0622494	0.0397156	0.0245334	0.0148339	0.068912	0.0600011	0.0507336	0.0419254	0.0340474	-0.0891097	-0.0840801	-0.0698093	-0.0449626	-0.0105871	0.035045	0.0088072	-0.0174808	-0.0432779	-0.0680207	7.13844e-06	2.95997e-05	0.00011261	0.000392098	0.00124002
2021	N180	ZM09196	0.103942	0.0891863	0.0740567	0.0586652	0.0431021	0.10305	0.0496395	0.0231235	0.0106003	0.00483111	0.0668277	0.0584932	0.0499176	0.0416647	0.0341215	-0.100926	-0.0992429	-0.0860707	-0.0588193	-0.0182479	0.0378993	0.00680224	-0.024417	-0.0548433	-0.0835232	0.00985789	0.0120849	0.0146088	0.0176538	0.0214522
2021	N180	ZM9523	0.11521	0.105149	0.0933375	0.0801695	0.0659819	1.50317	0.0567423	0.0312864	0.0167924	0.00887585	0.0701756	0.0612312	0.0517615	0.042622	0.0343567	-0.101257	-0.102409	-0.0955769	-0.0783224	-0.0493741	0.032262	0.00961198	-0.0130188	-0.0350199	-0.0557762	-0.00272759	0.00208838	0.00748476	0.0131474	0.0188221
2021	N180	YM25	0.132193	0.0547812	-0.0173363	-0.0661152	-0.0726156	0.166781	0.103885	0.0622941	0.0367489	0.0216512	0.0653391	0.0532477	0.0430496	0.0346904	0.0278884	-0.0725955	-0.0697175	-0.0609691	-0.0445168	-0.0197347	0.0301773	0.00618487	-0.0178585	-0.0414835	-0.064203	0.0114299	0.0142769	0.0169084	0.0193761	0.0218557
2021	N180	YM20	0.114846	0.104734	0.0932813	0.080775	0.0674706	0.116291	0.0485868	0.0189693	0.0072448	0.00275943	0.0733632	0.061414	0.0497378	0.0392391	0.0303251	-0.112855	-0.114646	-0.10525	-0.0813842	-0.0424676	0.0250638	-0.00254375	-0.0298666	-0.056152	-0.0805942	0.000116195	0.000316765	0.000796458	0.00184312	0.00391454
2021	N180	YM16	0.109611	0.0964785	0.0833424	0.0702138	0.0571005	0.0937012	0.033414	0.0119168	0.00440634	0.00169554	0.065515	0.0576965	0.0494725	0.0414415	0.0340289	-0.0769738	-0.0720833	-0.0592297	-0.0368989	-0.00474403	0.0405732	0.0117301	-0.0172848	-0.0458	-0.0731184	0.0121541	0.0146922	0.0173153	0.0201981	0.0235801
2021	N180	YM158	0.0981805	0.0870395	0.0753106	0.0631189	0.0505727	1.2567	0.0437638	0.0191226	0.011949	0.00740472	0.0686848	0.0604542	0.0516379	0.042982	0.0350111	-0.102504	-0.102404	-0.0917001	-0.066589	-0.0251588	0.0201764	-0.00771104	-0.035275	-0.0619782	-0.087219	0.00978947	0.0123622	0.0149886	0.0178254	0.0211142
2021	N180	YFM8	0.101582	0.0934767	0.0838532	0.0730196	0.0612499	0.177182	0.112248	0.0675455	0.0392872	0.0223835	0.0746495	0.0645756	0.0538998	0.0436955	0.0346132	-0.0863753	-0.0818542	-0.0689669	-0.046344	-0.0147348	0.0434985	0.0212113	-0.00125936	-0.0236056	-0.0455235	0.00879931	0.011002	0.0130962	0.0150656	0.0168978
2021	N180	YFM6	0.0892713	0.0809466	0.0711433	0.0601555	0.0482622	0.194134	0.127058	0.0779199	0.0456965	0.0260531	0.0685452	0.0584461	0.0482485	0.0387707	0.0304821	-0.113148	-0.116897	-0.108472	-0.0833798	-0.0400556	0.0259521	-0.00651383	-0.038429	-0.0687608	-0.0963747	2.88577e-05	0.000101117	0.000319642	0.000910101	0.00232797
2021	N180	YFM5	0.124121	0.112878	0.0998129	0.0853633	0.0698965	0.158768	0.0830866	0.0415016	0.0206375	0.0103817	0.0667655	0.0606133	0.053634	0.0464221	0.0394394	-0.100509	-0.0999045	-0.0897869	-0.0672882	-0.0316941	0.0323104	0.00210722	-0.0278795	-0.0567387	-0.0835008	0.00922147	0.0111042	0.012942	0.0149406	0.0175742
2021	N180	XM32	0.111416	0.100716	0.0889386	0.0763034	0.0630089	1.1572	0.059879	0.0298466	0.0195956	0.0127776	0.070277	0.0578173	0.0462365	0.0361671	0.0277966	-0.0986856	-0.0980001	-0.0893749	-0.0701232	-0.0385861	0.0307692	0.00736237	-0.0160495	-0.0390979	-0.0613981	0.00199127	0.00277948	0.00374299	0.00514554	0.00749174
2021	N180	WL1216	0.109583	0.0985127	0.0850863	0.0698345	0.0532489	0.106305	0.0591421	0.0313612	0.0161834	0.00824186	0.075576	0.0666184	0.0566958	0.046821	0.0377107	-0.0982848	-0.0958346	-0.0825883	-0.0561901	-0.0172514	0.0465666	0.0127805	-0.0215018	-0.0542891	-0.0835704	0.000131466	0.000389717	0.00105578	0.00260636	0.00584186
2021	N180	WM52	0.0925491	0.0808155	0.0689509	0.0569949	0.0449785	2.12839	0.0466783	0.0143065	0.00814001	0.00457259	0.0610291	0.0458183	0.0351608	0.0269791	0.0204996	-0.122186	-0.128499	-0.122292	-0.0980178	-0.0526558	0.0309235	-0.000663725	-0.0320071	-0.062247	-0.0904431	0.000465967	0.000899575	0.00167935	0.00303177	0.00527692
2021	N180	WM108	0.123688	0.109737	0.0954192	0.0808422	0.066088	1.07531	0.0817557	0.0353198	0.01842	0.00960239	0.0621807	0.0560233	0.0491565	0.0421608	0.0354887	-0.0577739	-0.0510866	-0.0399762	-0.0244058	-0.00512161	0.0547108	0.0256278	-0.00413179	-0.033641	-0.0619849	-0.0292157	-0.0165378	0.00296282	0.0218865	0.0336505
2021	N180	WY2	0.123926	0.116313	0.105904	0.0931875	0.0786684	0.104563	0.0527623	0.0256569	0.0122914	0.00587007	0.0776532	0.06837	0.0579611	0.0475627	0.037983	-0.108735	-0.107694	-0.0940748	-0.0646585	-0.0200077	0.0212606	-0.00936157	-0.0394217	-0.0679103	-0.0937306	0.00625337	0.00765921	0.00914181	0.0108231	0.0129556
2021	N180	TM108	0.108522	0.0952827	0.0818317	0.0682328	0.0545403	0.212457	0.106334	0.0553224	0.0320204	0.0200699	0.0524378	0.034456	0.0229166	0.0153409	0.0102944	-0.0908283	-0.0908337	-0.0846073	-0.0693807	-0.0427458	0.0239964	0.00248287	-0.0189891	-0.0399444	-0.0598851	-0.0325745	-0.0139271	0.00956449	0.0281564	0.036723
2021	N180	SM553	0.11668	0.105119	0.0929097	0.0802333	0.0672264	0.16972	0.1008	0.0577179	0.0329296	0.0190322	0.072973	0.0624704	0.0516897	0.0416836	0.0329988	-0.114441	-0.119018	-0.113496	-0.0936852	-0.0568906	0.0290961	0.00358745	-0.0218706	-0.0469658	-0.0713678	0.00241539	0.00317484	0.00391311	0.00462729	0.00532758
2021	N180	SM8	0.116978	0.105749	0.0933948	0.080175	0.0663128	0.952945	0.0838321	0.0308351	0.0161854	0.00834689	0.072126	0.0618079	0.0514434	0.0419775	0.0338159	-0.0855636	-0.0833831	-0.0727315	-0.0513977	-0.0191712	0.0257693	-0.00325586	-0.0316556	-0.0582502	-0.0818335	0.00939846	0.0113814	0.0133221	0.0152766	0.0173172
2021	N180	SM3	0.118077	0.104539	0.0905614	0.0762672	0.0617517	1.05951	0.0775376	0.0495755	0.0324843	0.0211531	0.0660353	0.0569746	0.0478167	0.0392793	0.0317437	-0.0901908	-0.0924513	-0.0867369	-0.0696213	-0.0389711	0.0406928	0.00770662	-0.0252783	-0.0574379	-0.0878956	0.0125111	0.0157432	0.0189915	0.0224554	0.0264307
2021	N180	SKM1	0.110058	0.0987575	0.0869217	0.0746872	0.0621608	1.28965	0.0628593	0.0234928	0.0137533	0.00796328	0.0545976	0.0388598	0.0285187	0.0212937	0.0160062	-0.091006	-0.0883575	-0.0772125	-0.0549851	-0.0203214	0.0185216	-0.00412954	-0.0265722	-0.0484043	-0.0691884	0.00298986	0.00412388	0.00538161	0.00689001	0.00883387
2021	N180	SX6	0.109801	0.101195	0.0910204	0.0795232	0.066967	0.097876	0.0615092	0.0369881	0.0216752	0.0125286	0.0637692	0.0528154	0.0423909	0.0331976	0.025515	-0.0753918	-0.0674144	-0.0526209	-0.0309095	-0.00378153	0.0327102	0.00929766	-0.0142258	-0.0373075	-0.0593812	0.00452634	0.00578599	0.00701107	0.00824788	0.00962211
2021	N180	PM108	0.0592837	0.0517529	0.0440241	0.0361554	0.0281926	0.189378	0.145468	0.110096	0.0837169	0.0649514	0.0833686	0.0745102	0.0638381	0.0527122	0.042191	-0.098631	-0.102187	-0.0957807	-0.0757878	-0.0409561	0.030034	0.00343786	-0.0230669	-0.0489366	-0.0735876	0.000196598	0.000405155	0.000816316	0.00159647	0.00301119
2021	N180	NZM1	0.120044	0.105894	0.0913107	0.0764025	0.0612613	0.139359	0.087654	0.0524448	0.0303871	0.0172747	0.0662858	0.0596094	0.0522243	0.0447086	0.037516	-0.0869652	-0.0803788	-0.0625006	-0.0320277	0.00869998	0.0190615	-0.00389248	-0.0270041	-0.049814	-0.0718463	0.00046615	0.00109814	0.0024235	0.00500849	0.00967002
2021	N180	NMZ1019	0.121102	0.109589	0.0965293	0.0822155	0.0669326	1.32499	0.0347388	0.0139365	0.00607638	0.00260161	0.0684023	0.058697	0.0491739	0.0404891	0.0329427	-0.115571	-0.122664	-0.120261	-0.103387	-0.0682291	0.0295969	0.00110526	-0.0272644	-0.0548549	-0.0809612	0.00202209	0.00289857	0.00388087	0.00512525	0.0069615
2021	N180	NM26	0.107925	0.097907	0.0862851	0.0733863	0.0595124	0.133663	0.0760384	0.0398521	0.0199374	0.00973723	0.0553209	0.0437009	0.0351066	0.0278184	0.0216213	-0.0973782	-0.0948663	-0.0805795	-0.0522363	-0.0112551	0.0331796	0.00182472	-0.0293735	-0.059165	-0.0862268	0.00632591	0.00781644	0.00952321	0.0117327	0.0149385
2021	N180	NM13	0.0881688	0.0795793	0.0701477	0.0600688	0.0495071	1.15673	0.0873087	0.026316	0.0142626	0.00764654	0.0727212	0.0639637	0.0542304	0.0445569	0.0356713	-0.10862	-0.110616	-0.101242	-0.0762977	-0.0336041	0.0309684	0.00132432	-0.028172	-0.0565484	-0.0827568	0.00417691	0.00552192	0.00711467	0.00924826	0.0124129
2021	N180	NN06Y86	0.0788831	0.0685906	0.058236	0.0478408	0.0374227	0.186699	0.124607	0.0802281	0.0513029	0.0331735	0.0572145	0.0467549	0.0394926	0.0337819	0.0288563	-0.0649426	-0.0633148	-0.0545002	-0.036537	-0.00882818	0.0358442	0.0112702	-0.013344	-0.0376874	-0.0614396	0.00333662	0.00459064	0.00602312	0.00784868	0.0103895
2021	N180	LY098	0.0886293	0.0744884	0.0601924	0.0458143	0.0314172	0.131613	0.0667098	0.0319405	0.01486	0.00682591	0.0737658	0.0612453	0.0492391	0.0386037	0.0296859	-0.113631	-0.114021	-0.100778	-0.0699508	-0.0218732	0.0261382	-0.00226336	-0.0304607	-0.057899	-0.0839697	0.00340436	0.00488667	0.00671843	0.00918412	0.0126614
2021	N180	KN9204	0.149578	0.11295	0.0713279	0.0301272	-0.00560977	0.181079	0.111521	0.0650986	0.0369002	0.0206463	0.0525685	0.0333315	0.0218879	0.0148351	0.0102634	-0.117759	-0.123398	-0.118007	-0.0968937	-0.0575008	0.0110232	-0.00768555	-0.0262933	-0.0446623	-0.0626433	0.00208781	0.00308696	0.00416508	0.00544031	0.007126
2021	N180	HM30	0.10586	0.0967853	0.086414	0.0750314	0.0628831	1.35737	0.135363	0.0262152	0.017588	0.0115048	0.0617016	0.0499124	0.0405138	0.0327796	0.0263012	-0.109318	-0.111589	-0.102676	-0.0787694	-0.0379942	0.00988837	-0.0137899	-0.0371717	-0.059756	-0.0809955	0.0093845	0.0114574	0.0134345	0.0153517	0.0173413
2021	N180	HM6	0.0956714	0.0862754	0.0763176	0.0659349	0.0552368	0.121692	0.0804663	0.0516484	0.0325761	0.0203629	0.0529325	0.0387211	0.0291504	0.0221527	0.0168094	-0.0735422	-0.0626198	-0.0428046	-0.0141598	0.0206619	0.0284744	0.00435349	-0.0198001	-0.0433444	-0.0656155	0.0112295	0.0139413	0.0164848	0.0188391	0.0209898
2021	N180	GH9	0.0828087	0.0728522	0.0627856	0.0526355	0.042424	0.103377	0.0671762	0.0431822	0.0274067	0.0172182	0.0656199	0.0501324	0.0373893	0.0275065	0.0200881	-0.0861096	-0.0785048	-0.0612822	-0.0334713	0.00302978	0.0261598	0.000505649	-0.0249899	-0.0496689	-0.0728329	0.00185578	0.00257864	0.00337974	0.00442935	0.00613297
2021	N180	DM1301	0.135099	0.126558	0.115183	0.101472	0.0859222	0.16615	0.103374	0.0606433	0.0344096	0.0192139	0.0666264	0.0577446	0.0490391	0.0410271	0.033945	-0.0953896	-0.0946384	-0.085358	-0.0650453	-0.0330846	0.0430196	0.00907417	-0.0247744	-0.0573071	-0.0872419	0.000118994	0.000342372	0.000932351	0.00237309	0.00557269
2021	N180	BJ0601	0.0850595	0.0747314	0.0643269	0.0538726	0.0433875	0.0817487	0.0447696	0.0238086	0.0124694	0.00648404	0.0713708	0.0573704	0.0443969	0.0333583	0.0245111	-0.0937113	-0.0853121	-0.0637983	-0.0282608	0.0175987	0.0320829	0.00319407	-0.0255876	-0.0537548	-0.0807604	0.0131588	0.0155341	0.0177428	0.0197718	0.0216131
2021	N180	AK58	0.0905691	0.0810805	0.0708608	0.0600732	0.048856	0.0801474	0.0467444	0.0268492	0.0152749	0.00864325	0.0591025	0.0492858	0.0400566	0.0319201	0.0250631	-0.0793277	-0.0694811	-0.0493796	-0.0188638	0.0189016	0.0263766	0.002078	-0.0221532	-0.0456502	-0.067716	3.7163e-05	0.000126164	0.000384808	0.00105241	0.00257238
2021	N180	P14	0.119539	0.105822	0.0914078	0.0764773	0.0611741	0.960366	0.0345101	0.0127635	0.0072695	0.00413604	0.0651929	0.0574792	0.049227	0.0411177	0.0336309	-0.0879158	-0.084518	-0.0731135	-0.0516202	-0.0196674	0.0411875	0.010431	-0.0204706	-0.0502099	-0.0774658	0.0086769	0.0106285	0.0125865	0.0147275	0.0173465
2021	N180	P124	0.10265	0.0946909	0.0860781	0.0769468	0.0674086	0.171305	0.123428	0.0854648	0.0574644	0.0378666	0.0719265	0.0577452	0.0445441	0.0333239	0.0243701	-0.103235	-0.100495	-0.0858913	-0.0568983	-0.0144987	0.0364228	0.00809397	-0.0202928	-0.0480103	-0.0743043	0.00328196	0.00441328	0.00577574	0.00762195	0.0103468
2021	N180	CP20-2	0.102093	0.0919961	0.0814753	0.0706305	0.059542	1.16079	0.0632943	0.0260655	0.0143595	0.0077995	0.073071	0.0640118	0.0542412	0.0446391	0.0358331	-0.113624	-0.115436	-0.105694	-0.0805251	-0.0387988	0.017718	-0.00532992	-0.0281276	-0.0501657	-0.0709002	0.00184156	0.00273388	0.00381635	0.00532977	0.00770762
2021	N180	CP20-1	0.114982	0.102292	0.0891231	0.0755984	0.0618156	0.135992	0.0909128	0.0586603	0.0373916	0.0238999	0.060354	0.0506696	0.0415868	0.0335675	0.0267703	-0.0945046	-0.0886681	-0.0728967	-0.0459432	-0.00913148	0.0336047	0.00732525	-0.0190103	-0.0448237	-0.0695135	0.00377699	0.00495855	0.00609005	0.00717223	0.00825437
2021	N180	CP03-1	0.122439	0.111143	0.0986596	0.0852716	0.0712094	0.0843905	0.0498401	0.028569	0.0161035	0.00899884	0.061645	0.0486621	0.0374159	0.0281992	0.020934	-0.0383721	-0.0248747	-0.00945125	0.0068863	0.0228814	0.0360099	0.00933624	-0.0174832	-0.043754	-0.0687602	0.0132263	0.0164267	0.0193572	0.0219964	0.0243351
2021	N180	CP02-2	0.111213	0.103753	0.0937645	0.0816902	0.0679753	1.09894	0.0550739	0.0244341	0.012504	0.00631436	0.076767	0.060864	0.0460389	0.0335723	0.0238187	-0.104469	-0.105903	-0.096563	-0.0731219	-0.0346866	0.0201706	-0.00951286	-0.0387941	-0.0665673	-0.091642	4.22106e-07	2.80911e-06	1.59966e-05	7.81652e-05	0.000329444
2021	N180	CP02-1	0.0981657	0.0876608	0.0757396	0.0627269	0.0489203	0.0812852	0.56214	0.0275677	0.0153625	0.00845082	0.0730403	0.0611682	0.0492295	0.0383855	0.0292102	-0.099778	-0.0977589	-0.0846171	-0.0578199	-0.0178527	0.0316196	0.00336061	-0.0247816	-0.0521065	-0.0778695	0.000465034	0.000942747	0.00179263	0.0031981	0.00537002
2021	N180	CP02-21	0.118859	0.118318	0.114747	0.107876	0.0979172	0.251645	0.196094	0.146908	0.10639	0.0750047	0.051553	0.372683	0.0351769	0.0274015	0.0209682	-0.122868	-0.132567	-0.133134	-0.119502	-0.0872429	0.0362688	0.00728046	-0.0215336	-0.049105	-0.0743181	0.000387609	0.000633241	0.00104462	0.00174578	0.00294596
2021	N180	CP02-1	0.094444	0.0842392	0.0735369	0.0624512	0.0510765	0.822447	0.0380091	0.0122364	0.00777807	0.00489609	0.0692188	0.0605129	0.0514074	0.0426343	0.0346725	-0.0976012	-0.0916349	-0.0743695	-0.0444815	-0.00382934	0.027313	-0.00344672	-0.0339311	-0.0632737	-0.0905313	0.00480132	0.00602409	0.00746421	0.00940711	0.012247
2021	N180	CP02-F10	0.115356	0.103972	0.0921549	0.0800255	0.0676758	0.646709	0.0512591	0.0367879	0.0259088	0.0179694	0.0612717	0.0435913	0.0301104	0.0204227	0.0137022	-0.0869345	-0.0766658	-0.0550762	-0.0218824	0.0194618	0.0266552	0.000733618	-0.025069	-0.0501051	-0.0736934	0.000656426	0.00125476	0.00237026	0.00436132	0.0077025
2021	N180	CP01-4	0.0893815	0.0815344	0.0722678	0.0618128	0.0504038	0.122553	0.0801187	0.0508896	0.0316964	0.0195006	0.0666179	0.0524821	0.0404191	0.0306825	0.0230715	-0.0884156	-0.0836308	-0.0676407	-0.0384516	0.00227044	0.0287146	0.000598888	-0.0274114	-0.0545067	-0.0798301	0.00919782	0.0114779	0.0137623	0.0162309	0.0192604
2021	N180	CP01-204	0.108968	0.0964234	0.0835158	0.0703552	0.0570244	0.125199	0.0716728	0.0392496	0.02083	0.0108537	0.069954	0.0564141	0.0439069	0.0332547	0.0246776	-0.110226	-0.110788	-0.0984192	-0.0692649	-0.0232391	0.0258601	-0.00468799	-0.0345745	-0.0621421	-0.0857133	0.000594044	0.000810549	0.00108782	0.00143549	0.00186186
2021	N180	CP01-3	0.0803431	0.070786	0.060983	0.0509901	0.0408542	0.939873	0.0769036	0.0327193	0.0199777	0.0121697	0.0563401	0.0430097	0.0336557	0.0264336	0.0206371	-0.108007	-0.107118	-0.0942126	-0.0658201	-0.0217062	0.0192202	-0.00832153	-0.035479	-0.0610767	-0.0838833	0.00663523	0.008285	0.0099403	0.0117207	0.0138642
2021	N270	ZM8	0.169415	0.154425	0.138478	0.121796	0.104572	0.103534	0.0544697	0.0276074	0.0137245	0.00675978	0.0589062	0.0524521	0.0452334	0.0379233	0.0310396	-0.113846	-0.104764	-0.0833686	-0.0479574	-0.000565864	0.0403342	0.0253383	0.0101298	-0.00512946	-0.0202857	-0.159634	-0.176497	-0.175977	-0.144032	-0.0712764
2021	N270	ZM5	0.149339	0.142123	0.132251	0.120139	0.10622	0.0497054	0.0246457	0.0120044	0.00579891	0.00279203	0.0436501	0.0386396	0.0336845	0.0289817	0.0246598	-0.0772	-0.0537234	-0.0236498	0.0101535	0.0435928	0.047045	0.0255147	0.0034253	-0.0185119	-0.0396009	-0.123866	-0.129447	-0.115335	-0.0633581	0.029661
2021	N270	ZM4	0.154167	0.146157	0.135508	0.122754	0.108373	0.169766	0.104029	0.0595131	0.0326302	0.0174922	0.0631712	0.0559335	0.0478451	0.0397153	0.0321464	-0.115813	-0.112241	-0.097286	-0.0677595	-0.023564	0.0471872	0.0301335	0.0125563	-0.00518145	-0.0227256	-0.15634	-0.170179	-0.165449	-0.129647	-0.0569383
2021	N270	ZM168	0.144917	0.13267	0.119564	0.105816	0.0915898	0.0589606	0.0320915	0.0170788	0.00897712	0.00468766	0.0458529	0.0403581	0.0348088	0.0295031	0.0246421	-0.0699625	-0.0474379	-0.0200552	0.00970238	0.0385525	0.0329974	0.0170458	0.000936304	-0.0151268	-0.0309432	-0.147455	-0.151907	-0.133161	-0.0708162	0.0355245
2021	N270	ZM12	0.149118	0.135293	0.120842	0.105907	0.0906075	0.0377508	0.0191202	0.00983174	0.00512426	0.00270147	0.0409516	0.0353414	0.0299576	0.0250106	0.0206193	-0.106727	-0.0828144	-0.0462843	-3.62691e-05	0.048862	0.0355429	0.0164729	-0.00305407	-0.0225524	-0.0415471	0.0272373	0.0466951	0.0636044	0.077419	0.0880181
2021	N270	ZM11	0.125172	0.123721	0.119467	0.11239	0.102706	0.131781	0.0687707	0.0336474	0.0162403	0.00793769	0.0457359	0.0388199	0.0320591	0.0258581	0.0204499	-0.119904	-0.116529	-0.102978	-0.074817	-0.0291795	0.0323019	0.0183195	0.00430629	-0.00963901	-0.0234186	-0.0337109	-0.0282547	-0.0199159	-0.00448313	0.022259
2021	N270	ZM10	0.152668	0.139063	0.124581	0.109457	0.0938741	0.0865887	0.0491275	0.0270125	0.0145682	0.00777235	0.0440015	0.0383261	0.0325917	0.0271357	0.022192	-0.120751	-0.104862	-0.0751945	-0.031727	0.0209136	0.0343526	0.0190553	0.00377123	-0.0114548	-0.0265776	-0.0520247	-0.0455908	-0.0327525	-0.00515885	0.0425636
2021	N270	ZM09196	0.139097	0.125703	0.111766	0.0974211	0.0827747	0.0696678	0.0341811	0.016364	0.00774699	0.00365206	0.046734	0.0407117	0.034702	0.0290267	0.023895	-0.102249	-0.0882721	-0.0639774	-0.0294769	0.0119338	0.031094	0.0144166	-0.00236225	-0.0190666	-0.0355226	-0.188909	-0.186043	-0.145648	-0.0586729	0.0525911
2021	N270	ZM9523	0.148528	0.138797	0.127234	0.114268	0.10025	0.0628337	0.0314567	0.0152332	0.00725679	0.00343244	0.0461874	0.0410864	0.035819	0.0306553	0.0258064	-0.0816198	-0.062211	-0.03596	-0.00397993	0.0307714	0.0374326	0.0244595	0.0113501	-0.00177232	-0.014789	-0.118417	-0.123488	-0.114431	-0.0794152	-0.0124002
2021	N270	YM25	0.140985	0.12691	0.112491	0.0978257	0.0829871	0.0868009	0.0511039	0.0292823	0.0164925	0.00919654	0.0502647	0.0449949	0.0393166	0.033614	0.0281921	-0.108787	-0.0953017	-0.0703379	-0.0337901	0.0108374	0.0361977	0.0181367	-0.000254286	-0.0186033	-0.0365456	-0.148986	-0.157157	-0.137412	-0.0682757	0.040544
2021	N270	YM20	0.146013	0.133507	0.120137	0.106134	0.0916724	0.0668573	0.0374056	0.0205142	0.0111341	0.00601398	0.0507284	0.0461584	0.041066	0.0358002	0.0306544	-0.100863	-0.0810167	-0.0505255	-0.0109804	0.0326738	0.0358132	0.0183683	0.000746151	-0.0168302	-0.0341421	-0.0609735	-0.0519906	-0.0303838	0.0125581	0.0722413
2021	N270	YM16	0.134775	0.1248	0.113493	0.101154	0.088032	0.0586074	0.0308774	0.0157891	0.00795258	0.00397836	0.0512848	0.0455826	0.0394311	0.0333289	0.027645	-0.0838276	-0.0617116	-0.032008	0.00285948	0.0388521	0.0375046	0.0173539	-0.0031126	-0.0234366	-0.043166	-0.143597	-0.145724	-0.116956	-0.039125	0.0709629
2021	N270	YM158	0.162911	0.15389	0.142599	0.129353	0.114506	0.0839505	0.0425805	0.0209595	0.0101633	0.00489426	0.046723	0.0404085	0.0342204	0.0284708	0.0233419	-0.101016	-0.0869937	-0.0630376	-0.0290385	0.0121574	0.0459137	0.0248111	0.00275907	-0.0190902	-0.0396161	-0.0491467	-0.0526531	-0.051055	-0.0382775	-0.00853557
2021	N270	YFM8	0.173535	0.158057	0.141456	0.124054	0.106089	0.357219	0.199193	0.0901164	0.0390377	0.0175313	0.0671892	0.0593076	0.0505122	0.0417836	0.0337942	-0.120183	-0.117604	-0.104298	-0.0777078	-0.0372143	0.0359753	0.0213785	0.00662835	-0.00812543	-0.0227381	-0.0926709	-0.0972965	-0.089261	-0.0601329	-0.00797516
2021	N270	YFM6	0.161787	0.146624	0.130723	0.114299	0.0975129	0.139886	0.0889026	0.0543094	0.0323333	0.0189503	0.0521199	0.0460572	0.0396968	0.0334942	0.0277669	-0.114483	-0.108452	-0.0912804	-0.0609089	-0.0185942	0.0295892	0.0140763	-0.00150254	-0.0170112	-0.0323139	-0.162998	-0.178576	-0.171739	-0.127233	-0.0402172
2021	N270	YFM5	0.154198	0.142963	0.130112	0.115972	0.100829	0.103764	0.0569275	0.0298794	0.0153375	0.00779996	0.0407088	0.032135	0.0248101	0.0188113	0.0140598	-0.11624	-0.104322	-0.0810745	-0.0457108	7.529e-05	0.0334071	0.0184651	0.00341987	-0.0116069	-0.0264966	-0.0341669	-0.0266269	-0.0137458	0.00759974	0.0376591
2021	N270	XM32	0.128092	0.116939	0.10464	0.0914187	0.0774773	0.148033	0.0934911	0.0564124	0.033048	0.0190206	0.0615674	0.0555212	0.048625	0.0415029	0.0346514	-0.0635144	-0.0504614	-0.0362765	-0.0217022	-0.00729691	0.0265377	0.0182683	0.00998788	0.00170623	-0.00656817	-0.178116	-0.201539	-0.207497	-0.17642	-0.0909499
2021	N270	WL1216	0.0940402	0.0873342	0.0796908	0.0712378	0.0621067	0.186137	0.12524	0.0792765	0.0480289	0.0282743	0.0602272	0.0523603	0.0441429	0.0362581	0.029147	-0.123983	-0.124254	-0.112908	-0.085753	-0.041556	0.0397666	0.0249771	0.00987568	-0.00533484	-0.0204561	-0.153746	-0.170007	-0.168293	-0.136585	-0.0696439
2021	N270	WM52	0.153882	0.14374	0.131647	0.117998	0.103142	0.234851	0.164671	0.108271	0.0676657	0.040799	0.0637224	0.0552589	0.04633	0.037757	0.0300761	-0.135133	-0.140129	-0.132278	-0.105545	-0.0570012	0.0296226	0.0169606	0.00415027	-0.00866792	-0.0213569	-0.107239	-0.130791	-0.147214	-0.146588	-0.116971
2021	N270	WM108	0.164323	0.159361	0.150898	0.13924	0.124857	0.13281	0.0773338	0.0426816	0.022843	0.0120418	0.0582978	0.0515939	0.0441328	0.0366312	0.0296381	-0.114115	-0.107467	-0.0893703	-0.0574476	-0.0123838	0.0438671	0.0266868	0.0092386	-0.00820201	-0.0253677	-0.0844995	-0.0917145	-0.090768	-0.0731542	-0.0318687
2021	N270	WY2	0.154398	0.142946	0.129377	0.114154	0.0976825	0.194667	0.13095	0.0839781	0.0520864	0.0316132	0.074361	0.0648925	0.0540361	0.0432254	0.0334552	-0.117769	-0.118435	-0.109238	-0.0863952	-0.0478134	0.0341031	0.0209388	0.00765149	-0.00564516	-0.0188401	-0.137237	-0.158773	-0.1679	-0.151547	-0.0974242
2021	N270	TM108	0.13265	0.121948	0.110447	0.0983399	0.085779	0.302897	0.165233	0.0566917	0.0174155	0.0059133	0.0307995	0.0261596	0.0217409	0.0177454	0.0142728	-0.102345	-0.0936542	-0.0759032	-0.0475095	-0.00849312	0.0447493	0.0290245	0.0127632	-0.00370008	-0.0200477	-0.174243	-0.192432	-0.188405	-0.144186	-0.0521451
2021	N270	SM553	0.179821	0.165343	0.149056	0.131445	0.112897	1.27378	0.203594	0.105038	0.0626597	0.0354524	0.0472566	0.0415591	0.0351322	0.028728	0.0228744	-0.122079	-0.126191	-0.119764	-0.0983089	-0.0592164	0.0295399	0.0177707	0.00595492	-0.00585686	-0.0176159	-0.107186	-0.132487	-0.152331	-0.156208	-0.129663
2021	N270	SM8	0.160844	0.145429	0.128858	0.111439	0.0934169	0.145583	0.0941503	0.0570665	0.032897	0.018333	0.0540303	0.0468267	0.0394646	0.0325139	0.0263301	-0.104204	-0.0938516	-0.0739431	-0.0432276	-0.00305916	0.0265406	0.0113877	-0.00383303	-0.0190004	-0.0339952	-0.161191	-0.178644	-0.177948	-0.144894	-0.0708097
2021	N270	SM3	0.148549	0.133734	0.118526	0.103044	0.0873725	0.0487023	0.0266077	0.0146071	0.0080549	0.00445819	0.0439757	0.0380772	0.0324358	0.027267	0.0226812	-0.0824265	-0.0576022	-0.0245428	0.0136194	0.0514753	0.0521369	0.0306003	0.0087496	-0.0131571	-0.0348755	0.0199189	0.0393782	0.0567021	0.0712304	0.0827067
2021	N270	SKM1	0.16572	0.153306	0.139408	0.124357	0.108426	0.131528	0.0777973	0.0452816	0.0260888	0.0149427	0.056671	0.0517854	0.0463012	0.0405878	0.034963	-0.107439	-0.101491	-0.0847046	-0.0552457	-0.0145902	0.0388308	0.0194836	-0.000428889	-0.0203555	-0.0397525	-0.157787	-0.1686	-0.160359	-0.122213	-0.0510748
2021	N270	SX6	0.128003	0.118553	0.107591	0.0954444	0.0823931	0.0858734	0.051022	0.0294043	0.0166295	0.00930082	0.0489683	0.0423148	0.0357084	0.0295411	0.0240457	-0.0736612	-0.0544208	-0.029181	0.000156565	0.0304688	0.034471	0.0191489	0.00360432	-0.0119524	-0.0273169	-0.198211	-0.216445	-0.208551	-0.153222	-0.0415251
2021	N270	PM108	0.161695	0.145747	0.129271	0.112423	0.0953178	0.301452	0.206912	0.130949	0.0788996	0.0464102	0.0692242	0.058782	0.048035	0.0380106	0.0293128	-0.131156	-0.140311	-0.139795	-0.123928	-0.0876695	0.0378697	0.0221222	0.00614226	-0.00984163	-0.0256095	-0.10889	-0.12351	-0.125316	-0.10586	-0.0608637
2021	N270	NZM1	0.129434	0.119324	0.107725	0.0949385	0.0812301	0.106638	0.0673203	0.0412537	0.0248111	0.0147572	0.051939	0.0455799	0.0390249	0.0327453	0.0270456	-0.0917542	-0.076996	-0.0538633	-0.0231116	0.0122575	0.0409872	0.020243	-0.000896868	-0.0218495	-0.0420398	-0.162329	-0.179534	-0.173026	-0.124961	-0.0316618
2021	N270	NMZ1019	0.162109	0.15564	0.146323	0.134168	0.11947	0.10918	0.054265	0.0272892	0.0140402	0.00737045	0.0602376	0.0534938	0.0460652	0.0386334	0.0316939	-0.136657	-0.139272	-0.129105	-0.100771	-0.0516089	0.0468562	0.0276766	0.00813024	-0.0114509	-0.0307482	-0.139441	-0.15348	-0.148708	-0.113223	-0.0436212
2021	N270	NM26	0.124819	0.113309	0.101002	0.0880939	0.0747391	0.0975955	0.0539032	0.0288479	0.015169	0.00790549	0.046592	0.0411316	0.0355602	0.0301896	0.0252386	-0.102913	-0.0889343	-0.0639706	-0.0283555	0.0139441	0.0381898	0.0185929	-0.00134309	-0.0211068	-0.0401921	-0.123604	-0.131981	-0.12329	-0.0822035	-0.00287215
2021	N270	NM13	0.121653	0.113327	0.103805	0.0932779	0.0819277	0.065523	0.0357928	0.0192811	0.0103034	0.00548521	0.0443917	0.0385438	0.0328697	0.0275952	0.0228565	-0.0956907	-0.0791393	-0.0529726	-0.0180054	0.0219983	0.0305594	0.0113453	-0.0079739	-0.0270489	-0.0455322	-0.164395	-0.165332	-0.139553	-0.0792502	0.00673604
2021	N270	NN06Y86	0.165888	0.149348	0.132481	0.115395	0.0981665	0.107118	0.0631297	0.0359791	0.0201099	0.0111239	0.0428223	0.0377055	0.0326659	0.0279135	0.0235925	-0.0775792	-0.0615191	-0.0393924	-0.0123871	0.0170226	0.0396771	0.0197751	-0.000296198	-0.0202884	-0.0399584	-0.13387	-0.139722	-0.120527	-0.0597442	0.0367043
2021	N270	LY098	0.153631	0.143229	0.130646	0.116304	0.100598	0.11854	0.0667069	0.0366831	0.0199486	0.0108055	0.056696	0.0500875	0.0429159	0.0358041	0.0292168	-0.136859	-0.138365	-0.126083	-0.0945905	-0.0416552	0.0435723	0.0223438	-0.000145249	-0.0226895	-0.044105	-0.150884	-0.161707	-0.151664	-0.109415	-0.0338567
2021	N270	KN9204	0.131703	0.122149	0.111136	0.0989584	0.0858715	0.149565	0.0980842	0.061798	0.0378586	0.022769	0.0621702	0.0554007	0.0479505	0.0404662	0.0334304	-0.114678	-0.11035	-0.0950693	-0.0664428	-0.0251429	0.0201192	0.0103619	0.000600368	-0.00913766	-0.0188244	-0.145701	-0.164754	-0.168404	-0.141124	-0.0708494
2021	N270	HM30	0.165548	0.149842	0.133614	0.117	0.100108	1.07765	0.0981566	0.0476153	0.0230719	0.0105769	0.0606788	0.0532721	0.0450693	0.0369764	0.0296265	-0.113388	-0.107168	-0.0892771	-0.0582746	-0.0156391	0.0194981	0.00300721	-0.0134404	-0.0295195	-0.0448954	-0.0573213	-0.0604794	-0.0598446	-0.0504219	-0.0267974
2021	N270	HM6	0.150988	0.137957	0.124056	0.109452	0.094293	0.0778483	0.0479284	0.0286764	0.0168415	0.00977839	0.0428746	0.0378325	0.0329735	0.0284455	0.0243353	-0.0752732	-0.054886	-0.0282005	0.00326638	0.0362571	0.021709	0.00783907	-0.00605577	-0.0198742	-0.0335145	-0.118235	-0.12011	-0.105267	-0.0619866	0.0108585
2021	N270	GH9	0.12671	0.1137	0.10029	0.0865857	0.0726702	0.0905026	0.0554179	0.0328898	0.0191305	0.0109915	0.0464222	0.0417331	0.0368416	0.0320066	0.0274255	-0.0714458	-0.0529061	-0.0290896	-0.00152312	0.0271883	0.025049	0.0108918	-0.00324911	-0.0172549	-0.0310054	-0.131271	-0.143464	-0.140714	-0.103682	-0.0173677
2021	N270	DM1301	0.137629	0.125629	0.112333	0.0980328	0.0829745	0.0814945	0.0521679	0.0326829	0.0201977	0.0123815	0.0465986	0.0416084	0.0364369	0.0313834	0.0266633	-0.101213	-0.084038	-0.0558895	-0.0174105	0.0270471	0.0500764	0.0309837	0.0114143	-0.00833169	-0.0279724	-0.152776	-0.160458	-0.139385	-0.0674392	0.0465143
2021	N270	BJ0601	0.143989	0.130607	0.116283	0.101253	0.0857036	0.0681111	0.0401402	0.0231967	0.0132593	0.00753789	0.0461237	0.0405148	0.0348727	0.0294936	0.0245753	-0.0867637	-0.0661967	-0.0373054	-0.0021524	0.0350437	0.0262966	0.0095922	-0.00722178	-0.0238202	-0.0398751	-0.0585369	-0.0508353	-0.033617	-7.76063e-05	0.0492065
2021	N270	AK58	0.111628	0.0990801	0.0863965	0.0736156	0.0607678	0.058957	0.0313706	0.0163652	0.00845757	0.00435558	0.0419466	0.0374864	0.0330562	0.0288161	0.0248764	-0.0879208	-0.0706475	-0.0455132	-0.0136031	0.0218245	0.0182045	0.00841795	-0.00137561	-0.0111443	-0.0208564	-0.113338	-0.108518	-0.0872204	-0.0439389	0.0173667
2021	N270	P14	0.162605	0.156758	0.147174	0.134631	0.119821	0.0750268	0.0371889	0.0179289	0.00852685	0.00403068	0.0543551	0.0482194	0.0417189	0.0352928	0.0292766	-0.0903659	-0.0728678	-0.0460233	-0.0112592	0.0272583	0.044905	0.0286595	0.0120412	-0.00472848	-0.021439	-0.168836	-0.168881	-0.139195	-0.0715889	0.0225935
2021	N270	P124	0.152182	0.138722	0.124606	0.110022	0.095109	0.140006	0.0957978	0.0628118	0.0399068	0.0248175	0.0512331	0.0461266	0.0404857	0.0347379	0.0292382	-0.138071	-0.13508	-0.11769	-0.0816887	-0.0273075	0.0256896	0.0122212	-0.00119648	-0.0145338	-0.0277588	-0.192379	-0.213952	-0.211761	-0.16479	-0.0663325
2021	N270	CP20-2	0.189888	0.169712	0.149653	0.129701	0.109846	0.160205	0.0885145	0.0464592	0.0238247	0.0121146	0.0513801	0.0458861	0.040059	0.0342818	0.0288521	-0.0907573	-0.0839201	-0.0707849	-0.0507306	-0.0242159	0.0151749	0.00522841	-0.00470898	-0.0146231	-0.0244998	-0.163779	-0.178668	-0.174937	-0.139414	-0.0649047
2021	N270	CP20-1	0.154919	0.14252	0.1289	0.114304	0.0989468	0.0625892	0.0342017	0.0185894	0.0100975	0.0054953	0.0480998	0.0419556	0.0358116	0.0300048	0.0247518	-0.0802808	-0.0581361	-0.0281033	0.00723111	0.0433619	0.0384506	0.0194052	-0.000122085	-0.0196366	-0.0386516	-0.171765	-0.168227	-0.134102	-0.0628033	0.031648
2021	N270	CP03-1	0.178376	0.159691	0.140946	0.122179	0.103413	0.0694303	0.0374181	0.0200206	0.0107368	0.00579383	0.0543066	0.0498973	0.0449703	0.0398224	0.0347169	-0.0683035	-0.0509232	-0.0270167	0.00275487	0.0352911	0.0405505	0.0245948	0.00859103	-0.0073869	-0.0232678	-0.113204	-0.110075	-0.0875818	-0.0392966	0.0282223
2021	N270	CP02-2	0.14964	0.133302	0.116549	0.0994779	0.0821738	0.1538	0.0891648	0.0490551	0.0261593	0.0137104	0.0595911	0.0531567	0.0461715	0.0391643	0.0325477	-0.118841	-0.117784	-0.106126	-0.0804058	-0.0396965	0.0285789	0.013361	-0.00193286	-0.0171629	-0.0321904	-0.162775	-0.178168	-0.171606	-0.126787	-0.0379159
2021	N270	CP02-1	0.155334	0.141047	0.125782	0.109751	0.0931409	0.135839	0.0767678	0.0408578	0.0209838	0.0105731	0.0521744	0.0434395	0.0350947	0.0277155	0.021535	-0.132256	-0.130944	-0.116205	-0.0835904	-0.0319829	0.0375088	0.0206225	0.00370645	-0.0131457	-0.0298409	-0.0490721	-0.0452338	-0.0338518	-0.0095584	0.0286366
2021	N270	CP02-21	0.16571	0.155591	0.143024	0.128591	0.112764	0.192963	0.137982	0.0931033	0.0601686	0.0378285	0.0586227	0.0519229	0.0445344	0.0371262	0.0302127	-0.120525	-0.114781	-0.0989935	-0.0717131	-0.0342158	0.0406417	0.0289465	0.0169623	0.00482597	-0.00733305	-0.0908546	-0.112451	-0.130992	-0.138355	-0.120831
2021	N270	CP02-1	0.136346	0.122659	0.108698	0.0945381	0.0802352	0.0439181	0.0228332	0.0120741	0.00644661	0.0034603	0.042808	0.0382516	0.0336593	0.0292159	0.0250566	-0.0814304	-0.0627486	-0.0371683	-0.00541726	0.0294701	0.0268035	0.0127773	-0.00128446	-0.0152984	-0.0291818	-0.116983	-0.108057	-0.0783592	-0.023456	0.046628
2021	N270	CP02-F10	0.148224	0.132789	0.117045	0.101087	0.0849824	0.0939977	0.0590443	0.035827	0.0212388	0.0124059	0.0504958	0.0453283	0.0397629	0.0341996	0.0289455	-0.127792	-0.119448	-0.0960487	-0.0549279	0.000984478	0.0212248	0.00962511	-0.00198924	-0.0135895	-0.0251482	-0.157528	-0.174555	-0.174361	-0.142981	-0.0713583
2021	N270	CP01-4	0.152525	0.139803	0.125758	0.11066	0.0947558	0.134989	0.0348055	0.0121065	0.00529986	0.00251947	0.0546991	0.0490078	0.042865	0.0367107	0.0308766	-0.117458	-0.112683	-0.0979502	-0.0712063	-0.0314897	0.0366589	0.0186895	0.000546201	-0.0175484	-0.0353762	-0.0458117	-0.0397173	-0.0256958	4.85486e-05	0.0361582
2021	N270	CP01-204	0.142943	0.131658	0.118832	0.104816	0.0899039	0.0646446	0.0374271	0.0211482	0.0117763	0.00650233	0.0415129	0.0368721	0.0322223	0.0277694	0.0236569	-0.0874029	-0.0707389	-0.0455435	-0.0117434	0.0284441	0.0257906	0.00884995	-0.00806287	-0.0247634	-0.0410617	-0.069984	-0.0571955	-0.0264377	0.0289845	0.0941142
2021	N270	CP01-3	0.137985	0.124584	0.110575	0.096111	0.081314	0.228594	0.152906	0.0947516	0.0557651	0.031835	0.0608849	0.0540324	0.0463328	0.0385619	0.0313036	-0.109053	-0.106627	-0.0952393	-0.0726307	-0.0385364	0.0144799	0.0057041	-0.00308949	-0.011883	-0.0206597	-0.155748	-0.183842	-0.20196	-0.195522	-0.145818
