# Supplementary material for: The Dissection of Nitrogen Response Traits Using Drone Phenotyping and Dynamic Phenotypic Analysis to Explore N Responsiveness and Associated Genetic Loci in Wheat
Source: Plant Phenomics. 2023 Dec 22;5:0128. doi: 10.34133/plantphenomics.0128 (PMC10750832; doi:10.34133/plantphenomics.0128)
Supplement: Supplementary 2 — Data S1 to S9 [file plantphenomics.0128.f2.zip › Data S8 - Significant SNPs and candidate genes identified using static phenotypes during N response.xlsx]

## Sheet: Sheet1
Data S8. Significant SNPs and candidate genes associated with static phenotypes during N response.
Year	N treatments	Traits	Days after fertilization (DAF)	Position (bp)	Chromosome	Position (bp)	P-value(GLM)	Interval_Start	Interval_End	Candidate gene ID
2020	N180	VARI	10DAF	1_11064857	chr1A	11064857	9.0762e-06	10602386	10607440	TraesCS1A01G022000
2021	N180	VARI	10DAF	1_11064857	chr1A	11064857	9.0762e-06	10602386	10607440	TraesCS1A01G022000
2020	N180	VARI	10DAF	1_11064857	chr1A	11064857	9.0762e-06	10696702	10696917	TraesCS1A01G022100
2021	N180	VARI	10DAF	1_11064857	chr1A	11064857	9.0762e-06	10696702	10696917	TraesCS1A01G022100
2020	N180	VARI	10DAF	1_11064857	chr1A	11064857	9.0762e-06	10709502	10709744	TraesCS1A01G022200
2021	N180	VARI	10DAF	1_11064857	chr1A	11064857	9.0762e-06	10709502	10709744	TraesCS1A01G022200
2020	N180	VARI	10DAF	1_11064857	chr1A	11064857	9.0762e-06	10715648	10716028	TraesCS1A01G022300
2021	N180	VARI	10DAF	1_11064857	chr1A	11064857	9.0762e-06	10715648	10716028	TraesCS1A01G022300
2020	N180	VARI	10DAF	1_11064857	chr1A	11064857	9.0762e-06	10748846	10751344	TraesCS1A01G022400
2021	N180	VARI	10DAF	1_11064857	chr1A	11064857	9.0762e-06	10748846	10751344	TraesCS1A01G022400
2020	N180	VARI	10DAF	1_11064857	chr1A	11064857	9.0762e-06	10969860	10972867	TraesCS1A01G022500
2021	N180	VARI	10DAF	1_11064857	chr1A	11064857	9.0762e-06	10969860	10972867	TraesCS1A01G022500
2020	N180	VARI	10DAF	1_11064857	chr1A	11064857	9.0762e-06	11025585	11025879	TraesCS1A01G022600
2021	N180	VARI	10DAF	1_11064857	chr1A	11064857	9.0762e-06	11025585	11025879	TraesCS1A01G022600
2020	N180	VARI	10DAF	1_11064857	chr1A	11064857	9.0762e-06	11229232	11231570	TraesCS1A01G022700
2021	N180	VARI	10DAF	1_11064857	chr1A	11064857	9.0762e-06	11229232	11231570	TraesCS1A01G022700
2020	N180	VARI	10DAF	1_11064857	chr1A	11064857	9.0762e-06	11240745	11242067	TraesCS1A01G022800
2021	N180	VARI	10DAF	1_11064857	chr1A	11064857	9.0762e-06	11240745	11242067	TraesCS1A01G022800
2020	N180	VARI	10DAF	1_11064857	chr1A	11064857	9.0762e-06	11388647	11390028	TraesCS1A01G022900
2021	N180	VARI	10DAF	1_11064857	chr1A	11064857	9.0762e-06	11388647	11390028	TraesCS1A01G022900
2020	N180	VARI	10DAF	1_11064857	chr1A	11064857	9.0762e-06	11419014	11423065	TraesCS1A01G023000
2021	N180	VARI	10DAF	1_11064857	chr1A	11064857	9.0762e-06	11419014	11423065	TraesCS1A01G023000
2020	N180	VARI	10DAF	1_11064857	chr1A	11064857	9.0762e-06	11424279	11425433	TraesCS1A01G023100
2021	N180	VARI	10DAF	1_11064857	chr1A	11064857	9.0762e-06	11424279	11425433	TraesCS1A01G023100
2020	N180	VARI	10DAF	1_11064857	chr1A	11064857	9.0762e-06	11530243	11531259	TraesCS1A01G023200
2021	N180	VARI	10DAF	1_11064857	chr1A	11064857	9.0762e-06	11530243	11531259	TraesCS1A01G023200
2020	N180	VARI	10DAF	1_11064857	chr1A	11064857	9.0762e-06	11554764	11555923	TraesCS1A01G023300
2021	N180	VARI	10DAF	1_11064857	chr1A	11064857	9.0762e-06	11554764	11555923	TraesCS1A01G023300
2020	N180	VARI	10DAF	1_11064857	chr1A	11064857	9.0762e-06	11564464	11571858	TraesCS1A01G023400
2021	N180	VARI	10DAF	1_11064857	chr1A	11064857	9.0762e-06	11564464	11571858	TraesCS1A01G023400
2020	N180	VARI	5DAF	1_11064857	chr1A	11064857	7.0648e-06	10602386	10607440	TraesCS1A01G022000
2021	N180	VARI	5DAF	1_11064857	chr1A	11064857	7.0648e-06	10602386	10607440	TraesCS1A01G022000
2020	N180	VARI	5DAF	1_11064857	chr1A	11064857	7.0648e-06	10696702	10696917	TraesCS1A01G022100
2021	N180	VARI	5DAF	1_11064857	chr1A	11064857	7.0648e-06	10696702	10696917	TraesCS1A01G022100
2020	N180	VARI	5DAF	1_11064857	chr1A	11064857	7.0648e-06	10709502	10709744	TraesCS1A01G022200
2021	N180	VARI	5DAF	1_11064857	chr1A	11064857	7.0648e-06	10709502	10709744	TraesCS1A01G022200
2020	N180	VARI	5DAF	1_11064857	chr1A	11064857	7.0648e-06	10715648	10716028	TraesCS1A01G022300
2021	N180	VARI	5DAF	1_11064857	chr1A	11064857	7.0648e-06	10715648	10716028	TraesCS1A01G022300
2020	N180	VARI	5DAF	1_11064857	chr1A	11064857	7.0648e-06	10748846	10751344	TraesCS1A01G022400
2021	N180	VARI	5DAF	1_11064857	chr1A	11064857	7.0648e-06	10748846	10751344	TraesCS1A01G022400
2020	N180	VARI	5DAF	1_11064857	chr1A	11064857	7.0648e-06	10969860	10972867	TraesCS1A01G022500
2021	N180	VARI	5DAF	1_11064857	chr1A	11064857	7.0648e-06	10969860	10972867	TraesCS1A01G022500
2020	N180	VARI	5DAF	1_11064857	chr1A	11064857	7.0648e-06	11025585	11025879	TraesCS1A01G022600
2021	N180	VARI	5DAF	1_11064857	chr1A	11064857	7.0648e-06	11025585	11025879	TraesCS1A01G022600
2020	N180	VARI	5DAF	1_11064857	chr1A	11064857	7.0648e-06	11229232	11231570	TraesCS1A01G022700
2021	N180	VARI	5DAF	1_11064857	chr1A	11064857	7.0648e-06	11229232	11231570	TraesCS1A01G022700
2020	N180	VARI	5DAF	1_11064857	chr1A	11064857	7.0648e-06	11240745	11242067	TraesCS1A01G022800
2021	N180	VARI	5DAF	1_11064857	chr1A	11064857	7.0648e-06	11240745	11242067	TraesCS1A01G022800
2020	N180	VARI	5DAF	1_11064857	chr1A	11064857	7.0648e-06	11388647	11390028	TraesCS1A01G022900
2021	N180	VARI	5DAF	1_11064857	chr1A	11064857	7.0648e-06	11388647	11390028	TraesCS1A01G022900
2020	N180	VARI	5DAF	1_11064857	chr1A	11064857	7.0648e-06	11419014	11423065	TraesCS1A01G023000
2021	N180	VARI	5DAF	1_11064857	chr1A	11064857	7.0648e-06	11419014	11423065	TraesCS1A01G023000
2020	N180	VARI	5DAF	1_11064857	chr1A	11064857	7.0648e-06	11424279	11425433	TraesCS1A01G023100
2021	N180	VARI	5DAF	1_11064857	chr1A	11064857	7.0648e-06	11424279	11425433	TraesCS1A01G023100
2020	N180	VARI	5DAF	1_11064857	chr1A	11064857	7.0648e-06	11530243	11531259	TraesCS1A01G023200
2021	N180	VARI	5DAF	1_11064857	chr1A	11064857	7.0648e-06	11530243	11531259	TraesCS1A01G023200
2020	N180	VARI	5DAF	1_11064857	chr1A	11064857	7.0648e-06	11554764	11555923	TraesCS1A01G023300
2021	N180	VARI	5DAF	1_11064857	chr1A	11064857	7.0648e-06	11554764	11555923	TraesCS1A01G023300
2020	N180	VARI	5DAF	1_11064857	chr1A	11064857	7.0648e-06	11564464	11571858	TraesCS1A01G023400
2021	N180	VARI	5DAF	1_11064857	chr1A	11064857	7.0648e-06	11564464	11571858	TraesCS1A01G023400
2020	N270	Height	25DAF	4_693717716	chr2A	693717716	9.788e-06	693231203	693234749	TraesCS2A01G443100
2020	N270	Height	25DAF	4_693717716	chr2A	693717716	9.788e-06	693243145	693243645	TraesCS2A01G443200
2020	N270	Height	25DAF	4_693717716	chr2A	693717716	9.788e-06	693283956	693285889	TraesCS2A01G443300
2020	N270	Height	25DAF	4_693717716	chr2A	693717716	9.788e-06	693292070	693298554	TraesCS2A01G443400
2020	N270	Height	25DAF	4_693717716	chr2A	693717716	9.788e-06	693421775	693422740	TraesCS2A01G443500
2020	N270	Height	25DAF	4_693717716	chr2A	693717716	9.788e-06	693428008	693429928	TraesCS2A01G443600
2020	N270	Height	25DAF	4_693717716	chr2A	693717716	9.788e-06	693443799	693445874	TraesCS2A01G443700
2020	N270	Height	25DAF	4_693717716	chr2A	693717716	9.788e-06	693894388	693898436	TraesCS2A01G443800
2020	N270	Height	25DAF	4_694710475	chr2A	694710475	9.788e-06	694329804	694333929	TraesCS2A01G443900
2020	N270	Height	25DAF	4_694710475	chr2A	694710475	9.788e-06	694443344	694448398	TraesCS2A01G444000
2020	N270	Height	25DAF	4_694710475	chr2A	694710475	9.788e-06	694451024	694457492	TraesCS2A01G444100
2020	N270	Height	25DAF	4_694710475	chr2A	694710475	9.788e-06	694464063	694464629	TraesCS2A01G444200
2020	N270	Height	25DAF	4_694710475	chr2A	694710475	9.788e-06	694581390	694582909	TraesCS2A01G444300
2020	N270	Height	25DAF	4_694710475	chr2A	694710475	9.788e-06	694630929	694634164	TraesCS2A01G444400
2020	N270	Height	25DAF	4_694710475	chr2A	694710475	9.788e-06	694742482	694743735	TraesCS2A01G444500
2020	N270	Height	25DAF	4_694710475	chr2A	694710475	9.788e-06	694750673	694754639	TraesCS2A01G444600
2020	N270	Height	25DAF	4_694710475	chr2A	694710475	9.788e-06	694782184	694783406	TraesCS2A01G444700
2020	N270	Height	25DAF	4_694710475	chr2A	694710475	9.788e-06	694902061	694903837	TraesCS2A01G444800
2020	N270	Height	25DAF	4_694710475	chr2A	694710475	9.788e-06	694906145	694909368	TraesCS2A01G444900
2020	N270	Height	25DAF	4_694710475	chr2A	694710475	9.788e-06	694910318	694913106	TraesCS2A01G445000
2020	N270	Height	25DAF	4_694710475	chr2A	694710475	9.788e-06	694950996	694954387	TraesCS2A01G445100
2020	N270	Height	25DAF	4_694710475	chr2A	694710475	9.788e-06	694955237	694955570	TraesCS2A01G445200
2020	N270	Height	25DAF	4_694710475	chr2A	694710475	9.788e-06	694976257	694976609	TraesCS2A01G445300
2020	N270	Height	25DAF	4_694710475	chr2A	694710475	9.788e-06	695001044	695001512	TraesCS2A01G445400
2020	N270	Height	25DAF	4_694710475	chr2A	694710475	9.788e-06	695150181	695151471	TraesCS2A01G445500
2020	N270	Height	25DAF	4_694710475	chr2A	694710475	9.788e-06	695153115	695156361	TraesCS2A01G445600
2020	N270	Height	25DAF	4_694710475	chr2A	694710475	9.788e-06	695161022	695163927	TraesCS2A01G445700
2020	N270	Height	25DAF	4_694710475	chr2A	694710475	9.788e-06	695188371	695189579	TraesCS2A01G445800
2020	N0	Coverage	10DAF	5_676172761	chr2B	676172761	4.2445e-06	675965510	675967200	TraesCS2B01G478600
2021	N0	Coverage	10DAF	5_676172761	chr2B	676172761	4.2445e-06	675965510	675967200	TraesCS2B01G478600
2020	N0	Coverage	10DAF	5_676172761	chr2B	676172761	4.2445e-06	676024022	676025776	TraesCS2B01G478700
2021	N0	Coverage	10DAF	5_676172761	chr2B	676172761	4.2445e-06	676024022	676025776	TraesCS2B01G478700
2020	N0	Coverage	10DAF	5_676172761	chr2B	676172761	4.2445e-06	676079325	676079790	TraesCS2B01G478800
2021	N0	Coverage	10DAF	5_676172761	chr2B	676172761	4.2445e-06	676079325	676079790	TraesCS2B01G478800
2020	N0	Coverage	10DAF	5_676172761	chr2B	676172761	4.2445e-06	676126426	676131391	TraesCS2B01G478900
2021	N0	Coverage	10DAF	5_676172761	chr2B	676172761	4.2445e-06	676126426	676131391	TraesCS2B01G478900
2020	N0	Coverage	10DAF	5_676172761	chr2B	676172761	4.2445e-06	676190977	676194592	TraesCS2B01G479000
2021	N0	Coverage	10DAF	5_676172761	chr2B	676172761	4.2445e-06	676190977	676194592	TraesCS2B01G479000
2020	N0	Coverage	10DAF	5_676172761	chr2B	676172761	4.2445e-06	676475409	676477765	TraesCS2B01G479100
2021	N0	Coverage	10DAF	5_676172761	chr2B	676172761	4.2445e-06	676475409	676477765	TraesCS2B01G479100
2020	N0	Coverage	10DAF	5_676172761	chr2B	676172761	4.2445e-06	676586844	676591629	TraesCS2B01G479200
2021	N0	Coverage	10DAF	5_676172761	chr2B	676172761	4.2445e-06	676586844	676591629	TraesCS2B01G479200
2020	N0	Coverage	10DAF	5_676259039	chr2B	676259039	4.4158e-06	675965510	675967200	TraesCS2B01G478600
2021	N0	Coverage	10DAF	5_676259039	chr2B	676259039	4.4158e-06	675965510	675967200	TraesCS2B01G478600
2020	N0	Coverage	10DAF	5_676259039	chr2B	676259039	4.4158e-06	676024022	676025776	TraesCS2B01G478700
2021	N0	Coverage	10DAF	5_676259039	chr2B	676259039	4.4158e-06	676024022	676025776	TraesCS2B01G478700
2020	N0	Coverage	10DAF	5_676259039	chr2B	676259039	4.4158e-06	676079325	676079790	TraesCS2B01G478800
2021	N0	Coverage	10DAF	5_676259039	chr2B	676259039	4.4158e-06	676079325	676079790	TraesCS2B01G478800
2020	N0	Coverage	10DAF	5_676259039	chr2B	676259039	4.4158e-06	676126426	676131391	TraesCS2B01G478900
2021	N0	Coverage	10DAF	5_676259039	chr2B	676259039	4.4158e-06	676126426	676131391	TraesCS2B01G478900
2020	N0	Coverage	10DAF	5_676259039	chr2B	676259039	4.4158e-06	676190977	676194592	TraesCS2B01G479000
2021	N0	Coverage	10DAF	5_676259039	chr2B	676259039	4.4158e-06	676190977	676194592	TraesCS2B01G479000
2020	N0	Coverage	10DAF	5_676259039	chr2B	676259039	4.4158e-06	676475409	676477765	TraesCS2B01G479100
2021	N0	Coverage	10DAF	5_676259039	chr2B	676259039	4.4158e-06	676475409	676477765	TraesCS2B01G479100
2020	N0	Coverage	10DAF	5_676259039	chr2B	676259039	4.4158e-06	676586844	676591629	TraesCS2B01G479200
2021	N0	Coverage	10DAF	5_676259039	chr2B	676259039	4.4158e-06	676586844	676591629	TraesCS2B01G479200
2020	N0	Coverage	10DAF	5_676259039	chr2B	676259039	4.4158e-06	676677908	676680266	TraesCS2B01G479300
2021	N0	Coverage	10DAF	5_676259039	chr2B	676259039	4.4158e-06	676677908	676680266	TraesCS2B01G479300
2020	N0	Coverage	10DAF	5_676259039	chr2B	676259039	4.4158e-06	676746595	676748715	TraesCS2B01G479400
2021	N0	Coverage	10DAF	5_676259039	chr2B	676259039	4.4158e-06	676746595	676748715	TraesCS2B01G479400
2020	N0	Coverage	10DAF	5_676408838	chr2B	676408838	4.4158e-06	675965510	675967200	TraesCS2B01G478600
2021	N0	Coverage	10DAF	5_676408838	chr2B	676408838	4.4158e-06	675965510	675967200	TraesCS2B01G478600
2020	N0	Coverage	10DAF	5_676408838	chr2B	676408838	4.4158e-06	676024022	676025776	TraesCS2B01G478700
2021	N0	Coverage	10DAF	5_676408838	chr2B	676408838	4.4158e-06	676024022	676025776	TraesCS2B01G478700
2020	N0	Coverage	10DAF	5_676408838	chr2B	676408838	4.4158e-06	676079325	676079790	TraesCS2B01G478800
2021	N0	Coverage	10DAF	5_676408838	chr2B	676408838	4.4158e-06	676079325	676079790	TraesCS2B01G478800
2020	N0	Coverage	10DAF	5_676408838	chr2B	676408838	4.4158e-06	676126426	676131391	TraesCS2B01G478900
2021	N0	Coverage	10DAF	5_676408838	chr2B	676408838	4.4158e-06	676126426	676131391	TraesCS2B01G478900
2020	N0	Coverage	10DAF	5_676408838	chr2B	676408838	4.4158e-06	676190977	676194592	TraesCS2B01G479000
2021	N0	Coverage	10DAF	5_676408838	chr2B	676408838	4.4158e-06	676190977	676194592	TraesCS2B01G479000
2020	N0	Coverage	10DAF	5_676408838	chr2B	676408838	4.4158e-06	676475409	676477765	TraesCS2B01G479100
2021	N0	Coverage	10DAF	5_676408838	chr2B	676408838	4.4158e-06	676475409	676477765	TraesCS2B01G479100
2020	N0	Coverage	10DAF	5_676408838	chr2B	676408838	4.4158e-06	676586844	676591629	TraesCS2B01G479200
2021	N0	Coverage	10DAF	5_676408838	chr2B	676408838	4.4158e-06	676586844	676591629	TraesCS2B01G479200
2020	N0	Coverage	10DAF	5_676408838	chr2B	676408838	4.4158e-06	676677908	676680266	TraesCS2B01G479300
2021	N0	Coverage	10DAF	5_676408838	chr2B	676408838	4.4158e-06	676677908	676680266	TraesCS2B01G479300
2020	N0	Coverage	10DAF	5_676408838	chr2B	676408838	4.4158e-06	676746595	676748715	TraesCS2B01G479400
2021	N0	Coverage	10DAF	5_676408838	chr2B	676408838	4.4158e-06	676746595	676748715	TraesCS2B01G479400
2020	N0	Coverage	10DAF	5_676408838	chr2B	676408838	4.4158e-06	676764379	676768254	TraesCS2B01G479500
2021	N0	Coverage	10DAF	5_676408838	chr2B	676408838	4.4158e-06	676764379	676768254	TraesCS2B01G479500
2020	N0	Coverage	10DAF	5_676587577	chr2B	676587577	4.4158e-06	676126426	676131391	TraesCS2B01G478900
2021	N0	Coverage	10DAF	5_676587577	chr2B	676587577	4.4158e-06	676126426	676131391	TraesCS2B01G478900
2020	N0	Coverage	10DAF	5_676587577	chr2B	676587577	4.4158e-06	676190977	676194592	TraesCS2B01G479000
2021	N0	Coverage	10DAF	5_676587577	chr2B	676587577	4.4158e-06	676190977	676194592	TraesCS2B01G479000
2020	N0	Coverage	10DAF	5_676587577	chr2B	676587577	4.4158e-06	676475409	676477765	TraesCS2B01G479100
2021	N0	Coverage	10DAF	5_676587577	chr2B	676587577	4.4158e-06	676475409	676477765	TraesCS2B01G479100
2020	N0	Coverage	10DAF	5_676587577	chr2B	676587577	4.4158e-06	676586844	676591629	TraesCS2B01G479200
2021	N0	Coverage	10DAF	5_676587577	chr2B	676587577	4.4158e-06	676586844	676591629	TraesCS2B01G479200
2020	N0	Coverage	10DAF	5_676587577	chr2B	676587577	4.4158e-06	676677908	676680266	TraesCS2B01G479300
2021	N0	Coverage	10DAF	5_676587577	chr2B	676587577	4.4158e-06	676677908	676680266	TraesCS2B01G479300
2020	N0	Coverage	10DAF	5_676587577	chr2B	676587577	4.4158e-06	676746595	676748715	TraesCS2B01G479400
2021	N0	Coverage	10DAF	5_676587577	chr2B	676587577	4.4158e-06	676746595	676748715	TraesCS2B01G479400
2020	N0	Coverage	10DAF	5_676587577	chr2B	676587577	4.4158e-06	676764379	676768254	TraesCS2B01G479500
2021	N0	Coverage	10DAF	5_676587577	chr2B	676587577	4.4158e-06	676764379	676768254	TraesCS2B01G479500
2020	N0	Coverage	10DAF	5_676587577	chr2B	676587577	4.4158e-06	677013830	677017513	TraesCS2B01G479600
2021	N0	Coverage	10DAF	5_676587577	chr2B	676587577	4.4158e-06	677013830	677017513	TraesCS2B01G479600
2020	N0	Coverage	10DAF	5_676587577	chr2B	676587577	4.4158e-06	677020609	677023293	TraesCS2B01G479700
2021	N0	Coverage	10DAF	5_676587577	chr2B	676587577	4.4158e-06	677020609	677023293	TraesCS2B01G479700
2020	N0	Coverage	10DAF	5_677332314	chr2B	677332314	4.2445e-06	677013830	677017513	TraesCS2B01G479600
2021	N0	Coverage	10DAF	5_677332314	chr2B	677332314	4.2445e-06	677013830	677017513	TraesCS2B01G479600
2020	N0	Coverage	10DAF	5_677332314	chr2B	677332314	4.2445e-06	677020609	677023293	TraesCS2B01G479700
2021	N0	Coverage	10DAF	5_677332314	chr2B	677332314	4.2445e-06	677020609	677023293	TraesCS2B01G479700
2020	N0	Coverage	10DAF	5_677332314	chr2B	677332314	4.2445e-06	677218619	677219059	TraesCS2B01G479800
2021	N0	Coverage	10DAF	5_677332314	chr2B	677332314	4.2445e-06	677218619	677219059	TraesCS2B01G479800
2020	N0	Coverage	10DAF	5_677332314	chr2B	677332314	4.2445e-06	677332240	677341032	TraesCS2B01G479900
2021	N0	Coverage	10DAF	5_677332314	chr2B	677332314	4.2445e-06	677332240	677341032	TraesCS2B01G479900
2020	N0	Coverage	10DAF	5_677332314	chr2B	677332314	4.2445e-06	677344088	677348873	TraesCS2B01G480000
2021	N0	Coverage	10DAF	5_677332314	chr2B	677332314	4.2445e-06	677344088	677348873	TraesCS2B01G480000
2020	N0	Coverage	10DAF	5_677332314	chr2B	677332314	4.2445e-06	677355687	677356979	TraesCS2B01G480100
2021	N0	Coverage	10DAF	5_677332314	chr2B	677332314	4.2445e-06	677355687	677356979	TraesCS2B01G480100
2020	N0	Coverage	10DAF	5_677332314	chr2B	677332314	4.2445e-06	677801362	677808950	TraesCS2B01G480200
2021	N0	Coverage	10DAF	5_677332314	chr2B	677332314	4.2445e-06	677801362	677808950	TraesCS2B01G480200
2020	N0	Coverage	10DAF	5_677332314	chr2B	677332314	4.2445e-06	677809565	677811430	TraesCS2B01G480300
2021	N0	Coverage	10DAF	5_677332314	chr2B	677332314	4.2445e-06	677809565	677811430	TraesCS2B01G480300
2020	N0	Coverage	15DAF	5_676172761	chr2B	676172761	6.4564e-06	675965510	675967200	TraesCS2B01G478600
2021	N0	Coverage	15DAF	5_676172761	chr2B	676172761	6.4564e-06	675965510	675967200	TraesCS2B01G478600
2020	N0	Coverage	15DAF	5_676172761	chr2B	676172761	6.4564e-06	676024022	676025776	TraesCS2B01G478700
2021	N0	Coverage	15DAF	5_676172761	chr2B	676172761	6.4564e-06	676024022	676025776	TraesCS2B01G478700
2020	N0	Coverage	15DAF	5_676172761	chr2B	676172761	6.4564e-06	676079325	676079790	TraesCS2B01G478800
2021	N0	Coverage	15DAF	5_676172761	chr2B	676172761	6.4564e-06	676079325	676079790	TraesCS2B01G478800
2020	N0	Coverage	15DAF	5_676172761	chr2B	676172761	6.4564e-06	676126426	676131391	TraesCS2B01G478900
2021	N0	Coverage	15DAF	5_676172761	chr2B	676172761	6.4564e-06	676126426	676131391	TraesCS2B01G478900
2020	N0	Coverage	15DAF	5_676172761	chr2B	676172761	6.4564e-06	676190977	676194592	TraesCS2B01G479000
2021	N0	Coverage	15DAF	5_676172761	chr2B	676172761	6.4564e-06	676190977	676194592	TraesCS2B01G479000
2020	N0	Coverage	15DAF	5_676172761	chr2B	676172761	6.4564e-06	676475409	676477765	TraesCS2B01G479100
2021	N0	Coverage	15DAF	5_676172761	chr2B	676172761	6.4564e-06	676475409	676477765	TraesCS2B01G479100
2020	N0	Coverage	15DAF	5_676172761	chr2B	676172761	6.4564e-06	676586844	676591629	TraesCS2B01G479200
2021	N0	Coverage	15DAF	5_676172761	chr2B	676172761	6.4564e-06	676586844	676591629	TraesCS2B01G479200
2020	N0	Coverage	15DAF	5_676259039	chr2B	676259039	4.2179e-06	675965510	675967200	TraesCS2B01G478600
2021	N0	Coverage	15DAF	5_676259039	chr2B	676259039	4.2179e-06	675965510	675967200	TraesCS2B01G478600
2020	N0	Coverage	15DAF	5_676259039	chr2B	676259039	4.2179e-06	676024022	676025776	TraesCS2B01G478700
2021	N0	Coverage	15DAF	5_676259039	chr2B	676259039	4.2179e-06	676024022	676025776	TraesCS2B01G478700
2020	N0	Coverage	15DAF	5_676259039	chr2B	676259039	4.2179e-06	676079325	676079790	TraesCS2B01G478800
2021	N0	Coverage	15DAF	5_676259039	chr2B	676259039	4.2179e-06	676079325	676079790	TraesCS2B01G478800
2020	N0	Coverage	15DAF	5_676259039	chr2B	676259039	4.2179e-06	676126426	676131391	TraesCS2B01G478900
2021	N0	Coverage	15DAF	5_676259039	chr2B	676259039	4.2179e-06	676126426	676131391	TraesCS2B01G478900
2020	N0	Coverage	15DAF	5_676259039	chr2B	676259039	4.2179e-06	676190977	676194592	TraesCS2B01G479000
2021	N0	Coverage	15DAF	5_676259039	chr2B	676259039	4.2179e-06	676190977	676194592	TraesCS2B01G479000
2020	N0	Coverage	15DAF	5_676259039	chr2B	676259039	4.2179e-06	676475409	676477765	TraesCS2B01G479100
2021	N0	Coverage	15DAF	5_676259039	chr2B	676259039	4.2179e-06	676475409	676477765	TraesCS2B01G479100
2020	N0	Coverage	15DAF	5_676259039	chr2B	676259039	4.2179e-06	676586844	676591629	TraesCS2B01G479200
2021	N0	Coverage	15DAF	5_676259039	chr2B	676259039	4.2179e-06	676586844	676591629	TraesCS2B01G479200
2020	N0	Coverage	15DAF	5_676259039	chr2B	676259039	4.2179e-06	676677908	676680266	TraesCS2B01G479300
2021	N0	Coverage	15DAF	5_676259039	chr2B	676259039	4.2179e-06	676677908	676680266	TraesCS2B01G479300
2020	N0	Coverage	15DAF	5_676259039	chr2B	676259039	4.2179e-06	676746595	676748715	TraesCS2B01G479400
2021	N0	Coverage	15DAF	5_676259039	chr2B	676259039	4.2179e-06	676746595	676748715	TraesCS2B01G479400
2020	N0	Coverage	15DAF	5_676408838	chr2B	676408838	4.2179e-06	675965510	675967200	TraesCS2B01G478600
2021	N0	Coverage	15DAF	5_676408838	chr2B	676408838	4.2179e-06	675965510	675967200	TraesCS2B01G478600
2020	N0	Coverage	15DAF	5_676408838	chr2B	676408838	4.2179e-06	676024022	676025776	TraesCS2B01G478700
2021	N0	Coverage	15DAF	5_676408838	chr2B	676408838	4.2179e-06	676024022	676025776	TraesCS2B01G478700
2020	N0	Coverage	15DAF	5_676408838	chr2B	676408838	4.2179e-06	676079325	676079790	TraesCS2B01G478800
2021	N0	Coverage	15DAF	5_676408838	chr2B	676408838	4.2179e-06	676079325	676079790	TraesCS2B01G478800
2020	N0	Coverage	15DAF	5_676408838	chr2B	676408838	4.2179e-06	676126426	676131391	TraesCS2B01G478900
2021	N0	Coverage	15DAF	5_676408838	chr2B	676408838	4.2179e-06	676126426	676131391	TraesCS2B01G478900
2020	N0	Coverage	15DAF	5_676408838	chr2B	676408838	4.2179e-06	676190977	676194592	TraesCS2B01G479000
2021	N0	Coverage	15DAF	5_676408838	chr2B	676408838	4.2179e-06	676190977	676194592	TraesCS2B01G479000
2020	N0	Coverage	15DAF	5_676408838	chr2B	676408838	4.2179e-06	676475409	676477765	TraesCS2B01G479100
2021	N0	Coverage	15DAF	5_676408838	chr2B	676408838	4.2179e-06	676475409	676477765	TraesCS2B01G479100
2020	N0	Coverage	15DAF	5_676408838	chr2B	676408838	4.2179e-06	676586844	676591629	TraesCS2B01G479200
2021	N0	Coverage	15DAF	5_676408838	chr2B	676408838	4.2179e-06	676586844	676591629	TraesCS2B01G479200
2020	N0	Coverage	15DAF	5_676408838	chr2B	676408838	4.2179e-06	676677908	676680266	TraesCS2B01G479300
2021	N0	Coverage	15DAF	5_676408838	chr2B	676408838	4.2179e-06	676677908	676680266	TraesCS2B01G479300
2020	N0	Coverage	15DAF	5_676408838	chr2B	676408838	4.2179e-06	676746595	676748715	TraesCS2B01G479400
2021	N0	Coverage	15DAF	5_676408838	chr2B	676408838	4.2179e-06	676746595	676748715	TraesCS2B01G479400
2020	N0	Coverage	15DAF	5_676408838	chr2B	676408838	4.2179e-06	676764379	676768254	TraesCS2B01G479500
2021	N0	Coverage	15DAF	5_676408838	chr2B	676408838	4.2179e-06	676764379	676768254	TraesCS2B01G479500
2020	N0	Coverage	15DAF	5_676587577	chr2B	676587577	4.2179e-06	676126426	676131391	TraesCS2B01G478900
2021	N0	Coverage	15DAF	5_676587577	chr2B	676587577	4.2179e-06	676126426	676131391	TraesCS2B01G478900
2020	N0	Coverage	15DAF	5_676587577	chr2B	676587577	4.2179e-06	676190977	676194592	TraesCS2B01G479000
2021	N0	Coverage	15DAF	5_676587577	chr2B	676587577	4.2179e-06	676190977	676194592	TraesCS2B01G479000
2020	N0	Coverage	15DAF	5_676587577	chr2B	676587577	4.2179e-06	676475409	676477765	TraesCS2B01G479100
2021	N0	Coverage	15DAF	5_676587577	chr2B	676587577	4.2179e-06	676475409	676477765	TraesCS2B01G479100
2020	N0	Coverage	15DAF	5_676587577	chr2B	676587577	4.2179e-06	676586844	676591629	TraesCS2B01G479200
2021	N0	Coverage	15DAF	5_676587577	chr2B	676587577	4.2179e-06	676586844	676591629	TraesCS2B01G479200
2020	N0	Coverage	15DAF	5_676587577	chr2B	676587577	4.2179e-06	676677908	676680266	TraesCS2B01G479300
2021	N0	Coverage	15DAF	5_676587577	chr2B	676587577	4.2179e-06	676677908	676680266	TraesCS2B01G479300
2020	N0	Coverage	15DAF	5_676587577	chr2B	676587577	4.2179e-06	676746595	676748715	TraesCS2B01G479400
2021	N0	Coverage	15DAF	5_676587577	chr2B	676587577	4.2179e-06	676746595	676748715	TraesCS2B01G479400
2020	N0	Coverage	15DAF	5_676587577	chr2B	676587577	4.2179e-06	676764379	676768254	TraesCS2B01G479500
2021	N0	Coverage	15DAF	5_676587577	chr2B	676587577	4.2179e-06	676764379	676768254	TraesCS2B01G479500
2020	N0	Coverage	15DAF	5_676587577	chr2B	676587577	4.2179e-06	677013830	677017513	TraesCS2B01G479600
2021	N0	Coverage	15DAF	5_676587577	chr2B	676587577	4.2179e-06	677013830	677017513	TraesCS2B01G479600
2020	N0	Coverage	15DAF	5_676587577	chr2B	676587577	4.2179e-06	677020609	677023293	TraesCS2B01G479700
2021	N0	Coverage	15DAF	5_676587577	chr2B	676587577	4.2179e-06	677020609	677023293	TraesCS2B01G479700
2020	N0	Coverage	15DAF	5_677332314	chr2B	677332314	6.4564e-06	677013830	677017513	TraesCS2B01G479600
2021	N0	Coverage	15DAF	5_677332314	chr2B	677332314	6.4564e-06	677013830	677017513	TraesCS2B01G479600
2020	N0	Coverage	15DAF	5_677332314	chr2B	677332314	6.4564e-06	677020609	677023293	TraesCS2B01G479700
2021	N0	Coverage	15DAF	5_677332314	chr2B	677332314	6.4564e-06	677020609	677023293	TraesCS2B01G479700
2020	N0	Coverage	15DAF	5_677332314	chr2B	677332314	6.4564e-06	677218619	677219059	TraesCS2B01G479800
2021	N0	Coverage	15DAF	5_677332314	chr2B	677332314	6.4564e-06	677218619	677219059	TraesCS2B01G479800
2020	N0	Coverage	15DAF	5_677332314	chr2B	677332314	6.4564e-06	677332240	677341032	TraesCS2B01G479900
2021	N0	Coverage	15DAF	5_677332314	chr2B	677332314	6.4564e-06	677332240	677341032	TraesCS2B01G479900
2020	N0	Coverage	15DAF	5_677332314	chr2B	677332314	6.4564e-06	677344088	677348873	TraesCS2B01G480000
2021	N0	Coverage	15DAF	5_677332314	chr2B	677332314	6.4564e-06	677344088	677348873	TraesCS2B01G480000
2020	N0	Coverage	15DAF	5_677332314	chr2B	677332314	6.4564e-06	677355687	677356979	TraesCS2B01G480100
2021	N0	Coverage	15DAF	5_677332314	chr2B	677332314	6.4564e-06	677355687	677356979	TraesCS2B01G480100
2020	N0	Coverage	15DAF	5_677332314	chr2B	677332314	6.4564e-06	677801362	677808950	TraesCS2B01G480200
2021	N0	Coverage	15DAF	5_677332314	chr2B	677332314	6.4564e-06	677801362	677808950	TraesCS2B01G480200
2020	N0	Coverage	15DAF	5_677332314	chr2B	677332314	6.4564e-06	677809565	677811430	TraesCS2B01G480300
2021	N0	Coverage	15DAF	5_677332314	chr2B	677332314	6.4564e-06	677809565	677811430	TraesCS2B01G480300
2020	N0	Coverage	5DAF	5_676172761	chr2B	676172761	2.929e-06	675965510	675967200	TraesCS2B01G478600
2021	N0	Coverage	5DAF	5_676172761	chr2B	676172761	2.929e-06	675965510	675967200	TraesCS2B01G478600
2020	N0	Coverage	5DAF	5_676172761	chr2B	676172761	2.929e-06	676024022	676025776	TraesCS2B01G478700
2021	N0	Coverage	5DAF	5_676172761	chr2B	676172761	2.929e-06	676024022	676025776	TraesCS2B01G478700
2020	N0	Coverage	5DAF	5_676172761	chr2B	676172761	2.929e-06	676079325	676079790	TraesCS2B01G478800
2021	N0	Coverage	5DAF	5_676172761	chr2B	676172761	2.929e-06	676079325	676079790	TraesCS2B01G478800
2020	N0	Coverage	5DAF	5_676172761	chr2B	676172761	2.929e-06	676126426	676131391	TraesCS2B01G478900
2021	N0	Coverage	5DAF	5_676172761	chr2B	676172761	2.929e-06	676126426	676131391	TraesCS2B01G478900
2020	N0	Coverage	5DAF	5_676172761	chr2B	676172761	2.929e-06	676190977	676194592	TraesCS2B01G479000
2021	N0	Coverage	5DAF	5_676172761	chr2B	676172761	2.929e-06	676190977	676194592	TraesCS2B01G479000
2020	N0	Coverage	5DAF	5_676172761	chr2B	676172761	2.929e-06	676475409	676477765	TraesCS2B01G479100
2021	N0	Coverage	5DAF	5_676172761	chr2B	676172761	2.929e-06	676475409	676477765	TraesCS2B01G479100
2020	N0	Coverage	5DAF	5_676172761	chr2B	676172761	2.929e-06	676586844	676591629	TraesCS2B01G479200
2021	N0	Coverage	5DAF	5_676172761	chr2B	676172761	2.929e-06	676586844	676591629	TraesCS2B01G479200
2020	N0	Coverage	5DAF	5_676259039	chr2B	676259039	4.9212e-06	675965510	675967200	TraesCS2B01G478600
2021	N0	Coverage	5DAF	5_676259039	chr2B	676259039	4.9212e-06	675965510	675967200	TraesCS2B01G478600
2020	N0	Coverage	5DAF	5_676259039	chr2B	676259039	4.9212e-06	676024022	676025776	TraesCS2B01G478700
2021	N0	Coverage	5DAF	5_676259039	chr2B	676259039	4.9212e-06	676024022	676025776	TraesCS2B01G478700
2020	N0	Coverage	5DAF	5_676259039	chr2B	676259039	4.9212e-06	676079325	676079790	TraesCS2B01G478800
2021	N0	Coverage	5DAF	5_676259039	chr2B	676259039	4.9212e-06	676079325	676079790	TraesCS2B01G478800
2020	N0	Coverage	5DAF	5_676259039	chr2B	676259039	4.9212e-06	676126426	676131391	TraesCS2B01G478900
2021	N0	Coverage	5DAF	5_676259039	chr2B	676259039	4.9212e-06	676126426	676131391	TraesCS2B01G478900
2020	N0	Coverage	5DAF	5_676259039	chr2B	676259039	4.9212e-06	676190977	676194592	TraesCS2B01G479000
2021	N0	Coverage	5DAF	5_676259039	chr2B	676259039	4.9212e-06	676190977	676194592	TraesCS2B01G479000
2020	N0	Coverage	5DAF	5_676259039	chr2B	676259039	4.9212e-06	676475409	676477765	TraesCS2B01G479100
2021	N0	Coverage	5DAF	5_676259039	chr2B	676259039	4.9212e-06	676475409	676477765	TraesCS2B01G479100
2020	N0	Coverage	5DAF	5_676259039	chr2B	676259039	4.9212e-06	676586844	676591629	TraesCS2B01G479200
2021	N0	Coverage	5DAF	5_676259039	chr2B	676259039	4.9212e-06	676586844	676591629	TraesCS2B01G479200
2020	N0	Coverage	5DAF	5_676259039	chr2B	676259039	4.9212e-06	676677908	676680266	TraesCS2B01G479300
2021	N0	Coverage	5DAF	5_676259039	chr2B	676259039	4.9212e-06	676677908	676680266	TraesCS2B01G479300
2020	N0	Coverage	5DAF	5_676259039	chr2B	676259039	4.9212e-06	676746595	676748715	TraesCS2B01G479400
2021	N0	Coverage	5DAF	5_676259039	chr2B	676259039	4.9212e-06	676746595	676748715	TraesCS2B01G479400
2020	N0	Coverage	5DAF	5_676408838	chr2B	676408838	4.9212e-06	675965510	675967200	TraesCS2B01G478600
2021	N0	Coverage	5DAF	5_676408838	chr2B	676408838	4.9212e-06	675965510	675967200	TraesCS2B01G478600
2020	N0	Coverage	5DAF	5_676408838	chr2B	676408838	4.9212e-06	676024022	676025776	TraesCS2B01G478700
2021	N0	Coverage	5DAF	5_676408838	chr2B	676408838	4.9212e-06	676024022	676025776	TraesCS2B01G478700
2020	N0	Coverage	5DAF	5_676408838	chr2B	676408838	4.9212e-06	676079325	676079790	TraesCS2B01G478800
2021	N0	Coverage	5DAF	5_676408838	chr2B	676408838	4.9212e-06	676079325	676079790	TraesCS2B01G478800
2020	N0	Coverage	5DAF	5_676408838	chr2B	676408838	4.9212e-06	676126426	676131391	TraesCS2B01G478900
2021	N0	Coverage	5DAF	5_676408838	chr2B	676408838	4.9212e-06	676126426	676131391	TraesCS2B01G478900
2020	N0	Coverage	5DAF	5_676408838	chr2B	676408838	4.9212e-06	676190977	676194592	TraesCS2B01G479000
2021	N0	Coverage	5DAF	5_676408838	chr2B	676408838	4.9212e-06	676190977	676194592	TraesCS2B01G479000
2020	N0	Coverage	5DAF	5_676408838	chr2B	676408838	4.9212e-06	676475409	676477765	TraesCS2B01G479100
2021	N0	Coverage	5DAF	5_676408838	chr2B	676408838	4.9212e-06	676475409	676477765	TraesCS2B01G479100
2020	N0	Coverage	5DAF	5_676408838	chr2B	676408838	4.9212e-06	676586844	676591629	TraesCS2B01G479200
2021	N0	Coverage	5DAF	5_676408838	chr2B	676408838	4.9212e-06	676586844	676591629	TraesCS2B01G479200
2020	N0	Coverage	5DAF	5_676408838	chr2B	676408838	4.9212e-06	676677908	676680266	TraesCS2B01G479300
2021	N0	Coverage	5DAF	5_676408838	chr2B	676408838	4.9212e-06	676677908	676680266	TraesCS2B01G479300
2020	N0	Coverage	5DAF	5_676408838	chr2B	676408838	4.9212e-06	676746595	676748715	TraesCS2B01G479400
2021	N0	Coverage	5DAF	5_676408838	chr2B	676408838	4.9212e-06	676746595	676748715	TraesCS2B01G479400
2020	N0	Coverage	5DAF	5_676408838	chr2B	676408838	4.9212e-06	676764379	676768254	TraesCS2B01G479500
2021	N0	Coverage	5DAF	5_676408838	chr2B	676408838	4.9212e-06	676764379	676768254	TraesCS2B01G479500
2020	N0	Coverage	5DAF	5_676587577	chr2B	676587577	4.9212e-06	676126426	676131391	TraesCS2B01G478900
2021	N0	Coverage	5DAF	5_676587577	chr2B	676587577	4.9212e-06	676126426	676131391	TraesCS2B01G478900
2020	N0	Coverage	5DAF	5_676587577	chr2B	676587577	4.9212e-06	676190977	676194592	TraesCS2B01G479000
2021	N0	Coverage	5DAF	5_676587577	chr2B	676587577	4.9212e-06	676190977	676194592	TraesCS2B01G479000
2020	N0	Coverage	5DAF	5_676587577	chr2B	676587577	4.9212e-06	676475409	676477765	TraesCS2B01G479100
2021	N0	Coverage	5DAF	5_676587577	chr2B	676587577	4.9212e-06	676475409	676477765	TraesCS2B01G479100
2020	N0	Coverage	5DAF	5_676587577	chr2B	676587577	4.9212e-06	676586844	676591629	TraesCS2B01G479200
2021	N0	Coverage	5DAF	5_676587577	chr2B	676587577	4.9212e-06	676586844	676591629	TraesCS2B01G479200
2020	N0	Coverage	5DAF	5_676587577	chr2B	676587577	4.9212e-06	676677908	676680266	TraesCS2B01G479300
2021	N0	Coverage	5DAF	5_676587577	chr2B	676587577	4.9212e-06	676677908	676680266	TraesCS2B01G479300
2020	N0	Coverage	5DAF	5_676587577	chr2B	676587577	4.9212e-06	676746595	676748715	TraesCS2B01G479400
2021	N0	Coverage	5DAF	5_676587577	chr2B	676587577	4.9212e-06	676746595	676748715	TraesCS2B01G479400
2020	N0	Coverage	5DAF	5_676587577	chr2B	676587577	4.9212e-06	676764379	676768254	TraesCS2B01G479500
2021	N0	Coverage	5DAF	5_676587577	chr2B	676587577	4.9212e-06	676764379	676768254	TraesCS2B01G479500
2020	N0	Coverage	5DAF	5_676587577	chr2B	676587577	4.9212e-06	677013830	677017513	TraesCS2B01G479600
2021	N0	Coverage	5DAF	5_676587577	chr2B	676587577	4.9212e-06	677013830	677017513	TraesCS2B01G479600
2020	N0	Coverage	5DAF	5_676587577	chr2B	676587577	4.9212e-06	677020609	677023293	TraesCS2B01G479700
2021	N0	Coverage	5DAF	5_676587577	chr2B	676587577	4.9212e-06	677020609	677023293	TraesCS2B01G479700
2020	N0	Coverage	5DAF	5_677332314	chr2B	677332314	2.929e-06	677013830	677017513	TraesCS2B01G479600
2021	N0	Coverage	5DAF	5_677332314	chr2B	677332314	2.929e-06	677013830	677017513	TraesCS2B01G479600
2020	N0	Coverage	5DAF	5_677332314	chr2B	677332314	2.929e-06	677020609	677023293	TraesCS2B01G479700
2021	N0	Coverage	5DAF	5_677332314	chr2B	677332314	2.929e-06	677020609	677023293	TraesCS2B01G479700
2020	N0	Coverage	5DAF	5_677332314	chr2B	677332314	2.929e-06	677218619	677219059	TraesCS2B01G479800
2021	N0	Coverage	5DAF	5_677332314	chr2B	677332314	2.929e-06	677218619	677219059	TraesCS2B01G479800
2020	N0	Coverage	5DAF	5_677332314	chr2B	677332314	2.929e-06	677332240	677341032	TraesCS2B01G479900
2021	N0	Coverage	5DAF	5_677332314	chr2B	677332314	2.929e-06	677332240	677341032	TraesCS2B01G479900
2020	N0	Coverage	5DAF	5_677332314	chr2B	677332314	2.929e-06	677344088	677348873	TraesCS2B01G480000
2021	N0	Coverage	5DAF	5_677332314	chr2B	677332314	2.929e-06	677344088	677348873	TraesCS2B01G480000
2020	N0	Coverage	5DAF	5_677332314	chr2B	677332314	2.929e-06	677355687	677356979	TraesCS2B01G480100
2021	N0	Coverage	5DAF	5_677332314	chr2B	677332314	2.929e-06	677355687	677356979	TraesCS2B01G480100
2020	N0	Coverage	5DAF	5_677332314	chr2B	677332314	2.929e-06	677801362	677808950	TraesCS2B01G480200
2021	N0	Coverage	5DAF	5_677332314	chr2B	677332314	2.929e-06	677801362	677808950	TraesCS2B01G480200
2020	N0	Coverage	5DAF	5_677332314	chr2B	677332314	2.929e-06	677809565	677811430	TraesCS2B01G480300
2021	N0	Coverage	5DAF	5_677332314	chr2B	677332314	2.929e-06	677809565	677811430	TraesCS2B01G480300
2020	N270	NDYI	5DAF	5_165245117	chr2B	165245117	5.8639e-06	164893446	164897232	TraesCS2B01G189100
2021	N270	NDYI	5DAF	5_165245117	chr2B	165245117	5.8639e-06	164893446	164897232	TraesCS2B01G189100
2020	N270	NDYI	5DAF	5_165245117	chr2B	165245117	5.8639e-06	164904337	164906734	TraesCS2B01G189200
2021	N270	NDYI	5DAF	5_165245117	chr2B	165245117	5.8639e-06	164904337	164906734	TraesCS2B01G189200
2020	N270	NDYI	5DAF	5_165245117	chr2B	165245117	5.8639e-06	164936804	164939999	TraesCS2B01G189300
2021	N270	NDYI	5DAF	5_165245117	chr2B	165245117	5.8639e-06	164936804	164939999	TraesCS2B01G189300
2020	N270	NDYI	5DAF	5_165245117	chr2B	165245117	5.8639e-06	165067641	165067991	TraesCS2B01G189400
2021	N270	NDYI	5DAF	5_165245117	chr2B	165245117	5.8639e-06	165067641	165067991	TraesCS2B01G189400
2020	N270	NDYI	5DAF	5_165245117	chr2B	165245117	5.8639e-06	165111094	165113123	TraesCS2B01G189500
2021	N270	NDYI	5DAF	5_165245117	chr2B	165245117	5.8639e-06	165111094	165113123	TraesCS2B01G189500
2020	N270	NDYI	5DAF	5_165245117	chr2B	165245117	5.8639e-06	165115608	165119793	TraesCS2B01G189600
2021	N270	NDYI	5DAF	5_165245117	chr2B	165245117	5.8639e-06	165115608	165119793	TraesCS2B01G189600
2020	N270	NDYI	5DAF	5_165245117	chr2B	165245117	5.8639e-06	165244246	165246281	TraesCS2B01G189700
2021	N270	NDYI	5DAF	5_165245117	chr2B	165245117	5.8639e-06	165244246	165246281	TraesCS2B01G189700
2020	N270	NDYI	5DAF	5_165245117	chr2B	165245117	5.8639e-06	165250465	165253060	TraesCS2B01G189800
2021	N270	NDYI	5DAF	5_165245117	chr2B	165245117	5.8639e-06	165250465	165253060	TraesCS2B01G189800
2020	N270	NDYI	5DAF	5_165245117	chr2B	165245117	5.8639e-06	165273299	165275975	TraesCS2B01G189900
2021	N270	NDYI	5DAF	5_165245117	chr2B	165245117	5.8639e-06	165273299	165275975	TraesCS2B01G189900
2020	N270	NDYI	5DAF	5_165245117	chr2B	165245117	5.8639e-06	165277697	165278302	TraesCS2B01G190000
2021	N270	NDYI	5DAF	5_165245117	chr2B	165245117	5.8639e-06	165277697	165278302	TraesCS2B01G190000
2020	N270	NDYI	5DAF	5_165245117	chr2B	165245117	5.8639e-06	165503041	165512693	TraesCS2B01G190100
2021	N270	NDYI	5DAF	5_165245117	chr2B	165245117	5.8639e-06	165503041	165512693	TraesCS2B01G190100
2020	N270	NDYI	5DAF	5_165245117	chr2B	165245117	5.8639e-06	165522452	165523693	TraesCS2B01G190200
2021	N270	NDYI	5DAF	5_165245117	chr2B	165245117	5.8639e-06	165522452	165523693	TraesCS2B01G190200
2020	N180	3DCI	10DAF	6_607279559	chr2D	607279559	6.5158e-06	607283710	607284429	TraesCS2D01G515900
2021	N180	3DCI	10DAF	6_607279559	chr2D	607279559	6.5158e-06	607283710	607284429	TraesCS2D01G515900
2020	N180	3DCI	10DAF	6_607279559	chr2D	607279559	6.5158e-06	607418500	607423378	TraesCS2D01G516000
2021	N180	3DCI	10DAF	6_607279559	chr2D	607279559	6.5158e-06	607418500	607423378	TraesCS2D01G516000
2020	N180	3DCI	10DAF	6_607279559	chr2D	607279559	6.5158e-06	607634371	607636156	TraesCS2D01G516100
2021	N180	3DCI	10DAF	6_607279559	chr2D	607279559	6.5158e-06	607634371	607636156	TraesCS2D01G516100
2020	N180	3DCI	10DAF	6_607279559	chr2D	607279559	6.5158e-06	607651707	607657696	TraesCS2D01G516200
2021	N180	3DCI	10DAF	6_607279559	chr2D	607279559	6.5158e-06	607651707	607657696	TraesCS2D01G516200
2020	N180	3DCI	10DAF	6_607279559	chr2D	607279559	6.5158e-06	607669757	607675164	TraesCS2D01G516300
2021	N180	3DCI	10DAF	6_607279559	chr2D	607279559	6.5158e-06	607669757	607675164	TraesCS2D01G516300
2020	N180	3DCI	10DAF	6_607279559	chr2D	607279559	6.5158e-06	607680419	607681219	TraesCS2D01G516400
2021	N180	3DCI	10DAF	6_607279559	chr2D	607279559	6.5158e-06	607680419	607681219	TraesCS2D01G516400
2020	N180	3DCI	10DAF	6_607280798	chr2D	607280798	6.5158e-06	607283710	607284429	TraesCS2D01G515900
2021	N180	3DCI	10DAF	6_607280798	chr2D	607280798	6.5158e-06	607283710	607284429	TraesCS2D01G515900
2020	N180	3DCI	10DAF	6_607280798	chr2D	607280798	6.5158e-06	607418500	607423378	TraesCS2D01G516000
2021	N180	3DCI	10DAF	6_607280798	chr2D	607280798	6.5158e-06	607418500	607423378	TraesCS2D01G516000
2020	N180	3DCI	10DAF	6_607280798	chr2D	607280798	6.5158e-06	607634371	607636156	TraesCS2D01G516100
2021	N180	3DCI	10DAF	6_607280798	chr2D	607280798	6.5158e-06	607634371	607636156	TraesCS2D01G516100
2020	N180	3DCI	10DAF	6_607280798	chr2D	607280798	6.5158e-06	607651707	607657696	TraesCS2D01G516200
2021	N180	3DCI	10DAF	6_607280798	chr2D	607280798	6.5158e-06	607651707	607657696	TraesCS2D01G516200
2020	N180	3DCI	10DAF	6_607280798	chr2D	607280798	6.5158e-06	607669757	607675164	TraesCS2D01G516300
2021	N180	3DCI	10DAF	6_607280798	chr2D	607280798	6.5158e-06	607669757	607675164	TraesCS2D01G516300
2020	N180	3DCI	10DAF	6_607280798	chr2D	607280798	6.5158e-06	607680419	607681219	TraesCS2D01G516400
2021	N180	3DCI	10DAF	6_607280798	chr2D	607280798	6.5158e-06	607680419	607681219	TraesCS2D01G516400
2020	N180	3DCI	5DAF	6_607279559	chr2D	607279559	4.6271e-06	607283710	607284429	TraesCS2D01G515900
2021	N180	3DCI	5DAF	6_607279559	chr2D	607279559	4.6271e-06	607283710	607284429	TraesCS2D01G515900
2020	N180	3DCI	5DAF	6_607279559	chr2D	607279559	4.6271e-06	607418500	607423378	TraesCS2D01G516000
2021	N180	3DCI	5DAF	6_607279559	chr2D	607279559	4.6271e-06	607418500	607423378	TraesCS2D01G516000
2020	N180	3DCI	5DAF	6_607279559	chr2D	607279559	4.6271e-06	607634371	607636156	TraesCS2D01G516100
2021	N180	3DCI	5DAF	6_607279559	chr2D	607279559	4.6271e-06	607634371	607636156	TraesCS2D01G516100
2020	N180	3DCI	5DAF	6_607279559	chr2D	607279559	4.6271e-06	607651707	607657696	TraesCS2D01G516200
2021	N180	3DCI	5DAF	6_607279559	chr2D	607279559	4.6271e-06	607651707	607657696	TraesCS2D01G516200
2020	N180	3DCI	5DAF	6_607279559	chr2D	607279559	4.6271e-06	607669757	607675164	TraesCS2D01G516300
2021	N180	3DCI	5DAF	6_607279559	chr2D	607279559	4.6271e-06	607669757	607675164	TraesCS2D01G516300
2020	N180	3DCI	5DAF	6_607279559	chr2D	607279559	4.6271e-06	607680419	607681219	TraesCS2D01G516400
2021	N180	3DCI	5DAF	6_607279559	chr2D	607279559	4.6271e-06	607680419	607681219	TraesCS2D01G516400
2020	N180	3DCI	5DAF	6_607280798	chr2D	607280798	4.6271e-06	607283710	607284429	TraesCS2D01G515900
2021	N180	3DCI	5DAF	6_607280798	chr2D	607280798	4.6271e-06	607283710	607284429	TraesCS2D01G515900
2020	N180	3DCI	5DAF	6_607280798	chr2D	607280798	4.6271e-06	607418500	607423378	TraesCS2D01G516000
2021	N180	3DCI	5DAF	6_607280798	chr2D	607280798	4.6271e-06	607418500	607423378	TraesCS2D01G516000
2020	N180	3DCI	5DAF	6_607280798	chr2D	607280798	4.6271e-06	607634371	607636156	TraesCS2D01G516100
2021	N180	3DCI	5DAF	6_607280798	chr2D	607280798	4.6271e-06	607634371	607636156	TraesCS2D01G516100
2020	N180	3DCI	5DAF	6_607280798	chr2D	607280798	4.6271e-06	607651707	607657696	TraesCS2D01G516200
2021	N180	3DCI	5DAF	6_607280798	chr2D	607280798	4.6271e-06	607651707	607657696	TraesCS2D01G516200
2020	N180	3DCI	5DAF	6_607280798	chr2D	607280798	4.6271e-06	607669757	607675164	TraesCS2D01G516300
2021	N180	3DCI	5DAF	6_607280798	chr2D	607280798	4.6271e-06	607669757	607675164	TraesCS2D01G516300
2020	N180	3DCI	5DAF	6_607280798	chr2D	607280798	4.6271e-06	607680419	607681219	TraesCS2D01G516400
2021	N180	3DCI	5DAF	6_607280798	chr2D	607280798	4.6271e-06	607680419	607681219	TraesCS2D01G516400
2020	N270	ASM	20DAF	6_9564007	chr2D	9564007	9.7828e-06	9079678	9080388	TraesCS2D01G019300
2021	N270	ASM	20DAF	6_9564007	chr2D	9564007	9.7828e-06	9079678	9080388	TraesCS2D01G019300
2020	N270	ASM	20DAF	6_9564007	chr2D	9564007	9.7828e-06	9371494	9373126	TraesCS2D01G019400
2021	N270	ASM	20DAF	6_9564007	chr2D	9564007	9.7828e-06	9371494	9373126	TraesCS2D01G019400
2020	N270	ASM	20DAF	6_9564007	chr2D	9564007	9.7828e-06	9380447	9381907	TraesCS2D01G019500
2021	N270	ASM	20DAF	6_9564007	chr2D	9564007	9.7828e-06	9380447	9381907	TraesCS2D01G019500
2020	N270	ASM	20DAF	6_9564007	chr2D	9564007	9.7828e-06	9393373	9402258	TraesCS2D01G019600
2021	N270	ASM	20DAF	6_9564007	chr2D	9564007	9.7828e-06	9393373	9402258	TraesCS2D01G019600
2020	N270	ASM	20DAF	6_9564007	chr2D	9564007	9.7828e-06	9502978	9503700	TraesCS2D01G019700
2021	N270	ASM	20DAF	6_9564007	chr2D	9564007	9.7828e-06	9502978	9503700	TraesCS2D01G019700
2020	N270	ASM	20DAF	6_9564007	chr2D	9564007	9.7828e-06	9575302	9576786	TraesCS2D01G019800
2021	N270	ASM	20DAF	6_9564007	chr2D	9564007	9.7828e-06	9575302	9576786	TraesCS2D01G019800
2020	N270	ASM	20DAF	6_9564007	chr2D	9564007	9.7828e-06	9588297	9589869	TraesCS2D01G019900
2021	N270	ASM	20DAF	6_9564007	chr2D	9564007	9.7828e-06	9588297	9589869	TraesCS2D01G019900
2020	N270	ASM	20DAF	6_9564007	chr2D	9564007	9.7828e-06	9604748	9606229	TraesCS2D01G020000
2021	N270	ASM	20DAF	6_9564007	chr2D	9564007	9.7828e-06	9604748	9606229	TraesCS2D01G020000
2020	N270	ASM	20DAF	6_9564007	chr2D	9564007	9.7828e-06	9625689	9629236	TraesCS2D01G020100
2021	N270	ASM	20DAF	6_9564007	chr2D	9564007	9.7828e-06	9625689	9629236	TraesCS2D01G020100
2020	N270	ASM	20DAF	6_9564007	chr2D	9564007	9.7828e-06	9635435	9638958	TraesCS2D01G020200
2021	N270	ASM	20DAF	6_9564007	chr2D	9564007	9.7828e-06	9635435	9638958	TraesCS2D01G020200
2020	N270	ASM	20DAF	6_9564007	chr2D	9564007	9.7828e-06	9642976	9644466	TraesCS2D01G020300
2021	N270	ASM	20DAF	6_9564007	chr2D	9564007	9.7828e-06	9642976	9644466	TraesCS2D01G020300
2020	N270	ASM	20DAF	6_9564007	chr2D	9564007	9.7828e-06	9663778	9665250	TraesCS2D01G020400
2021	N270	ASM	20DAF	6_9564007	chr2D	9564007	9.7828e-06	9663778	9665250	TraesCS2D01G020400
2020	N270	ASM	20DAF	6_9564007	chr2D	9564007	9.7828e-06	9738676	9739155	TraesCS2D01G020500
2021	N270	ASM	20DAF	6_9564007	chr2D	9564007	9.7828e-06	9738676	9739155	TraesCS2D01G020500
2020	N270	ASM	20DAF	6_9564007	chr2D	9564007	9.7828e-06	9751731	9753206	TraesCS2D01G020600
2021	N270	ASM	20DAF	6_9564007	chr2D	9564007	9.7828e-06	9751731	9753206	TraesCS2D01G020600
2020	N270	ASM	20DAF	6_9564007	chr2D	9564007	9.7828e-06	9757080	9758495	TraesCS2D01G020700
2021	N270	ASM	20DAF	6_9564007	chr2D	9564007	9.7828e-06	9757080	9758495	TraesCS2D01G020700
2020	N270	ASM	20DAF	6_9564007	chr2D	9564007	9.7828e-06	9785294	9785488	TraesCS2D01G020800
2021	N270	ASM	20DAF	6_9564007	chr2D	9564007	9.7828e-06	9785294	9785488	TraesCS2D01G020800
2020	N270	ASM	20DAF	6_9564007	chr2D	9564007	9.7828e-06	9785879	9785989	TraesCS2D01G020900
2021	N270	ASM	20DAF	6_9564007	chr2D	9564007	9.7828e-06	9785879	9785989	TraesCS2D01G020900
2020	N270	ASM	20DAF	6_9564007	chr2D	9564007	9.7828e-06	9787218	9788279	TraesCS2D01G021000
2021	N270	ASM	20DAF	6_9564007	chr2D	9564007	9.7828e-06	9787218	9788279	TraesCS2D01G021000
2020	N270	ASM	20DAF	6_9564007	chr2D	9564007	9.7828e-06	9856632	9859085	TraesCS2D01G021100
2021	N270	ASM	20DAF	6_9564007	chr2D	9564007	9.7828e-06	9856632	9859085	TraesCS2D01G021100
2020	N270	ASM	20DAF	6_9564007	chr2D	9564007	9.7828e-06	9869596	9870288	TraesCS2D01G021200
2021	N270	ASM	20DAF	6_9564007	chr2D	9564007	9.7828e-06	9869596	9870288	TraesCS2D01G021200
2020	N270	ASM	20DAF	6_9564007	chr2D	9564007	9.7828e-06	9873285	9874766	TraesCS2D01G021300
2021	N270	ASM	20DAF	6_9564007	chr2D	9564007	9.7828e-06	9873285	9874766	TraesCS2D01G021300
2020	N270	ASM	20DAF	6_9564007	chr2D	9564007	9.7828e-06	9878282	9879316	TraesCS2D01G021400
2021	N270	ASM	20DAF	6_9564007	chr2D	9564007	9.7828e-06	9878282	9879316	TraesCS2D01G021400
2020	N270	ASM	20DAF	6_9564007	chr2D	9564007	9.7828e-06	9882847	9884620	TraesCS2D01G021500
2021	N270	ASM	20DAF	6_9564007	chr2D	9564007	9.7828e-06	9882847	9884620	TraesCS2D01G021500
2020	N270	ASM	20DAF	6_9564007	chr2D	9564007	9.7828e-06	9900546	9902395	TraesCS2D01G021600
2021	N270	ASM	20DAF	6_9564007	chr2D	9564007	9.7828e-06	9900546	9902395	TraesCS2D01G021600
2020	N270	ASM	20DAF	6_9564007	chr2D	9564007	9.7828e-06	9912579	9913163	TraesCS2D01G021700
2021	N270	ASM	20DAF	6_9564007	chr2D	9564007	9.7828e-06	9912579	9913163	TraesCS2D01G021700
2020	N270	ASM	20DAF	6_9564007	chr2D	9564007	9.7828e-06	10022809	10024881	TraesCS2D01G021800
2021	N270	ASM	20DAF	6_9564007	chr2D	9564007	9.7828e-06	10022809	10024881	TraesCS2D01G021800
2020	N270	ASM	20DAF	6_9579070	chr2D	9579070	9.7828e-06	9079678	9080388	TraesCS2D01G019300
2021	N270	ASM	20DAF	6_9579070	chr2D	9579070	9.7828e-06	9079678	9080388	TraesCS2D01G019300
2020	N270	ASM	20DAF	6_9579070	chr2D	9579070	9.7828e-06	9371494	9373126	TraesCS2D01G019400
2021	N270	ASM	20DAF	6_9579070	chr2D	9579070	9.7828e-06	9371494	9373126	TraesCS2D01G019400
2020	N270	ASM	20DAF	6_9579070	chr2D	9579070	9.7828e-06	9380447	9381907	TraesCS2D01G019500
2021	N270	ASM	20DAF	6_9579070	chr2D	9579070	9.7828e-06	9380447	9381907	TraesCS2D01G019500
2020	N270	ASM	20DAF	6_9579070	chr2D	9579070	9.7828e-06	9393373	9402258	TraesCS2D01G019600
2021	N270	ASM	20DAF	6_9579070	chr2D	9579070	9.7828e-06	9393373	9402258	TraesCS2D01G019600
2020	N270	ASM	20DAF	6_9579070	chr2D	9579070	9.7828e-06	9502978	9503700	TraesCS2D01G019700
2021	N270	ASM	20DAF	6_9579070	chr2D	9579070	9.7828e-06	9502978	9503700	TraesCS2D01G019700
2020	N270	ASM	20DAF	6_9579070	chr2D	9579070	9.7828e-06	9575302	9576786	TraesCS2D01G019800
2021	N270	ASM	20DAF	6_9579070	chr2D	9579070	9.7828e-06	9575302	9576786	TraesCS2D01G019800
2020	N270	ASM	20DAF	6_9579070	chr2D	9579070	9.7828e-06	9588297	9589869	TraesCS2D01G019900
2021	N270	ASM	20DAF	6_9579070	chr2D	9579070	9.7828e-06	9588297	9589869	TraesCS2D01G019900
2020	N270	ASM	20DAF	6_9579070	chr2D	9579070	9.7828e-06	9604748	9606229	TraesCS2D01G020000
2021	N270	ASM	20DAF	6_9579070	chr2D	9579070	9.7828e-06	9604748	9606229	TraesCS2D01G020000
2020	N270	ASM	20DAF	6_9579070	chr2D	9579070	9.7828e-06	9625689	9629236	TraesCS2D01G020100
2021	N270	ASM	20DAF	6_9579070	chr2D	9579070	9.7828e-06	9625689	9629236	TraesCS2D01G020100
2020	N270	ASM	20DAF	6_9579070	chr2D	9579070	9.7828e-06	9635435	9638958	TraesCS2D01G020200
2021	N270	ASM	20DAF	6_9579070	chr2D	9579070	9.7828e-06	9635435	9638958	TraesCS2D01G020200
2020	N270	ASM	20DAF	6_9579070	chr2D	9579070	9.7828e-06	9642976	9644466	TraesCS2D01G020300
2021	N270	ASM	20DAF	6_9579070	chr2D	9579070	9.7828e-06	9642976	9644466	TraesCS2D01G020300
2020	N270	ASM	20DAF	6_9579070	chr2D	9579070	9.7828e-06	9663778	9665250	TraesCS2D01G020400
2021	N270	ASM	20DAF	6_9579070	chr2D	9579070	9.7828e-06	9663778	9665250	TraesCS2D01G020400
2020	N270	ASM	20DAF	6_9579070	chr2D	9579070	9.7828e-06	9738676	9739155	TraesCS2D01G020500
2021	N270	ASM	20DAF	6_9579070	chr2D	9579070	9.7828e-06	9738676	9739155	TraesCS2D01G020500
2020	N270	ASM	20DAF	6_9579070	chr2D	9579070	9.7828e-06	9751731	9753206	TraesCS2D01G020600
2021	N270	ASM	20DAF	6_9579070	chr2D	9579070	9.7828e-06	9751731	9753206	TraesCS2D01G020600
2020	N270	ASM	20DAF	6_9579070	chr2D	9579070	9.7828e-06	9757080	9758495	TraesCS2D01G020700
2021	N270	ASM	20DAF	6_9579070	chr2D	9579070	9.7828e-06	9757080	9758495	TraesCS2D01G020700
2020	N270	ASM	20DAF	6_9579070	chr2D	9579070	9.7828e-06	9785294	9785488	TraesCS2D01G020800
2021	N270	ASM	20DAF	6_9579070	chr2D	9579070	9.7828e-06	9785294	9785488	TraesCS2D01G020800
2020	N270	ASM	20DAF	6_9579070	chr2D	9579070	9.7828e-06	9785879	9785989	TraesCS2D01G020900
2021	N270	ASM	20DAF	6_9579070	chr2D	9579070	9.7828e-06	9785879	9785989	TraesCS2D01G020900
2020	N270	ASM	20DAF	6_9579070	chr2D	9579070	9.7828e-06	9787218	9788279	TraesCS2D01G021000
2021	N270	ASM	20DAF	6_9579070	chr2D	9579070	9.7828e-06	9787218	9788279	TraesCS2D01G021000
2020	N270	ASM	20DAF	6_9579070	chr2D	9579070	9.7828e-06	9856632	9859085	TraesCS2D01G021100
2021	N270	ASM	20DAF	6_9579070	chr2D	9579070	9.7828e-06	9856632	9859085	TraesCS2D01G021100
2020	N270	ASM	20DAF	6_9579070	chr2D	9579070	9.7828e-06	9869596	9870288	TraesCS2D01G021200
2021	N270	ASM	20DAF	6_9579070	chr2D	9579070	9.7828e-06	9869596	9870288	TraesCS2D01G021200
2020	N270	ASM	20DAF	6_9579070	chr2D	9579070	9.7828e-06	9873285	9874766	TraesCS2D01G021300
2021	N270	ASM	20DAF	6_9579070	chr2D	9579070	9.7828e-06	9873285	9874766	TraesCS2D01G021300
2020	N270	ASM	20DAF	6_9579070	chr2D	9579070	9.7828e-06	9878282	9879316	TraesCS2D01G021400
2021	N270	ASM	20DAF	6_9579070	chr2D	9579070	9.7828e-06	9878282	9879316	TraesCS2D01G021400
2020	N270	ASM	20DAF	6_9579070	chr2D	9579070	9.7828e-06	9882847	9884620	TraesCS2D01G021500
2021	N270	ASM	20DAF	6_9579070	chr2D	9579070	9.7828e-06	9882847	9884620	TraesCS2D01G021500
2020	N270	ASM	20DAF	6_9579070	chr2D	9579070	9.7828e-06	9900546	9902395	TraesCS2D01G021600
2021	N270	ASM	20DAF	6_9579070	chr2D	9579070	9.7828e-06	9900546	9902395	TraesCS2D01G021600
2020	N270	ASM	20DAF	6_9579070	chr2D	9579070	9.7828e-06	9912579	9913163	TraesCS2D01G021700
2021	N270	ASM	20DAF	6_9579070	chr2D	9579070	9.7828e-06	9912579	9913163	TraesCS2D01G021700
2020	N270	ASM	20DAF	6_9579070	chr2D	9579070	9.7828e-06	10022809	10024881	TraesCS2D01G021800
2021	N270	ASM	20DAF	6_9579070	chr2D	9579070	9.7828e-06	10022809	10024881	TraesCS2D01G021800
2020	N270	ASM	20DAF	6_9579070	chr2D	9579070	9.7828e-06	10070628	10072118	TraesCS2D01G021900
2021	N270	ASM	20DAF	6_9579070	chr2D	9579070	9.7828e-06	10070628	10072118	TraesCS2D01G021900
2020	N270	ASM	20DAF	6_13648478	chr2D	13648478	5.4543e-06	13191419	13192546	TraesCS2D01G034000
2021	N270	ASM	20DAF	6_13648478	chr2D	13648478	5.4543e-06	13191419	13192546	TraesCS2D01G034000
2020	N270	ASM	20DAF	6_13648478	chr2D	13648478	5.4543e-06	13199801	13200775	TraesCS2D01G034100
2021	N270	ASM	20DAF	6_13648478	chr2D	13648478	5.4543e-06	13199801	13200775	TraesCS2D01G034100
2020	N270	ASM	20DAF	6_13648478	chr2D	13648478	5.4543e-06	13211125	13215398	TraesCS2D01G034200
2021	N270	ASM	20DAF	6_13648478	chr2D	13648478	5.4543e-06	13211125	13215398	TraesCS2D01G034200
2020	N270	ASM	20DAF	6_13648478	chr2D	13648478	5.4543e-06	13218828	13220683	TraesCS2D01G034300
2021	N270	ASM	20DAF	6_13648478	chr2D	13648478	5.4543e-06	13218828	13220683	TraesCS2D01G034300
2020	N270	ASM	20DAF	6_13648478	chr2D	13648478	5.4543e-06	13228655	13229035	TraesCS2D01G034400
2021	N270	ASM	20DAF	6_13648478	chr2D	13648478	5.4543e-06	13228655	13229035	TraesCS2D01G034400
2020	N270	ASM	20DAF	6_13648478	chr2D	13648478	5.4543e-06	13421444	13422739	TraesCS2D01G034500
2021	N270	ASM	20DAF	6_13648478	chr2D	13648478	5.4543e-06	13421444	13422739	TraesCS2D01G034500
2020	N270	ASM	20DAF	6_13648478	chr2D	13648478	5.4543e-06	13424732	13426551	TraesCS2D01G034600
2021	N270	ASM	20DAF	6_13648478	chr2D	13648478	5.4543e-06	13424732	13426551	TraesCS2D01G034600
2020	N270	ASM	20DAF	6_13648478	chr2D	13648478	5.4543e-06	13429349	13431443	TraesCS2D01G034700
2021	N270	ASM	20DAF	6_13648478	chr2D	13648478	5.4543e-06	13429349	13431443	TraesCS2D01G034700
2020	N270	ASM	20DAF	6_13648478	chr2D	13648478	5.4543e-06	13439155	13439673	TraesCS2D01G034800
2021	N270	ASM	20DAF	6_13648478	chr2D	13648478	5.4543e-06	13439155	13439673	TraesCS2D01G034800
2020	N270	ASM	20DAF	6_13648478	chr2D	13648478	5.4543e-06	13440268	13445895	TraesCS2D01G034900
2021	N270	ASM	20DAF	6_13648478	chr2D	13648478	5.4543e-06	13440268	13445895	TraesCS2D01G034900
2020	N270	ASM	20DAF	6_13648478	chr2D	13648478	5.4543e-06	13474384	13476134	TraesCS2D01G035000
2021	N270	ASM	20DAF	6_13648478	chr2D	13648478	5.4543e-06	13474384	13476134	TraesCS2D01G035000
2020	N270	ASM	20DAF	6_13648478	chr2D	13648478	5.4543e-06	13487672	13488313	TraesCS2D01G035100
2021	N270	ASM	20DAF	6_13648478	chr2D	13648478	5.4543e-06	13487672	13488313	TraesCS2D01G035100
2020	N270	ASM	20DAF	6_13648478	chr2D	13648478	5.4543e-06	13508844	13510379	TraesCS2D01G035200
2021	N270	ASM	20DAF	6_13648478	chr2D	13648478	5.4543e-06	13508844	13510379	TraesCS2D01G035200
2020	N270	ASM	20DAF	6_13648478	chr2D	13648478	5.4543e-06	13521289	13522161	TraesCS2D01G035300
2021	N270	ASM	20DAF	6_13648478	chr2D	13648478	5.4543e-06	13521289	13522161	TraesCS2D01G035300
2020	N270	ASM	20DAF	6_13648478	chr2D	13648478	5.4543e-06	13526455	13532039	TraesCS2D01G035400
2021	N270	ASM	20DAF	6_13648478	chr2D	13648478	5.4543e-06	13526455	13532039	TraesCS2D01G035400
2020	N270	ASM	20DAF	6_13648478	chr2D	13648478	5.4543e-06	13540117	13542951	TraesCS2D01G035500
2021	N270	ASM	20DAF	6_13648478	chr2D	13648478	5.4543e-06	13540117	13542951	TraesCS2D01G035500
2020	N270	ASM	20DAF	6_13648478	chr2D	13648478	5.4543e-06	13580894	13584510	TraesCS2D01G035600
2021	N270	ASM	20DAF	6_13648478	chr2D	13648478	5.4543e-06	13580894	13584510	TraesCS2D01G035600
2020	N270	ASM	20DAF	6_13648478	chr2D	13648478	5.4543e-06	13588413	13590974	TraesCS2D01G035700
2021	N270	ASM	20DAF	6_13648478	chr2D	13648478	5.4543e-06	13588413	13590974	TraesCS2D01G035700
2020	N270	ASM	20DAF	6_13648478	chr2D	13648478	5.4543e-06	13605077	13608033	TraesCS2D01G035800
2021	N270	ASM	20DAF	6_13648478	chr2D	13648478	5.4543e-06	13605077	13608033	TraesCS2D01G035800
2020	N270	ASM	20DAF	6_13648478	chr2D	13648478	5.4543e-06	13624375	13624796	TraesCS2D01G035900
2021	N270	ASM	20DAF	6_13648478	chr2D	13648478	5.4543e-06	13624375	13624796	TraesCS2D01G035900
2020	N270	ASM	20DAF	6_13648478	chr2D	13648478	5.4543e-06	13633576	13633803	TraesCS2D01G036000
2021	N270	ASM	20DAF	6_13648478	chr2D	13648478	5.4543e-06	13633576	13633803	TraesCS2D01G036000
2020	N270	ASM	20DAF	6_13648478	chr2D	13648478	5.4543e-06	13675835	13677262	TraesCS2D01G036100
2021	N270	ASM	20DAF	6_13648478	chr2D	13648478	5.4543e-06	13675835	13677262	TraesCS2D01G036100
2020	N270	ASM	20DAF	6_13648478	chr2D	13648478	5.4543e-06	13678848	13679415	TraesCS2D01G036200
2021	N270	ASM	20DAF	6_13648478	chr2D	13648478	5.4543e-06	13678848	13679415	TraesCS2D01G036200
2020	N270	ASM	20DAF	6_13648478	chr2D	13648478	5.4543e-06	13679966	13681564	TraesCS2D01G036300
2021	N270	ASM	20DAF	6_13648478	chr2D	13648478	5.4543e-06	13679966	13681564	TraesCS2D01G036300
2020	N270	ASM	20DAF	6_13648478	chr2D	13648478	5.4543e-06	13682542	13687377	TraesCS2D01G036400
2021	N270	ASM	20DAF	6_13648478	chr2D	13648478	5.4543e-06	13682542	13687377	TraesCS2D01G036400
2020	N270	ASM	20DAF	6_13648478	chr2D	13648478	5.4543e-06	13701063	13706546	TraesCS2D01G036500
2021	N270	ASM	20DAF	6_13648478	chr2D	13648478	5.4543e-06	13701063	13706546	TraesCS2D01G036500
2020	N270	ASM	20DAF	6_13648478	chr2D	13648478	5.4543e-06	13723160	13724245	TraesCS2D01G036600
2021	N270	ASM	20DAF	6_13648478	chr2D	13648478	5.4543e-06	13723160	13724245	TraesCS2D01G036600
2020	N270	ASM	20DAF	6_13648478	chr2D	13648478	5.4543e-06	13752436	13753533	TraesCS2D01G036700
2021	N270	ASM	20DAF	6_13648478	chr2D	13648478	5.4543e-06	13752436	13753533	TraesCS2D01G036700
2020	N270	ASM	20DAF	6_13648478	chr2D	13648478	5.4543e-06	13757272	13766066	TraesCS2D01G036800
2021	N270	ASM	20DAF	6_13648478	chr2D	13648478	5.4543e-06	13757272	13766066	TraesCS2D01G036800
2020	N270	ASM	20DAF	6_13648478	chr2D	13648478	5.4543e-06	13770197	13771288	TraesCS2D01G036900
2021	N270	ASM	20DAF	6_13648478	chr2D	13648478	5.4543e-06	13770197	13771288	TraesCS2D01G036900
2020	N270	ASM	20DAF	6_13648478	chr2D	13648478	5.4543e-06	13773084	13774579	TraesCS2D01G037000
2021	N270	ASM	20DAF	6_13648478	chr2D	13648478	5.4543e-06	13773084	13774579	TraesCS2D01G037000
2020	N270	ASM	20DAF	6_13648478	chr2D	13648478	5.4543e-06	13833325	13835103	TraesCS2D01G037100
2021	N270	ASM	20DAF	6_13648478	chr2D	13648478	5.4543e-06	13833325	13835103	TraesCS2D01G037100
2020	N270	ASM	20DAF	6_13648478	chr2D	13648478	5.4543e-06	13838470	13838985	TraesCS2D01G037200
2021	N270	ASM	20DAF	6_13648478	chr2D	13648478	5.4543e-06	13838470	13838985	TraesCS2D01G037200
2020	N270	ASM	20DAF	6_13648478	chr2D	13648478	5.4543e-06	13856362	13857213	TraesCS2D01G037300
2021	N270	ASM	20DAF	6_13648478	chr2D	13648478	5.4543e-06	13856362	13857213	TraesCS2D01G037300
2020	N270	ASM	20DAF	6_13648478	chr2D	13648478	5.4543e-06	13876128	13886771	TraesCS2D01G037400
2021	N270	ASM	20DAF	6_13648478	chr2D	13648478	5.4543e-06	13876128	13886771	TraesCS2D01G037400
2020	N270	ASM	20DAF	6_13648478	chr2D	13648478	5.4543e-06	13881832	13882245	TraesCS2D01G037500
2021	N270	ASM	20DAF	6_13648478	chr2D	13648478	5.4543e-06	13881832	13882245	TraesCS2D01G037500
2020	N270	ASM	20DAF	6_13648478	chr2D	13648478	5.4543e-06	13893110	13898188	TraesCS2D01G037600
2021	N270	ASM	20DAF	6_13648478	chr2D	13648478	5.4543e-06	13893110	13898188	TraesCS2D01G037600
2020	N270	ASM	20DAF	6_13648478	chr2D	13648478	5.4543e-06	13906453	13913266	TraesCS2D01G037700
2021	N270	ASM	20DAF	6_13648478	chr2D	13648478	5.4543e-06	13906453	13913266	TraesCS2D01G037700
2020	N270	ASM	20DAF	6_13648478	chr2D	13648478	5.4543e-06	13961415	13964315	TraesCS2D01G037800
2021	N270	ASM	20DAF	6_13648478	chr2D	13648478	5.4543e-06	13961415	13964315	TraesCS2D01G037800
2020	N270	ASM	20DAF	6_13648478	chr2D	13648478	5.4543e-06	14021004	14021987	TraesCS2D01G037900
2021	N270	ASM	20DAF	6_13648478	chr2D	13648478	5.4543e-06	14021004	14021987	TraesCS2D01G037900
2020	N270	ASM	20DAF	6_13648478	chr2D	13648478	5.4543e-06	14082847	14085147	TraesCS2D01G038000
2021	N270	ASM	20DAF	6_13648478	chr2D	13648478	5.4543e-06	14082847	14085147	TraesCS2D01G038000
2020	N270	ASM	20DAF	6_13648478	chr2D	13648478	5.4543e-06	14091541	14098698	TraesCS2D01G038100
2021	N270	ASM	20DAF	6_13648478	chr2D	13648478	5.4543e-06	14091541	14098698	TraesCS2D01G038100
2020	N270	ASM	20DAF	6_13648478	chr2D	13648478	5.4543e-06	14104881	14107625	TraesCS2D01G038200
2021	N270	ASM	20DAF	6_13648478	chr2D	13648478	5.4543e-06	14104881	14107625	TraesCS2D01G038200
2020	N270	ASM	20DAF	6_13648478	chr2D	13648478	5.4543e-06	14117571	14120358	TraesCS2D01G038300
2021	N270	ASM	20DAF	6_13648478	chr2D	13648478	5.4543e-06	14117571	14120358	TraesCS2D01G038300
2020	N270	ASM	20DAF	6_13648478	chr2D	13648478	5.4543e-06	14127285	14128052	TraesCS2D01G038400
2021	N270	ASM	20DAF	6_13648478	chr2D	13648478	5.4543e-06	14127285	14128052	TraesCS2D01G038400
2020	N270	ASM	20DAF	6_13648478	chr2D	13648478	5.4543e-06	14129216	14129672	TraesCS2D01G038500
2021	N270	ASM	20DAF	6_13648478	chr2D	13648478	5.4543e-06	14129216	14129672	TraesCS2D01G038500
2020	N270	ASM	20DAF	6_13648478	chr2D	13648478	5.4543e-06	14132723	14134108	TraesCS2D01G038600
2021	N270	ASM	20DAF	6_13648478	chr2D	13648478	5.4543e-06	14132723	14134108	TraesCS2D01G038600
2020	N270	ASM	20DAF	6_14782588	chr2D	14782588	9.7828e-06	14348333	14350370	TraesCS2D01G039000
2021	N270	ASM	20DAF	6_14782588	chr2D	14782588	9.7828e-06	14348333	14350370	TraesCS2D01G039000
2020	N270	ASM	20DAF	6_14782588	chr2D	14782588	9.7828e-06	14357976	14359112	TraesCS2D01G039100
2021	N270	ASM	20DAF	6_14782588	chr2D	14782588	9.7828e-06	14357976	14359112	TraesCS2D01G039100
2020	N270	ASM	20DAF	6_14782588	chr2D	14782588	9.7828e-06	14375122	14375709	TraesCS2D01G039200
2021	N270	ASM	20DAF	6_14782588	chr2D	14782588	9.7828e-06	14375122	14375709	TraesCS2D01G039200
2020	N270	ASM	20DAF	6_14782588	chr2D	14782588	9.7828e-06	14380119	14381125	TraesCS2D01G039300
2021	N270	ASM	20DAF	6_14782588	chr2D	14782588	9.7828e-06	14380119	14381125	TraesCS2D01G039300
2020	N270	ASM	20DAF	6_14782588	chr2D	14782588	9.7828e-06	14394726	14396714	TraesCS2D01G039400
2021	N270	ASM	20DAF	6_14782588	chr2D	14782588	9.7828e-06	14394726	14396714	TraesCS2D01G039400
2020	N270	ASM	20DAF	6_14782588	chr2D	14782588	9.7828e-06	14401172	14405568	TraesCS2D01G039500
2021	N270	ASM	20DAF	6_14782588	chr2D	14782588	9.7828e-06	14401172	14405568	TraesCS2D01G039500
2020	N270	ASM	20DAF	6_14782588	chr2D	14782588	9.7828e-06	14412370	14420797	TraesCS2D01G039600
2021	N270	ASM	20DAF	6_14782588	chr2D	14782588	9.7828e-06	14412370	14420797	TraesCS2D01G039600
2020	N270	ASM	20DAF	6_14782588	chr2D	14782588	9.7828e-06	14422711	14433880	TraesCS2D01G039700
2021	N270	ASM	20DAF	6_14782588	chr2D	14782588	9.7828e-06	14422711	14433880	TraesCS2D01G039700
2020	N270	ASM	20DAF	6_14782588	chr2D	14782588	9.7828e-06	14443107	14443818	TraesCS2D01G039800
2021	N270	ASM	20DAF	6_14782588	chr2D	14782588	9.7828e-06	14443107	14443818	TraesCS2D01G039800
2020	N270	ASM	20DAF	6_14782588	chr2D	14782588	9.7828e-06	14617172	14626753	TraesCS2D01G039900
2021	N270	ASM	20DAF	6_14782588	chr2D	14782588	9.7828e-06	14617172	14626753	TraesCS2D01G039900
2020	N270	ASM	20DAF	6_14782588	chr2D	14782588	9.7828e-06	14628357	14640437	TraesCS2D01G040000
2021	N270	ASM	20DAF	6_14782588	chr2D	14782588	9.7828e-06	14628357	14640437	TraesCS2D01G040000
2020	N270	ASM	20DAF	6_14782588	chr2D	14782588	9.7828e-06	14642259	14643181	TraesCS2D01G040100
2021	N270	ASM	20DAF	6_14782588	chr2D	14782588	9.7828e-06	14642259	14643181	TraesCS2D01G040100
2020	N270	ASM	20DAF	6_14782588	chr2D	14782588	9.7828e-06	14647515	14648285	TraesCS2D01G040200
2021	N270	ASM	20DAF	6_14782588	chr2D	14782588	9.7828e-06	14647515	14648285	TraesCS2D01G040200
2020	N270	ASM	20DAF	6_14782588	chr2D	14782588	9.7828e-06	14711769	14712380	TraesCS2D01G040300
2021	N270	ASM	20DAF	6_14782588	chr2D	14782588	9.7828e-06	14711769	14712380	TraesCS2D01G040300
2020	N270	ASM	20DAF	6_14782588	chr2D	14782588	9.7828e-06	14726424	14730877	TraesCS2D01G040400
2021	N270	ASM	20DAF	6_14782588	chr2D	14782588	9.7828e-06	14726424	14730877	TraesCS2D01G040400
2020	N270	ASM	20DAF	6_14782588	chr2D	14782588	9.7828e-06	14746345	14747763	TraesCS2D01G040500
2021	N270	ASM	20DAF	6_14782588	chr2D	14782588	9.7828e-06	14746345	14747763	TraesCS2D01G040500
2020	N270	ASM	20DAF	6_14782588	chr2D	14782588	9.7828e-06	14767495	14772851	TraesCS2D01G040600
2021	N270	ASM	20DAF	6_14782588	chr2D	14782588	9.7828e-06	14767495	14772851	TraesCS2D01G040600
2020	N270	ASM	20DAF	6_14782588	chr2D	14782588	9.7828e-06	14776166	14778254	TraesCS2D01G040700
2021	N270	ASM	20DAF	6_14782588	chr2D	14782588	9.7828e-06	14776166	14778254	TraesCS2D01G040700
2020	N270	ASM	20DAF	6_14782588	chr2D	14782588	9.7828e-06	14778722	14782845	TraesCS2D01G040800
2021	N270	ASM	20DAF	6_14782588	chr2D	14782588	9.7828e-06	14778722	14782845	TraesCS2D01G040800
2020	N270	ASM	20DAF	6_14782588	chr2D	14782588	9.7828e-06	14784819	14791464	TraesCS2D01G040900
2021	N270	ASM	20DAF	6_14782588	chr2D	14782588	9.7828e-06	14784819	14791464	TraesCS2D01G040900
2020	N270	ASM	20DAF	6_14782588	chr2D	14782588	9.7828e-06	14800871	14804426	TraesCS2D01G041000
2021	N270	ASM	20DAF	6_14782588	chr2D	14782588	9.7828e-06	14800871	14804426	TraesCS2D01G041000
2020	N270	ASM	20DAF	6_14782588	chr2D	14782588	9.7828e-06	14824323	14828375	TraesCS2D01G041100
2021	N270	ASM	20DAF	6_14782588	chr2D	14782588	9.7828e-06	14824323	14828375	TraesCS2D01G041100
2020	N270	ASM	20DAF	6_14782588	chr2D	14782588	9.7828e-06	14859792	14860460	TraesCS2D01G041200
2021	N270	ASM	20DAF	6_14782588	chr2D	14782588	9.7828e-06	14859792	14860460	TraesCS2D01G041200
2020	N270	ASM	20DAF	6_14782588	chr2D	14782588	9.7828e-06	14888132	14894495	TraesCS2D01G041300
2021	N270	ASM	20DAF	6_14782588	chr2D	14782588	9.7828e-06	14888132	14894495	TraesCS2D01G041300
2020	N270	ASM	20DAF	6_14782588	chr2D	14782588	9.7828e-06	14896087	14897737	TraesCS2D01G041400
2021	N270	ASM	20DAF	6_14782588	chr2D	14782588	9.7828e-06	14896087	14897737	TraesCS2D01G041400
2020	N270	ASM	20DAF	6_14782588	chr2D	14782588	9.7828e-06	14897858	14899983	TraesCS2D01G041500
2021	N270	ASM	20DAF	6_14782588	chr2D	14782588	9.7828e-06	14897858	14899983	TraesCS2D01G041500
2020	N270	ASM	20DAF	6_14782588	chr2D	14782588	9.7828e-06	14929455	14934320	TraesCS2D01G041600
2021	N270	ASM	20DAF	6_14782588	chr2D	14782588	9.7828e-06	14929455	14934320	TraesCS2D01G041600
2020	N270	ASM	20DAF	6_14782588	chr2D	14782588	9.7828e-06	14944126	14945459	TraesCS2D01G041700
2021	N270	ASM	20DAF	6_14782588	chr2D	14782588	9.7828e-06	14944126	14945459	TraesCS2D01G041700
2020	N270	ASM	20DAF	6_14782588	chr2D	14782588	9.7828e-06	14949137	14950346	TraesCS2D01G041800
2021	N270	ASM	20DAF	6_14782588	chr2D	14782588	9.7828e-06	14949137	14950346	TraesCS2D01G041800
2020	N270	ASM	20DAF	6_14782588	chr2D	14782588	9.7828e-06	14970632	14972035	TraesCS2D01G041900
2021	N270	ASM	20DAF	6_14782588	chr2D	14782588	9.7828e-06	14970632	14972035	TraesCS2D01G041900
2020	N270	ASM	20DAF	6_14782588	chr2D	14782588	9.7828e-06	14976692	14978198	TraesCS2D01G042000
2021	N270	ASM	20DAF	6_14782588	chr2D	14782588	9.7828e-06	14976692	14978198	TraesCS2D01G042000
2020	N270	ASM	20DAF	6_14782588	chr2D	14782588	9.7828e-06	15027654	15031836	TraesCS2D01G042100
2021	N270	ASM	20DAF	6_14782588	chr2D	14782588	9.7828e-06	15027654	15031836	TraesCS2D01G042100
2020	N270	ASM	20DAF	6_14782588	chr2D	14782588	9.7828e-06	15113231	15116657	TraesCS2D01G042200
2021	N270	ASM	20DAF	6_14782588	chr2D	14782588	9.7828e-06	15113231	15116657	TraesCS2D01G042200
2020	N270	ASM	20DAF	6_14782588	chr2D	14782588	9.7828e-06	15133734	15135475	TraesCS2D01G042300
2021	N270	ASM	20DAF	6_14782588	chr2D	14782588	9.7828e-06	15133734	15135475	TraesCS2D01G042300
2020	N270	ASM	20DAF	6_14782588	chr2D	14782588	9.7828e-06	15193820	15196997	TraesCS2D01G042400
2021	N270	ASM	20DAF	6_14782588	chr2D	14782588	9.7828e-06	15193820	15196997	TraesCS2D01G042400
2020	N270	ASM	20DAF	6_14782588	chr2D	14782588	9.7828e-06	15228745	15230408	TraesCS2D01G042500
2021	N270	ASM	20DAF	6_14782588	chr2D	14782588	9.7828e-06	15228745	15230408	TraesCS2D01G042500
2020	N270	ASM	20DAF	6_14782588	chr2D	14782588	9.7828e-06	15264456	15266119	TraesCS2D01G042600
2021	N270	ASM	20DAF	6_14782588	chr2D	14782588	9.7828e-06	15264456	15266119	TraesCS2D01G042600
2020	N270	ASM	20DAF	6_474999515	chr2D	474999515	9.7828e-06	474501947	474505063	TraesCS2D01G369800
2021	N270	ASM	20DAF	6_474999515	chr2D	474999515	9.7828e-06	474501947	474505063	TraesCS2D01G369800
2020	N270	ASM	20DAF	6_474999515	chr2D	474999515	9.7828e-06	474511836	474513203	TraesCS2D01G369900
2021	N270	ASM	20DAF	6_474999515	chr2D	474999515	9.7828e-06	474511836	474513203	TraesCS2D01G369900
2020	N270	ASM	20DAF	6_474999515	chr2D	474999515	9.7828e-06	474652879	474653334	TraesCS2D01G370000
2021	N270	ASM	20DAF	6_474999515	chr2D	474999515	9.7828e-06	474652879	474653334	TraesCS2D01G370000
2020	N270	ASM	20DAF	6_474999515	chr2D	474999515	9.7828e-06	474661093	474662449	TraesCS2D01G370100
2021	N270	ASM	20DAF	6_474999515	chr2D	474999515	9.7828e-06	474661093	474662449	TraesCS2D01G370100
2020	N270	ASM	20DAF	6_474999515	chr2D	474999515	9.7828e-06	474676087	474678866	TraesCS2D01G370200
2021	N270	ASM	20DAF	6_474999515	chr2D	474999515	9.7828e-06	474676087	474678866	TraesCS2D01G370200
2020	N270	ASM	20DAF	6_474999515	chr2D	474999515	9.7828e-06	474735194	474737683	TraesCS2D01G370300
2021	N270	ASM	20DAF	6_474999515	chr2D	474999515	9.7828e-06	474735194	474737683	TraesCS2D01G370300
2020	N270	ASM	20DAF	6_474999515	chr2D	474999515	9.7828e-06	474747175	474751899	TraesCS2D01G370400
2021	N270	ASM	20DAF	6_474999515	chr2D	474999515	9.7828e-06	474747175	474751899	TraesCS2D01G370400
2020	N270	ASM	20DAF	6_474999515	chr2D	474999515	9.7828e-06	474886551	474886958	TraesCS2D01G370500
2021	N270	ASM	20DAF	6_474999515	chr2D	474999515	9.7828e-06	474886551	474886958	TraesCS2D01G370500
2020	N270	ASM	20DAF	6_474999515	chr2D	474999515	9.7828e-06	474888489	474889537	TraesCS2D01G370600
2021	N270	ASM	20DAF	6_474999515	chr2D	474999515	9.7828e-06	474888489	474889537	TraesCS2D01G370600
2020	N270	ASM	20DAF	6_474999515	chr2D	474999515	9.7828e-06	474892376	474893778	TraesCS2D01G370700
2021	N270	ASM	20DAF	6_474999515	chr2D	474999515	9.7828e-06	474892376	474893778	TraesCS2D01G370700
2020	N270	ASM	20DAF	6_474999515	chr2D	474999515	9.7828e-06	474898480	474899751	TraesCS2D01G370800
2021	N270	ASM	20DAF	6_474999515	chr2D	474999515	9.7828e-06	474898480	474899751	TraesCS2D01G370800
2020	N270	ASM	20DAF	6_474999515	chr2D	474999515	9.7828e-06	475077140	475080505	TraesCS2D01G370900
2021	N270	ASM	20DAF	6_474999515	chr2D	474999515	9.7828e-06	475077140	475080505	TraesCS2D01G370900
2020	N270	ASM	20DAF	6_474999515	chr2D	474999515	9.7828e-06	475081098	475084868	TraesCS2D01G371000
2021	N270	ASM	20DAF	6_474999515	chr2D	474999515	9.7828e-06	475081098	475084868	TraesCS2D01G371000
2020	N270	ASM	20DAF	6_474999515	chr2D	474999515	9.7828e-06	475085352	475089645	TraesCS2D01G371100
2021	N270	ASM	20DAF	6_474999515	chr2D	474999515	9.7828e-06	475085352	475089645	TraesCS2D01G371100
2020	N270	ASM	20DAF	6_474999515	chr2D	474999515	9.7828e-06	475089870	475092472	TraesCS2D01G371200
2021	N270	ASM	20DAF	6_474999515	chr2D	474999515	9.7828e-06	475089870	475092472	TraesCS2D01G371200
2020	N270	ASM	20DAF	6_474999515	chr2D	474999515	9.7828e-06	475093590	475096541	TraesCS2D01G371300
2021	N270	ASM	20DAF	6_474999515	chr2D	474999515	9.7828e-06	475093590	475096541	TraesCS2D01G371300
2020	N270	ASM	20DAF	6_474999515	chr2D	474999515	9.7828e-06	475499275	475500086	TraesCS2D01G371400
2021	N270	ASM	20DAF	6_474999515	chr2D	474999515	9.7828e-06	475499275	475500086	TraesCS2D01G371400
2020	N270	ASM	20DAF	6_548602126	chr2D	548602126	9.7828e-06	548255191	548256104	TraesCS2D01G439000
2021	N270	ASM	20DAF	6_548602126	chr2D	548602126	9.7828e-06	548255191	548256104	TraesCS2D01G439000
2020	N270	ASM	20DAF	6_548602126	chr2D	548602126	9.7828e-06	548257690	548259329	TraesCS2D01G439100
2021	N270	ASM	20DAF	6_548602126	chr2D	548602126	9.7828e-06	548257690	548259329	TraesCS2D01G439100
2020	N270	ASM	20DAF	6_548602126	chr2D	548602126	9.7828e-06	548265355	548266041	TraesCS2D01G439200
2021	N270	ASM	20DAF	6_548602126	chr2D	548602126	9.7828e-06	548265355	548266041	TraesCS2D01G439200
2020	N270	ASM	20DAF	6_548602126	chr2D	548602126	9.7828e-06	548271571	548273118	TraesCS2D01G439300
2021	N270	ASM	20DAF	6_548602126	chr2D	548602126	9.7828e-06	548271571	548273118	TraesCS2D01G439300
2020	N270	ASM	20DAF	6_548602126	chr2D	548602126	9.7828e-06	548415967	548416737	TraesCS2D01G439400
2021	N270	ASM	20DAF	6_548602126	chr2D	548602126	9.7828e-06	548415967	548416737	TraesCS2D01G439400
2020	N270	ASM	20DAF	6_548602126	chr2D	548602126	9.7828e-06	548896576	548897405	TraesCS2D01G439500
2021	N270	ASM	20DAF	6_548602126	chr2D	548602126	9.7828e-06	548896576	548897405	TraesCS2D01G439500
2020	N270	ASM	20DAF	6_548602126	chr2D	548602126	9.7828e-06	548974572	548976954	TraesCS2D01G439600
2021	N270	ASM	20DAF	6_548602126	chr2D	548602126	9.7828e-06	548974572	548976954	TraesCS2D01G439600
2020	N270	ASM	20DAF	6_548602126	chr2D	548602126	9.7828e-06	548977200	548977547	TraesCS2D01G439700
2021	N270	ASM	20DAF	6_548602126	chr2D	548602126	9.7828e-06	548977200	548977547	TraesCS2D01G439700
2020	N270	ASM	20DAF	6_548602126	chr2D	548602126	9.7828e-06	549021270	549021599	TraesCS2D01G439800
2021	N270	ASM	20DAF	6_548602126	chr2D	548602126	9.7828e-06	549021270	549021599	TraesCS2D01G439800
2021	N270	Height	25DAF	6_378168982	chr2D	378168982	2.7261e-06	378052929	378057440	TraesCS2D01G295800
2021	N270	Height	25DAF	6_378168982	chr2D	378168982	2.7261e-06	378059787	378062757	TraesCS2D01G295900
2021	N270	Height	25DAF	6_378168982	chr2D	378168982	2.7261e-06	378166282	378170916	TraesCS2D01G296000
2021	N270	Height	25DAF	6_378168982	chr2D	378168982	2.7261e-06	378362409	378363704	TraesCS2D01G296100
2021	N270	Height	25DAF	6_378168982	chr2D	378168982	2.7261e-06	378525321	378526310	TraesCS2D01G296200
2020	N270	ASM	20DAF	8_546833336	chr3B	546833336	9.7641e-06	546820572	546831016	TraesCS3B01G340300
2021	N270	ASM	20DAF	8_546833336	chr3B	546833336	9.7641e-06	546820572	546831016	TraesCS3B01G340300
2020	N270	ASM	20DAF	8_546833336	chr3B	546833336	9.7641e-06	547058015	547059223	TraesCS3B01G340400
2021	N270	ASM	20DAF	8_546833336	chr3B	546833336	9.7641e-06	547058015	547059223	TraesCS3B01G340400
2020	N270	ASM	20DAF	8_546833336	chr3B	546833336	9.7641e-06	547110619	547111788	TraesCS3B01G340500
2021	N270	ASM	20DAF	8_546833336	chr3B	546833336	9.7641e-06	547110619	547111788	TraesCS3B01G340500
2020	N270	ASM	20DAF	8_546833336	chr3B	546833336	9.7641e-06	547123504	547126409	TraesCS3B01G340600
2021	N270	ASM	20DAF	8_546833336	chr3B	546833336	9.7641e-06	547123504	547126409	TraesCS3B01G340600
2020	N270	ASM	20DAF	8_546833336	chr3B	546833336	9.7641e-06	547126760	547127212	TraesCS3B01G340700
2021	N270	ASM	20DAF	8_546833336	chr3B	546833336	9.7641e-06	547126760	547127212	TraesCS3B01G340700
2021	N270	Height	25DAF	8_547171497	chr3B	547171497	9.0595e-06	546820572	546831016	TraesCS3B01G340300
2021	N270	Height	25DAF	8_547171497	chr3B	547171497	9.0595e-06	547058015	547059223	TraesCS3B01G340400
2021	N270	Height	25DAF	8_547171497	chr3B	547171497	9.0595e-06	547110619	547111788	TraesCS3B01G340500
2021	N270	Height	25DAF	8_547171497	chr3B	547171497	9.0595e-06	547123504	547126409	TraesCS3B01G340600
2021	N270	Height	25DAF	8_547171497	chr3B	547171497	9.0595e-06	547126760	547127212	TraesCS3B01G340700
2021	N270	Height	25DAF	8_547171497	chr3B	547171497	9.0595e-06	547333559	547334221	TraesCS3B01G340800
2021	N270	Height	25DAF	8_547171497	chr3B	547171497	9.0595e-06	547450439	547451505	TraesCS3B01G340900
2021	N270	Height	25DAF	8_547171497	chr3B	547171497	9.0595e-06	547565014	547585305	TraesCS3B01G341000
2021	N270	Height	25DAF	8_547605372	chr3B	547605372	9.0595e-06	547110619	547111788	TraesCS3B01G340500
2021	N270	Height	25DAF	8_547605372	chr3B	547605372	9.0595e-06	547123504	547126409	TraesCS3B01G340600
2021	N270	Height	25DAF	8_547605372	chr3B	547605372	9.0595e-06	547126760	547127212	TraesCS3B01G340700
2021	N270	Height	25DAF	8_547605372	chr3B	547605372	9.0595e-06	547333559	547334221	TraesCS3B01G340800
2021	N270	Height	25DAF	8_547605372	chr3B	547605372	9.0595e-06	547450439	547451505	TraesCS3B01G340900
2021	N270	Height	25DAF	8_547605372	chr3B	547605372	9.0595e-06	547565014	547585305	TraesCS3B01G341000
2021	N270	Height	25DAF	8_547605372	chr3B	547605372	9.0595e-06	548038414	548039025	TraesCS3B01G341100
2021	N270	Height	25DAF	8_547605372	chr3B	547605372	9.0595e-06	548039348	548040046	TraesCS3B01G341200
2021	N270	Height	25DAF	8_547605372	chr3B	547605372	9.0595e-06	548044175	548044759	TraesCS3B01G341300
2021	N270	Height	25DAF	8_547605372	chr3B	547605372	9.0595e-06	548045042	548045737	TraesCS3B01G341400
2021	N270	Height	25DAF	8_547605372	chr3B	547605372	9.0595e-06	548045832	548050882	TraesCS3B01G341500
2021	N270	Height	25DAF	8_549663300	chr3B	549663300	9.0595e-06	549386497	549387324	TraesCS3B01G342200
2021	N270	Height	25DAF	8_549663300	chr3B	549663300	9.0595e-06	549702997	549703931	TraesCS3B01G342300
2021	N270	Height	25DAF	8_549663300	chr3B	549663300	9.0595e-06	549759598	549762903	TraesCS3B01G342400
2021	N270	Height	25DAF	8_549663300	chr3B	549663300	9.0595e-06	549791856	549793171	TraesCS3B01G342500
2021	N270	Height	25DAF	8_549988631	chr3B	549988631	9.0595e-06	549702997	549703931	TraesCS3B01G342300
2021	N270	Height	25DAF	8_549988631	chr3B	549988631	9.0595e-06	549759598	549762903	TraesCS3B01G342400
2021	N270	Height	25DAF	8_549988631	chr3B	549988631	9.0595e-06	549791856	549793171	TraesCS3B01G342500
2021	N270	Height	25DAF	8_549988631	chr3B	549988631	9.0595e-06	550313367	550321449	TraesCS3B01G342600
2020	N270	ASM	15DAF	9__590219985	chr3D	590219985	2.5216e-06	589757809	589763913	TraesCS3D01G500600
2021	N270	ASM	15DAF	9__590219985	chr3D	590219985	2.5216e-06	589757809	589763913	TraesCS3D01G500600
2020	N270	ASM	15DAF	9__590219985	chr3D	590219985	2.5216e-06	589857769	589858562	TraesCS3D01G500700
2021	N270	ASM	15DAF	9__590219985	chr3D	590219985	2.5216e-06	589857769	589858562	TraesCS3D01G500700
2020	N270	ASM	15DAF	9__590219985	chr3D	590219985	2.5216e-06	590040459	590044246	TraesCS3D01G500800
2021	N270	ASM	15DAF	9__590219985	chr3D	590219985	2.5216e-06	590040459	590044246	TraesCS3D01G500800
2020	N270	ASM	15DAF	9__590219985	chr3D	590219985	2.5216e-06	590091094	590093954	TraesCS3D01G500900
2021	N270	ASM	15DAF	9__590219985	chr3D	590219985	2.5216e-06	590091094	590093954	TraesCS3D01G500900
2020	N270	ASM	15DAF	9__590219985	chr3D	590219985	2.5216e-06	590137932	590150434	TraesCS3D01G501000
2021	N270	ASM	15DAF	9__590219985	chr3D	590219985	2.5216e-06	590137932	590150434	TraesCS3D01G501000
2020	N270	ASM	15DAF	9__590219985	chr3D	590219985	2.5216e-06	590199669	590205887	TraesCS3D01G501100
2021	N270	ASM	15DAF	9__590219985	chr3D	590219985	2.5216e-06	590199669	590205887	TraesCS3D01G501100
2020	N270	ASM	15DAF	9__590219985	chr3D	590219985	2.5216e-06	590220550	590224762	TraesCS3D01G501200
2021	N270	ASM	15DAF	9__590219985	chr3D	590219985	2.5216e-06	590220550	590224762	TraesCS3D01G501200
2020	N270	ASM	15DAF	9__590219985	chr3D	590219985	2.5216e-06	590238489	590241366	TraesCS3D01G501300
2021	N270	ASM	15DAF	9__590219985	chr3D	590219985	2.5216e-06	590238489	590241366	TraesCS3D01G501300
2020	N270	ASM	15DAF	9__590219985	chr3D	590219985	2.5216e-06	590306214	590309600	TraesCS3D01G501400
2021	N270	ASM	15DAF	9__590219985	chr3D	590219985	2.5216e-06	590306214	590309600	TraesCS3D01G501400
2020	N270	ASM	15DAF	9__590219985	chr3D	590219985	2.5216e-06	590330194	590331704	TraesCS3D01G501500
2021	N270	ASM	15DAF	9__590219985	chr3D	590219985	2.5216e-06	590330194	590331704	TraesCS3D01G501500
2020	N270	ASM	15DAF	9__590219985	chr3D	590219985	2.5216e-06	590355566	590356972	TraesCS3D01G501600
2021	N270	ASM	15DAF	9__590219985	chr3D	590219985	2.5216e-06	590355566	590356972	TraesCS3D01G501600
2020	N270	ASM	15DAF	9__590219985	chr3D	590219985	2.5216e-06	590367459	590369024	TraesCS3D01G501700
2021	N270	ASM	15DAF	9__590219985	chr3D	590219985	2.5216e-06	590367459	590369024	TraesCS3D01G501700
2020	N270	ASM	15DAF	9__590219985	chr3D	590219985	2.5216e-06	590439469	590440503	TraesCS3D01G501800
2021	N270	ASM	15DAF	9__590219985	chr3D	590219985	2.5216e-06	590439469	590440503	TraesCS3D01G501800
2020	N270	ASM	15DAF	9__590219985	chr3D	590219985	2.5216e-06	590524316	590525827	TraesCS3D01G501900
2021	N270	ASM	15DAF	9__590219985	chr3D	590219985	2.5216e-06	590524316	590525827	TraesCS3D01G501900
2020	N270	ASM	15DAF	9__590219985	chr3D	590219985	2.5216e-06	590676512	590678062	TraesCS3D01G502000
2021	N270	ASM	15DAF	9__590219985	chr3D	590219985	2.5216e-06	590676512	590678062	TraesCS3D01G502000
2020	N270	ASM	15DAF	9__590219985	chr3D	590219985	2.5216e-06	590703319	590704113	TraesCS3D01G502100
2021	N270	ASM	15DAF	9__590219985	chr3D	590219985	2.5216e-06	590703319	590704113	TraesCS3D01G502100
2020	N270	ASM	20DAF	9__612012944	chr3D	612012944	9.7828e-06	611527740	611528075	TraesCS3D01G539800
2021	N270	ASM	20DAF	9__612012944	chr3D	612012944	9.7828e-06	611527740	611528075	TraesCS3D01G539800
2020	N270	ASM	20DAF	9__612012944	chr3D	612012944	9.7828e-06	611557940	611559750	TraesCS3D01G539900
2021	N270	ASM	20DAF	9__612012944	chr3D	612012944	9.7828e-06	611557940	611559750	TraesCS3D01G539900
2020	N270	ASM	20DAF	9__612012944	chr3D	612012944	9.7828e-06	611563005	611565906	TraesCS3D01G540000
2021	N270	ASM	20DAF	9__612012944	chr3D	612012944	9.7828e-06	611563005	611565906	TraesCS3D01G540000
2020	N270	ASM	20DAF	9__612012944	chr3D	612012944	9.7828e-06	611566446	611568569	TraesCS3D01G540100
2021	N270	ASM	20DAF	9__612012944	chr3D	612012944	9.7828e-06	611566446	611568569	TraesCS3D01G540100
2020	N270	ASM	20DAF	9__612012944	chr3D	612012944	9.7828e-06	611673431	611674662	TraesCS3D01G540200
2021	N270	ASM	20DAF	9__612012944	chr3D	612012944	9.7828e-06	611673431	611674662	TraesCS3D01G540200
2020	N270	ASM	20DAF	9__612012944	chr3D	612012944	9.7828e-06	611693581	611693924	TraesCS3D01G540300
2021	N270	ASM	20DAF	9__612012944	chr3D	612012944	9.7828e-06	611693581	611693924	TraesCS3D01G540300
2020	N270	ASM	20DAF	9__612012944	chr3D	612012944	9.7828e-06	611745826	611746798	TraesCS3D01G540400
2021	N270	ASM	20DAF	9__612012944	chr3D	612012944	9.7828e-06	611745826	611746798	TraesCS3D01G540400
2020	N270	ASM	20DAF	9__612012944	chr3D	612012944	9.7828e-06	611888752	611891301	TraesCS3D01G540500
2021	N270	ASM	20DAF	9__612012944	chr3D	612012944	9.7828e-06	611888752	611891301	TraesCS3D01G540500
2020	N270	ASM	20DAF	9__612012944	chr3D	612012944	9.7828e-06	611918066	611919440	TraesCS3D01G540600
2021	N270	ASM	20DAF	9__612012944	chr3D	612012944	9.7828e-06	611918066	611919440	TraesCS3D01G540600
2020	N270	ASM	20DAF	9__612012944	chr3D	612012944	9.7828e-06	612263729	612264505	TraesCS3D01G540700
2021	N270	ASM	20DAF	9__612012944	chr3D	612012944	9.7828e-06	612263729	612264505	TraesCS3D01G540700
2020	N270	ASM	20DAF	9__612012944	chr3D	612012944	9.7828e-06	612272489	612273496	TraesCS3D01G540800
2021	N270	ASM	20DAF	9__612012944	chr3D	612012944	9.7828e-06	612272489	612273496	TraesCS3D01G540800
2020	N270	ASM	20DAF	9__612012944	chr3D	612012944	9.7828e-06	612272510	612273375	TraesCS3D01G540900
2021	N270	ASM	20DAF	9__612012944	chr3D	612012944	9.7828e-06	612272510	612273375	TraesCS3D01G540900
2020	N270	ASM	20DAF	9__612012944	chr3D	612012944	9.7828e-06	612290292	612291809	TraesCS3D01G541000
2021	N270	ASM	20DAF	9__612012944	chr3D	612012944	9.7828e-06	612290292	612291809	TraesCS3D01G541000
2020	N270	ASM	20DAF	9__612012944	chr3D	612012944	9.7828e-06	612311308	612312306	TraesCS3D01G541100
2021	N270	ASM	20DAF	9__612012944	chr3D	612012944	9.7828e-06	612311308	612312306	TraesCS3D01G541100
2020	N270	ASM	20DAF	9__612012944	chr3D	612012944	9.7828e-06	612312657	612318139	TraesCS3D01G541200
2021	N270	ASM	20DAF	9__612012944	chr3D	612012944	9.7828e-06	612312657	612318139	TraesCS3D01G541200
2020	N270	Height	10DAF	9__500189699	chr3D	500189699	6.8528e-06	499843858	499846146	TraesCS3D01G384100
2020	N270	Height	10DAF	9__500189699	chr3D	500189699	6.8528e-06	499848708	499851057	TraesCS3D01G384200
2020	N270	Height	10DAF	9__500189699	chr3D	500189699	6.8528e-06	499946253	499948010	TraesCS3D01G384300
2020	N270	Height	10DAF	9__500189699	chr3D	500189699	6.8528e-06	499957745	499959959	TraesCS3D01G384400
2020	N270	Height	10DAF	9__500189699	chr3D	500189699	6.8528e-06	499984931	499988635	TraesCS3D01G384500
2020	N270	Height	10DAF	9__500189699	chr3D	500189699	6.8528e-06	499989944	499994158	TraesCS3D01G384600
2020	N270	Height	10DAF	9__500189699	chr3D	500189699	6.8528e-06	499996390	500005881	TraesCS3D01G384700
2020	N270	Height	10DAF	9__500189699	chr3D	500189699	6.8528e-06	500090625	500091552	TraesCS3D01G384800
2020	N270	Height	10DAF	9__500189699	chr3D	500189699	6.8528e-06	500311087	500311434	TraesCS3D01G384900
2020	N270	Height	10DAF	9__500189699	chr3D	500189699	6.8528e-06	500459350	500461212	TraesCS3D01G385000
2020	N270	Height	10DAF	9__500189699	chr3D	500189699	6.8528e-06	500534361	500536638	TraesCS3D01G385100
2020	N270	Height	10DAF	9__500189699	chr3D	500189699	6.8528e-06	500541239	500542873	TraesCS3D01G385200
2020	N270	Height	10DAF	9__500189699	chr3D	500189699	6.8528e-06	500543158	500555329	TraesCS3D01G385300
2020	N270	Height	15DAF	9__500189699	chr3D	500189699	3.7335e-06	499843858	499846146	TraesCS3D01G384100
2020	N270	Height	15DAF	9__500189699	chr3D	500189699	3.7335e-06	499848708	499851057	TraesCS3D01G384200
2020	N270	Height	15DAF	9__500189699	chr3D	500189699	3.7335e-06	499946253	499948010	TraesCS3D01G384300
2020	N270	Height	15DAF	9__500189699	chr3D	500189699	3.7335e-06	499957745	499959959	TraesCS3D01G384400
2020	N270	Height	15DAF	9__500189699	chr3D	500189699	3.7335e-06	499984931	499988635	TraesCS3D01G384500
2020	N270	Height	15DAF	9__500189699	chr3D	500189699	3.7335e-06	499989944	499994158	TraesCS3D01G384600
2020	N270	Height	15DAF	9__500189699	chr3D	500189699	3.7335e-06	499996390	500005881	TraesCS3D01G384700
2020	N270	Height	15DAF	9__500189699	chr3D	500189699	3.7335e-06	500090625	500091552	TraesCS3D01G384800
2020	N270	Height	15DAF	9__500189699	chr3D	500189699	3.7335e-06	500311087	500311434	TraesCS3D01G384900
2020	N270	Height	15DAF	9__500189699	chr3D	500189699	3.7335e-06	500459350	500461212	TraesCS3D01G385000
2020	N270	Height	15DAF	9__500189699	chr3D	500189699	3.7335e-06	500534361	500536638	TraesCS3D01G385100
2020	N270	Height	15DAF	9__500189699	chr3D	500189699	3.7335e-06	500541239	500542873	TraesCS3D01G385200
2020	N270	Height	15DAF	9__500189699	chr3D	500189699	3.7335e-06	500543158	500555329	TraesCS3D01G385300
2020	N270	Height	20DAF	9__500189699	chr3D	500189699	5.9788e-06	499843858	499846146	TraesCS3D01G384100
2020	N270	Height	20DAF	9__500189699	chr3D	500189699	5.9788e-06	499848708	499851057	TraesCS3D01G384200
2020	N270	Height	20DAF	9__500189699	chr3D	500189699	5.9788e-06	499946253	499948010	TraesCS3D01G384300
2020	N270	Height	20DAF	9__500189699	chr3D	500189699	5.9788e-06	499957745	499959959	TraesCS3D01G384400
2020	N270	Height	20DAF	9__500189699	chr3D	500189699	5.9788e-06	499984931	499988635	TraesCS3D01G384500
2020	N270	Height	20DAF	9__500189699	chr3D	500189699	5.9788e-06	499989944	499994158	TraesCS3D01G384600
2020	N270	Height	20DAF	9__500189699	chr3D	500189699	5.9788e-06	499996390	500005881	TraesCS3D01G384700
2020	N270	Height	20DAF	9__500189699	chr3D	500189699	5.9788e-06	500090625	500091552	TraesCS3D01G384800
2020	N270	Height	20DAF	9__500189699	chr3D	500189699	5.9788e-06	500311087	500311434	TraesCS3D01G384900
2020	N270	Height	20DAF	9__500189699	chr3D	500189699	5.9788e-06	500459350	500461212	TraesCS3D01G385000
2020	N270	Height	20DAF	9__500189699	chr3D	500189699	5.9788e-06	500534361	500536638	TraesCS3D01G385100
2020	N270	Height	20DAF	9__500189699	chr3D	500189699	5.9788e-06	500541239	500542873	TraesCS3D01G385200
2020	N270	Height	20DAF	9__500189699	chr3D	500189699	5.9788e-06	500543158	500555329	TraesCS3D01G385300
2021	N270	Height	15DAF	10_720518067	chr4A	720518067	9.1105e-06	720513302	720514657	TraesCS4A01G456000
2021	N270	Height	15DAF	10_720518067	chr4A	720518067	9.1105e-06	720515883	720517087	TraesCS4A01G456100
2021	N270	Height	15DAF	10_720518067	chr4A	720518067	9.1105e-06	720956516	720956854	TraesCS4A01G456200
2021	N270	Height	20DAF	10_720518067	chr4A	720518067	4.8061e-06	720513302	720514657	TraesCS4A01G456000
2021	N270	Height	20DAF	10_720518067	chr4A	720518067	4.8061e-06	720515883	720517087	TraesCS4A01G456100
2021	N270	Height	20DAF	10_720518067	chr4A	720518067	4.8061e-06	720956516	720956854	TraesCS4A01G456200
2021	N270	Height	25DAF	10_720518067	chr4A	720518067	5.8342e-06	720513302	720514657	TraesCS4A01G456000
2021	N270	Height	25DAF	10_720518067	chr4A	720518067	5.8342e-06	720515883	720517087	TraesCS4A01G456100
2021	N270	Height	25DAF	10_720518067	chr4A	720518067	5.8342e-06	720956516	720956854	TraesCS4A01G456200
2021	N270	Height	25DAF	11_642752859	chr4B	642752859	9.0595e-06	642330639	642331949	TraesCS4B01G348900
2021	N270	Height	25DAF	11_642752859	chr4B	642752859	9.0595e-06	642435007	642435634	TraesCS4B01G349000
2021	N270	Height	25DAF	11_642752859	chr4B	642752859	9.0595e-06	642451526	642454943	TraesCS4B01G349100
2021	N270	Height	25DAF	11_642752859	chr4B	642752859	9.0595e-06	642455628	642455888	TraesCS4B01G349200
2021	N270	Height	25DAF	11_642752859	chr4B	642752859	9.0595e-06	642456756	642458718	TraesCS4B01G349300
2021	N270	Height	25DAF	11_642752859	chr4B	642752859	9.0595e-06	642544091	642544768	TraesCS4B01G349400
2021	N270	Height	25DAF	11_642752859	chr4B	642752859	9.0595e-06	642700229	642701459	TraesCS4B01G349500
2021	N270	Height	25DAF	11_642752859	chr4B	642752859	9.0595e-06	642722108	642723370	TraesCS4B01G349600
2021	N270	Height	25DAF	11_642752859	chr4B	642752859	9.0595e-06	642737125	642739396	TraesCS4B01G349700
2021	N270	Height	25DAF	11_642752859	chr4B	642752859	9.0595e-06	642746578	642748846	TraesCS4B01G349800
2021	N270	Height	25DAF	11_642752859	chr4B	642752859	9.0595e-06	642778920	642780760	TraesCS4B01G349900
2021	N270	Height	25DAF	11_642752859	chr4B	642752859	9.0595e-06	642922963	642925223	TraesCS4B01G350000
2021	N270	Height	25DAF	11_642752859	chr4B	642752859	9.0595e-06	642958625	642960383	TraesCS4B01G350100
2021	N270	Height	25DAF	11_642752859	chr4B	642752859	9.0595e-06	642963925	642965241	TraesCS4B01G350200
2021	N270	Height	25DAF	11_642752859	chr4B	642752859	9.0595e-06	643020569	643025121	TraesCS4B01G350300
2021	N270	Height	25DAF	13_537021723	chr5A	537021723	9.0595e-06	536675069	536676328	TraesCS5A01G326000
2021	N270	Height	25DAF	13_537021723	chr5A	537021723	9.0595e-06	536677618	536680411	TraesCS5A01G326100
2021	N270	Height	25DAF	13_537021723	chr5A	537021723	9.0595e-06	536710630	536711256	TraesCS5A01G326200
2021	N270	Height	25DAF	13_537021723	chr5A	537021723	9.0595e-06	536768492	536773978	TraesCS5A01G326300
2021	N270	Height	25DAF	13_537021723	chr5A	537021723	9.0595e-06	536796847	536798106	TraesCS5A01G326400
2021	N270	Height	25DAF	13_537021723	chr5A	537021723	9.0595e-06	536853129	536854379	TraesCS5A01G326500
2021	N270	Height	25DAF	13_537021723	chr5A	537021723	9.0595e-06	536869655	536870920	TraesCS5A01G326600
2021	N270	Height	25DAF	13_537021723	chr5A	537021723	9.0595e-06	536878892	536887148	TraesCS5A01G326700
2021	N270	Height	25DAF	13_537021723	chr5A	537021723	9.0595e-06	536895822	536896631	TraesCS5A01G326800
2021	N270	Height	25DAF	13_537021723	chr5A	537021723	9.0595e-06	536903936	536904481	TraesCS5A01G326900
2021	N270	Height	25DAF	13_537021723	chr5A	537021723	9.0595e-06	536905266	536905676	TraesCS5A01G327000
2021	N270	Height	25DAF	13_537021723	chr5A	537021723	9.0595e-06	536970486	536971407	TraesCS5A01G327100
2021	N270	Height	25DAF	13_537021723	chr5A	537021723	9.0595e-06	536984557	536989401	TraesCS5A01G327200
2021	N270	Height	25DAF	13_537021723	chr5A	537021723	9.0595e-06	537019369	537020037	TraesCS5A01G327300
2021	N270	Height	25DAF	13_537021723	chr5A	537021723	9.0595e-06	537107006	537107206	TraesCS5A01G327400
2021	N270	Height	25DAF	13_537021723	chr5A	537021723	9.0595e-06	537109784	537110440	TraesCS5A01G327500
2021	N270	Height	25DAF	13_537021723	chr5A	537021723	9.0595e-06	537117241	537118257	TraesCS5A01G327600
2021	N270	Height	25DAF	13_537021723	chr5A	537021723	9.0595e-06	537123775	537124944	TraesCS5A01G327700
2021	N270	Height	25DAF	13_537021723	chr5A	537021723	9.0595e-06	537127361	537131931	TraesCS5A01G327800
2021	N270	Height	25DAF	13_537021723	chr5A	537021723	9.0595e-06	537135112	537138416	TraesCS5A01G327900
2021	N270	Height	25DAF	13_537021723	chr5A	537021723	9.0595e-06	537248932	537250277	TraesCS5A01G328000
2021	N270	Height	25DAF	13_537021723	chr5A	537021723	9.0595e-06	537258269	537259969	TraesCS5A01G328100
2021	N270	Height	25DAF	13_537021723	chr5A	537021723	9.0595e-06	537353532	537355522	TraesCS5A01G328200
2021	N270	Height	25DAF	13_537021723	chr5A	537021723	9.0595e-06	537369062	537369364	TraesCS5A01G328300
2020	N0	3DCI	15DAF	14_571221626	chr5B	571221626	7.7193e-06	570890411	570894877	TraesCS5B01G391500
2021	N0	3DCI	15DAF	14_571221626	chr5B	571221626	7.7193e-06	570890411	570894877	TraesCS5B01G391500
2020	N0	3DCI	15DAF	14_571221626	chr5B	571221626	7.7193e-06	570898743	570900393	TraesCS5B01G391600
2021	N0	3DCI	15DAF	14_571221626	chr5B	571221626	7.7193e-06	570898743	570900393	TraesCS5B01G391600
2020	N0	3DCI	15DAF	14_571221626	chr5B	571221626	7.7193e-06	570924074	570929074	TraesCS5B01G391700
2021	N0	3DCI	15DAF	14_571221626	chr5B	571221626	7.7193e-06	570924074	570929074	TraesCS5B01G391700
2020	N0	3DCI	15DAF	14_571221626	chr5B	571221626	7.7193e-06	570929338	570930662	TraesCS5B01G391800
2021	N0	3DCI	15DAF	14_571221626	chr5B	571221626	7.7193e-06	570929338	570930662	TraesCS5B01G391800
2020	N0	3DCI	15DAF	14_571221626	chr5B	571221626	7.7193e-06	570931122	570934404	TraesCS5B01G391900
2021	N0	3DCI	15DAF	14_571221626	chr5B	571221626	7.7193e-06	570931122	570934404	TraesCS5B01G391900
2020	N0	3DCI	15DAF	14_571221626	chr5B	571221626	7.7193e-06	570934580	570937104	TraesCS5B01G392000
2021	N0	3DCI	15DAF	14_571221626	chr5B	571221626	7.7193e-06	570934580	570937104	TraesCS5B01G392000
2020	N0	3DCI	15DAF	14_571221626	chr5B	571221626	7.7193e-06	571179214	571179621	TraesCS5B01G392100
2021	N0	3DCI	15DAF	14_571221626	chr5B	571221626	7.7193e-06	571179214	571179621	TraesCS5B01G392100
2020	N0	3DCI	15DAF	14_571221626	chr5B	571221626	7.7193e-06	571182787	571186105	TraesCS5B01G392200
2021	N0	3DCI	15DAF	14_571221626	chr5B	571221626	7.7193e-06	571182787	571186105	TraesCS5B01G392200
2020	N0	3DCI	15DAF	14_571221626	chr5B	571221626	7.7193e-06	571186426	571187773	TraesCS5B01G392300
2021	N0	3DCI	15DAF	14_571221626	chr5B	571221626	7.7193e-06	571186426	571187773	TraesCS5B01G392300
2020	N0	3DCI	15DAF	14_571221626	chr5B	571221626	7.7193e-06	571187849	571188717	TraesCS5B01G392400
2021	N0	3DCI	15DAF	14_571221626	chr5B	571221626	7.7193e-06	571187849	571188717	TraesCS5B01G392400
2020	N0	3DCI	15DAF	14_571221626	chr5B	571221626	7.7193e-06	571201238	571205516	TraesCS5B01G392500
2021	N0	3DCI	15DAF	14_571221626	chr5B	571221626	7.7193e-06	571201238	571205516	TraesCS5B01G392500
2020	N0	3DCI	15DAF	14_571221626	chr5B	571221626	7.7193e-06	571231287	571235695	TraesCS5B01G392600
2021	N0	3DCI	15DAF	14_571221626	chr5B	571221626	7.7193e-06	571231287	571235695	TraesCS5B01G392600
2020	N0	3DCI	15DAF	14_571221626	chr5B	571221626	7.7193e-06	571321647	571322199	TraesCS5B01G392700
2021	N0	3DCI	15DAF	14_571221626	chr5B	571221626	7.7193e-06	571321647	571322199	TraesCS5B01G392700
2020	N0	3DCI	15DAF	14_571221626	chr5B	571221626	7.7193e-06	571461122	571468044	TraesCS5B01G392800
2021	N0	3DCI	15DAF	14_571221626	chr5B	571221626	7.7193e-06	571461122	571468044	TraesCS5B01G392800
2020	N0	3DCI	15DAF	14_571221626	chr5B	571221626	7.7193e-06	571473140	571476563	TraesCS5B01G392900
2021	N0	3DCI	15DAF	14_571221626	chr5B	571221626	7.7193e-06	571473140	571476563	TraesCS5B01G392900
2020	N0	3DCI	15DAF	14_571221626	chr5B	571221626	7.7193e-06	571480021	571481529	TraesCS5B01G393000
2021	N0	3DCI	15DAF	14_571221626	chr5B	571221626	7.7193e-06	571480021	571481529	TraesCS5B01G393000
2020	N0	3DCI	15DAF	14_571221626	chr5B	571221626	7.7193e-06	571525846	571531247	TraesCS5B01G393100
2021	N0	3DCI	15DAF	14_571221626	chr5B	571221626	7.7193e-06	571525846	571531247	TraesCS5B01G393100
2020	N0	3DCI	15DAF	14_571221626	chr5B	571221626	7.7193e-06	571535547	571536947	TraesCS5B01G393200
2021	N0	3DCI	15DAF	14_571221626	chr5B	571221626	7.7193e-06	571535547	571536947	TraesCS5B01G393200
2020	N0	3DCI	15DAF	14_571221626	chr5B	571221626	7.7193e-06	571554638	571557566	TraesCS5B01G393300
2021	N0	3DCI	15DAF	14_571221626	chr5B	571221626	7.7193e-06	571554638	571557566	TraesCS5B01G393300
2020	N0	3DCI	15DAF	14_571221626	chr5B	571221626	7.7193e-06	571606030	571609544	TraesCS5B01G393400
2021	N0	3DCI	15DAF	14_571221626	chr5B	571221626	7.7193e-06	571606030	571609544	TraesCS5B01G393400
2020	N0	3DCI	15DAF	14_571221626	chr5B	571221626	7.7193e-06	571614061	571616031	TraesCS5B01G393500
2021	N0	3DCI	15DAF	14_571221626	chr5B	571221626	7.7193e-06	571614061	571616031	TraesCS5B01G393500
2020	N0	3DCI	15DAF	14_571221626	chr5B	571221626	7.7193e-06	571634810	571636657	TraesCS5B01G393600
2021	N0	3DCI	15DAF	14_571221626	chr5B	571221626	7.7193e-06	571634810	571636657	TraesCS5B01G393600
2020	N0	3DCI	15DAF	14_571221626	chr5B	571221626	7.7193e-06	571637985	571640992	TraesCS5B01G393700
2021	N0	3DCI	15DAF	14_571221626	chr5B	571221626	7.7193e-06	571637985	571640992	TraesCS5B01G393700
2020	N0	3DCI	15DAF	14_571221626	chr5B	571221626	7.7193e-06	571708341	571711367	TraesCS5B01G393800
2021	N0	3DCI	15DAF	14_571221626	chr5B	571221626	7.7193e-06	571708341	571711367	TraesCS5B01G393800
2020	N0	3DCI	15DAF	14_571221626	chr5B	571221626	7.7193e-06	571717350	571720233	TraesCS5B01G393900
2021	N0	3DCI	15DAF	14_571221626	chr5B	571221626	7.7193e-06	571717350	571720233	TraesCS5B01G393900
2020	N0	3DCI	15DAF	14_571306254	chr5B	571306254	7.7193e-06	570890411	570894877	TraesCS5B01G391500
2021	N0	3DCI	15DAF	14_571306254	chr5B	571306254	7.7193e-06	570890411	570894877	TraesCS5B01G391500
2020	N0	3DCI	15DAF	14_571306254	chr5B	571306254	7.7193e-06	570898743	570900393	TraesCS5B01G391600
2021	N0	3DCI	15DAF	14_571306254	chr5B	571306254	7.7193e-06	570898743	570900393	TraesCS5B01G391600
2020	N0	3DCI	15DAF	14_571306254	chr5B	571306254	7.7193e-06	570924074	570929074	TraesCS5B01G391700
2021	N0	3DCI	15DAF	14_571306254	chr5B	571306254	7.7193e-06	570924074	570929074	TraesCS5B01G391700
2020	N0	3DCI	15DAF	14_571306254	chr5B	571306254	7.7193e-06	570929338	570930662	TraesCS5B01G391800
2021	N0	3DCI	15DAF	14_571306254	chr5B	571306254	7.7193e-06	570929338	570930662	TraesCS5B01G391800
2020	N0	3DCI	15DAF	14_571306254	chr5B	571306254	7.7193e-06	570931122	570934404	TraesCS5B01G391900
2021	N0	3DCI	15DAF	14_571306254	chr5B	571306254	7.7193e-06	570931122	570934404	TraesCS5B01G391900
2020	N0	3DCI	15DAF	14_571306254	chr5B	571306254	7.7193e-06	570934580	570937104	TraesCS5B01G392000
2021	N0	3DCI	15DAF	14_571306254	chr5B	571306254	7.7193e-06	570934580	570937104	TraesCS5B01G392000
2020	N0	3DCI	15DAF	14_571306254	chr5B	571306254	7.7193e-06	571179214	571179621	TraesCS5B01G392100
2021	N0	3DCI	15DAF	14_571306254	chr5B	571306254	7.7193e-06	571179214	571179621	TraesCS5B01G392100
2020	N0	3DCI	15DAF	14_571306254	chr5B	571306254	7.7193e-06	571182787	571186105	TraesCS5B01G392200
2021	N0	3DCI	15DAF	14_571306254	chr5B	571306254	7.7193e-06	571182787	571186105	TraesCS5B01G392200
2020	N0	3DCI	15DAF	14_571306254	chr5B	571306254	7.7193e-06	571186426	571187773	TraesCS5B01G392300
2021	N0	3DCI	15DAF	14_571306254	chr5B	571306254	7.7193e-06	571186426	571187773	TraesCS5B01G392300
2020	N0	3DCI	15DAF	14_571306254	chr5B	571306254	7.7193e-06	571187849	571188717	TraesCS5B01G392400
2021	N0	3DCI	15DAF	14_571306254	chr5B	571306254	7.7193e-06	571187849	571188717	TraesCS5B01G392400
2020	N0	3DCI	15DAF	14_571306254	chr5B	571306254	7.7193e-06	571201238	571205516	TraesCS5B01G392500
2021	N0	3DCI	15DAF	14_571306254	chr5B	571306254	7.7193e-06	571201238	571205516	TraesCS5B01G392500
2020	N0	3DCI	15DAF	14_571306254	chr5B	571306254	7.7193e-06	571231287	571235695	TraesCS5B01G392600
2021	N0	3DCI	15DAF	14_571306254	chr5B	571306254	7.7193e-06	571231287	571235695	TraesCS5B01G392600
2020	N0	3DCI	15DAF	14_571306254	chr5B	571306254	7.7193e-06	571321647	571322199	TraesCS5B01G392700
2021	N0	3DCI	15DAF	14_571306254	chr5B	571306254	7.7193e-06	571321647	571322199	TraesCS5B01G392700
2020	N0	3DCI	15DAF	14_571306254	chr5B	571306254	7.7193e-06	571461122	571468044	TraesCS5B01G392800
2021	N0	3DCI	15DAF	14_571306254	chr5B	571306254	7.7193e-06	571461122	571468044	TraesCS5B01G392800
2020	N0	3DCI	15DAF	14_571306254	chr5B	571306254	7.7193e-06	571473140	571476563	TraesCS5B01G392900
2021	N0	3DCI	15DAF	14_571306254	chr5B	571306254	7.7193e-06	571473140	571476563	TraesCS5B01G392900
2020	N0	3DCI	15DAF	14_571306254	chr5B	571306254	7.7193e-06	571480021	571481529	TraesCS5B01G393000
2021	N0	3DCI	15DAF	14_571306254	chr5B	571306254	7.7193e-06	571480021	571481529	TraesCS5B01G393000
2020	N0	3DCI	15DAF	14_571306254	chr5B	571306254	7.7193e-06	571525846	571531247	TraesCS5B01G393100
2021	N0	3DCI	15DAF	14_571306254	chr5B	571306254	7.7193e-06	571525846	571531247	TraesCS5B01G393100
2020	N0	3DCI	15DAF	14_571306254	chr5B	571306254	7.7193e-06	571535547	571536947	TraesCS5B01G393200
2021	N0	3DCI	15DAF	14_571306254	chr5B	571306254	7.7193e-06	571535547	571536947	TraesCS5B01G393200
2020	N0	3DCI	15DAF	14_571306254	chr5B	571306254	7.7193e-06	571554638	571557566	TraesCS5B01G393300
2021	N0	3DCI	15DAF	14_571306254	chr5B	571306254	7.7193e-06	571554638	571557566	TraesCS5B01G393300
2020	N0	3DCI	15DAF	14_571306254	chr5B	571306254	7.7193e-06	571606030	571609544	TraesCS5B01G393400
2021	N0	3DCI	15DAF	14_571306254	chr5B	571306254	7.7193e-06	571606030	571609544	TraesCS5B01G393400
2020	N0	3DCI	15DAF	14_571306254	chr5B	571306254	7.7193e-06	571614061	571616031	TraesCS5B01G393500
2021	N0	3DCI	15DAF	14_571306254	chr5B	571306254	7.7193e-06	571614061	571616031	TraesCS5B01G393500
2020	N0	3DCI	15DAF	14_571306254	chr5B	571306254	7.7193e-06	571634810	571636657	TraesCS5B01G393600
2021	N0	3DCI	15DAF	14_571306254	chr5B	571306254	7.7193e-06	571634810	571636657	TraesCS5B01G393600
2020	N0	3DCI	15DAF	14_571306254	chr5B	571306254	7.7193e-06	571637985	571640992	TraesCS5B01G393700
2021	N0	3DCI	15DAF	14_571306254	chr5B	571306254	7.7193e-06	571637985	571640992	TraesCS5B01G393700
2020	N0	3DCI	15DAF	14_571306254	chr5B	571306254	7.7193e-06	571708341	571711367	TraesCS5B01G393800
2021	N0	3DCI	15DAF	14_571306254	chr5B	571306254	7.7193e-06	571708341	571711367	TraesCS5B01G393800
2020	N0	3DCI	15DAF	14_571306254	chr5B	571306254	7.7193e-06	571717350	571720233	TraesCS5B01G393900
2021	N0	3DCI	15DAF	14_571306254	chr5B	571306254	7.7193e-06	571717350	571720233	TraesCS5B01G393900
2020	N0	3DCI	15DAF	14_571386325	chr5B	571386325	7.7193e-06	570890411	570894877	TraesCS5B01G391500
2021	N0	3DCI	15DAF	14_571386325	chr5B	571386325	7.7193e-06	570890411	570894877	TraesCS5B01G391500
2020	N0	3DCI	15DAF	14_571386325	chr5B	571386325	7.7193e-06	570898743	570900393	TraesCS5B01G391600
2021	N0	3DCI	15DAF	14_571386325	chr5B	571386325	7.7193e-06	570898743	570900393	TraesCS5B01G391600
2020	N0	3DCI	15DAF	14_571386325	chr5B	571386325	7.7193e-06	570924074	570929074	TraesCS5B01G391700
2021	N0	3DCI	15DAF	14_571386325	chr5B	571386325	7.7193e-06	570924074	570929074	TraesCS5B01G391700
2020	N0	3DCI	15DAF	14_571386325	chr5B	571386325	7.7193e-06	570929338	570930662	TraesCS5B01G391800
2021	N0	3DCI	15DAF	14_571386325	chr5B	571386325	7.7193e-06	570929338	570930662	TraesCS5B01G391800
2020	N0	3DCI	15DAF	14_571386325	chr5B	571386325	7.7193e-06	570931122	570934404	TraesCS5B01G391900
2021	N0	3DCI	15DAF	14_571386325	chr5B	571386325	7.7193e-06	570931122	570934404	TraesCS5B01G391900
2020	N0	3DCI	15DAF	14_571386325	chr5B	571386325	7.7193e-06	570934580	570937104	TraesCS5B01G392000
2021	N0	3DCI	15DAF	14_571386325	chr5B	571386325	7.7193e-06	570934580	570937104	TraesCS5B01G392000
2020	N0	3DCI	15DAF	14_571386325	chr5B	571386325	7.7193e-06	571179214	571179621	TraesCS5B01G392100
2021	N0	3DCI	15DAF	14_571386325	chr5B	571386325	7.7193e-06	571179214	571179621	TraesCS5B01G392100
2020	N0	3DCI	15DAF	14_571386325	chr5B	571386325	7.7193e-06	571182787	571186105	TraesCS5B01G392200
2021	N0	3DCI	15DAF	14_571386325	chr5B	571386325	7.7193e-06	571182787	571186105	TraesCS5B01G392200
2020	N0	3DCI	15DAF	14_571386325	chr5B	571386325	7.7193e-06	571186426	571187773	TraesCS5B01G392300
2021	N0	3DCI	15DAF	14_571386325	chr5B	571386325	7.7193e-06	571186426	571187773	TraesCS5B01G392300
2020	N0	3DCI	15DAF	14_571386325	chr5B	571386325	7.7193e-06	571187849	571188717	TraesCS5B01G392400
2021	N0	3DCI	15DAF	14_571386325	chr5B	571386325	7.7193e-06	571187849	571188717	TraesCS5B01G392400
2020	N0	3DCI	15DAF	14_571386325	chr5B	571386325	7.7193e-06	571201238	571205516	TraesCS5B01G392500
2021	N0	3DCI	15DAF	14_571386325	chr5B	571386325	7.7193e-06	571201238	571205516	TraesCS5B01G392500
2020	N0	3DCI	15DAF	14_571386325	chr5B	571386325	7.7193e-06	571231287	571235695	TraesCS5B01G392600
2021	N0	3DCI	15DAF	14_571386325	chr5B	571386325	7.7193e-06	571231287	571235695	TraesCS5B01G392600
2020	N0	3DCI	15DAF	14_571386325	chr5B	571386325	7.7193e-06	571321647	571322199	TraesCS5B01G392700
2021	N0	3DCI	15DAF	14_571386325	chr5B	571386325	7.7193e-06	571321647	571322199	TraesCS5B01G392700
2020	N0	3DCI	15DAF	14_571386325	chr5B	571386325	7.7193e-06	571461122	571468044	TraesCS5B01G392800
2021	N0	3DCI	15DAF	14_571386325	chr5B	571386325	7.7193e-06	571461122	571468044	TraesCS5B01G392800
2020	N0	3DCI	15DAF	14_571386325	chr5B	571386325	7.7193e-06	571473140	571476563	TraesCS5B01G392900
2021	N0	3DCI	15DAF	14_571386325	chr5B	571386325	7.7193e-06	571473140	571476563	TraesCS5B01G392900
2020	N0	3DCI	15DAF	14_571386325	chr5B	571386325	7.7193e-06	571480021	571481529	TraesCS5B01G393000
2021	N0	3DCI	15DAF	14_571386325	chr5B	571386325	7.7193e-06	571480021	571481529	TraesCS5B01G393000
2020	N0	3DCI	15DAF	14_571386325	chr5B	571386325	7.7193e-06	571525846	571531247	TraesCS5B01G393100
2021	N0	3DCI	15DAF	14_571386325	chr5B	571386325	7.7193e-06	571525846	571531247	TraesCS5B01G393100
2020	N0	3DCI	15DAF	14_571386325	chr5B	571386325	7.7193e-06	571535547	571536947	TraesCS5B01G393200
2021	N0	3DCI	15DAF	14_571386325	chr5B	571386325	7.7193e-06	571535547	571536947	TraesCS5B01G393200
2020	N0	3DCI	15DAF	14_571386325	chr5B	571386325	7.7193e-06	571554638	571557566	TraesCS5B01G393300
2021	N0	3DCI	15DAF	14_571386325	chr5B	571386325	7.7193e-06	571554638	571557566	TraesCS5B01G393300
2020	N0	3DCI	15DAF	14_571386325	chr5B	571386325	7.7193e-06	571606030	571609544	TraesCS5B01G393400
2021	N0	3DCI	15DAF	14_571386325	chr5B	571386325	7.7193e-06	571606030	571609544	TraesCS5B01G393400
2020	N0	3DCI	15DAF	14_571386325	chr5B	571386325	7.7193e-06	571614061	571616031	TraesCS5B01G393500
2021	N0	3DCI	15DAF	14_571386325	chr5B	571386325	7.7193e-06	571614061	571616031	TraesCS5B01G393500
2020	N0	3DCI	15DAF	14_571386325	chr5B	571386325	7.7193e-06	571634810	571636657	TraesCS5B01G393600
2021	N0	3DCI	15DAF	14_571386325	chr5B	571386325	7.7193e-06	571634810	571636657	TraesCS5B01G393600
2020	N0	3DCI	15DAF	14_571386325	chr5B	571386325	7.7193e-06	571637985	571640992	TraesCS5B01G393700
2021	N0	3DCI	15DAF	14_571386325	chr5B	571386325	7.7193e-06	571637985	571640992	TraesCS5B01G393700
2020	N0	3DCI	15DAF	14_571386325	chr5B	571386325	7.7193e-06	571708341	571711367	TraesCS5B01G393800
2021	N0	3DCI	15DAF	14_571386325	chr5B	571386325	7.7193e-06	571708341	571711367	TraesCS5B01G393800
2020	N0	3DCI	15DAF	14_571386325	chr5B	571386325	7.7193e-06	571717350	571720233	TraesCS5B01G393900
2021	N0	3DCI	15DAF	14_571386325	chr5B	571386325	7.7193e-06	571717350	571720233	TraesCS5B01G393900
2020	N0	3DCI	15DAF	14_571386325	chr5B	571386325	7.7193e-06	571834646	571836997	TraesCS5B01G394000
2021	N0	3DCI	15DAF	14_571386325	chr5B	571386325	7.7193e-06	571834646	571836997	TraesCS5B01G394000
2020	N0	3DCI	15DAF	14_575244359	chr5B	575244359	1.8583e-06	574904037	574908252	TraesCS5B01G397100
2021	N0	3DCI	15DAF	14_575244359	chr5B	575244359	1.8583e-06	574904037	574908252	TraesCS5B01G397100
2020	N0	3DCI	15DAF	14_575244359	chr5B	575244359	1.8583e-06	574909191	574913438	TraesCS5B01G397200
2021	N0	3DCI	15DAF	14_575244359	chr5B	575244359	1.8583e-06	574909191	574913438	TraesCS5B01G397200
2020	N0	3DCI	15DAF	14_575244359	chr5B	575244359	1.8583e-06	574952338	574960621	TraesCS5B01G397300
2021	N0	3DCI	15DAF	14_575244359	chr5B	575244359	1.8583e-06	574952338	574960621	TraesCS5B01G397300
2020	N0	3DCI	15DAF	14_575244359	chr5B	575244359	1.8583e-06	575036469	575036732	TraesCS5B01G397400
2021	N0	3DCI	15DAF	14_575244359	chr5B	575244359	1.8583e-06	575036469	575036732	TraesCS5B01G397400
2020	N0	3DCI	15DAF	14_575244359	chr5B	575244359	1.8583e-06	575049873	575056212	TraesCS5B01G397500
2021	N0	3DCI	15DAF	14_575244359	chr5B	575244359	1.8583e-06	575049873	575056212	TraesCS5B01G397500
2020	N0	3DCI	15DAF	14_575244359	chr5B	575244359	1.8583e-06	575058055	575062541	TraesCS5B01G397600
2021	N0	3DCI	15DAF	14_575244359	chr5B	575244359	1.8583e-06	575058055	575062541	TraesCS5B01G397600
2020	N0	3DCI	15DAF	14_575244359	chr5B	575244359	1.8583e-06	575068454	575069596	TraesCS5B01G397700
2021	N0	3DCI	15DAF	14_575244359	chr5B	575244359	1.8583e-06	575068454	575069596	TraesCS5B01G397700
2020	N0	3DCI	15DAF	14_575244359	chr5B	575244359	1.8583e-06	575253008	575255154	TraesCS5B01G397800
2021	N0	3DCI	15DAF	14_575244359	chr5B	575244359	1.8583e-06	575253008	575255154	TraesCS5B01G397800
2020	N0	3DCI	15DAF	14_575244359	chr5B	575244359	1.8583e-06	575520752	575523805	TraesCS5B01G397900
2021	N0	3DCI	15DAF	14_575244359	chr5B	575244359	1.8583e-06	575520752	575523805	TraesCS5B01G397900
2020	N0	3DCI	15DAF	14_575244359	chr5B	575244359	1.8583e-06	575629453	575631366	TraesCS5B01G398000
2021	N0	3DCI	15DAF	14_575244359	chr5B	575244359	1.8583e-06	575629453	575631366	TraesCS5B01G398000
2020	N0	3DCI	20DAF	14_571221626	chr5B	571221626	2.1564e-06	570890411	570894877	TraesCS5B01G391500
2021	N0	3DCI	20DAF	14_571221626	chr5B	571221626	2.1564e-06	570890411	570894877	TraesCS5B01G391500
2020	N0	3DCI	20DAF	14_571221626	chr5B	571221626	2.1564e-06	570898743	570900393	TraesCS5B01G391600
2021	N0	3DCI	20DAF	14_571221626	chr5B	571221626	2.1564e-06	570898743	570900393	TraesCS5B01G391600
2020	N0	3DCI	20DAF	14_571221626	chr5B	571221626	2.1564e-06	570924074	570929074	TraesCS5B01G391700
2021	N0	3DCI	20DAF	14_571221626	chr5B	571221626	2.1564e-06	570924074	570929074	TraesCS5B01G391700
2020	N0	3DCI	20DAF	14_571221626	chr5B	571221626	2.1564e-06	570929338	570930662	TraesCS5B01G391800
2021	N0	3DCI	20DAF	14_571221626	chr5B	571221626	2.1564e-06	570929338	570930662	TraesCS5B01G391800
2020	N0	3DCI	20DAF	14_571221626	chr5B	571221626	2.1564e-06	570931122	570934404	TraesCS5B01G391900
2021	N0	3DCI	20DAF	14_571221626	chr5B	571221626	2.1564e-06	570931122	570934404	TraesCS5B01G391900
2020	N0	3DCI	20DAF	14_571221626	chr5B	571221626	2.1564e-06	570934580	570937104	TraesCS5B01G392000
2021	N0	3DCI	20DAF	14_571221626	chr5B	571221626	2.1564e-06	570934580	570937104	TraesCS5B01G392000
2020	N0	3DCI	20DAF	14_571221626	chr5B	571221626	2.1564e-06	571179214	571179621	TraesCS5B01G392100
2021	N0	3DCI	20DAF	14_571221626	chr5B	571221626	2.1564e-06	571179214	571179621	TraesCS5B01G392100
2020	N0	3DCI	20DAF	14_571221626	chr5B	571221626	2.1564e-06	571182787	571186105	TraesCS5B01G392200
2021	N0	3DCI	20DAF	14_571221626	chr5B	571221626	2.1564e-06	571182787	571186105	TraesCS5B01G392200
2020	N0	3DCI	20DAF	14_571221626	chr5B	571221626	2.1564e-06	571186426	571187773	TraesCS5B01G392300
2021	N0	3DCI	20DAF	14_571221626	chr5B	571221626	2.1564e-06	571186426	571187773	TraesCS5B01G392300
2020	N0	3DCI	20DAF	14_571221626	chr5B	571221626	2.1564e-06	571187849	571188717	TraesCS5B01G392400
2021	N0	3DCI	20DAF	14_571221626	chr5B	571221626	2.1564e-06	571187849	571188717	TraesCS5B01G392400
2020	N0	3DCI	20DAF	14_571221626	chr5B	571221626	2.1564e-06	571201238	571205516	TraesCS5B01G392500
2021	N0	3DCI	20DAF	14_571221626	chr5B	571221626	2.1564e-06	571201238	571205516	TraesCS5B01G392500
2020	N0	3DCI	20DAF	14_571221626	chr5B	571221626	2.1564e-06	571231287	571235695	TraesCS5B01G392600
2021	N0	3DCI	20DAF	14_571221626	chr5B	571221626	2.1564e-06	571231287	571235695	TraesCS5B01G392600
2020	N0	3DCI	20DAF	14_571221626	chr5B	571221626	2.1564e-06	571321647	571322199	TraesCS5B01G392700
2021	N0	3DCI	20DAF	14_571221626	chr5B	571221626	2.1564e-06	571321647	571322199	TraesCS5B01G392700
2020	N0	3DCI	20DAF	14_571221626	chr5B	571221626	2.1564e-06	571461122	571468044	TraesCS5B01G392800
2021	N0	3DCI	20DAF	14_571221626	chr5B	571221626	2.1564e-06	571461122	571468044	TraesCS5B01G392800
2020	N0	3DCI	20DAF	14_571221626	chr5B	571221626	2.1564e-06	571473140	571476563	TraesCS5B01G392900
2021	N0	3DCI	20DAF	14_571221626	chr5B	571221626	2.1564e-06	571473140	571476563	TraesCS5B01G392900
2020	N0	3DCI	20DAF	14_571221626	chr5B	571221626	2.1564e-06	571480021	571481529	TraesCS5B01G393000
2021	N0	3DCI	20DAF	14_571221626	chr5B	571221626	2.1564e-06	571480021	571481529	TraesCS5B01G393000
2020	N0	3DCI	20DAF	14_571221626	chr5B	571221626	2.1564e-06	571525846	571531247	TraesCS5B01G393100
2021	N0	3DCI	20DAF	14_571221626	chr5B	571221626	2.1564e-06	571525846	571531247	TraesCS5B01G393100
2020	N0	3DCI	20DAF	14_571221626	chr5B	571221626	2.1564e-06	571535547	571536947	TraesCS5B01G393200
2021	N0	3DCI	20DAF	14_571221626	chr5B	571221626	2.1564e-06	571535547	571536947	TraesCS5B01G393200
2020	N0	3DCI	20DAF	14_571221626	chr5B	571221626	2.1564e-06	571554638	571557566	TraesCS5B01G393300
2021	N0	3DCI	20DAF	14_571221626	chr5B	571221626	2.1564e-06	571554638	571557566	TraesCS5B01G393300
2020	N0	3DCI	20DAF	14_571221626	chr5B	571221626	2.1564e-06	571606030	571609544	TraesCS5B01G393400
2021	N0	3DCI	20DAF	14_571221626	chr5B	571221626	2.1564e-06	571606030	571609544	TraesCS5B01G393400
2020	N0	3DCI	20DAF	14_571221626	chr5B	571221626	2.1564e-06	571614061	571616031	TraesCS5B01G393500
2021	N0	3DCI	20DAF	14_571221626	chr5B	571221626	2.1564e-06	571614061	571616031	TraesCS5B01G393500
2020	N0	3DCI	20DAF	14_571221626	chr5B	571221626	2.1564e-06	571634810	571636657	TraesCS5B01G393600
2021	N0	3DCI	20DAF	14_571221626	chr5B	571221626	2.1564e-06	571634810	571636657	TraesCS5B01G393600
2020	N0	3DCI	20DAF	14_571221626	chr5B	571221626	2.1564e-06	571637985	571640992	TraesCS5B01G393700
2021	N0	3DCI	20DAF	14_571221626	chr5B	571221626	2.1564e-06	571637985	571640992	TraesCS5B01G393700
2020	N0	3DCI	20DAF	14_571221626	chr5B	571221626	2.1564e-06	571708341	571711367	TraesCS5B01G393800
2021	N0	3DCI	20DAF	14_571221626	chr5B	571221626	2.1564e-06	571708341	571711367	TraesCS5B01G393800
2020	N0	3DCI	20DAF	14_571221626	chr5B	571221626	2.1564e-06	571717350	571720233	TraesCS5B01G393900
2021	N0	3DCI	20DAF	14_571221626	chr5B	571221626	2.1564e-06	571717350	571720233	TraesCS5B01G393900
2020	N0	3DCI	20DAF	14_571306254	chr5B	571306254	2.1564e-06	570890411	570894877	TraesCS5B01G391500
2021	N0	3DCI	20DAF	14_571306254	chr5B	571306254	2.1564e-06	570890411	570894877	TraesCS5B01G391500
2020	N0	3DCI	20DAF	14_571306254	chr5B	571306254	2.1564e-06	570898743	570900393	TraesCS5B01G391600
2021	N0	3DCI	20DAF	14_571306254	chr5B	571306254	2.1564e-06	570898743	570900393	TraesCS5B01G391600
2020	N0	3DCI	20DAF	14_571306254	chr5B	571306254	2.1564e-06	570924074	570929074	TraesCS5B01G391700
2021	N0	3DCI	20DAF	14_571306254	chr5B	571306254	2.1564e-06	570924074	570929074	TraesCS5B01G391700
2020	N0	3DCI	20DAF	14_571306254	chr5B	571306254	2.1564e-06	570929338	570930662	TraesCS5B01G391800
2021	N0	3DCI	20DAF	14_571306254	chr5B	571306254	2.1564e-06	570929338	570930662	TraesCS5B01G391800
2020	N0	3DCI	20DAF	14_571306254	chr5B	571306254	2.1564e-06	570931122	570934404	TraesCS5B01G391900
2021	N0	3DCI	20DAF	14_571306254	chr5B	571306254	2.1564e-06	570931122	570934404	TraesCS5B01G391900
2020	N0	3DCI	20DAF	14_571306254	chr5B	571306254	2.1564e-06	570934580	570937104	TraesCS5B01G392000
2021	N0	3DCI	20DAF	14_571306254	chr5B	571306254	2.1564e-06	570934580	570937104	TraesCS5B01G392000
2020	N0	3DCI	20DAF	14_571306254	chr5B	571306254	2.1564e-06	571179214	571179621	TraesCS5B01G392100
2021	N0	3DCI	20DAF	14_571306254	chr5B	571306254	2.1564e-06	571179214	571179621	TraesCS5B01G392100
2020	N0	3DCI	20DAF	14_571306254	chr5B	571306254	2.1564e-06	571182787	571186105	TraesCS5B01G392200
2021	N0	3DCI	20DAF	14_571306254	chr5B	571306254	2.1564e-06	571182787	571186105	TraesCS5B01G392200
2020	N0	3DCI	20DAF	14_571306254	chr5B	571306254	2.1564e-06	571186426	571187773	TraesCS5B01G392300
2021	N0	3DCI	20DAF	14_571306254	chr5B	571306254	2.1564e-06	571186426	571187773	TraesCS5B01G392300
2020	N0	3DCI	20DAF	14_571306254	chr5B	571306254	2.1564e-06	571187849	571188717	TraesCS5B01G392400
2021	N0	3DCI	20DAF	14_571306254	chr5B	571306254	2.1564e-06	571187849	571188717	TraesCS5B01G392400
2020	N0	3DCI	20DAF	14_571306254	chr5B	571306254	2.1564e-06	571201238	571205516	TraesCS5B01G392500
2021	N0	3DCI	20DAF	14_571306254	chr5B	571306254	2.1564e-06	571201238	571205516	TraesCS5B01G392500
2020	N0	3DCI	20DAF	14_571306254	chr5B	571306254	2.1564e-06	571231287	571235695	TraesCS5B01G392600
2021	N0	3DCI	20DAF	14_571306254	chr5B	571306254	2.1564e-06	571231287	571235695	TraesCS5B01G392600
2020	N0	3DCI	20DAF	14_571306254	chr5B	571306254	2.1564e-06	571321647	571322199	TraesCS5B01G392700
2021	N0	3DCI	20DAF	14_571306254	chr5B	571306254	2.1564e-06	571321647	571322199	TraesCS5B01G392700
2020	N0	3DCI	20DAF	14_571306254	chr5B	571306254	2.1564e-06	571461122	571468044	TraesCS5B01G392800
2021	N0	3DCI	20DAF	14_571306254	chr5B	571306254	2.1564e-06	571461122	571468044	TraesCS5B01G392800
2020	N0	3DCI	20DAF	14_571306254	chr5B	571306254	2.1564e-06	571473140	571476563	TraesCS5B01G392900
2021	N0	3DCI	20DAF	14_571306254	chr5B	571306254	2.1564e-06	571473140	571476563	TraesCS5B01G392900
2020	N0	3DCI	20DAF	14_571306254	chr5B	571306254	2.1564e-06	571480021	571481529	TraesCS5B01G393000
2021	N0	3DCI	20DAF	14_571306254	chr5B	571306254	2.1564e-06	571480021	571481529	TraesCS5B01G393000
2020	N0	3DCI	20DAF	14_571306254	chr5B	571306254	2.1564e-06	571525846	571531247	TraesCS5B01G393100
2021	N0	3DCI	20DAF	14_571306254	chr5B	571306254	2.1564e-06	571525846	571531247	TraesCS5B01G393100
2020	N0	3DCI	20DAF	14_571306254	chr5B	571306254	2.1564e-06	571535547	571536947	TraesCS5B01G393200
2021	N0	3DCI	20DAF	14_571306254	chr5B	571306254	2.1564e-06	571535547	571536947	TraesCS5B01G393200
2020	N0	3DCI	20DAF	14_571306254	chr5B	571306254	2.1564e-06	571554638	571557566	TraesCS5B01G393300
2021	N0	3DCI	20DAF	14_571306254	chr5B	571306254	2.1564e-06	571554638	571557566	TraesCS5B01G393300
2020	N0	3DCI	20DAF	14_571306254	chr5B	571306254	2.1564e-06	571606030	571609544	TraesCS5B01G393400
2021	N0	3DCI	20DAF	14_571306254	chr5B	571306254	2.1564e-06	571606030	571609544	TraesCS5B01G393400
2020	N0	3DCI	20DAF	14_571306254	chr5B	571306254	2.1564e-06	571614061	571616031	TraesCS5B01G393500
2021	N0	3DCI	20DAF	14_571306254	chr5B	571306254	2.1564e-06	571614061	571616031	TraesCS5B01G393500
2020	N0	3DCI	20DAF	14_571306254	chr5B	571306254	2.1564e-06	571634810	571636657	TraesCS5B01G393600
2021	N0	3DCI	20DAF	14_571306254	chr5B	571306254	2.1564e-06	571634810	571636657	TraesCS5B01G393600
2020	N0	3DCI	20DAF	14_571306254	chr5B	571306254	2.1564e-06	571637985	571640992	TraesCS5B01G393700
2021	N0	3DCI	20DAF	14_571306254	chr5B	571306254	2.1564e-06	571637985	571640992	TraesCS5B01G393700
2020	N0	3DCI	20DAF	14_571306254	chr5B	571306254	2.1564e-06	571708341	571711367	TraesCS5B01G393800
2021	N0	3DCI	20DAF	14_571306254	chr5B	571306254	2.1564e-06	571708341	571711367	TraesCS5B01G393800
2020	N0	3DCI	20DAF	14_571306254	chr5B	571306254	2.1564e-06	571717350	571720233	TraesCS5B01G393900
2021	N0	3DCI	20DAF	14_571306254	chr5B	571306254	2.1564e-06	571717350	571720233	TraesCS5B01G393900
2020	N0	3DCI	20DAF	14_571386325	chr5B	571386325	2.1564e-06	570890411	570894877	TraesCS5B01G391500
2021	N0	3DCI	20DAF	14_571386325	chr5B	571386325	2.1564e-06	570890411	570894877	TraesCS5B01G391500
2020	N0	3DCI	20DAF	14_571386325	chr5B	571386325	2.1564e-06	570898743	570900393	TraesCS5B01G391600
2021	N0	3DCI	20DAF	14_571386325	chr5B	571386325	2.1564e-06	570898743	570900393	TraesCS5B01G391600
2020	N0	3DCI	20DAF	14_571386325	chr5B	571386325	2.1564e-06	570924074	570929074	TraesCS5B01G391700
2021	N0	3DCI	20DAF	14_571386325	chr5B	571386325	2.1564e-06	570924074	570929074	TraesCS5B01G391700
2020	N0	3DCI	20DAF	14_571386325	chr5B	571386325	2.1564e-06	570929338	570930662	TraesCS5B01G391800
2021	N0	3DCI	20DAF	14_571386325	chr5B	571386325	2.1564e-06	570929338	570930662	TraesCS5B01G391800
2020	N0	3DCI	20DAF	14_571386325	chr5B	571386325	2.1564e-06	570931122	570934404	TraesCS5B01G391900
2021	N0	3DCI	20DAF	14_571386325	chr5B	571386325	2.1564e-06	570931122	570934404	TraesCS5B01G391900
2020	N0	3DCI	20DAF	14_571386325	chr5B	571386325	2.1564e-06	570934580	570937104	TraesCS5B01G392000
2021	N0	3DCI	20DAF	14_571386325	chr5B	571386325	2.1564e-06	570934580	570937104	TraesCS5B01G392000
2020	N0	3DCI	20DAF	14_571386325	chr5B	571386325	2.1564e-06	571179214	571179621	TraesCS5B01G392100
2021	N0	3DCI	20DAF	14_571386325	chr5B	571386325	2.1564e-06	571179214	571179621	TraesCS5B01G392100
2020	N0	3DCI	20DAF	14_571386325	chr5B	571386325	2.1564e-06	571182787	571186105	TraesCS5B01G392200
2021	N0	3DCI	20DAF	14_571386325	chr5B	571386325	2.1564e-06	571182787	571186105	TraesCS5B01G392200
2020	N0	3DCI	20DAF	14_571386325	chr5B	571386325	2.1564e-06	571186426	571187773	TraesCS5B01G392300
2021	N0	3DCI	20DAF	14_571386325	chr5B	571386325	2.1564e-06	571186426	571187773	TraesCS5B01G392300
2020	N0	3DCI	20DAF	14_571386325	chr5B	571386325	2.1564e-06	571187849	571188717	TraesCS5B01G392400
2021	N0	3DCI	20DAF	14_571386325	chr5B	571386325	2.1564e-06	571187849	571188717	TraesCS5B01G392400
2020	N0	3DCI	20DAF	14_571386325	chr5B	571386325	2.1564e-06	571201238	571205516	TraesCS5B01G392500
2021	N0	3DCI	20DAF	14_571386325	chr5B	571386325	2.1564e-06	571201238	571205516	TraesCS5B01G392500
2020	N0	3DCI	20DAF	14_571386325	chr5B	571386325	2.1564e-06	571231287	571235695	TraesCS5B01G392600
2021	N0	3DCI	20DAF	14_571386325	chr5B	571386325	2.1564e-06	571231287	571235695	TraesCS5B01G392600
2020	N0	3DCI	20DAF	14_571386325	chr5B	571386325	2.1564e-06	571321647	571322199	TraesCS5B01G392700
2021	N0	3DCI	20DAF	14_571386325	chr5B	571386325	2.1564e-06	571321647	571322199	TraesCS5B01G392700
2020	N0	3DCI	20DAF	14_571386325	chr5B	571386325	2.1564e-06	571461122	571468044	TraesCS5B01G392800
2021	N0	3DCI	20DAF	14_571386325	chr5B	571386325	2.1564e-06	571461122	571468044	TraesCS5B01G392800
2020	N0	3DCI	20DAF	14_571386325	chr5B	571386325	2.1564e-06	571473140	571476563	TraesCS5B01G392900
2021	N0	3DCI	20DAF	14_571386325	chr5B	571386325	2.1564e-06	571473140	571476563	TraesCS5B01G392900
2020	N0	3DCI	20DAF	14_571386325	chr5B	571386325	2.1564e-06	571480021	571481529	TraesCS5B01G393000
2021	N0	3DCI	20DAF	14_571386325	chr5B	571386325	2.1564e-06	571480021	571481529	TraesCS5B01G393000
2020	N0	3DCI	20DAF	14_571386325	chr5B	571386325	2.1564e-06	571525846	571531247	TraesCS5B01G393100
2021	N0	3DCI	20DAF	14_571386325	chr5B	571386325	2.1564e-06	571525846	571531247	TraesCS5B01G393100
2020	N0	3DCI	20DAF	14_571386325	chr5B	571386325	2.1564e-06	571535547	571536947	TraesCS5B01G393200
2021	N0	3DCI	20DAF	14_571386325	chr5B	571386325	2.1564e-06	571535547	571536947	TraesCS5B01G393200
2020	N0	3DCI	20DAF	14_571386325	chr5B	571386325	2.1564e-06	571554638	571557566	TraesCS5B01G393300
2021	N0	3DCI	20DAF	14_571386325	chr5B	571386325	2.1564e-06	571554638	571557566	TraesCS5B01G393300
2020	N0	3DCI	20DAF	14_571386325	chr5B	571386325	2.1564e-06	571606030	571609544	TraesCS5B01G393400
2021	N0	3DCI	20DAF	14_571386325	chr5B	571386325	2.1564e-06	571606030	571609544	TraesCS5B01G393400
2020	N0	3DCI	20DAF	14_571386325	chr5B	571386325	2.1564e-06	571614061	571616031	TraesCS5B01G393500
2021	N0	3DCI	20DAF	14_571386325	chr5B	571386325	2.1564e-06	571614061	571616031	TraesCS5B01G393500
2020	N0	3DCI	20DAF	14_571386325	chr5B	571386325	2.1564e-06	571634810	571636657	TraesCS5B01G393600
2021	N0	3DCI	20DAF	14_571386325	chr5B	571386325	2.1564e-06	571634810	571636657	TraesCS5B01G393600
2020	N0	3DCI	20DAF	14_571386325	chr5B	571386325	2.1564e-06	571637985	571640992	TraesCS5B01G393700
2021	N0	3DCI	20DAF	14_571386325	chr5B	571386325	2.1564e-06	571637985	571640992	TraesCS5B01G393700
2020	N0	3DCI	20DAF	14_571386325	chr5B	571386325	2.1564e-06	571708341	571711367	TraesCS5B01G393800
2021	N0	3DCI	20DAF	14_571386325	chr5B	571386325	2.1564e-06	571708341	571711367	TraesCS5B01G393800
2020	N0	3DCI	20DAF	14_571386325	chr5B	571386325	2.1564e-06	571717350	571720233	TraesCS5B01G393900
2021	N0	3DCI	20DAF	14_571386325	chr5B	571386325	2.1564e-06	571717350	571720233	TraesCS5B01G393900
2020	N0	3DCI	20DAF	14_571386325	chr5B	571386325	2.1564e-06	571834646	571836997	TraesCS5B01G394000
2021	N0	3DCI	20DAF	14_571386325	chr5B	571386325	2.1564e-06	571834646	571836997	TraesCS5B01G394000
2020	N0	3DCI	20DAF	14_575244359	chr5B	575244359	5.9618e-07	574904037	574908252	TraesCS5B01G397100
2021	N0	3DCI	20DAF	14_575244359	chr5B	575244359	5.9618e-07	574904037	574908252	TraesCS5B01G397100
2020	N0	3DCI	20DAF	14_575244359	chr5B	575244359	5.9618e-07	574909191	574913438	TraesCS5B01G397200
2021	N0	3DCI	20DAF	14_575244359	chr5B	575244359	5.9618e-07	574909191	574913438	TraesCS5B01G397200
2020	N0	3DCI	20DAF	14_575244359	chr5B	575244359	5.9618e-07	574952338	574960621	TraesCS5B01G397300
2021	N0	3DCI	20DAF	14_575244359	chr5B	575244359	5.9618e-07	574952338	574960621	TraesCS5B01G397300
2020	N0	3DCI	20DAF	14_575244359	chr5B	575244359	5.9618e-07	575036469	575036732	TraesCS5B01G397400
2021	N0	3DCI	20DAF	14_575244359	chr5B	575244359	5.9618e-07	575036469	575036732	TraesCS5B01G397400
2020	N0	3DCI	20DAF	14_575244359	chr5B	575244359	5.9618e-07	575049873	575056212	TraesCS5B01G397500
2021	N0	3DCI	20DAF	14_575244359	chr5B	575244359	5.9618e-07	575049873	575056212	TraesCS5B01G397500
2020	N0	3DCI	20DAF	14_575244359	chr5B	575244359	5.9618e-07	575058055	575062541	TraesCS5B01G397600
2021	N0	3DCI	20DAF	14_575244359	chr5B	575244359	5.9618e-07	575058055	575062541	TraesCS5B01G397600
2020	N0	3DCI	20DAF	14_575244359	chr5B	575244359	5.9618e-07	575068454	575069596	TraesCS5B01G397700
2021	N0	3DCI	20DAF	14_575244359	chr5B	575244359	5.9618e-07	575068454	575069596	TraesCS5B01G397700
2020	N0	3DCI	20DAF	14_575244359	chr5B	575244359	5.9618e-07	575253008	575255154	TraesCS5B01G397800
2021	N0	3DCI	20DAF	14_575244359	chr5B	575244359	5.9618e-07	575253008	575255154	TraesCS5B01G397800
2020	N0	3DCI	20DAF	14_575244359	chr5B	575244359	5.9618e-07	575520752	575523805	TraesCS5B01G397900
2021	N0	3DCI	20DAF	14_575244359	chr5B	575244359	5.9618e-07	575520752	575523805	TraesCS5B01G397900
2020	N0	3DCI	20DAF	14_575244359	chr5B	575244359	5.9618e-07	575629453	575631366	TraesCS5B01G398000
2021	N0	3DCI	20DAF	14_575244359	chr5B	575244359	5.9618e-07	575629453	575631366	TraesCS5B01G398000
2020	N0	3DCI	25DAF	14_571221626	chr5B	571221626	2.8023e-06	570890411	570894877	TraesCS5B01G391500
2021	N0	3DCI	25DAF	14_571221626	chr5B	571221626	2.8023e-06	570890411	570894877	TraesCS5B01G391500
2020	N0	3DCI	25DAF	14_571221626	chr5B	571221626	2.8023e-06	570898743	570900393	TraesCS5B01G391600
2021	N0	3DCI	25DAF	14_571221626	chr5B	571221626	2.8023e-06	570898743	570900393	TraesCS5B01G391600
2020	N0	3DCI	25DAF	14_571221626	chr5B	571221626	2.8023e-06	570924074	570929074	TraesCS5B01G391700
2021	N0	3DCI	25DAF	14_571221626	chr5B	571221626	2.8023e-06	570924074	570929074	TraesCS5B01G391700
2020	N0	3DCI	25DAF	14_571221626	chr5B	571221626	2.8023e-06	570929338	570930662	TraesCS5B01G391800
2021	N0	3DCI	25DAF	14_571221626	chr5B	571221626	2.8023e-06	570929338	570930662	TraesCS5B01G391800
2020	N0	3DCI	25DAF	14_571221626	chr5B	571221626	2.8023e-06	570931122	570934404	TraesCS5B01G391900
2021	N0	3DCI	25DAF	14_571221626	chr5B	571221626	2.8023e-06	570931122	570934404	TraesCS5B01G391900
2020	N0	3DCI	25DAF	14_571221626	chr5B	571221626	2.8023e-06	570934580	570937104	TraesCS5B01G392000
2021	N0	3DCI	25DAF	14_571221626	chr5B	571221626	2.8023e-06	570934580	570937104	TraesCS5B01G392000
2020	N0	3DCI	25DAF	14_571221626	chr5B	571221626	2.8023e-06	571179214	571179621	TraesCS5B01G392100
2021	N0	3DCI	25DAF	14_571221626	chr5B	571221626	2.8023e-06	571179214	571179621	TraesCS5B01G392100
2020	N0	3DCI	25DAF	14_571221626	chr5B	571221626	2.8023e-06	571182787	571186105	TraesCS5B01G392200
2021	N0	3DCI	25DAF	14_571221626	chr5B	571221626	2.8023e-06	571182787	571186105	TraesCS5B01G392200
2020	N0	3DCI	25DAF	14_571221626	chr5B	571221626	2.8023e-06	571186426	571187773	TraesCS5B01G392300
2021	N0	3DCI	25DAF	14_571221626	chr5B	571221626	2.8023e-06	571186426	571187773	TraesCS5B01G392300
2020	N0	3DCI	25DAF	14_571221626	chr5B	571221626	2.8023e-06	571187849	571188717	TraesCS5B01G392400
2021	N0	3DCI	25DAF	14_571221626	chr5B	571221626	2.8023e-06	571187849	571188717	TraesCS5B01G392400
2020	N0	3DCI	25DAF	14_571221626	chr5B	571221626	2.8023e-06	571201238	571205516	TraesCS5B01G392500
2021	N0	3DCI	25DAF	14_571221626	chr5B	571221626	2.8023e-06	571201238	571205516	TraesCS5B01G392500
2020	N0	3DCI	25DAF	14_571221626	chr5B	571221626	2.8023e-06	571231287	571235695	TraesCS5B01G392600
2021	N0	3DCI	25DAF	14_571221626	chr5B	571221626	2.8023e-06	571231287	571235695	TraesCS5B01G392600
2020	N0	3DCI	25DAF	14_571221626	chr5B	571221626	2.8023e-06	571321647	571322199	TraesCS5B01G392700
2021	N0	3DCI	25DAF	14_571221626	chr5B	571221626	2.8023e-06	571321647	571322199	TraesCS5B01G392700
2020	N0	3DCI	25DAF	14_571221626	chr5B	571221626	2.8023e-06	571461122	571468044	TraesCS5B01G392800
2021	N0	3DCI	25DAF	14_571221626	chr5B	571221626	2.8023e-06	571461122	571468044	TraesCS5B01G392800
2020	N0	3DCI	25DAF	14_571221626	chr5B	571221626	2.8023e-06	571473140	571476563	TraesCS5B01G392900
2021	N0	3DCI	25DAF	14_571221626	chr5B	571221626	2.8023e-06	571473140	571476563	TraesCS5B01G392900
2020	N0	3DCI	25DAF	14_571221626	chr5B	571221626	2.8023e-06	571480021	571481529	TraesCS5B01G393000
2021	N0	3DCI	25DAF	14_571221626	chr5B	571221626	2.8023e-06	571480021	571481529	TraesCS5B01G393000
2020	N0	3DCI	25DAF	14_571221626	chr5B	571221626	2.8023e-06	571525846	571531247	TraesCS5B01G393100
2021	N0	3DCI	25DAF	14_571221626	chr5B	571221626	2.8023e-06	571525846	571531247	TraesCS5B01G393100
2020	N0	3DCI	25DAF	14_571221626	chr5B	571221626	2.8023e-06	571535547	571536947	TraesCS5B01G393200
2021	N0	3DCI	25DAF	14_571221626	chr5B	571221626	2.8023e-06	571535547	571536947	TraesCS5B01G393200
2020	N0	3DCI	25DAF	14_571221626	chr5B	571221626	2.8023e-06	571554638	571557566	TraesCS5B01G393300
2021	N0	3DCI	25DAF	14_571221626	chr5B	571221626	2.8023e-06	571554638	571557566	TraesCS5B01G393300
2020	N0	3DCI	25DAF	14_571221626	chr5B	571221626	2.8023e-06	571606030	571609544	TraesCS5B01G393400
2021	N0	3DCI	25DAF	14_571221626	chr5B	571221626	2.8023e-06	571606030	571609544	TraesCS5B01G393400
2020	N0	3DCI	25DAF	14_571221626	chr5B	571221626	2.8023e-06	571614061	571616031	TraesCS5B01G393500
2021	N0	3DCI	25DAF	14_571221626	chr5B	571221626	2.8023e-06	571614061	571616031	TraesCS5B01G393500
2020	N0	3DCI	25DAF	14_571221626	chr5B	571221626	2.8023e-06	571634810	571636657	TraesCS5B01G393600
2021	N0	3DCI	25DAF	14_571221626	chr5B	571221626	2.8023e-06	571634810	571636657	TraesCS5B01G393600
2020	N0	3DCI	25DAF	14_571221626	chr5B	571221626	2.8023e-06	571637985	571640992	TraesCS5B01G393700
2021	N0	3DCI	25DAF	14_571221626	chr5B	571221626	2.8023e-06	571637985	571640992	TraesCS5B01G393700
2020	N0	3DCI	25DAF	14_571221626	chr5B	571221626	2.8023e-06	571708341	571711367	TraesCS5B01G393800
2021	N0	3DCI	25DAF	14_571221626	chr5B	571221626	2.8023e-06	571708341	571711367	TraesCS5B01G393800
2020	N0	3DCI	25DAF	14_571221626	chr5B	571221626	2.8023e-06	571717350	571720233	TraesCS5B01G393900
2021	N0	3DCI	25DAF	14_571221626	chr5B	571221626	2.8023e-06	571717350	571720233	TraesCS5B01G393900
2020	N0	3DCI	25DAF	14_571306254	chr5B	571306254	2.8023e-06	570890411	570894877	TraesCS5B01G391500
2021	N0	3DCI	25DAF	14_571306254	chr5B	571306254	2.8023e-06	570890411	570894877	TraesCS5B01G391500
2020	N0	3DCI	25DAF	14_571306254	chr5B	571306254	2.8023e-06	570898743	570900393	TraesCS5B01G391600
2021	N0	3DCI	25DAF	14_571306254	chr5B	571306254	2.8023e-06	570898743	570900393	TraesCS5B01G391600
2020	N0	3DCI	25DAF	14_571306254	chr5B	571306254	2.8023e-06	570924074	570929074	TraesCS5B01G391700
2021	N0	3DCI	25DAF	14_571306254	chr5B	571306254	2.8023e-06	570924074	570929074	TraesCS5B01G391700
2020	N0	3DCI	25DAF	14_571306254	chr5B	571306254	2.8023e-06	570929338	570930662	TraesCS5B01G391800
2021	N0	3DCI	25DAF	14_571306254	chr5B	571306254	2.8023e-06	570929338	570930662	TraesCS5B01G391800
2020	N0	3DCI	25DAF	14_571306254	chr5B	571306254	2.8023e-06	570931122	570934404	TraesCS5B01G391900
2021	N0	3DCI	25DAF	14_571306254	chr5B	571306254	2.8023e-06	570931122	570934404	TraesCS5B01G391900
2020	N0	3DCI	25DAF	14_571306254	chr5B	571306254	2.8023e-06	570934580	570937104	TraesCS5B01G392000
2021	N0	3DCI	25DAF	14_571306254	chr5B	571306254	2.8023e-06	570934580	570937104	TraesCS5B01G392000
2020	N0	3DCI	25DAF	14_571306254	chr5B	571306254	2.8023e-06	571179214	571179621	TraesCS5B01G392100
2021	N0	3DCI	25DAF	14_571306254	chr5B	571306254	2.8023e-06	571179214	571179621	TraesCS5B01G392100
2020	N0	3DCI	25DAF	14_571306254	chr5B	571306254	2.8023e-06	571182787	571186105	TraesCS5B01G392200
2021	N0	3DCI	25DAF	14_571306254	chr5B	571306254	2.8023e-06	571182787	571186105	TraesCS5B01G392200
2020	N0	3DCI	25DAF	14_571306254	chr5B	571306254	2.8023e-06	571186426	571187773	TraesCS5B01G392300
2021	N0	3DCI	25DAF	14_571306254	chr5B	571306254	2.8023e-06	571186426	571187773	TraesCS5B01G392300
2020	N0	3DCI	25DAF	14_571306254	chr5B	571306254	2.8023e-06	571187849	571188717	TraesCS5B01G392400
2021	N0	3DCI	25DAF	14_571306254	chr5B	571306254	2.8023e-06	571187849	571188717	TraesCS5B01G392400
2020	N0	3DCI	25DAF	14_571306254	chr5B	571306254	2.8023e-06	571201238	571205516	TraesCS5B01G392500
2021	N0	3DCI	25DAF	14_571306254	chr5B	571306254	2.8023e-06	571201238	571205516	TraesCS5B01G392500
2020	N0	3DCI	25DAF	14_571306254	chr5B	571306254	2.8023e-06	571231287	571235695	TraesCS5B01G392600
2021	N0	3DCI	25DAF	14_571306254	chr5B	571306254	2.8023e-06	571231287	571235695	TraesCS5B01G392600
2020	N0	3DCI	25DAF	14_571306254	chr5B	571306254	2.8023e-06	571321647	571322199	TraesCS5B01G392700
2021	N0	3DCI	25DAF	14_571306254	chr5B	571306254	2.8023e-06	571321647	571322199	TraesCS5B01G392700
2020	N0	3DCI	25DAF	14_571306254	chr5B	571306254	2.8023e-06	571461122	571468044	TraesCS5B01G392800
2021	N0	3DCI	25DAF	14_571306254	chr5B	571306254	2.8023e-06	571461122	571468044	TraesCS5B01G392800
2020	N0	3DCI	25DAF	14_571306254	chr5B	571306254	2.8023e-06	571473140	571476563	TraesCS5B01G392900
2021	N0	3DCI	25DAF	14_571306254	chr5B	571306254	2.8023e-06	571473140	571476563	TraesCS5B01G392900
2020	N0	3DCI	25DAF	14_571306254	chr5B	571306254	2.8023e-06	571480021	571481529	TraesCS5B01G393000
2021	N0	3DCI	25DAF	14_571306254	chr5B	571306254	2.8023e-06	571480021	571481529	TraesCS5B01G393000
2020	N0	3DCI	25DAF	14_571306254	chr5B	571306254	2.8023e-06	571525846	571531247	TraesCS5B01G393100
2021	N0	3DCI	25DAF	14_571306254	chr5B	571306254	2.8023e-06	571525846	571531247	TraesCS5B01G393100
2020	N0	3DCI	25DAF	14_571306254	chr5B	571306254	2.8023e-06	571535547	571536947	TraesCS5B01G393200
2021	N0	3DCI	25DAF	14_571306254	chr5B	571306254	2.8023e-06	571535547	571536947	TraesCS5B01G393200
2020	N0	3DCI	25DAF	14_571306254	chr5B	571306254	2.8023e-06	571554638	571557566	TraesCS5B01G393300
2021	N0	3DCI	25DAF	14_571306254	chr5B	571306254	2.8023e-06	571554638	571557566	TraesCS5B01G393300
2020	N0	3DCI	25DAF	14_571306254	chr5B	571306254	2.8023e-06	571606030	571609544	TraesCS5B01G393400
2021	N0	3DCI	25DAF	14_571306254	chr5B	571306254	2.8023e-06	571606030	571609544	TraesCS5B01G393400
2020	N0	3DCI	25DAF	14_571306254	chr5B	571306254	2.8023e-06	571614061	571616031	TraesCS5B01G393500
2021	N0	3DCI	25DAF	14_571306254	chr5B	571306254	2.8023e-06	571614061	571616031	TraesCS5B01G393500
2020	N0	3DCI	25DAF	14_571306254	chr5B	571306254	2.8023e-06	571634810	571636657	TraesCS5B01G393600
2021	N0	3DCI	25DAF	14_571306254	chr5B	571306254	2.8023e-06	571634810	571636657	TraesCS5B01G393600
2020	N0	3DCI	25DAF	14_571306254	chr5B	571306254	2.8023e-06	571637985	571640992	TraesCS5B01G393700
2021	N0	3DCI	25DAF	14_571306254	chr5B	571306254	2.8023e-06	571637985	571640992	TraesCS5B01G393700
2020	N0	3DCI	25DAF	14_571306254	chr5B	571306254	2.8023e-06	571708341	571711367	TraesCS5B01G393800
2021	N0	3DCI	25DAF	14_571306254	chr5B	571306254	2.8023e-06	571708341	571711367	TraesCS5B01G393800
2020	N0	3DCI	25DAF	14_571306254	chr5B	571306254	2.8023e-06	571717350	571720233	TraesCS5B01G393900
2021	N0	3DCI	25DAF	14_571306254	chr5B	571306254	2.8023e-06	571717350	571720233	TraesCS5B01G393900
2020	N0	3DCI	25DAF	14_571386325	chr5B	571386325	2.8023e-06	570890411	570894877	TraesCS5B01G391500
2021	N0	3DCI	25DAF	14_571386325	chr5B	571386325	2.8023e-06	570890411	570894877	TraesCS5B01G391500
2020	N0	3DCI	25DAF	14_571386325	chr5B	571386325	2.8023e-06	570898743	570900393	TraesCS5B01G391600
2021	N0	3DCI	25DAF	14_571386325	chr5B	571386325	2.8023e-06	570898743	570900393	TraesCS5B01G391600
2020	N0	3DCI	25DAF	14_571386325	chr5B	571386325	2.8023e-06	570924074	570929074	TraesCS5B01G391700
2021	N0	3DCI	25DAF	14_571386325	chr5B	571386325	2.8023e-06	570924074	570929074	TraesCS5B01G391700
2020	N0	3DCI	25DAF	14_571386325	chr5B	571386325	2.8023e-06	570929338	570930662	TraesCS5B01G391800
2021	N0	3DCI	25DAF	14_571386325	chr5B	571386325	2.8023e-06	570929338	570930662	TraesCS5B01G391800
2020	N0	3DCI	25DAF	14_571386325	chr5B	571386325	2.8023e-06	570931122	570934404	TraesCS5B01G391900
2021	N0	3DCI	25DAF	14_571386325	chr5B	571386325	2.8023e-06	570931122	570934404	TraesCS5B01G391900
2020	N0	3DCI	25DAF	14_571386325	chr5B	571386325	2.8023e-06	570934580	570937104	TraesCS5B01G392000
2021	N0	3DCI	25DAF	14_571386325	chr5B	571386325	2.8023e-06	570934580	570937104	TraesCS5B01G392000
2020	N0	3DCI	25DAF	14_571386325	chr5B	571386325	2.8023e-06	571179214	571179621	TraesCS5B01G392100
2021	N0	3DCI	25DAF	14_571386325	chr5B	571386325	2.8023e-06	571179214	571179621	TraesCS5B01G392100
2020	N0	3DCI	25DAF	14_571386325	chr5B	571386325	2.8023e-06	571182787	571186105	TraesCS5B01G392200
2021	N0	3DCI	25DAF	14_571386325	chr5B	571386325	2.8023e-06	571182787	571186105	TraesCS5B01G392200
2020	N0	3DCI	25DAF	14_571386325	chr5B	571386325	2.8023e-06	571186426	571187773	TraesCS5B01G392300
2021	N0	3DCI	25DAF	14_571386325	chr5B	571386325	2.8023e-06	571186426	571187773	TraesCS5B01G392300
2020	N0	3DCI	25DAF	14_571386325	chr5B	571386325	2.8023e-06	571187849	571188717	TraesCS5B01G392400
2021	N0	3DCI	25DAF	14_571386325	chr5B	571386325	2.8023e-06	571187849	571188717	TraesCS5B01G392400
2020	N0	3DCI	25DAF	14_571386325	chr5B	571386325	2.8023e-06	571201238	571205516	TraesCS5B01G392500
2021	N0	3DCI	25DAF	14_571386325	chr5B	571386325	2.8023e-06	571201238	571205516	TraesCS5B01G392500
2020	N0	3DCI	25DAF	14_571386325	chr5B	571386325	2.8023e-06	571231287	571235695	TraesCS5B01G392600
2021	N0	3DCI	25DAF	14_571386325	chr5B	571386325	2.8023e-06	571231287	571235695	TraesCS5B01G392600
2020	N0	3DCI	25DAF	14_571386325	chr5B	571386325	2.8023e-06	571321647	571322199	TraesCS5B01G392700
2021	N0	3DCI	25DAF	14_571386325	chr5B	571386325	2.8023e-06	571321647	571322199	TraesCS5B01G392700
2020	N0	3DCI	25DAF	14_571386325	chr5B	571386325	2.8023e-06	571461122	571468044	TraesCS5B01G392800
2021	N0	3DCI	25DAF	14_571386325	chr5B	571386325	2.8023e-06	571461122	571468044	TraesCS5B01G392800
2020	N0	3DCI	25DAF	14_571386325	chr5B	571386325	2.8023e-06	571473140	571476563	TraesCS5B01G392900
2021	N0	3DCI	25DAF	14_571386325	chr5B	571386325	2.8023e-06	571473140	571476563	TraesCS5B01G392900
2020	N0	3DCI	25DAF	14_571386325	chr5B	571386325	2.8023e-06	571480021	571481529	TraesCS5B01G393000
2021	N0	3DCI	25DAF	14_571386325	chr5B	571386325	2.8023e-06	571480021	571481529	TraesCS5B01G393000
2020	N0	3DCI	25DAF	14_571386325	chr5B	571386325	2.8023e-06	571525846	571531247	TraesCS5B01G393100
2021	N0	3DCI	25DAF	14_571386325	chr5B	571386325	2.8023e-06	571525846	571531247	TraesCS5B01G393100
2020	N0	3DCI	25DAF	14_571386325	chr5B	571386325	2.8023e-06	571535547	571536947	TraesCS5B01G393200
2021	N0	3DCI	25DAF	14_571386325	chr5B	571386325	2.8023e-06	571535547	571536947	TraesCS5B01G393200
2020	N0	3DCI	25DAF	14_571386325	chr5B	571386325	2.8023e-06	571554638	571557566	TraesCS5B01G393300
2021	N0	3DCI	25DAF	14_571386325	chr5B	571386325	2.8023e-06	571554638	571557566	TraesCS5B01G393300
2020	N0	3DCI	25DAF	14_571386325	chr5B	571386325	2.8023e-06	571606030	571609544	TraesCS5B01G393400
2021	N0	3DCI	25DAF	14_571386325	chr5B	571386325	2.8023e-06	571606030	571609544	TraesCS5B01G393400
2020	N0	3DCI	25DAF	14_571386325	chr5B	571386325	2.8023e-06	571614061	571616031	TraesCS5B01G393500
2021	N0	3DCI	25DAF	14_571386325	chr5B	571386325	2.8023e-06	571614061	571616031	TraesCS5B01G393500
2020	N0	3DCI	25DAF	14_571386325	chr5B	571386325	2.8023e-06	571634810	571636657	TraesCS5B01G393600
2021	N0	3DCI	25DAF	14_571386325	chr5B	571386325	2.8023e-06	571634810	571636657	TraesCS5B01G393600
2020	N0	3DCI	25DAF	14_571386325	chr5B	571386325	2.8023e-06	571637985	571640992	TraesCS5B01G393700
2021	N0	3DCI	25DAF	14_571386325	chr5B	571386325	2.8023e-06	571637985	571640992	TraesCS5B01G393700
2020	N0	3DCI	25DAF	14_571386325	chr5B	571386325	2.8023e-06	571708341	571711367	TraesCS5B01G393800
2021	N0	3DCI	25DAF	14_571386325	chr5B	571386325	2.8023e-06	571708341	571711367	TraesCS5B01G393800
2020	N0	3DCI	25DAF	14_571386325	chr5B	571386325	2.8023e-06	571717350	571720233	TraesCS5B01G393900
2021	N0	3DCI	25DAF	14_571386325	chr5B	571386325	2.8023e-06	571717350	571720233	TraesCS5B01G393900
2020	N0	3DCI	25DAF	14_571386325	chr5B	571386325	2.8023e-06	571834646	571836997	TraesCS5B01G394000
2021	N0	3DCI	25DAF	14_571386325	chr5B	571386325	2.8023e-06	571834646	571836997	TraesCS5B01G394000
2020	N0	3DCI	25DAF	14_572827674	chr5B	572827674	7.271e-06	572341772	572344183	TraesCS5B01G394300
2021	N0	3DCI	25DAF	14_572827674	chr5B	572827674	7.271e-06	572341772	572344183	TraesCS5B01G394300
2020	N0	3DCI	25DAF	14_572827674	chr5B	572827674	7.271e-06	572351207	572361023	TraesCS5B01G394400
2021	N0	3DCI	25DAF	14_572827674	chr5B	572827674	7.271e-06	572351207	572361023	TraesCS5B01G394400
2020	N0	3DCI	25DAF	14_572827674	chr5B	572827674	7.271e-06	572361676	572363275	TraesCS5B01G394500
2021	N0	3DCI	25DAF	14_572827674	chr5B	572827674	7.271e-06	572361676	572363275	TraesCS5B01G394500
2020	N0	3DCI	25DAF	14_572827674	chr5B	572827674	7.271e-06	572363826	572364662	TraesCS5B01G394600
2021	N0	3DCI	25DAF	14_572827674	chr5B	572827674	7.271e-06	572363826	572364662	TraesCS5B01G394600
2020	N0	3DCI	25DAF	14_572827674	chr5B	572827674	7.271e-06	572378743	572390785	TraesCS5B01G394700
2021	N0	3DCI	25DAF	14_572827674	chr5B	572827674	7.271e-06	572378743	572390785	TraesCS5B01G394700
2020	N0	3DCI	25DAF	14_572827674	chr5B	572827674	7.271e-06	572391693	572394555	TraesCS5B01G394800
2021	N0	3DCI	25DAF	14_572827674	chr5B	572827674	7.271e-06	572391693	572394555	TraesCS5B01G394800
2020	N0	3DCI	25DAF	14_572827674	chr5B	572827674	7.271e-06	572403032	572404099	TraesCS5B01G394900
2021	N0	3DCI	25DAF	14_572827674	chr5B	572827674	7.271e-06	572403032	572404099	TraesCS5B01G394900
2020	N0	3DCI	25DAF	14_572827674	chr5B	572827674	7.271e-06	572517611	572525116	TraesCS5B01G395000
2021	N0	3DCI	25DAF	14_572827674	chr5B	572827674	7.271e-06	572517611	572525116	TraesCS5B01G395000
2020	N0	3DCI	25DAF	14_572827674	chr5B	572827674	7.271e-06	572546944	572549004	TraesCS5B01G395100
2021	N0	3DCI	25DAF	14_572827674	chr5B	572827674	7.271e-06	572546944	572549004	TraesCS5B01G395100
2020	N0	3DCI	25DAF	14_572827674	chr5B	572827674	7.271e-06	572591446	572595657	TraesCS5B01G395200
2021	N0	3DCI	25DAF	14_572827674	chr5B	572827674	7.271e-06	572591446	572595657	TraesCS5B01G395200
2020	N0	3DCI	25DAF	14_572827674	chr5B	572827674	7.271e-06	572600731	572603404	TraesCS5B01G395300
2021	N0	3DCI	25DAF	14_572827674	chr5B	572827674	7.271e-06	572600731	572603404	TraesCS5B01G395300
2020	N0	3DCI	25DAF	14_572827674	chr5B	572827674	7.271e-06	572855177	572855813	TraesCS5B01G395400
2021	N0	3DCI	25DAF	14_572827674	chr5B	572827674	7.271e-06	572855177	572855813	TraesCS5B01G395400
2020	N0	3DCI	25DAF	14_572827674	chr5B	572827674	7.271e-06	572901627	572908877	TraesCS5B01G395500
2021	N0	3DCI	25DAF	14_572827674	chr5B	572827674	7.271e-06	572901627	572908877	TraesCS5B01G395500
2020	N0	3DCI	25DAF	14_572827674	chr5B	572827674	7.271e-06	572944574	572946178	TraesCS5B01G395600
2021	N0	3DCI	25DAF	14_572827674	chr5B	572827674	7.271e-06	572944574	572946178	TraesCS5B01G395600
2020	N0	3DCI	25DAF	14_572827674	chr5B	572827674	7.271e-06	572947056	572951731	TraesCS5B01G395700
2021	N0	3DCI	25DAF	14_572827674	chr5B	572827674	7.271e-06	572947056	572951731	TraesCS5B01G395700
2020	N0	3DCI	25DAF	14_572827674	chr5B	572827674	7.271e-06	572952221	572955439	TraesCS5B01G395800
2021	N0	3DCI	25DAF	14_572827674	chr5B	572827674	7.271e-06	572952221	572955439	TraesCS5B01G395800
2020	N0	3DCI	25DAF	14_572827674	chr5B	572827674	7.271e-06	572961693	572963342	TraesCS5B01G395900
2021	N0	3DCI	25DAF	14_572827674	chr5B	572827674	7.271e-06	572961693	572963342	TraesCS5B01G395900
2020	N0	3DCI	25DAF	14_572827674	chr5B	572827674	7.271e-06	573121797	573122342	TraesCS5B01G396000
2021	N0	3DCI	25DAF	14_572827674	chr5B	572827674	7.271e-06	573121797	573122342	TraesCS5B01G396000
2020	N0	3DCI	25DAF	14_572827674	chr5B	572827674	7.271e-06	573142492	573143302	TraesCS5B01G396100
2021	N0	3DCI	25DAF	14_572827674	chr5B	572827674	7.271e-06	573142492	573143302	TraesCS5B01G396100
2020	N0	3DCI	25DAF	14_572827674	chr5B	572827674	7.271e-06	573216965	573221131	TraesCS5B01G396200
2021	N0	3DCI	25DAF	14_572827674	chr5B	572827674	7.271e-06	573216965	573221131	TraesCS5B01G396200
2020	N0	3DCI	25DAF	14_572827674	chr5B	572827674	7.271e-06	573221684	573225611	TraesCS5B01G396300
2021	N0	3DCI	25DAF	14_572827674	chr5B	572827674	7.271e-06	573221684	573225611	TraesCS5B01G396300
2020	N0	3DCI	25DAF	14_572827674	chr5B	572827674	7.271e-06	573226312	573228081	TraesCS5B01G396400
2021	N0	3DCI	25DAF	14_572827674	chr5B	572827674	7.271e-06	573226312	573228081	TraesCS5B01G396400
2020	N0	3DCI	25DAF	14_572852646	chr5B	572852646	7.271e-06	572351207	572361023	TraesCS5B01G394400
2021	N0	3DCI	25DAF	14_572852646	chr5B	572852646	7.271e-06	572351207	572361023	TraesCS5B01G394400
2020	N0	3DCI	25DAF	14_572852646	chr5B	572852646	7.271e-06	572361676	572363275	TraesCS5B01G394500
2021	N0	3DCI	25DAF	14_572852646	chr5B	572852646	7.271e-06	572361676	572363275	TraesCS5B01G394500
2020	N0	3DCI	25DAF	14_572852646	chr5B	572852646	7.271e-06	572363826	572364662	TraesCS5B01G394600
2021	N0	3DCI	25DAF	14_572852646	chr5B	572852646	7.271e-06	572363826	572364662	TraesCS5B01G394600
2020	N0	3DCI	25DAF	14_572852646	chr5B	572852646	7.271e-06	572378743	572390785	TraesCS5B01G394700
2021	N0	3DCI	25DAF	14_572852646	chr5B	572852646	7.271e-06	572378743	572390785	TraesCS5B01G394700
2020	N0	3DCI	25DAF	14_572852646	chr5B	572852646	7.271e-06	572391693	572394555	TraesCS5B01G394800
2021	N0	3DCI	25DAF	14_572852646	chr5B	572852646	7.271e-06	572391693	572394555	TraesCS5B01G394800
2020	N0	3DCI	25DAF	14_572852646	chr5B	572852646	7.271e-06	572403032	572404099	TraesCS5B01G394900
2021	N0	3DCI	25DAF	14_572852646	chr5B	572852646	7.271e-06	572403032	572404099	TraesCS5B01G394900
2020	N0	3DCI	25DAF	14_572852646	chr5B	572852646	7.271e-06	572517611	572525116	TraesCS5B01G395000
2021	N0	3DCI	25DAF	14_572852646	chr5B	572852646	7.271e-06	572517611	572525116	TraesCS5B01G395000
2020	N0	3DCI	25DAF	14_572852646	chr5B	572852646	7.271e-06	572546944	572549004	TraesCS5B01G395100
2021	N0	3DCI	25DAF	14_572852646	chr5B	572852646	7.271e-06	572546944	572549004	TraesCS5B01G395100
2020	N0	3DCI	25DAF	14_572852646	chr5B	572852646	7.271e-06	572591446	572595657	TraesCS5B01G395200
2021	N0	3DCI	25DAF	14_572852646	chr5B	572852646	7.271e-06	572591446	572595657	TraesCS5B01G395200
2020	N0	3DCI	25DAF	14_572852646	chr5B	572852646	7.271e-06	572600731	572603404	TraesCS5B01G395300
2021	N0	3DCI	25DAF	14_572852646	chr5B	572852646	7.271e-06	572600731	572603404	TraesCS5B01G395300
2020	N0	3DCI	25DAF	14_572852646	chr5B	572852646	7.271e-06	572855177	572855813	TraesCS5B01G395400
2021	N0	3DCI	25DAF	14_572852646	chr5B	572852646	7.271e-06	572855177	572855813	TraesCS5B01G395400
2020	N0	3DCI	25DAF	14_572852646	chr5B	572852646	7.271e-06	572901627	572908877	TraesCS5B01G395500
2021	N0	3DCI	25DAF	14_572852646	chr5B	572852646	7.271e-06	572901627	572908877	TraesCS5B01G395500
2020	N0	3DCI	25DAF	14_572852646	chr5B	572852646	7.271e-06	572944574	572946178	TraesCS5B01G395600
2021	N0	3DCI	25DAF	14_572852646	chr5B	572852646	7.271e-06	572944574	572946178	TraesCS5B01G395600
2020	N0	3DCI	25DAF	14_572852646	chr5B	572852646	7.271e-06	572947056	572951731	TraesCS5B01G395700
2021	N0	3DCI	25DAF	14_572852646	chr5B	572852646	7.271e-06	572947056	572951731	TraesCS5B01G395700
2020	N0	3DCI	25DAF	14_572852646	chr5B	572852646	7.271e-06	572952221	572955439	TraesCS5B01G395800
2021	N0	3DCI	25DAF	14_572852646	chr5B	572852646	7.271e-06	572952221	572955439	TraesCS5B01G395800
2020	N0	3DCI	25DAF	14_572852646	chr5B	572852646	7.271e-06	572961693	572963342	TraesCS5B01G395900
2021	N0	3DCI	25DAF	14_572852646	chr5B	572852646	7.271e-06	572961693	572963342	TraesCS5B01G395900
2020	N0	3DCI	25DAF	14_572852646	chr5B	572852646	7.271e-06	573121797	573122342	TraesCS5B01G396000
2021	N0	3DCI	25DAF	14_572852646	chr5B	572852646	7.271e-06	573121797	573122342	TraesCS5B01G396000
2020	N0	3DCI	25DAF	14_572852646	chr5B	572852646	7.271e-06	573142492	573143302	TraesCS5B01G396100
2021	N0	3DCI	25DAF	14_572852646	chr5B	572852646	7.271e-06	573142492	573143302	TraesCS5B01G396100
2020	N0	3DCI	25DAF	14_572852646	chr5B	572852646	7.271e-06	573216965	573221131	TraesCS5B01G396200
2021	N0	3DCI	25DAF	14_572852646	chr5B	572852646	7.271e-06	573216965	573221131	TraesCS5B01G396200
2020	N0	3DCI	25DAF	14_572852646	chr5B	572852646	7.271e-06	573221684	573225611	TraesCS5B01G396300
2021	N0	3DCI	25DAF	14_572852646	chr5B	572852646	7.271e-06	573221684	573225611	TraesCS5B01G396300
2020	N0	3DCI	25DAF	14_572852646	chr5B	572852646	7.271e-06	573226312	573228081	TraesCS5B01G396400
2021	N0	3DCI	25DAF	14_572852646	chr5B	572852646	7.271e-06	573226312	573228081	TraesCS5B01G396400
2020	N0	3DCI	25DAF	14_572943424	chr5B	572943424	7.271e-06	572517611	572525116	TraesCS5B01G395000
2021	N0	3DCI	25DAF	14_572943424	chr5B	572943424	7.271e-06	572517611	572525116	TraesCS5B01G395000
2020	N0	3DCI	25DAF	14_572943424	chr5B	572943424	7.271e-06	572546944	572549004	TraesCS5B01G395100
2021	N0	3DCI	25DAF	14_572943424	chr5B	572943424	7.271e-06	572546944	572549004	TraesCS5B01G395100
2020	N0	3DCI	25DAF	14_572943424	chr5B	572943424	7.271e-06	572591446	572595657	TraesCS5B01G395200
2021	N0	3DCI	25DAF	14_572943424	chr5B	572943424	7.271e-06	572591446	572595657	TraesCS5B01G395200
2020	N0	3DCI	25DAF	14_572943424	chr5B	572943424	7.271e-06	572600731	572603404	TraesCS5B01G395300
2021	N0	3DCI	25DAF	14_572943424	chr5B	572943424	7.271e-06	572600731	572603404	TraesCS5B01G395300
2020	N0	3DCI	25DAF	14_572943424	chr5B	572943424	7.271e-06	572855177	572855813	TraesCS5B01G395400
2021	N0	3DCI	25DAF	14_572943424	chr5B	572943424	7.271e-06	572855177	572855813	TraesCS5B01G395400
2020	N0	3DCI	25DAF	14_572943424	chr5B	572943424	7.271e-06	572901627	572908877	TraesCS5B01G395500
2021	N0	3DCI	25DAF	14_572943424	chr5B	572943424	7.271e-06	572901627	572908877	TraesCS5B01G395500
2020	N0	3DCI	25DAF	14_572943424	chr5B	572943424	7.271e-06	572944574	572946178	TraesCS5B01G395600
2021	N0	3DCI	25DAF	14_572943424	chr5B	572943424	7.271e-06	572944574	572946178	TraesCS5B01G395600
2020	N0	3DCI	25DAF	14_572943424	chr5B	572943424	7.271e-06	572947056	572951731	TraesCS5B01G395700
2021	N0	3DCI	25DAF	14_572943424	chr5B	572943424	7.271e-06	572947056	572951731	TraesCS5B01G395700
2020	N0	3DCI	25DAF	14_572943424	chr5B	572943424	7.271e-06	572952221	572955439	TraesCS5B01G395800
2021	N0	3DCI	25DAF	14_572943424	chr5B	572943424	7.271e-06	572952221	572955439	TraesCS5B01G395800
2020	N0	3DCI	25DAF	14_572943424	chr5B	572943424	7.271e-06	572961693	572963342	TraesCS5B01G395900
2021	N0	3DCI	25DAF	14_572943424	chr5B	572943424	7.271e-06	572961693	572963342	TraesCS5B01G395900
2020	N0	3DCI	25DAF	14_572943424	chr5B	572943424	7.271e-06	573121797	573122342	TraesCS5B01G396000
2021	N0	3DCI	25DAF	14_572943424	chr5B	572943424	7.271e-06	573121797	573122342	TraesCS5B01G396000
2020	N0	3DCI	25DAF	14_572943424	chr5B	572943424	7.271e-06	573142492	573143302	TraesCS5B01G396100
2021	N0	3DCI	25DAF	14_572943424	chr5B	572943424	7.271e-06	573142492	573143302	TraesCS5B01G396100
2020	N0	3DCI	25DAF	14_572943424	chr5B	572943424	7.271e-06	573216965	573221131	TraesCS5B01G396200
2021	N0	3DCI	25DAF	14_572943424	chr5B	572943424	7.271e-06	573216965	573221131	TraesCS5B01G396200
2020	N0	3DCI	25DAF	14_572943424	chr5B	572943424	7.271e-06	573221684	573225611	TraesCS5B01G396300
2021	N0	3DCI	25DAF	14_572943424	chr5B	572943424	7.271e-06	573221684	573225611	TraesCS5B01G396300
2020	N0	3DCI	25DAF	14_572943424	chr5B	572943424	7.271e-06	573226312	573228081	TraesCS5B01G396400
2021	N0	3DCI	25DAF	14_572943424	chr5B	572943424	7.271e-06	573226312	573228081	TraesCS5B01G396400
2020	N0	3DCI	25DAF	14_575244359	chr5B	575244359	1.1925e-06	574904037	574908252	TraesCS5B01G397100
2021	N0	3DCI	25DAF	14_575244359	chr5B	575244359	1.1925e-06	574904037	574908252	TraesCS5B01G397100
2020	N0	3DCI	25DAF	14_575244359	chr5B	575244359	1.1925e-06	574909191	574913438	TraesCS5B01G397200
2021	N0	3DCI	25DAF	14_575244359	chr5B	575244359	1.1925e-06	574909191	574913438	TraesCS5B01G397200
2020	N0	3DCI	25DAF	14_575244359	chr5B	575244359	1.1925e-06	574952338	574960621	TraesCS5B01G397300
2021	N0	3DCI	25DAF	14_575244359	chr5B	575244359	1.1925e-06	574952338	574960621	TraesCS5B01G397300
2020	N0	3DCI	25DAF	14_575244359	chr5B	575244359	1.1925e-06	575036469	575036732	TraesCS5B01G397400
2021	N0	3DCI	25DAF	14_575244359	chr5B	575244359	1.1925e-06	575036469	575036732	TraesCS5B01G397400
2020	N0	3DCI	25DAF	14_575244359	chr5B	575244359	1.1925e-06	575049873	575056212	TraesCS5B01G397500
2021	N0	3DCI	25DAF	14_575244359	chr5B	575244359	1.1925e-06	575049873	575056212	TraesCS5B01G397500
2020	N0	3DCI	25DAF	14_575244359	chr5B	575244359	1.1925e-06	575058055	575062541	TraesCS5B01G397600
2021	N0	3DCI	25DAF	14_575244359	chr5B	575244359	1.1925e-06	575058055	575062541	TraesCS5B01G397600
2020	N0	3DCI	25DAF	14_575244359	chr5B	575244359	1.1925e-06	575068454	575069596	TraesCS5B01G397700
2021	N0	3DCI	25DAF	14_575244359	chr5B	575244359	1.1925e-06	575068454	575069596	TraesCS5B01G397700
2020	N0	3DCI	25DAF	14_575244359	chr5B	575244359	1.1925e-06	575253008	575255154	TraesCS5B01G397800
2021	N0	3DCI	25DAF	14_575244359	chr5B	575244359	1.1925e-06	575253008	575255154	TraesCS5B01G397800
2020	N0	3DCI	25DAF	14_575244359	chr5B	575244359	1.1925e-06	575520752	575523805	TraesCS5B01G397900
2021	N0	3DCI	25DAF	14_575244359	chr5B	575244359	1.1925e-06	575520752	575523805	TraesCS5B01G397900
2020	N0	3DCI	25DAF	14_575244359	chr5B	575244359	1.1925e-06	575629453	575631366	TraesCS5B01G398000
2021	N0	3DCI	25DAF	14_575244359	chr5B	575244359	1.1925e-06	575629453	575631366	TraesCS5B01G398000
2020	N0	Coverage	15DAF	14_658174781	chr5B	658174781	7.1407e-06	657710115	657715379	TraesCS5B01G486300
2021	N0	Coverage	15DAF	14_658174781	chr5B	658174781	7.1407e-06	657710115	657715379	TraesCS5B01G486300
2020	N0	Coverage	15DAF	14_658174781	chr5B	658174781	7.1407e-06	657722002	657722805	TraesCS5B01G486400
2021	N0	Coverage	15DAF	14_658174781	chr5B	658174781	7.1407e-06	657722002	657722805	TraesCS5B01G486400
2020	N0	Coverage	15DAF	14_658174781	chr5B	658174781	7.1407e-06	657728268	657730524	TraesCS5B01G486500
2021	N0	Coverage	15DAF	14_658174781	chr5B	658174781	7.1407e-06	657728268	657730524	TraesCS5B01G486500
2020	N0	Coverage	15DAF	14_658174781	chr5B	658174781	7.1407e-06	657884023	657887758	TraesCS5B01G486600
2021	N0	Coverage	15DAF	14_658174781	chr5B	658174781	7.1407e-06	657884023	657887758	TraesCS5B01G486600
2020	N0	Coverage	15DAF	14_658174781	chr5B	658174781	7.1407e-06	658067500	658070796	TraesCS5B01G486700
2021	N0	Coverage	15DAF	14_658174781	chr5B	658174781	7.1407e-06	658067500	658070796	TraesCS5B01G486700
2020	N0	Coverage	15DAF	14_658174781	chr5B	658174781	7.1407e-06	658085102	658085365	TraesCS5B01G486800
2021	N0	Coverage	15DAF	14_658174781	chr5B	658174781	7.1407e-06	658085102	658085365	TraesCS5B01G486800
2020	N0	Coverage	15DAF	14_658174781	chr5B	658174781	7.1407e-06	658092703	658095066	TraesCS5B01G486900
2021	N0	Coverage	15DAF	14_658174781	chr5B	658174781	7.1407e-06	658092703	658095066	TraesCS5B01G486900
2020	N0	Coverage	15DAF	14_658174781	chr5B	658174781	7.1407e-06	658152719	658154071	TraesCS5B01G487000
2021	N0	Coverage	15DAF	14_658174781	chr5B	658174781	7.1407e-06	658152719	658154071	TraesCS5B01G487000
2020	N0	Coverage	15DAF	14_658174781	chr5B	658174781	7.1407e-06	658172157	658173449	TraesCS5B01G487100
2021	N0	Coverage	15DAF	14_658174781	chr5B	658174781	7.1407e-06	658172157	658173449	TraesCS5B01G487100
2020	N0	Coverage	15DAF	14_658174781	chr5B	658174781	7.1407e-06	658366945	658370098	TraesCS5B01G487200
2021	N0	Coverage	15DAF	14_658174781	chr5B	658174781	7.1407e-06	658366945	658370098	TraesCS5B01G487200
2020	N0	Coverage	15DAF	14_658174781	chr5B	658174781	7.1407e-06	658445840	658446235	TraesCS5B01G487300
2021	N0	Coverage	15DAF	14_658174781	chr5B	658174781	7.1407e-06	658445840	658446235	TraesCS5B01G487300
2020	N0	Coverage	15DAF	14_658174781	chr5B	658174781	7.1407e-06	658450521	658454438	TraesCS5B01G487400
2021	N0	Coverage	15DAF	14_658174781	chr5B	658174781	7.1407e-06	658450521	658454438	TraesCS5B01G487400
2020	N0	Coverage	15DAF	14_658174781	chr5B	658174781	7.1407e-06	658458985	658460370	TraesCS5B01G487500
2021	N0	Coverage	15DAF	14_658174781	chr5B	658174781	7.1407e-06	658458985	658460370	TraesCS5B01G487500
2020	N0	Coverage	15DAF	14_658174781	chr5B	658174781	7.1407e-06	658542612	658548215	TraesCS5B01G487600
2021	N0	Coverage	15DAF	14_658174781	chr5B	658174781	7.1407e-06	658542612	658548215	TraesCS5B01G487600
2020	N0	Coverage	15DAF	14_658174781	chr5B	658174781	7.1407e-06	658559273	658560555	TraesCS5B01G487700
2021	N0	Coverage	15DAF	14_658174781	chr5B	658174781	7.1407e-06	658559273	658560555	TraesCS5B01G487700
2020	N0	Coverage	15DAF	14_658174781	chr5B	658174781	7.1407e-06	658561293	658562223	TraesCS5B01G487800
2021	N0	Coverage	15DAF	14_658174781	chr5B	658174781	7.1407e-06	658561293	658562223	TraesCS5B01G487800
2020	N0	Coverage	15DAF	14_658174781	chr5B	658174781	7.1407e-06	658581166	658581495	TraesCS5B01G487900
2021	N0	Coverage	15DAF	14_658174781	chr5B	658174781	7.1407e-06	658581166	658581495	TraesCS5B01G487900
2020	N0	Coverage	15DAF	14_658174781	chr5B	658174781	7.1407e-06	658610858	658616299	TraesCS5B01G488000
2021	N0	Coverage	15DAF	14_658174781	chr5B	658174781	7.1407e-06	658610858	658616299	TraesCS5B01G488000
2020	N0	Coverage	20DAF	14_658174781	chr5B	658174781	9.0764e-06	657710115	657715379	TraesCS5B01G486300
2021	N0	Coverage	20DAF	14_658174781	chr5B	658174781	9.0764e-06	657710115	657715379	TraesCS5B01G486300
2020	N0	Coverage	20DAF	14_658174781	chr5B	658174781	9.0764e-06	657722002	657722805	TraesCS5B01G486400
2021	N0	Coverage	20DAF	14_658174781	chr5B	658174781	9.0764e-06	657722002	657722805	TraesCS5B01G486400
2020	N0	Coverage	20DAF	14_658174781	chr5B	658174781	9.0764e-06	657728268	657730524	TraesCS5B01G486500
2021	N0	Coverage	20DAF	14_658174781	chr5B	658174781	9.0764e-06	657728268	657730524	TraesCS5B01G486500
2020	N0	Coverage	20DAF	14_658174781	chr5B	658174781	9.0764e-06	657884023	657887758	TraesCS5B01G486600
2021	N0	Coverage	20DAF	14_658174781	chr5B	658174781	9.0764e-06	657884023	657887758	TraesCS5B01G486600
2020	N0	Coverage	20DAF	14_658174781	chr5B	658174781	9.0764e-06	658067500	658070796	TraesCS5B01G486700
2021	N0	Coverage	20DAF	14_658174781	chr5B	658174781	9.0764e-06	658067500	658070796	TraesCS5B01G486700
2020	N0	Coverage	20DAF	14_658174781	chr5B	658174781	9.0764e-06	658085102	658085365	TraesCS5B01G486800
2021	N0	Coverage	20DAF	14_658174781	chr5B	658174781	9.0764e-06	658085102	658085365	TraesCS5B01G486800
2020	N0	Coverage	20DAF	14_658174781	chr5B	658174781	9.0764e-06	658092703	658095066	TraesCS5B01G486900
2021	N0	Coverage	20DAF	14_658174781	chr5B	658174781	9.0764e-06	658092703	658095066	TraesCS5B01G486900
2020	N0	Coverage	20DAF	14_658174781	chr5B	658174781	9.0764e-06	658152719	658154071	TraesCS5B01G487000
2021	N0	Coverage	20DAF	14_658174781	chr5B	658174781	9.0764e-06	658152719	658154071	TraesCS5B01G487000
2020	N0	Coverage	20DAF	14_658174781	chr5B	658174781	9.0764e-06	658172157	658173449	TraesCS5B01G487100
2021	N0	Coverage	20DAF	14_658174781	chr5B	658174781	9.0764e-06	658172157	658173449	TraesCS5B01G487100
2020	N0	Coverage	20DAF	14_658174781	chr5B	658174781	9.0764e-06	658366945	658370098	TraesCS5B01G487200
2021	N0	Coverage	20DAF	14_658174781	chr5B	658174781	9.0764e-06	658366945	658370098	TraesCS5B01G487200
2020	N0	Coverage	20DAF	14_658174781	chr5B	658174781	9.0764e-06	658445840	658446235	TraesCS5B01G487300
2021	N0	Coverage	20DAF	14_658174781	chr5B	658174781	9.0764e-06	658445840	658446235	TraesCS5B01G487300
2020	N0	Coverage	20DAF	14_658174781	chr5B	658174781	9.0764e-06	658450521	658454438	TraesCS5B01G487400
2021	N0	Coverage	20DAF	14_658174781	chr5B	658174781	9.0764e-06	658450521	658454438	TraesCS5B01G487400
2020	N0	Coverage	20DAF	14_658174781	chr5B	658174781	9.0764e-06	658458985	658460370	TraesCS5B01G487500
2021	N0	Coverage	20DAF	14_658174781	chr5B	658174781	9.0764e-06	658458985	658460370	TraesCS5B01G487500
2020	N0	Coverage	20DAF	14_658174781	chr5B	658174781	9.0764e-06	658542612	658548215	TraesCS5B01G487600
2021	N0	Coverage	20DAF	14_658174781	chr5B	658174781	9.0764e-06	658542612	658548215	TraesCS5B01G487600
2020	N0	Coverage	20DAF	14_658174781	chr5B	658174781	9.0764e-06	658559273	658560555	TraesCS5B01G487700
2021	N0	Coverage	20DAF	14_658174781	chr5B	658174781	9.0764e-06	658559273	658560555	TraesCS5B01G487700
2020	N0	Coverage	20DAF	14_658174781	chr5B	658174781	9.0764e-06	658561293	658562223	TraesCS5B01G487800
2021	N0	Coverage	20DAF	14_658174781	chr5B	658174781	9.0764e-06	658561293	658562223	TraesCS5B01G487800
2020	N0	Coverage	20DAF	14_658174781	chr5B	658174781	9.0764e-06	658581166	658581495	TraesCS5B01G487900
2021	N0	Coverage	20DAF	14_658174781	chr5B	658174781	9.0764e-06	658581166	658581495	TraesCS5B01G487900
2020	N0	Coverage	20DAF	14_658174781	chr5B	658174781	9.0764e-06	658610858	658616299	TraesCS5B01G488000
2021	N0	Coverage	20DAF	14_658174781	chr5B	658174781	9.0764e-06	658610858	658616299	TraesCS5B01G488000
2020	N270	Height	10DAF	14_678927388	chr5B	678927388	1.9317e-06	678439592	678441222	TraesCS5B01G513300
2020	N270	Height	10DAF	14_678927388	chr5B	678927388	1.9317e-06	678490387	678491813	TraesCS5B01G513400
2020	N270	Height	10DAF	14_678927388	chr5B	678927388	1.9317e-06	678506381	678512410	TraesCS5B01G513500
2020	N270	Height	10DAF	14_678927388	chr5B	678927388	1.9317e-06	678514180	678515590	TraesCS5B01G513600
2020	N270	Height	10DAF	14_678927388	chr5B	678927388	1.9317e-06	678620851	678622515	TraesCS5B01G513700
2020	N270	Height	10DAF	14_678927388	chr5B	678927388	1.9317e-06	678915972	678918877	TraesCS5B01G513800
2020	N270	Height	10DAF	14_678927388	chr5B	678927388	1.9317e-06	679009453	679022524	TraesCS5B01G513900
2020	N270	Height	10DAF	14_678927388	chr5B	678927388	1.9317e-06	679130989	679134648	TraesCS5B01G514000
2020	N270	Height	10DAF	14_678927388	chr5B	678927388	1.9317e-06	679310855	679313892	TraesCS5B01G514100
2020	N270	Height	10DAF	14_678927388	chr5B	678927388	1.9317e-06	679325505	679326401	TraesCS5B01G514200
2020	N270	Height	10DAF	14_678927388	chr5B	678927388	1.9317e-06	679343774	679344800	TraesCS5B01G514300
2020	N270	Height	10DAF	14_678927388	chr5B	678927388	1.9317e-06	679347061	679357591	TraesCS5B01G514400
2020	N270	Height	10DAF	14_678927388	chr5B	678927388	1.9317e-06	679378786	679379421	TraesCS5B01G514500
2020	N270	Height	10DAF	14_678927388	chr5B	678927388	1.9317e-06	679403768	679405320	TraesCS5B01G514600
2020	N270	Height	10DAF	14_684869700	chr5B	684869700	3.379e-07	684376028	684380956	TraesCS5B01G523000
2020	N270	Height	10DAF	14_684869700	chr5B	684869700	3.379e-07	684386779	684387894	TraesCS5B01G523100
2020	N270	Height	10DAF	14_684869700	chr5B	684869700	3.379e-07	684447423	684449053	TraesCS5B01G523200
2020	N270	Height	10DAF	14_684869700	chr5B	684869700	3.379e-07	684491733	684493853	TraesCS5B01G523300
2020	N270	Height	10DAF	14_684869700	chr5B	684869700	3.379e-07	684494291	684497191	TraesCS5B01G523400
2020	N270	Height	10DAF	14_684869700	chr5B	684869700	3.379e-07	684499903	684500406	TraesCS5B01G523500
2020	N270	Height	10DAF	14_684869700	chr5B	684869700	3.379e-07	684578050	684579973	TraesCS5B01G523600
2020	N270	Height	10DAF	14_684869700	chr5B	684869700	3.379e-07	684603006	684606782	TraesCS5B01G523700
2020	N270	Height	10DAF	14_684869700	chr5B	684869700	3.379e-07	684609906	684615867	TraesCS5B01G523800
2020	N270	Height	10DAF	14_684869700	chr5B	684869700	3.379e-07	684622061	684624273	TraesCS5B01G523900
2020	N270	Height	10DAF	14_684869700	chr5B	684869700	3.379e-07	684629097	684636761	TraesCS5B01G524000
2020	N270	Height	10DAF	14_684869700	chr5B	684869700	3.379e-07	684743710	684746545	TraesCS5B01G524100
2020	N270	Height	10DAF	14_684869700	chr5B	684869700	3.379e-07	684752777	684756545	TraesCS5B01G524200
2020	N270	Height	10DAF	14_684869700	chr5B	684869700	3.379e-07	684762785	684765768	TraesCS5B01G524300
2020	N270	Height	10DAF	14_684869700	chr5B	684869700	3.379e-07	684868426	684881876	TraesCS5B01G524400
2020	N270	Height	10DAF	14_684869700	chr5B	684869700	3.379e-07	684897734	684898051	TraesCS5B01G524500
2020	N270	Height	10DAF	14_684869700	chr5B	684869700	3.379e-07	684918141	684919045	TraesCS5B01G524600
2020	N270	Height	10DAF	14_684869700	chr5B	684869700	3.379e-07	684971097	684980340	TraesCS5B01G524700
2020	N270	Height	10DAF	14_684869700	chr5B	684869700	3.379e-07	685039391	685041719	TraesCS5B01G524800
2020	N270	Height	10DAF	14_684869700	chr5B	684869700	3.379e-07	685047985	685048857	TraesCS5B01G524900
2020	N270	Height	10DAF	14_684869700	chr5B	684869700	3.379e-07	685069367	685071567	TraesCS5B01G525000
2020	N270	Height	10DAF	14_684869700	chr5B	684869700	3.379e-07	685244607	685247256	TraesCS5B01G525100
2020	N270	Height	10DAF	14_684869700	chr5B	684869700	3.379e-07	685255752	685257023	TraesCS5B01G525200
2020	N270	Height	10DAF	14_684869700	chr5B	684869700	3.379e-07	685305187	685306384	TraesCS5B01G525300
2020	N270	Height	10DAF	14_684869700	chr5B	684869700	3.379e-07	685321632	685323075	TraesCS5B01G525400
2020	N270	Height	15DAF	14_678927388	chr5B	678927388	7.9619e-07	678439592	678441222	TraesCS5B01G513300
2020	N270	Height	15DAF	14_678927388	chr5B	678927388	7.9619e-07	678490387	678491813	TraesCS5B01G513400
2020	N270	Height	15DAF	14_678927388	chr5B	678927388	7.9619e-07	678506381	678512410	TraesCS5B01G513500
2020	N270	Height	15DAF	14_678927388	chr5B	678927388	7.9619e-07	678514180	678515590	TraesCS5B01G513600
2020	N270	Height	15DAF	14_678927388	chr5B	678927388	7.9619e-07	678620851	678622515	TraesCS5B01G513700
2020	N270	Height	15DAF	14_678927388	chr5B	678927388	7.9619e-07	678915972	678918877	TraesCS5B01G513800
2020	N270	Height	15DAF	14_678927388	chr5B	678927388	7.9619e-07	679009453	679022524	TraesCS5B01G513900
2020	N270	Height	15DAF	14_678927388	chr5B	678927388	7.9619e-07	679130989	679134648	TraesCS5B01G514000
2020	N270	Height	15DAF	14_678927388	chr5B	678927388	7.9619e-07	679310855	679313892	TraesCS5B01G514100
2020	N270	Height	15DAF	14_678927388	chr5B	678927388	7.9619e-07	679325505	679326401	TraesCS5B01G514200
2020	N270	Height	15DAF	14_678927388	chr5B	678927388	7.9619e-07	679343774	679344800	TraesCS5B01G514300
2020	N270	Height	15DAF	14_678927388	chr5B	678927388	7.9619e-07	679347061	679357591	TraesCS5B01G514400
2020	N270	Height	15DAF	14_678927388	chr5B	678927388	7.9619e-07	679378786	679379421	TraesCS5B01G514500
2020	N270	Height	15DAF	14_678927388	chr5B	678927388	7.9619e-07	679403768	679405320	TraesCS5B01G514600
2020	N270	Height	15DAF	14_684869700	chr5B	684869700	2.9347e-07	684376028	684380956	TraesCS5B01G523000
2020	N270	Height	15DAF	14_684869700	chr5B	684869700	2.9347e-07	684386779	684387894	TraesCS5B01G523100
2020	N270	Height	15DAF	14_684869700	chr5B	684869700	2.9347e-07	684447423	684449053	TraesCS5B01G523200
2020	N270	Height	15DAF	14_684869700	chr5B	684869700	2.9347e-07	684491733	684493853	TraesCS5B01G523300
2020	N270	Height	15DAF	14_684869700	chr5B	684869700	2.9347e-07	684494291	684497191	TraesCS5B01G523400
2020	N270	Height	15DAF	14_684869700	chr5B	684869700	2.9347e-07	684499903	684500406	TraesCS5B01G523500
2020	N270	Height	15DAF	14_684869700	chr5B	684869700	2.9347e-07	684578050	684579973	TraesCS5B01G523600
2020	N270	Height	15DAF	14_684869700	chr5B	684869700	2.9347e-07	684603006	684606782	TraesCS5B01G523700
2020	N270	Height	15DAF	14_684869700	chr5B	684869700	2.9347e-07	684609906	684615867	TraesCS5B01G523800
2020	N270	Height	15DAF	14_684869700	chr5B	684869700	2.9347e-07	684622061	684624273	TraesCS5B01G523900
2020	N270	Height	15DAF	14_684869700	chr5B	684869700	2.9347e-07	684629097	684636761	TraesCS5B01G524000
2020	N270	Height	15DAF	14_684869700	chr5B	684869700	2.9347e-07	684743710	684746545	TraesCS5B01G524100
2020	N270	Height	15DAF	14_684869700	chr5B	684869700	2.9347e-07	684752777	684756545	TraesCS5B01G524200
2020	N270	Height	15DAF	14_684869700	chr5B	684869700	2.9347e-07	684762785	684765768	TraesCS5B01G524300
2020	N270	Height	15DAF	14_684869700	chr5B	684869700	2.9347e-07	684868426	684881876	TraesCS5B01G524400
2020	N270	Height	15DAF	14_684869700	chr5B	684869700	2.9347e-07	684897734	684898051	TraesCS5B01G524500
2020	N270	Height	15DAF	14_684869700	chr5B	684869700	2.9347e-07	684918141	684919045	TraesCS5B01G524600
2020	N270	Height	15DAF	14_684869700	chr5B	684869700	2.9347e-07	684971097	684980340	TraesCS5B01G524700
2020	N270	Height	15DAF	14_684869700	chr5B	684869700	2.9347e-07	685039391	685041719	TraesCS5B01G524800
2020	N270	Height	15DAF	14_684869700	chr5B	684869700	2.9347e-07	685047985	685048857	TraesCS5B01G524900
2020	N270	Height	15DAF	14_684869700	chr5B	684869700	2.9347e-07	685069367	685071567	TraesCS5B01G525000
2020	N270	Height	15DAF	14_684869700	chr5B	684869700	2.9347e-07	685244607	685247256	TraesCS5B01G525100
2020	N270	Height	15DAF	14_684869700	chr5B	684869700	2.9347e-07	685255752	685257023	TraesCS5B01G525200
2020	N270	Height	15DAF	14_684869700	chr5B	684869700	2.9347e-07	685305187	685306384	TraesCS5B01G525300
2020	N270	Height	15DAF	14_684869700	chr5B	684869700	2.9347e-07	685321632	685323075	TraesCS5B01G525400
2021	N270	Height	20DAF	14_346305226	chr5B	346305226	5.6147e-06	345816907	345818040	TraesCS5B01G192100
2021	N270	Height	20DAF	14_346305226	chr5B	346305226	5.6147e-06	345854575	345854919	TraesCS5B01G192200
2021	N270	Height	20DAF	14_346305226	chr5B	346305226	5.6147e-06	345972039	345973172	TraesCS5B01G192300
2020	N270	Height	20DAF	14_678927388	chr5B	678927388	8.9951e-07	678439592	678441222	TraesCS5B01G513300
2020	N270	Height	20DAF	14_678927388	chr5B	678927388	8.9951e-07	678490387	678491813	TraesCS5B01G513400
2020	N270	Height	20DAF	14_678927388	chr5B	678927388	8.9951e-07	678506381	678512410	TraesCS5B01G513500
2020	N270	Height	20DAF	14_678927388	chr5B	678927388	8.9951e-07	678514180	678515590	TraesCS5B01G513600
2020	N270	Height	20DAF	14_678927388	chr5B	678927388	8.9951e-07	678620851	678622515	TraesCS5B01G513700
2020	N270	Height	20DAF	14_678927388	chr5B	678927388	8.9951e-07	678915972	678918877	TraesCS5B01G513800
2020	N270	Height	20DAF	14_678927388	chr5B	678927388	8.9951e-07	679009453	679022524	TraesCS5B01G513900
2020	N270	Height	20DAF	14_678927388	chr5B	678927388	8.9951e-07	679130989	679134648	TraesCS5B01G514000
2020	N270	Height	20DAF	14_678927388	chr5B	678927388	8.9951e-07	679310855	679313892	TraesCS5B01G514100
2020	N270	Height	20DAF	14_678927388	chr5B	678927388	8.9951e-07	679325505	679326401	TraesCS5B01G514200
2020	N270	Height	20DAF	14_678927388	chr5B	678927388	8.9951e-07	679343774	679344800	TraesCS5B01G514300
2020	N270	Height	20DAF	14_678927388	chr5B	678927388	8.9951e-07	679347061	679357591	TraesCS5B01G514400
2020	N270	Height	20DAF	14_678927388	chr5B	678927388	8.9951e-07	679378786	679379421	TraesCS5B01G514500
2020	N270	Height	20DAF	14_678927388	chr5B	678927388	8.9951e-07	679403768	679405320	TraesCS5B01G514600
2020	N270	Height	20DAF	14_684869700	chr5B	684869700	8.4556e-07	684376028	684380956	TraesCS5B01G523000
2020	N270	Height	20DAF	14_684869700	chr5B	684869700	8.4556e-07	684386779	684387894	TraesCS5B01G523100
2020	N270	Height	20DAF	14_684869700	chr5B	684869700	8.4556e-07	684447423	684449053	TraesCS5B01G523200
2020	N270	Height	20DAF	14_684869700	chr5B	684869700	8.4556e-07	684491733	684493853	TraesCS5B01G523300
2020	N270	Height	20DAF	14_684869700	chr5B	684869700	8.4556e-07	684494291	684497191	TraesCS5B01G523400
2020	N270	Height	20DAF	14_684869700	chr5B	684869700	8.4556e-07	684499903	684500406	TraesCS5B01G523500
2020	N270	Height	20DAF	14_684869700	chr5B	684869700	8.4556e-07	684578050	684579973	TraesCS5B01G523600
2020	N270	Height	20DAF	14_684869700	chr5B	684869700	8.4556e-07	684603006	684606782	TraesCS5B01G523700
2020	N270	Height	20DAF	14_684869700	chr5B	684869700	8.4556e-07	684609906	684615867	TraesCS5B01G523800
2020	N270	Height	20DAF	14_684869700	chr5B	684869700	8.4556e-07	684622061	684624273	TraesCS5B01G523900
2020	N270	Height	20DAF	14_684869700	chr5B	684869700	8.4556e-07	684629097	684636761	TraesCS5B01G524000
2020	N270	Height	20DAF	14_684869700	chr5B	684869700	8.4556e-07	684743710	684746545	TraesCS5B01G524100
2020	N270	Height	20DAF	14_684869700	chr5B	684869700	8.4556e-07	684752777	684756545	TraesCS5B01G524200
2020	N270	Height	20DAF	14_684869700	chr5B	684869700	8.4556e-07	684762785	684765768	TraesCS5B01G524300
2020	N270	Height	20DAF	14_684869700	chr5B	684869700	8.4556e-07	684868426	684881876	TraesCS5B01G524400
2020	N270	Height	20DAF	14_684869700	chr5B	684869700	8.4556e-07	684897734	684898051	TraesCS5B01G524500
2020	N270	Height	20DAF	14_684869700	chr5B	684869700	8.4556e-07	684918141	684919045	TraesCS5B01G524600
2020	N270	Height	20DAF	14_684869700	chr5B	684869700	8.4556e-07	684971097	684980340	TraesCS5B01G524700
2020	N270	Height	20DAF	14_684869700	chr5B	684869700	8.4556e-07	685039391	685041719	TraesCS5B01G524800
2020	N270	Height	20DAF	14_684869700	chr5B	684869700	8.4556e-07	685047985	685048857	TraesCS5B01G524900
2020	N270	Height	20DAF	14_684869700	chr5B	684869700	8.4556e-07	685069367	685071567	TraesCS5B01G525000
2020	N270	Height	20DAF	14_684869700	chr5B	684869700	8.4556e-07	685244607	685247256	TraesCS5B01G525100
2020	N270	Height	20DAF	14_684869700	chr5B	684869700	8.4556e-07	685255752	685257023	TraesCS5B01G525200
2020	N270	Height	20DAF	14_684869700	chr5B	684869700	8.4556e-07	685305187	685306384	TraesCS5B01G525300
2020	N270	Height	20DAF	14_684869700	chr5B	684869700	8.4556e-07	685321632	685323075	TraesCS5B01G525400
2021	N270	Height	25DAF	14_346305226	chr5B	346305226	4.2856e-06	345816907	345818040	TraesCS5B01G192100
2021	N270	Height	25DAF	14_346305226	chr5B	346305226	4.2856e-06	345854575	345854919	TraesCS5B01G192200
2021	N270	Height	25DAF	14_346305226	chr5B	346305226	4.2856e-06	345972039	345973172	TraesCS5B01G192300
2021	N270	Height	25DAF	14_561702669	chr5B	561702669	9.0595e-06	561687377	561688804	TraesCS5B01G382700
2021	N270	Height	25DAF	14_561702669	chr5B	561702669	9.0595e-06	561692423	561693616	TraesCS5B01G382800
2021	N270	Height	25DAF	14_561702669	chr5B	561702669	9.0595e-06	561694130	561694921	TraesCS5B01G382900
2021	N270	Height	25DAF	14_561702669	chr5B	561702669	9.0595e-06	561712481	561713660	TraesCS5B01G383000
2021	N270	Height	25DAF	14_561702669	chr5B	561702669	9.0595e-06	562046476	562048970	TraesCS5B01G383100
2021	N270	Height	25DAF	14_561702669	chr5B	561702669	9.0595e-06	562074884	562097365	TraesCS5B01G383200
2021	N270	Height	25DAF	14_561702669	chr5B	561702669	9.0595e-06	562118513	562119777	TraesCS5B01G383300
2020	N270	Height	25DAF	14_678927388	chr5B	678927388	2.5712e-06	678439592	678441222	TraesCS5B01G513300
2020	N270	Height	25DAF	14_678927388	chr5B	678927388	2.5712e-06	678490387	678491813	TraesCS5B01G513400
2020	N270	Height	25DAF	14_678927388	chr5B	678927388	2.5712e-06	678506381	678512410	TraesCS5B01G513500
2020	N270	Height	25DAF	14_678927388	chr5B	678927388	2.5712e-06	678514180	678515590	TraesCS5B01G513600
2020	N270	Height	25DAF	14_678927388	chr5B	678927388	2.5712e-06	678620851	678622515	TraesCS5B01G513700
2020	N270	Height	25DAF	14_678927388	chr5B	678927388	2.5712e-06	678915972	678918877	TraesCS5B01G513800
2020	N270	Height	25DAF	14_678927388	chr5B	678927388	2.5712e-06	679009453	679022524	TraesCS5B01G513900
2020	N270	Height	25DAF	14_678927388	chr5B	678927388	2.5712e-06	679130989	679134648	TraesCS5B01G514000
2020	N270	Height	25DAF	14_678927388	chr5B	678927388	2.5712e-06	679310855	679313892	TraesCS5B01G514100
2020	N270	Height	25DAF	14_678927388	chr5B	678927388	2.5712e-06	679325505	679326401	TraesCS5B01G514200
2020	N270	Height	25DAF	14_678927388	chr5B	678927388	2.5712e-06	679343774	679344800	TraesCS5B01G514300
2020	N270	Height	25DAF	14_678927388	chr5B	678927388	2.5712e-06	679347061	679357591	TraesCS5B01G514400
2020	N270	Height	25DAF	14_678927388	chr5B	678927388	2.5712e-06	679378786	679379421	TraesCS5B01G514500
2020	N270	Height	25DAF	14_678927388	chr5B	678927388	2.5712e-06	679403768	679405320	TraesCS5B01G514600
2020	N270	Height	25DAF	14_684869700	chr5B	684869700	5.4497e-06	684376028	684380956	TraesCS5B01G523000
2020	N270	Height	25DAF	14_684869700	chr5B	684869700	5.4497e-06	684386779	684387894	TraesCS5B01G523100
2020	N270	Height	25DAF	14_684869700	chr5B	684869700	5.4497e-06	684447423	684449053	TraesCS5B01G523200
2020	N270	Height	25DAF	14_684869700	chr5B	684869700	5.4497e-06	684491733	684493853	TraesCS5B01G523300
2020	N270	Height	25DAF	14_684869700	chr5B	684869700	5.4497e-06	684494291	684497191	TraesCS5B01G523400
2020	N270	Height	25DAF	14_684869700	chr5B	684869700	5.4497e-06	684499903	684500406	TraesCS5B01G523500
2020	N270	Height	25DAF	14_684869700	chr5B	684869700	5.4497e-06	684578050	684579973	TraesCS5B01G523600
2020	N270	Height	25DAF	14_684869700	chr5B	684869700	5.4497e-06	684603006	684606782	TraesCS5B01G523700
2020	N270	Height	25DAF	14_684869700	chr5B	684869700	5.4497e-06	684609906	684615867	TraesCS5B01G523800
2020	N270	Height	25DAF	14_684869700	chr5B	684869700	5.4497e-06	684622061	684624273	TraesCS5B01G523900
2020	N270	Height	25DAF	14_684869700	chr5B	684869700	5.4497e-06	684629097	684636761	TraesCS5B01G524000
2020	N270	Height	25DAF	14_684869700	chr5B	684869700	5.4497e-06	684743710	684746545	TraesCS5B01G524100
2020	N270	Height	25DAF	14_684869700	chr5B	684869700	5.4497e-06	684752777	684756545	TraesCS5B01G524200
2020	N270	Height	25DAF	14_684869700	chr5B	684869700	5.4497e-06	684762785	684765768	TraesCS5B01G524300
2020	N270	Height	25DAF	14_684869700	chr5B	684869700	5.4497e-06	684868426	684881876	TraesCS5B01G524400
2020	N270	Height	25DAF	14_684869700	chr5B	684869700	5.4497e-06	684897734	684898051	TraesCS5B01G524500
2020	N270	Height	25DAF	14_684869700	chr5B	684869700	5.4497e-06	684918141	684919045	TraesCS5B01G524600
2020	N270	Height	25DAF	14_684869700	chr5B	684869700	5.4497e-06	684971097	684980340	TraesCS5B01G524700
2020	N270	Height	25DAF	14_684869700	chr5B	684869700	5.4497e-06	685039391	685041719	TraesCS5B01G524800
2020	N270	Height	25DAF	14_684869700	chr5B	684869700	5.4497e-06	685047985	685048857	TraesCS5B01G524900
2020	N270	Height	25DAF	14_684869700	chr5B	684869700	5.4497e-06	685069367	685071567	TraesCS5B01G525000
2020	N270	Height	25DAF	14_684869700	chr5B	684869700	5.4497e-06	685244607	685247256	TraesCS5B01G525100
2020	N270	Height	25DAF	14_684869700	chr5B	684869700	5.4497e-06	685255752	685257023	TraesCS5B01G525200
2020	N270	Height	25DAF	14_684869700	chr5B	684869700	5.4497e-06	685305187	685306384	TraesCS5B01G525300
2020	N270	Height	25DAF	14_684869700	chr5B	684869700	5.4497e-06	685321632	685323075	TraesCS5B01G525400
2020	N270	Height	5DAF	14_678927388	chr5B	678927388	8.7025e-06	678439592	678441222	TraesCS5B01G513300
2020	N270	Height	5DAF	14_678927388	chr5B	678927388	8.7025e-06	678490387	678491813	TraesCS5B01G513400
2020	N270	Height	5DAF	14_678927388	chr5B	678927388	8.7025e-06	678506381	678512410	TraesCS5B01G513500
2020	N270	Height	5DAF	14_678927388	chr5B	678927388	8.7025e-06	678514180	678515590	TraesCS5B01G513600
2020	N270	Height	5DAF	14_678927388	chr5B	678927388	8.7025e-06	678620851	678622515	TraesCS5B01G513700
2020	N270	Height	5DAF	14_678927388	chr5B	678927388	8.7025e-06	678915972	678918877	TraesCS5B01G513800
2020	N270	Height	5DAF	14_678927388	chr5B	678927388	8.7025e-06	679009453	679022524	TraesCS5B01G513900
2020	N270	Height	5DAF	14_678927388	chr5B	678927388	8.7025e-06	679130989	679134648	TraesCS5B01G514000
2020	N270	Height	5DAF	14_678927388	chr5B	678927388	8.7025e-06	679310855	679313892	TraesCS5B01G514100
2020	N270	Height	5DAF	14_678927388	chr5B	678927388	8.7025e-06	679325505	679326401	TraesCS5B01G514200
2020	N270	Height	5DAF	14_678927388	chr5B	678927388	8.7025e-06	679343774	679344800	TraesCS5B01G514300
2020	N270	Height	5DAF	14_678927388	chr5B	678927388	8.7025e-06	679347061	679357591	TraesCS5B01G514400
2020	N270	Height	5DAF	14_678927388	chr5B	678927388	8.7025e-06	679378786	679379421	TraesCS5B01G514500
2020	N270	Height	5DAF	14_678927388	chr5B	678927388	8.7025e-06	679403768	679405320	TraesCS5B01G514600
2020	N270	Height	5DAF	14_684869700	chr5B	684869700	1.0587e-06	684376028	684380956	TraesCS5B01G523000
2020	N270	Height	5DAF	14_684869700	chr5B	684869700	1.0587e-06	684386779	684387894	TraesCS5B01G523100
2020	N270	Height	5DAF	14_684869700	chr5B	684869700	1.0587e-06	684447423	684449053	TraesCS5B01G523200
2020	N270	Height	5DAF	14_684869700	chr5B	684869700	1.0587e-06	684491733	684493853	TraesCS5B01G523300
2020	N270	Height	5DAF	14_684869700	chr5B	684869700	1.0587e-06	684494291	684497191	TraesCS5B01G523400
2020	N270	Height	5DAF	14_684869700	chr5B	684869700	1.0587e-06	684499903	684500406	TraesCS5B01G523500
2020	N270	Height	5DAF	14_684869700	chr5B	684869700	1.0587e-06	684578050	684579973	TraesCS5B01G523600
2020	N270	Height	5DAF	14_684869700	chr5B	684869700	1.0587e-06	684603006	684606782	TraesCS5B01G523700
2020	N270	Height	5DAF	14_684869700	chr5B	684869700	1.0587e-06	684609906	684615867	TraesCS5B01G523800
2020	N270	Height	5DAF	14_684869700	chr5B	684869700	1.0587e-06	684622061	684624273	TraesCS5B01G523900
2020	N270	Height	5DAF	14_684869700	chr5B	684869700	1.0587e-06	684629097	684636761	TraesCS5B01G524000
2020	N270	Height	5DAF	14_684869700	chr5B	684869700	1.0587e-06	684743710	684746545	TraesCS5B01G524100
2020	N270	Height	5DAF	14_684869700	chr5B	684869700	1.0587e-06	684752777	684756545	TraesCS5B01G524200
2020	N270	Height	5DAF	14_684869700	chr5B	684869700	1.0587e-06	684762785	684765768	TraesCS5B01G524300
2020	N270	Height	5DAF	14_684869700	chr5B	684869700	1.0587e-06	684868426	684881876	TraesCS5B01G524400
2020	N270	Height	5DAF	14_684869700	chr5B	684869700	1.0587e-06	684897734	684898051	TraesCS5B01G524500
2020	N270	Height	5DAF	14_684869700	chr5B	684869700	1.0587e-06	684918141	684919045	TraesCS5B01G524600
2020	N270	Height	5DAF	14_684869700	chr5B	684869700	1.0587e-06	684971097	684980340	TraesCS5B01G524700
2020	N270	Height	5DAF	14_684869700	chr5B	684869700	1.0587e-06	685039391	685041719	TraesCS5B01G524800
2020	N270	Height	5DAF	14_684869700	chr5B	684869700	1.0587e-06	685047985	685048857	TraesCS5B01G524900
2020	N270	Height	5DAF	14_684869700	chr5B	684869700	1.0587e-06	685069367	685071567	TraesCS5B01G525000
2020	N270	Height	5DAF	14_684869700	chr5B	684869700	1.0587e-06	685244607	685247256	TraesCS5B01G525100
2020	N270	Height	5DAF	14_684869700	chr5B	684869700	1.0587e-06	685255752	685257023	TraesCS5B01G525200
2020	N270	Height	5DAF	14_684869700	chr5B	684869700	1.0587e-06	685305187	685306384	TraesCS5B01G525300
2020	N270	Height	5DAF	14_684869700	chr5B	684869700	1.0587e-06	685321632	685323075	TraesCS5B01G525400
2020	N270	Height	10DAF	17_3785182	chr6B	3785182	3.3533e-06	3383010	3384214	TraesCS6B01G004300
2020	N270	Height	10DAF	17_3785182	chr6B	3785182	3.3533e-06	3384841	3387441	TraesCS6B01G004400
2020	N270	Height	10DAF	17_3785182	chr6B	3785182	3.3533e-06	3519599	3520570	TraesCS6B01G004500
2020	N270	Height	10DAF	17_3785182	chr6B	3785182	3.3533e-06	3568058	3574643	TraesCS6B01G004600
2020	N270	Height	10DAF	17_3785182	chr6B	3785182	3.3533e-06	3596360	3599034	TraesCS6B01G004700
2020	N270	Height	10DAF	17_3785182	chr6B	3785182	3.3533e-06	3623655	3625742	TraesCS6B01G004800
2020	N270	Height	10DAF	17_3785182	chr6B	3785182	3.3533e-06	3722807	3724617	TraesCS6B01G004900
2020	N270	Height	10DAF	17_3785182	chr6B	3785182	3.3533e-06	3870164	3871495	TraesCS6B01G005000
2020	N270	Height	10DAF	17_3785182	chr6B	3785182	3.3533e-06	3878974	3881056	TraesCS6B01G005100
2020	N270	Height	10DAF	17_3785182	chr6B	3785182	3.3533e-06	3881370	3882919	TraesCS6B01G005200
2020	N270	Height	10DAF	17_3785182	chr6B	3785182	3.3533e-06	3887211	3890825	TraesCS6B01G005300
2020	N270	Height	10DAF	17_3785182	chr6B	3785182	3.3533e-06	4124091	4127957	TraesCS6B01G005400
2020	N270	Height	10DAF	17_3785182	chr6B	3785182	3.3533e-06	4138198	4142339	TraesCS6B01G005500
2020	N270	Height	10DAF	17_3785182	chr6B	3785182	3.3533e-06	4160725	4161966	TraesCS6B01G005600
2020	N270	Height	10DAF	17_3785182	chr6B	3785182	3.3533e-06	4169776	4171992	TraesCS6B01G005700
2020	N270	Height	10DAF	17_3785182	chr6B	3785182	3.3533e-06	4173954	4175147	TraesCS6B01G005800
2020	N270	Height	10DAF	17_3785182	chr6B	3785182	3.3533e-06	4277106	4277444	TraesCS6B01G005900
2020	N270	Height	10DAF	17_3833704	chr6B	3833704	3.3533e-06	3383010	3384214	TraesCS6B01G004300
2020	N270	Height	10DAF	17_3833704	chr6B	3833704	3.3533e-06	3384841	3387441	TraesCS6B01G004400
2020	N270	Height	10DAF	17_3833704	chr6B	3833704	3.3533e-06	3519599	3520570	TraesCS6B01G004500
2020	N270	Height	10DAF	17_3833704	chr6B	3833704	3.3533e-06	3568058	3574643	TraesCS6B01G004600
2020	N270	Height	10DAF	17_3833704	chr6B	3833704	3.3533e-06	3596360	3599034	TraesCS6B01G004700
2020	N270	Height	10DAF	17_3833704	chr6B	3833704	3.3533e-06	3623655	3625742	TraesCS6B01G004800
2020	N270	Height	10DAF	17_3833704	chr6B	3833704	3.3533e-06	3722807	3724617	TraesCS6B01G004900
2020	N270	Height	10DAF	17_3833704	chr6B	3833704	3.3533e-06	3870164	3871495	TraesCS6B01G005000
2020	N270	Height	10DAF	17_3833704	chr6B	3833704	3.3533e-06	3878974	3881056	TraesCS6B01G005100
2020	N270	Height	10DAF	17_3833704	chr6B	3833704	3.3533e-06	3881370	3882919	TraesCS6B01G005200
2020	N270	Height	10DAF	17_3833704	chr6B	3833704	3.3533e-06	3887211	3890825	TraesCS6B01G005300
2020	N270	Height	10DAF	17_3833704	chr6B	3833704	3.3533e-06	4124091	4127957	TraesCS6B01G005400
2020	N270	Height	10DAF	17_3833704	chr6B	3833704	3.3533e-06	4138198	4142339	TraesCS6B01G005500
2020	N270	Height	10DAF	17_3833704	chr6B	3833704	3.3533e-06	4160725	4161966	TraesCS6B01G005600
2020	N270	Height	10DAF	17_3833704	chr6B	3833704	3.3533e-06	4169776	4171992	TraesCS6B01G005700
2020	N270	Height	10DAF	17_3833704	chr6B	3833704	3.3533e-06	4173954	4175147	TraesCS6B01G005800
2020	N270	Height	10DAF	17_3833704	chr6B	3833704	3.3533e-06	4277106	4277444	TraesCS6B01G005900
2020	N270	Height	10DAF	17_3833704	chr6B	3833704	3.3533e-06	4295599	4313008	TraesCS6B01G006000
2020	N270	Height	15DAF	17_3785182	chr6B	3785182	5.2321e-06	3383010	3384214	TraesCS6B01G004300
2020	N270	Height	15DAF	17_3785182	chr6B	3785182	5.2321e-06	3384841	3387441	TraesCS6B01G004400
2020	N270	Height	15DAF	17_3785182	chr6B	3785182	5.2321e-06	3519599	3520570	TraesCS6B01G004500
2020	N270	Height	15DAF	17_3785182	chr6B	3785182	5.2321e-06	3568058	3574643	TraesCS6B01G004600
2020	N270	Height	15DAF	17_3785182	chr6B	3785182	5.2321e-06	3596360	3599034	TraesCS6B01G004700
2020	N270	Height	15DAF	17_3785182	chr6B	3785182	5.2321e-06	3623655	3625742	TraesCS6B01G004800
2020	N270	Height	15DAF	17_3785182	chr6B	3785182	5.2321e-06	3722807	3724617	TraesCS6B01G004900
2020	N270	Height	15DAF	17_3785182	chr6B	3785182	5.2321e-06	3870164	3871495	TraesCS6B01G005000
2020	N270	Height	15DAF	17_3785182	chr6B	3785182	5.2321e-06	3878974	3881056	TraesCS6B01G005100
2020	N270	Height	15DAF	17_3785182	chr6B	3785182	5.2321e-06	3881370	3882919	TraesCS6B01G005200
2020	N270	Height	15DAF	17_3785182	chr6B	3785182	5.2321e-06	3887211	3890825	TraesCS6B01G005300
2020	N270	Height	15DAF	17_3785182	chr6B	3785182	5.2321e-06	4124091	4127957	TraesCS6B01G005400
2020	N270	Height	15DAF	17_3785182	chr6B	3785182	5.2321e-06	4138198	4142339	TraesCS6B01G005500
2020	N270	Height	15DAF	17_3785182	chr6B	3785182	5.2321e-06	4160725	4161966	TraesCS6B01G005600
2020	N270	Height	15DAF	17_3785182	chr6B	3785182	5.2321e-06	4169776	4171992	TraesCS6B01G005700
2020	N270	Height	15DAF	17_3785182	chr6B	3785182	5.2321e-06	4173954	4175147	TraesCS6B01G005800
2020	N270	Height	15DAF	17_3785182	chr6B	3785182	5.2321e-06	4277106	4277444	TraesCS6B01G005900
2020	N270	Height	15DAF	17_3833704	chr6B	3833704	5.2321e-06	3383010	3384214	TraesCS6B01G004300
2020	N270	Height	15DAF	17_3833704	chr6B	3833704	5.2321e-06	3384841	3387441	TraesCS6B01G004400
2020	N270	Height	15DAF	17_3833704	chr6B	3833704	5.2321e-06	3519599	3520570	TraesCS6B01G004500
2020	N270	Height	15DAF	17_3833704	chr6B	3833704	5.2321e-06	3568058	3574643	TraesCS6B01G004600
2020	N270	Height	15DAF	17_3833704	chr6B	3833704	5.2321e-06	3596360	3599034	TraesCS6B01G004700
2020	N270	Height	15DAF	17_3833704	chr6B	3833704	5.2321e-06	3623655	3625742	TraesCS6B01G004800
2020	N270	Height	15DAF	17_3833704	chr6B	3833704	5.2321e-06	3722807	3724617	TraesCS6B01G004900
2020	N270	Height	15DAF	17_3833704	chr6B	3833704	5.2321e-06	3870164	3871495	TraesCS6B01G005000
2020	N270	Height	15DAF	17_3833704	chr6B	3833704	5.2321e-06	3878974	3881056	TraesCS6B01G005100
2020	N270	Height	15DAF	17_3833704	chr6B	3833704	5.2321e-06	3881370	3882919	TraesCS6B01G005200
2020	N270	Height	15DAF	17_3833704	chr6B	3833704	5.2321e-06	3887211	3890825	TraesCS6B01G005300
2020	N270	Height	15DAF	17_3833704	chr6B	3833704	5.2321e-06	4124091	4127957	TraesCS6B01G005400
2020	N270	Height	15DAF	17_3833704	chr6B	3833704	5.2321e-06	4138198	4142339	TraesCS6B01G005500
2020	N270	Height	15DAF	17_3833704	chr6B	3833704	5.2321e-06	4160725	4161966	TraesCS6B01G005600
2020	N270	Height	15DAF	17_3833704	chr6B	3833704	5.2321e-06	4169776	4171992	TraesCS6B01G005700
2020	N270	Height	15DAF	17_3833704	chr6B	3833704	5.2321e-06	4173954	4175147	TraesCS6B01G005800
2020	N270	Height	15DAF	17_3833704	chr6B	3833704	5.2321e-06	4277106	4277444	TraesCS6B01G005900
2020	N270	Height	15DAF	17_3833704	chr6B	3833704	5.2321e-06	4295599	4313008	TraesCS6B01G006000
2020	N270	Height	20DAF	17_669058106	chr6B	669058106	9.0323e-06	668772533	668773867	TraesCS6B01G393700
2020	N270	Height	20DAF	17_669058106	chr6B	669058106	9.0323e-06	668776660	668778663	TraesCS6B01G393800
2020	N270	Height	20DAF	17_669058106	chr6B	669058106	9.0323e-06	668904520	668906029	TraesCS6B01G393900
2020	N270	Height	20DAF	17_669058106	chr6B	669058106	9.0323e-06	668997040	668997557	TraesCS6B01G394000
2020	N270	Height	20DAF	17_669058106	chr6B	669058106	9.0323e-06	669005919	669006347	TraesCS6B01G394100
2020	N270	Height	20DAF	17_669058106	chr6B	669058106	9.0323e-06	669051460	669051816	TraesCS6B01G394200
2020	N270	Height	20DAF	17_669058106	chr6B	669058106	9.0323e-06	669324827	669326196	TraesCS6B01G394300
2020	N270	Height	20DAF	17_669058106	chr6B	669058106	9.0323e-06	669532629	669534382	TraesCS6B01G394400
2021	N270	Height	25DAF	17_74222143	chr6B	74222143	9.0595e-06	74028620	74030764	TraesCS6B01G097200
2021	N270	Height	25DAF	17_74222143	chr6B	74222143	9.0595e-06	74204772	74216674	TraesCS6B01G097300
2021	N270	Height	25DAF	17_75029942	chr6B	75029942	9.0595e-06	75026460	75028400	TraesCS6B01G097400
2021	N270	Height	25DAF	17_75029942	chr6B	75029942	9.0595e-06	75029370	75035714	TraesCS6B01G097500
2021	N270	Height	25DAF	17_75029942	chr6B	75029942	9.0595e-06	75037939	75039081	TraesCS6B01G097600
2021	N270	Height	25DAF	17_75029942	chr6B	75029942	9.0595e-06	75266645	75268462	TraesCS6B01G097700
2021	N270	Height	25DAF	17_75029942	chr6B	75029942	9.0595e-06	75421058	75423503	TraesCS6B01G097800
2021	N270	Height	25DAF	17_75029942	chr6B	75029942	9.0595e-06	75508518	75510369	TraesCS6B01G097900
2021	N270	Height	25DAF	17_75029942	chr6B	75029942	9.0595e-06	75513336	75514595	TraesCS6B01G098000
2021	N270	Height	25DAF	17_75029942	chr6B	75029942	9.0595e-06	75524242	75526342	TraesCS6B01G098100
2021	N270	Height	25DAF	17_75043824	chr6B	75043824	9.0595e-06	75026460	75028400	TraesCS6B01G097400
2021	N270	Height	25DAF	17_75043824	chr6B	75043824	9.0595e-06	75029370	75035714	TraesCS6B01G097500
2021	N270	Height	25DAF	17_75043824	chr6B	75043824	9.0595e-06	75037939	75039081	TraesCS6B01G097600
2021	N270	Height	25DAF	17_75043824	chr6B	75043824	9.0595e-06	75266645	75268462	TraesCS6B01G097700
2021	N270	Height	25DAF	17_75043824	chr6B	75043824	9.0595e-06	75421058	75423503	TraesCS6B01G097800
2021	N270	Height	25DAF	17_75043824	chr6B	75043824	9.0595e-06	75508518	75510369	TraesCS6B01G097900
2021	N270	Height	25DAF	17_75043824	chr6B	75043824	9.0595e-06	75513336	75514595	TraesCS6B01G098000
2021	N270	Height	25DAF	17_75043824	chr6B	75043824	9.0595e-06	75524242	75526342	TraesCS6B01G098100
2021	N270	Height	25DAF	17_75087410	chr6B	75087410	9.0595e-06	75026460	75028400	TraesCS6B01G097400
2021	N270	Height	25DAF	17_75087410	chr6B	75087410	9.0595e-06	75029370	75035714	TraesCS6B01G097500
2021	N270	Height	25DAF	17_75087410	chr6B	75087410	9.0595e-06	75037939	75039081	TraesCS6B01G097600
2021	N270	Height	25DAF	17_75087410	chr6B	75087410	9.0595e-06	75266645	75268462	TraesCS6B01G097700
2021	N270	Height	25DAF	17_75087410	chr6B	75087410	9.0595e-06	75421058	75423503	TraesCS6B01G097800
2021	N270	Height	25DAF	17_75087410	chr6B	75087410	9.0595e-06	75508518	75510369	TraesCS6B01G097900
2021	N270	Height	25DAF	17_75087410	chr6B	75087410	9.0595e-06	75513336	75514595	TraesCS6B01G098000
2021	N270	Height	25DAF	17_75087410	chr6B	75087410	9.0595e-06	75524242	75526342	TraesCS6B01G098100
2021	N270	Height	25DAF	17_75403737	chr6B	75403737	9.0595e-06	75026460	75028400	TraesCS6B01G097400
2021	N270	Height	25DAF	17_75403737	chr6B	75403737	9.0595e-06	75029370	75035714	TraesCS6B01G097500
2021	N270	Height	25DAF	17_75403737	chr6B	75403737	9.0595e-06	75037939	75039081	TraesCS6B01G097600
2021	N270	Height	25DAF	17_75403737	chr6B	75403737	9.0595e-06	75266645	75268462	TraesCS6B01G097700
2021	N270	Height	25DAF	17_75403737	chr6B	75403737	9.0595e-06	75421058	75423503	TraesCS6B01G097800
2021	N270	Height	25DAF	17_75403737	chr6B	75403737	9.0595e-06	75508518	75510369	TraesCS6B01G097900
2021	N270	Height	25DAF	17_75403737	chr6B	75403737	9.0595e-06	75513336	75514595	TraesCS6B01G098000
2021	N270	Height	25DAF	17_75403737	chr6B	75403737	9.0595e-06	75524242	75526342	TraesCS6B01G098100
2021	N270	Height	25DAF	17_75403737	chr6B	75403737	9.0595e-06	75668250	75671123	TraesCS6B01G098200
2021	N270	Height	25DAF	17_76353176	chr6B	76353176	9.0595e-06	75915293	75918621	TraesCS6B01G098300
2021	N270	Height	25DAF	17_76353176	chr6B	76353176	9.0595e-06	75941545	75943677	TraesCS6B01G098400
2021	N270	Height	25DAF	17_76353176	chr6B	76353176	9.0595e-06	75989434	75990636	TraesCS6B01G098500
2021	N270	Height	25DAF	17_76353176	chr6B	76353176	9.0595e-06	76175456	76177430	TraesCS6B01G098600
2021	N270	Height	25DAF	17_76353176	chr6B	76353176	9.0595e-06	76216206	76217603	TraesCS6B01G098700
2021	N270	Height	25DAF	17_76353176	chr6B	76353176	9.0595e-06	76344134	76344689	TraesCS6B01G098800
2021	N270	Height	25DAF	17_76353176	chr6B	76353176	9.0595e-06	76420036	76421658	TraesCS6B01G098900
2021	N270	Height	25DAF	17_76353176	chr6B	76353176	9.0595e-06	76474071	76475372	TraesCS6B01G099000
2021	N270	Height	25DAF	17_76353176	chr6B	76353176	9.0595e-06	76597961	76598476	TraesCS6B01G099100
2021	N270	Height	25DAF	17_77008048	chr6B	77008048	9.0595e-06	76597961	76598476	TraesCS6B01G099100
2021	N270	Height	25DAF	17_77008048	chr6B	77008048	9.0595e-06	76856459	76861309	TraesCS6B01G099200
2021	N270	Height	25DAF	17_77008048	chr6B	77008048	9.0595e-06	77010389	77012508	TraesCS6B01G099300
2021	N270	Height	25DAF	17_77008048	chr6B	77008048	9.0595e-06	77326930	77327193	TraesCS6B01G099400
2021	N270	Height	25DAF	17_77008048	chr6B	77008048	9.0595e-06	77391475	77394059	TraesCS6B01G099500
2021	N270	Height	25DAF	17_77008048	chr6B	77008048	9.0595e-06	77456903	77459018	TraesCS6B01G099600
2021	N270	Height	25DAF	17_77752185	chr6B	77752185	9.0595e-06	77326930	77327193	TraesCS6B01G099400
2021	N270	Height	25DAF	17_77752185	chr6B	77752185	9.0595e-06	77391475	77394059	TraesCS6B01G099500
2021	N270	Height	25DAF	17_77752185	chr6B	77752185	9.0595e-06	77456903	77459018	TraesCS6B01G099600
2021	N270	Height	25DAF	17_77752185	chr6B	77752185	9.0595e-06	77613651	77616679	TraesCS6B01G099700
2021	N270	Height	25DAF	17_77752185	chr6B	77752185	9.0595e-06	77746840	77748048	TraesCS6B01G099800
2021	N270	Height	25DAF	17_77752185	chr6B	77752185	9.0595e-06	77772716	77793599	TraesCS6B01G099900
2021	N270	Height	25DAF	17_77752185	chr6B	77752185	9.0595e-06	77774013	77778789	TraesCS6B01G100000
2021	N270	Height	25DAF	17_77752185	chr6B	77752185	9.0595e-06	77989653	77990516	TraesCS6B01G100100
2021	N270	Height	25DAF	17_77752185	chr6B	77752185	9.0595e-06	78150978	78151289	TraesCS6B01G100200
2021	N270	Height	25DAF	17_77765386	chr6B	77765386	9.0595e-06	77326930	77327193	TraesCS6B01G099400
2021	N270	Height	25DAF	17_77765386	chr6B	77765386	9.0595e-06	77391475	77394059	TraesCS6B01G099500
2021	N270	Height	25DAF	17_77765386	chr6B	77765386	9.0595e-06	77456903	77459018	TraesCS6B01G099600
2021	N270	Height	25DAF	17_77765386	chr6B	77765386	9.0595e-06	77613651	77616679	TraesCS6B01G099700
2021	N270	Height	25DAF	17_77765386	chr6B	77765386	9.0595e-06	77746840	77748048	TraesCS6B01G099800
2021	N270	Height	25DAF	17_77765386	chr6B	77765386	9.0595e-06	77772716	77793599	TraesCS6B01G099900
2021	N270	Height	25DAF	17_77765386	chr6B	77765386	9.0595e-06	77774013	77778789	TraesCS6B01G100000
2021	N270	Height	25DAF	17_77765386	chr6B	77765386	9.0595e-06	77989653	77990516	TraesCS6B01G100100
2021	N270	Height	25DAF	17_77765386	chr6B	77765386	9.0595e-06	78150978	78151289	TraesCS6B01G100200
2021	N270	Height	25DAF	17_521060186	chr6B	521060186	9.0595e-06	520777962	520778416	TraesCS6B01G289400
2021	N270	Height	25DAF	17_521060186	chr6B	521060186	9.0595e-06	520846869	520848547	TraesCS6B01G289500
2021	N270	Height	25DAF	17_521060186	chr6B	521060186	9.0595e-06	521032922	521036092	TraesCS6B01G289600
2021	N270	Height	25DAF	17_521060186	chr6B	521060186	9.0595e-06	521060382	521061663	TraesCS6B01G289700
2021	N270	Height	25DAF	17_521060186	chr6B	521060186	9.0595e-06	521469840	521470400	TraesCS6B01G289800
[truncated: 324 more rows]
