# Supplementary material for: The Dissection of Nitrogen Response Traits Using Drone Phenotyping and Dynamic Phenotypic Analysis to Explore N Responsiveness and Associated Genetic Loci in Wheat
Source: Plant Phenomics. 2023 Dec 22;5:0128. doi: 10.34133/plantphenomics.0128 (PMC10750832; doi:10.34133/plantphenomics.0128)
Supplement: Supplementary 2 — Data S1 to S9 [file plantphenomics.0128.f2.zip › Data S9 - Significant SNPs and candidate genes associated with dynamic phenotypes during N response.xlsx]

## Sheet: Sheet1
Data S8. Significant SNPs and candidate genes identified using dynamic phenotypes during N response
Year	N treatments	Traits	Days after fertilization	Position (bp)	Chromosome	Position (bp)	P-value(GLM)	Interval_Start	Interval_End	Candidate gene ID
2020	N0	NDYI	21-25DAF	1_268935022	chr1A	268935022	6.9797e-06	268914898	268929380	TraesCS1A01G154300
2020	N0	NDYI	21-25DAF	1_268935022	chr1A	268935022	6.9797e-06	268932777	268936646	TraesCS1A01G154400
2020	N0	NDYI	21-25DAF	1_272922339	chr1A	272922339	1.8274e-07	272611172	272613645	TraesCS1A01G155200
2020	N0	NDYI	21-25DAF	1_272922339	chr1A	272922339	1.8274e-07	272983850	272985600	TraesCS1A01G155300
2020	N0	NDYI	21-25DAF	1_273153221	chr1A	273153221	1.8274e-07	272983850	272985600	TraesCS1A01G155300
2020	N0	NDYI	21-25DAF	1_273361144	chr1A	273361144	1.8274e-07	272983850	272985600	TraesCS1A01G155300
2020	N0	NDYI	21-25DAF	1_273387031	chr1A	273387031	1.8274e-07	272983850	272985600	TraesCS1A01G155300
2020	N0	NDYI	21-25DAF	1_273153221	chr1A	273153221	1.8274e-07	273605105	273605899	TraesCS1A01G155400
2020	N0	NDYI	21-25DAF	1_273361144	chr1A	273361144	1.8274e-07	273605105	273605899	TraesCS1A01G155400
2020	N0	NDYI	21-25DAF	1_273387031	chr1A	273387031	1.8274e-07	273605105	273605899	TraesCS1A01G155400
2020	N0	NDYI	21-25DAF	1_273664590	chr1A	273664590	1.8274e-07	273605105	273605899	TraesCS1A01G155400
2020	N0	NDYI	21-25DAF	1_273664590	chr1A	273664590	1.8274e-07	274108570	274109883	TraesCS1A01G155500
2020	N0	NDYI	21-25DAF	1_275726668	chr1A	275726668	4.6343e-08	275764472	275765617	TraesCS1A01G155700
2020	N0	NDYI	21-25DAF	1_277079262	chr1A	277079262	1.8274e-07	276802517	276805534	TraesCS1A01G156100
2020	N0	NDYI	21-25DAF	1_277079262	chr1A	277079262	1.8274e-07	276862985	276864470	TraesCS1A01G156200
2020	N0	NDYI	21-25DAF	1_277325982	chr1A	277325982	1.8274e-07	276862985	276864470	TraesCS1A01G156200
2020	N0	NDYI	21-25DAF	1_277079262	chr1A	277079262	1.8274e-07	276968000	276972065	TraesCS1A01G156300
2020	N0	NDYI	21-25DAF	1_277325982	chr1A	277325982	1.8274e-07	276968000	276972065	TraesCS1A01G156300
2020	N0	NDYI	21-25DAF	1_277079262	chr1A	277079262	1.8274e-07	277076335	277078034	TraesCS1A01G156400
2020	N0	NDYI	21-25DAF	1_277325982	chr1A	277325982	1.8274e-07	277076335	277078034	TraesCS1A01G156400
2020	N0	NDYI	21-25DAF	1_277325982	chr1A	277325982	1.8274e-07	277629409	277640907	TraesCS1A01G156500
2020	N0	NDYI	21-25DAF	1_277976628	chr1A	277976628	1.8274e-07	277629409	277640907	TraesCS1A01G156500
2020	N0	NDYI	21-25DAF	1_277976628	chr1A	277976628	1.8274e-07	278141903	278145724	TraesCS1A01G156600
2020	N0	NDYI	21-25DAF	1_278292599	chr1A	278292599	4.6343e-08	278141903	278145724	TraesCS1A01G156600
2020	N0	NDYI	21-25DAF	1_278292599	chr1A	278292599	4.6343e-08	278507749	278508126	TraesCS1A01G156700
2020	N0	NDYI	21-25DAF	1_278292599	chr1A	278292599	4.6343e-08	278508127	278508621	TraesCS1A01G156800
2020	N0	NDYI	21-25DAF	1_278292599	chr1A	278292599	4.6343e-08	278521117	278521581	TraesCS1A01G156900
2020	N0	NDYI	21-25DAF	1_278292599	chr1A	278292599	4.6343e-08	278522195	278522386	TraesCS1A01G157000
2020	N0	NDYI	21-25DAF	1_278292599	chr1A	278292599	4.6343e-08	278527011	278527487	TraesCS1A01G157100
2020	N0	NDYI	21-25DAF	1_278292599	chr1A	278292599	4.6343e-08	278527787	278532773	TraesCS1A01G157200
2020	N0	NDYI	21-25DAF	1_278292599	chr1A	278292599	4.6343e-08	278533300	278533572	TraesCS1A01G157300
2020	N0	NDYI	21-25DAF	1_278292599	chr1A	278292599	4.6343e-08	278538404	278538858	TraesCS1A01G157400
2020	N0	NDYI	21-25DAF	1_279917495	chr1A	279917495	4.6343e-08	279733261	279742276	TraesCS1A01G157500
2020	N0	NDYI	21-25DAF	1_279917495	chr1A	279917495	4.6343e-08	279824918	279830998	TraesCS1A01G157600
2020	N0	NDYI	21-25DAF	1_279917495	chr1A	279917495	4.6343e-08	279903659	279908492	TraesCS1A01G157700
2020	N0	NDYI	21-25DAF	1_279917495	chr1A	279917495	4.6343e-08	280273409	280276100	TraesCS1A01G157800
2020	N0	NDYI	21-25DAF	1_280480932	chr1A	280480932	1.3058e-06	280273409	280276100	TraesCS1A01G157800
2020	N0	NDYI	21-25DAF	1_280713178	chr1A	280713178	1.3058e-06	280273409	280276100	TraesCS1A01G157800
2020	N0	NDYI	21-25DAF	1_280480932	chr1A	280480932	1.3058e-06	280603599	280604144	TraesCS1A01G157900
2020	N0	NDYI	21-25DAF	1_280713178	chr1A	280713178	1.3058e-06	280603599	280604144	TraesCS1A01G157900
2020	N0	NDYI	21-25DAF	1_280480932	chr1A	280480932	1.3058e-06	280615436	280615858	TraesCS1A01G158000
2020	N0	NDYI	21-25DAF	1_280713178	chr1A	280713178	1.3058e-06	280615436	280615858	TraesCS1A01G158000
2020	N0	NDYI	21-25DAF	1_283445583	chr1A	283445583	1.8274e-07	283842897	283859559	TraesCS1A01G158800
2020	N0	NDYI	21-25DAF	1_285030248	chr1A	285030248	1.8274e-07	284901828	284905908	TraesCS1A01G159200
2020	N0	NDYI	21-25DAF	1_285030248	chr1A	285030248	1.8274e-07	284912392	284913734	TraesCS1A01G159300
2020	N0	NDYI	21-25DAF	1_285030248	chr1A	285030248	1.8274e-07	285354016	285355811	TraesCS1A01G159400
2020	N0	NDYI	21-25DAF	1_285475583	chr1A	285475583	1.8274e-07	285354016	285355811	TraesCS1A01G159400
2020	N0	NDYI	21-25DAF	1_286614696	chr1A	286614696	1.8274e-07	286915760	286916578	TraesCS1A01G159700
2020	N0	NDYI	21-25DAF	1_286960414	chr1A	286960414	1.8274e-07	286915760	286916578	TraesCS1A01G159700
2020	N0	NDYI	21-25DAF	1_287060914	chr1A	287060914	1.8274e-07	286915760	286916578	TraesCS1A01G159700
2020	N0	NDYI	21-25DAF	1_286614696	chr1A	286614696	1.8274e-07	286918180	286918564	TraesCS1A01G159800
2020	N0	NDYI	21-25DAF	1_286960414	chr1A	286960414	1.8274e-07	286918180	286918564	TraesCS1A01G159800
2020	N0	NDYI	21-25DAF	1_287060914	chr1A	287060914	1.8274e-07	286918180	286918564	TraesCS1A01G159800
2020	N0	NDYI	21-25DAF	1_286614696	chr1A	286614696	1.8274e-07	287040075	287040320	TraesCS1A01G159900
2020	N0	NDYI	21-25DAF	1_286960414	chr1A	286960414	1.8274e-07	287040075	287040320	TraesCS1A01G159900
2020	N0	NDYI	21-25DAF	1_287060914	chr1A	287060914	1.8274e-07	287040075	287040320	TraesCS1A01G159900
2020	N0	NDYI	21-25DAF	1_286960414	chr1A	286960414	1.8274e-07	287313664	287315907	TraesCS1A01G160000
2020	N0	NDYI	21-25DAF	1_287060914	chr1A	287060914	1.8274e-07	287313664	287315907	TraesCS1A01G160000
2020	N0	NDYI	21-25DAF	1_287060914	chr1A	287060914	1.8274e-07	287542005	287544201	TraesCS1A01G160100
2020	N0	NDYI	21-25DAF	1_289767600	chr1A	289767600	4.6343e-08	289329903	289332793	TraesCS1A01G160800
2020	N0	NDYI	21-25DAF	1_289767600	chr1A	289767600	4.6343e-08	289334317	289346216	TraesCS1A01G160900
2020	N0	NDYI	21-25DAF	1_289767600	chr1A	289767600	4.6343e-08	289346773	289351580	TraesCS1A01G161000
2020	N0	NDYI	21-25DAF	1_289767600	chr1A	289767600	4.6343e-08	289630792	289633845	TraesCS1A01G161100
2020	N0	NDYI	21-25DAF	1_289767600	chr1A	289767600	4.6343e-08	290123284	290127425	TraesCS1A01G161200
2020	N0	NDYI	21-25DAF	1_290340831	chr1A	290340831	1.8274e-07	290123284	290127425	TraesCS1A01G161200
2020	N0	NDYI	21-25DAF	1_289767600	chr1A	289767600	4.6343e-08	290198960	290201733	TraesCS1A01G161300
2020	N0	NDYI	21-25DAF	1_290340831	chr1A	290340831	1.8274e-07	290198960	290201733	TraesCS1A01G161300
2020	N0	NDYI	21-25DAF	1_289767600	chr1A	289767600	4.6343e-08	290202392	290204903	TraesCS1A01G161400
2020	N0	NDYI	21-25DAF	1_290340831	chr1A	290340831	1.8274e-07	290202392	290204903	TraesCS1A01G161400
2020	N0	NDYI	21-25DAF	1_290340831	chr1A	290340831	1.8274e-07	290336474	290337797	TraesCS1A01G161500
2020	N0	NDYI	21-25DAF	1_290340831	chr1A	290340831	1.8274e-07	290345893	290349511	TraesCS1A01G161600
2020	N0	NDYI	21-25DAF	1_290340831	chr1A	290340831	1.8274e-07	290410469	290411062	TraesCS1A01G161700
2020	N0	NDYI	21-25DAF	1_290340831	chr1A	290340831	1.8274e-07	290549737	290551676	TraesCS1A01G161800
2020	N0	NDYI	21-25DAF	1_290340831	chr1A	290340831	1.8274e-07	290554514	290555958	TraesCS1A01G161900
2020	N0	NDYI	21-25DAF	1_290340831	chr1A	290340831	1.8274e-07	290557294	290558542	TraesCS1A01G162000
2020	N0	NDYI	21-25DAF	1_294347426	chr1A	294347426	5.3597e-06	294039008	294042106	TraesCS1A01G163700
2020	N0	NDYI	21-25DAF	1_296914967	chr1A	296914967	4.6343e-08	297377107	297380752	TraesCS1A01G164600
2020	N0	NDYI	21-25DAF	1_296926684	chr1A	296926684	5.3597e-06	297377107	297380752	TraesCS1A01G164600
2020	N0	NDYI	21-25DAF	1_297062122	chr1A	297062122	5.3597e-06	297377107	297380752	TraesCS1A01G164600
2020	N0	NDYI	21-25DAF	1_297275984	chr1A	297275984	5.3597e-06	297377107	297380752	TraesCS1A01G164600
2020	N0	NDYI	21-25DAF	1_297730714	chr1A	297730714	1.8274e-07	297377107	297380752	TraesCS1A01G164600
2020	N0	NDYI	21-25DAF	1_297275984	chr1A	297275984	5.3597e-06	297697074	297700706	TraesCS1A01G164700
2020	N0	NDYI	21-25DAF	1_297730714	chr1A	297730714	1.8274e-07	297697074	297700706	TraesCS1A01G164700
2020	N0	NDYI	21-25DAF	1_298035181	chr1A	298035181	5.3597e-06	297697074	297700706	TraesCS1A01G164700
2020	N0	NDYI	21-25DAF	1_297275984	chr1A	297275984	5.3597e-06	297745177	297750927	TraesCS1A01G164800
2020	N0	NDYI	21-25DAF	1_297730714	chr1A	297730714	1.8274e-07	297745177	297750927	TraesCS1A01G164800
2020	N0	NDYI	21-25DAF	1_298035181	chr1A	298035181	5.3597e-06	297745177	297750927	TraesCS1A01G164800
2020	N0	NDYI	21-25DAF	1_297730714	chr1A	297730714	1.8274e-07	297872248	297874838	TraesCS1A01G164900
2020	N0	NDYI	21-25DAF	1_298035181	chr1A	298035181	5.3597e-06	297872248	297874838	TraesCS1A01G164900
2020	N0	NDYI	21-25DAF	1_297730714	chr1A	297730714	1.8274e-07	297883086	297884879	TraesCS1A01G165000
2020	N0	NDYI	21-25DAF	1_298035181	chr1A	298035181	5.3597e-06	297883086	297884879	TraesCS1A01G165000
2020	N0	NDYI	21-25DAF	1_297730714	chr1A	297730714	1.8274e-07	297885172	297885423	TraesCS1A01G165100
2020	N0	NDYI	21-25DAF	1_298035181	chr1A	298035181	5.3597e-06	297885172	297885423	TraesCS1A01G165100
2020	N0	NDYI	21-25DAF	1_297730714	chr1A	297730714	1.8274e-07	297885575	297885691	TraesCS1A01G165200
2020	N0	NDYI	21-25DAF	1_298035181	chr1A	298035181	5.3597e-06	297885575	297885691	TraesCS1A01G165200
2020	N0	NDYI	21-25DAF	1_297730714	chr1A	297730714	1.8274e-07	298034053	298037445	TraesCS1A01G165300
2020	N0	NDYI	21-25DAF	1_298035181	chr1A	298035181	5.3597e-06	298034053	298037445	TraesCS1A01G165300
2020	N0	NDYI	21-25DAF	1_298458280	chr1A	298458280	5.3597e-06	298034053	298037445	TraesCS1A01G165300
2020	N0	NDYI	21-25DAF	1_297730714	chr1A	297730714	1.8274e-07	298105927	298106971	TraesCS1A01G165400
2020	N0	NDYI	21-25DAF	1_298035181	chr1A	298035181	5.3597e-06	298105927	298106971	TraesCS1A01G165400
2020	N0	NDYI	21-25DAF	1_298458280	chr1A	298458280	5.3597e-06	298105927	298106971	TraesCS1A01G165400
2020	N0	NDYI	21-25DAF	1_298601029	chr1A	298601029	5.3597e-06	298105927	298106971	TraesCS1A01G165400
2020	N0	NDYI	21-25DAF	1_297730714	chr1A	297730714	1.8274e-07	298109884	298115625	TraesCS1A01G165500
2020	N0	NDYI	21-25DAF	1_298035181	chr1A	298035181	5.3597e-06	298109884	298115625	TraesCS1A01G165500
2020	N0	NDYI	21-25DAF	1_298458280	chr1A	298458280	5.3597e-06	298109884	298115625	TraesCS1A01G165500
2020	N0	NDYI	21-25DAF	1_298601029	chr1A	298601029	5.3597e-06	298109884	298115625	TraesCS1A01G165500
2020	N0	NDYI	21-25DAF	1_297730714	chr1A	297730714	1.8274e-07	298152588	298154670	TraesCS1A01G165600
2020	N0	NDYI	21-25DAF	1_298035181	chr1A	298035181	5.3597e-06	298152588	298154670	TraesCS1A01G165600
2020	N0	NDYI	21-25DAF	1_298458280	chr1A	298458280	5.3597e-06	298152588	298154670	TraesCS1A01G165600
2020	N0	NDYI	21-25DAF	1_298601029	chr1A	298601029	5.3597e-06	298152588	298154670	TraesCS1A01G165600
2020	N0	NDYI	21-25DAF	1_298458280	chr1A	298458280	5.3597e-06	298557787	298566661	TraesCS1A01G165700
2020	N0	NDYI	21-25DAF	1_298601029	chr1A	298601029	5.3597e-06	298557787	298566661	TraesCS1A01G165700
2020	N0	NDYI	21-25DAF	1_298724871	chr1A	298724871	5.3597e-06	298557787	298566661	TraesCS1A01G165700
2020	N0	NDYI	21-25DAF	1_298902358	chr1A	298902358	5.3597e-06	298557787	298566661	TraesCS1A01G165700
2020	N0	NDYI	21-25DAF	1_298458280	chr1A	298458280	5.3597e-06	298602114	298610931	TraesCS1A01G165800
2020	N0	NDYI	21-25DAF	1_298601029	chr1A	298601029	5.3597e-06	298602114	298610931	TraesCS1A01G165800
2020	N0	NDYI	21-25DAF	1_298724871	chr1A	298724871	5.3597e-06	298602114	298610931	TraesCS1A01G165800
2020	N0	NDYI	21-25DAF	1_298902358	chr1A	298902358	5.3597e-06	298602114	298610931	TraesCS1A01G165800
2020	N0	NDYI	21-25DAF	1_298458280	chr1A	298458280	5.3597e-06	298613620	298615553	TraesCS1A01G165900
2020	N0	NDYI	21-25DAF	1_298601029	chr1A	298601029	5.3597e-06	298613620	298615553	TraesCS1A01G165900
2020	N0	NDYI	21-25DAF	1_298724871	chr1A	298724871	5.3597e-06	298613620	298615553	TraesCS1A01G165900
2020	N0	NDYI	21-25DAF	1_298902358	chr1A	298902358	5.3597e-06	298613620	298615553	TraesCS1A01G165900
2020	N0	NDYI	21-25DAF	1_298458280	chr1A	298458280	5.3597e-06	298621356	298621844	TraesCS1A01G166000
2020	N0	NDYI	21-25DAF	1_298601029	chr1A	298601029	5.3597e-06	298621356	298621844	TraesCS1A01G166000
2020	N0	NDYI	21-25DAF	1_298724871	chr1A	298724871	5.3597e-06	298621356	298621844	TraesCS1A01G166000
2020	N0	NDYI	21-25DAF	1_298902358	chr1A	298902358	5.3597e-06	298621356	298621844	TraesCS1A01G166000
2020	N0	NDYI	21-25DAF	1_298458280	chr1A	298458280	5.3597e-06	298635816	298636609	TraesCS1A01G166100
2020	N0	NDYI	21-25DAF	1_298601029	chr1A	298601029	5.3597e-06	298635816	298636609	TraesCS1A01G166100
2020	N0	NDYI	21-25DAF	1_298724871	chr1A	298724871	5.3597e-06	298635816	298636609	TraesCS1A01G166100
2020	N0	NDYI	21-25DAF	1_298902358	chr1A	298902358	5.3597e-06	298635816	298636609	TraesCS1A01G166100
2020	N0	NDYI	21-25DAF	1_298458280	chr1A	298458280	5.3597e-06	298646085	298646780	TraesCS1A01G166200
2020	N0	NDYI	21-25DAF	1_298601029	chr1A	298601029	5.3597e-06	298646085	298646780	TraesCS1A01G166200
2020	N0	NDYI	21-25DAF	1_298724871	chr1A	298724871	5.3597e-06	298646085	298646780	TraesCS1A01G166200
2020	N0	NDYI	21-25DAF	1_298902358	chr1A	298902358	5.3597e-06	298646085	298646780	TraesCS1A01G166200
2020	N0	NDYI	21-25DAF	1_298458280	chr1A	298458280	5.3597e-06	298725244	298725951	TraesCS1A01G166300
2020	N0	NDYI	21-25DAF	1_298601029	chr1A	298601029	5.3597e-06	298725244	298725951	TraesCS1A01G166300
2020	N0	NDYI	21-25DAF	1_298724871	chr1A	298724871	5.3597e-06	298725244	298725951	TraesCS1A01G166300
2020	N0	NDYI	21-25DAF	1_298902358	chr1A	298902358	5.3597e-06	298725244	298725951	TraesCS1A01G166300
2020	N0	NDYI	21-25DAF	1_298724871	chr1A	298724871	5.3597e-06	299103405	299106055	TraesCS1A01G166400
2020	N0	NDYI	21-25DAF	1_298902358	chr1A	298902358	5.3597e-06	299103405	299106055	TraesCS1A01G166400
2020	N0	NDYI	21-25DAF	1_298902358	chr1A	298902358	5.3597e-06	299267975	299268403	TraesCS1A01G166500
2020	N0	NDYI	21-25DAF	1_319889616	chr1A	319889616	4.6343e-08	319445957	319447498	TraesCS1A01G177100
2020	N0	NDYI	21-25DAF	1_319889616	chr1A	319889616	4.6343e-08	319734016	319734649	TraesCS1A01G177200
2020	N0	NDYI	21-25DAF	1_319889616	chr1A	319889616	4.6343e-08	319887864	319889390	TraesCS1A01G177300
2020	N0	NDYI	21-25DAF	1_319889616	chr1A	319889616	4.6343e-08	320222692	320225119	TraesCS1A01G177400
2020	N0	NDYI	21-25DAF	1_319889616	chr1A	319889616	4.6343e-08	320334614	320338168	TraesCS1A01G177500
2020	N0	NDYI	21-25DAF	1_369693715	chr1A	369693715	9.0404e-06	369272608	369273234	TraesCS1A01G207200
2020	N0	NDYI	21-25DAF	1_369693715	chr1A	369693715	9.0404e-06	369322661	369324446	TraesCS1A01G207300
2020	N0	NDYI	21-25DAF	1_369693715	chr1A	369693715	9.0404e-06	369367218	369368033	TraesCS1A01G207400
2020	N0	NDYI	21-25DAF	1_369693715	chr1A	369693715	9.0404e-06	369494741	369496384	TraesCS1A01G207500
2020	N0	NDYI	21-25DAF	1_369693715	chr1A	369693715	9.0404e-06	369496837	369497763	TraesCS1A01G207600
2020	N0	NDYI	21-25DAF	1_369693715	chr1A	369693715	9.0404e-06	369503209	369513593	TraesCS1A01G207700
2020	N0	NDYI	21-25DAF	1_369693715	chr1A	369693715	9.0404e-06	369517700	369521309	TraesCS1A01G207800
2020	N0	NDYI	21-25DAF	1_369693715	chr1A	369693715	9.0404e-06	369579427	369581358	TraesCS1A01G207900
2020	N0	NDYI	21-25DAF	1_369693715	chr1A	369693715	9.0404e-06	369694947	369698153	TraesCS1A01G208000
2020	N0	NDYI	21-25DAF	1_369693715	chr1A	369693715	9.0404e-06	369990674	369994387	TraesCS1A01G208100
2020	N0	NDYI	21-25DAF	1_369693715	chr1A	369693715	9.0404e-06	369997145	369998117	TraesCS1A01G208200
2020	N0	NDYI	21-25DAF	1_369693715	chr1A	369693715	9.0404e-06	370019363	370020652	TraesCS1A01G208300
2020	N0	NDYI	21-25DAF	1_369693715	chr1A	369693715	9.0404e-06	370021825	370025126	TraesCS1A01G208400
2020	N0	NDYI	21-25DAF	1_369693715	chr1A	369693715	9.0404e-06	370092570	370097648	TraesCS1A01G208500
2020	N0	NDYI	21-25DAF	1_369693715	chr1A	369693715	9.0404e-06	370102892	370108212	TraesCS1A01G208600
2020	N0	NDYI	21-25DAF	1_369693715	chr1A	369693715	9.0404e-06	370108824	370110524	TraesCS1A01G208700
2020	N0	NDYI	21-25DAF	1_381272347	chr1A	381272347	2.8694e-06	380889581	380890999	TraesCS1A01G215300
2020	N0	NDYI	21-25DAF	1_381272347	chr1A	381272347	2.8694e-06	380939668	380973249	TraesCS1A01G215400
2020	N0	NDYI	21-25DAF	1_381272347	chr1A	381272347	2.8694e-06	381096359	381098446	TraesCS1A01G215500
2020	N0	NDYI	21-25DAF	1_381272347	chr1A	381272347	2.8694e-06	381274409	381277435	TraesCS1A01G215600
2020	N0	NDYI	21-25DAF	1_381272347	chr1A	381272347	2.8694e-06	381305133	381312314	TraesCS1A01G215700
2020	N0	NDYI	21-25DAF	1_381272347	chr1A	381272347	2.8694e-06	381314624	381318682	TraesCS1A01G215800
2020	N0	NDYI	21-25DAF	1_387810592	chr1A	387810592	2.8694e-06	387359978	387363409	TraesCS1A01G218700
2020	N0	NDYI	21-25DAF	1_387832677	chr1A	387832677	2.8694e-06	387359978	387363409	TraesCS1A01G218700
2020	N0	NDYI	21-25DAF	1_387810592	chr1A	387810592	2.8694e-06	387515523	387517022	TraesCS1A01G218800
2020	N0	NDYI	21-25DAF	1_387832677	chr1A	387832677	2.8694e-06	387515523	387517022	TraesCS1A01G218800
2020	N0	NDYI	21-25DAF	1_387810592	chr1A	387810592	2.8694e-06	387520249	387524169	TraesCS1A01G218900
2020	N0	NDYI	21-25DAF	1_387832677	chr1A	387832677	2.8694e-06	387520249	387524169	TraesCS1A01G218900
2020	N0	NDYI	21-25DAF	1_387810592	chr1A	387810592	2.8694e-06	387811919	387813379	TraesCS1A01G219000
2020	N0	NDYI	21-25DAF	1_387832677	chr1A	387832677	2.8694e-06	387811919	387813379	TraesCS1A01G219000
2020	N0	NDYI	21-25DAF	1_388151250	chr1A	388151250	2.8694e-06	387811919	387813379	TraesCS1A01G219000
2020	N0	NDYI	21-25DAF	1_388156180	chr1A	388156180	2.8694e-06	387811919	387813379	TraesCS1A01G219000
2020	N0	NDYI	21-25DAF	1_387810592	chr1A	387810592	2.8694e-06	387833607	387836022	TraesCS1A01G219100
2020	N0	NDYI	21-25DAF	1_387832677	chr1A	387832677	2.8694e-06	387833607	387836022	TraesCS1A01G219100
2020	N0	NDYI	21-25DAF	1_388151250	chr1A	388151250	2.8694e-06	387833607	387836022	TraesCS1A01G219100
2020	N0	NDYI	21-25DAF	1_388156180	chr1A	388156180	2.8694e-06	387833607	387836022	TraesCS1A01G219100
2020	N0	NDYI	21-25DAF	1_387810592	chr1A	387810592	2.8694e-06	387840646	387841766	TraesCS1A01G219200
2020	N0	NDYI	21-25DAF	1_387832677	chr1A	387832677	2.8694e-06	387840646	387841766	TraesCS1A01G219200
2020	N0	NDYI	21-25DAF	1_388151250	chr1A	388151250	2.8694e-06	387840646	387841766	TraesCS1A01G219200
2020	N0	NDYI	21-25DAF	1_388156180	chr1A	388156180	2.8694e-06	387840646	387841766	TraesCS1A01G219200
2020	N0	NDYI	21-25DAF	1_387810592	chr1A	387810592	2.8694e-06	387995845	387996484	TraesCS1A01G219300
2020	N0	NDYI	21-25DAF	1_387832677	chr1A	387832677	2.8694e-06	387995845	387996484	TraesCS1A01G219300
2020	N0	NDYI	21-25DAF	1_388151250	chr1A	388151250	2.8694e-06	387995845	387996484	TraesCS1A01G219300
2020	N0	NDYI	21-25DAF	1_388156180	chr1A	388156180	2.8694e-06	387995845	387996484	TraesCS1A01G219300
2020	N0	NDYI	21-25DAF	1_388463098	chr1A	388463098	8.5799e-06	387995845	387996484	TraesCS1A01G219300
2020	N0	NDYI	21-25DAF	1_387810592	chr1A	387810592	2.8694e-06	388156906	388159656	TraesCS1A01G219400
2020	N0	NDYI	21-25DAF	1_387832677	chr1A	387832677	2.8694e-06	388156906	388159656	TraesCS1A01G219400
2020	N0	NDYI	21-25DAF	1_388151250	chr1A	388151250	2.8694e-06	388156906	388159656	TraesCS1A01G219400
2020	N0	NDYI	21-25DAF	1_388156180	chr1A	388156180	2.8694e-06	388156906	388159656	TraesCS1A01G219400
2020	N0	NDYI	21-25DAF	1_388463098	chr1A	388463098	8.5799e-06	388156906	388159656	TraesCS1A01G219400
2020	N0	NDYI	21-25DAF	1_388525167	chr1A	388525167	8.5799e-06	388156906	388159656	TraesCS1A01G219400
2020	N0	NDYI	21-25DAF	1_388612620	chr1A	388612620	8.5799e-06	388156906	388159656	TraesCS1A01G219400
2020	N0	NDYI	21-25DAF	1_387810592	chr1A	387810592	2.8694e-06	388160721	388163182	TraesCS1A01G219500
2020	N0	NDYI	21-25DAF	1_387832677	chr1A	387832677	2.8694e-06	388160721	388163182	TraesCS1A01G219500
2020	N0	NDYI	21-25DAF	1_388151250	chr1A	388151250	2.8694e-06	388160721	388163182	TraesCS1A01G219500
2020	N0	NDYI	21-25DAF	1_388156180	chr1A	388156180	2.8694e-06	388160721	388163182	TraesCS1A01G219500
2020	N0	NDYI	21-25DAF	1_388463098	chr1A	388463098	8.5799e-06	388160721	388163182	TraesCS1A01G219500
2020	N0	NDYI	21-25DAF	1_388525167	chr1A	388525167	8.5799e-06	388160721	388163182	TraesCS1A01G219500
2020	N0	NDYI	21-25DAF	1_388612620	chr1A	388612620	8.5799e-06	388160721	388163182	TraesCS1A01G219500
2020	N0	NDYI	21-25DAF	1_388151250	chr1A	388151250	2.8694e-06	388486176	388486882	TraesCS1A01G219600
2020	N0	NDYI	21-25DAF	1_388156180	chr1A	388156180	2.8694e-06	388486176	388486882	TraesCS1A01G219600
2020	N0	NDYI	21-25DAF	1_388463098	chr1A	388463098	8.5799e-06	388486176	388486882	TraesCS1A01G219600
2020	N0	NDYI	21-25DAF	1_388525167	chr1A	388525167	8.5799e-06	388486176	388486882	TraesCS1A01G219600
2020	N0	NDYI	21-25DAF	1_388612620	chr1A	388612620	8.5799e-06	388486176	388486882	TraesCS1A01G219600
2020	N0	NDYI	21-25DAF	1_388829658	chr1A	388829658	8.5799e-06	388486176	388486882	TraesCS1A01G219600
2020	N0	NDYI	21-25DAF	1_388463098	chr1A	388463098	8.5799e-06	388829720	388832222	TraesCS1A01G219700
2020	N0	NDYI	21-25DAF	1_388525167	chr1A	388525167	8.5799e-06	388829720	388832222	TraesCS1A01G219700
2020	N0	NDYI	21-25DAF	1_388612620	chr1A	388612620	8.5799e-06	388829720	388832222	TraesCS1A01G219700
2020	N0	NDYI	21-25DAF	1_388829658	chr1A	388829658	8.5799e-06	388829720	388832222	TraesCS1A01G219700
2020	N0	NDYI	21-25DAF	1_388463098	chr1A	388463098	8.5799e-06	388833922	388837136	TraesCS1A01G219800
2020	N0	NDYI	21-25DAF	1_388525167	chr1A	388525167	8.5799e-06	388833922	388837136	TraesCS1A01G219800
2020	N0	NDYI	21-25DAF	1_388612620	chr1A	388612620	8.5799e-06	388833922	388837136	TraesCS1A01G219800
2020	N0	NDYI	21-25DAF	1_388829658	chr1A	388829658	8.5799e-06	388833922	388837136	TraesCS1A01G219800
2020	N0	NDYI	21-25DAF	1_388463098	chr1A	388463098	8.5799e-06	388838833	388842120	TraesCS1A01G219900
2020	N0	NDYI	21-25DAF	1_388525167	chr1A	388525167	8.5799e-06	388838833	388842120	TraesCS1A01G219900
2020	N0	NDYI	21-25DAF	1_388612620	chr1A	388612620	8.5799e-06	388838833	388842120	TraesCS1A01G219900
2020	N0	NDYI	21-25DAF	1_388829658	chr1A	388829658	8.5799e-06	388838833	388842120	TraesCS1A01G219900
2020	N0	NDYI	21-25DAF	1_388463098	chr1A	388463098	8.5799e-06	388849129	388849977	TraesCS1A01G220000
2020	N0	NDYI	21-25DAF	1_388525167	chr1A	388525167	8.5799e-06	388849129	388849977	TraesCS1A01G220000
2020	N0	NDYI	21-25DAF	1_388612620	chr1A	388612620	8.5799e-06	388849129	388849977	TraesCS1A01G220000
2020	N0	NDYI	21-25DAF	1_388829658	chr1A	388829658	8.5799e-06	388849129	388849977	TraesCS1A01G220000
2020	N0	NDYI	21-25DAF	1_388463098	chr1A	388463098	8.5799e-06	388941850	388944874	TraesCS1A01G220100
2020	N0	NDYI	21-25DAF	1_388525167	chr1A	388525167	8.5799e-06	388941850	388944874	TraesCS1A01G220100
2020	N0	NDYI	21-25DAF	1_388612620	chr1A	388612620	8.5799e-06	388941850	388944874	TraesCS1A01G220100
2020	N0	NDYI	21-25DAF	1_388829658	chr1A	388829658	8.5799e-06	388941850	388944874	TraesCS1A01G220100
2020	N0	NDYI	21-25DAF	1_388612620	chr1A	388612620	8.5799e-06	389061591	389064376	TraesCS1A01G220200
2020	N0	NDYI	21-25DAF	1_388829658	chr1A	388829658	8.5799e-06	389061591	389064376	TraesCS1A01G220200
2020	N0	NDYI	21-25DAF	1_388829658	chr1A	388829658	8.5799e-06	389129158	389131606	TraesCS1A01G220300
2020	N0	NDYI	21-25DAF	1_390507863	chr1A	390507863	8.5799e-06	390086776	390096702	TraesCS1A01G221100
2020	N0	NDYI	21-25DAF	1_390507863	chr1A	390507863	8.5799e-06	390097845	390099308	TraesCS1A01G221200
2020	N0	NDYI	21-25DAF	1_390507863	chr1A	390507863	8.5799e-06	390100321	390102120	TraesCS1A01G221300
2020	N0	NDYI	21-25DAF	1_390507863	chr1A	390507863	8.5799e-06	390638795	390640123	TraesCS1A01G221400
2020	N0	NDYI	21-25DAF	1_390708666	chr1A	390708666	8.5799e-06	390638795	390640123	TraesCS1A01G221400
2020	N0	NDYI	21-25DAF	1_390507863	chr1A	390507863	8.5799e-06	390640389	390640673	TraesCS1A01G221500
2020	N0	NDYI	21-25DAF	1_390708666	chr1A	390708666	8.5799e-06	390640389	390640673	TraesCS1A01G221500
2020	N0	NDYI	21-25DAF	1_390507863	chr1A	390507863	8.5799e-06	390708691	390709881	TraesCS1A01G221600
2020	N0	NDYI	21-25DAF	1_390708666	chr1A	390708666	8.5799e-06	390708691	390709881	TraesCS1A01G221600
2020	N0	NDYI	21-25DAF	1_391259789	chr1A	391259789	2.8694e-06	391235596	391236733	TraesCS1A01G221700
2020	N0	NDYI	21-25DAF	1_391259789	chr1A	391259789	2.8694e-06	391249413	391255438	TraesCS1A01G221800
2020	N0	NDYI	21-25DAF	1_391259789	chr1A	391259789	2.8694e-06	391257064	391260120	TraesCS1A01G221900
2020	N0	NDYI	21-25DAF	1_391259789	chr1A	391259789	2.8694e-06	391670058	391674480	TraesCS1A01G222000
2020	N0	NDYI	21-25DAF	1_392280488	chr1A	392280488	2.8694e-06	391823526	391844961	TraesCS1A01G222100
2020	N0	NDYI	21-25DAF	1_392315806	chr1A	392315806	2.8694e-06	391823526	391844961	TraesCS1A01G222100
2020	N0	NDYI	21-25DAF	1_392321338	chr1A	392321338	2.8694e-06	391823526	391844961	TraesCS1A01G222100
2020	N0	NDYI	21-25DAF	1_392280488	chr1A	392280488	2.8694e-06	391846526	391851010	TraesCS1A01G222200
2020	N0	NDYI	21-25DAF	1_392315806	chr1A	392315806	2.8694e-06	391846526	391851010	TraesCS1A01G222200
2020	N0	NDYI	21-25DAF	1_392321338	chr1A	392321338	2.8694e-06	391846526	391851010	TraesCS1A01G222200
2020	N0	NDYI	21-25DAF	1_392280488	chr1A	392280488	2.8694e-06	391940920	391941582	TraesCS1A01G222300
2020	N0	NDYI	21-25DAF	1_392315806	chr1A	392315806	2.8694e-06	391940920	391941582	TraesCS1A01G222300
2020	N0	NDYI	21-25DAF	1_392321338	chr1A	392321338	2.8694e-06	391940920	391941582	TraesCS1A01G222300
2020	N0	NDYI	21-25DAF	1_392353808	chr1A	392353808	8.5799e-06	391940920	391941582	TraesCS1A01G222300
2020	N0	NDYI	21-25DAF	1_392360170	chr1A	392360170	8.5799e-06	391940920	391941582	TraesCS1A01G222300
2020	N0	NDYI	21-25DAF	1_392280488	chr1A	392280488	2.8694e-06	392058042	392061607	TraesCS1A01G222400
2020	N0	NDYI	21-25DAF	1_392315806	chr1A	392315806	2.8694e-06	392058042	392061607	TraesCS1A01G222400
2020	N0	NDYI	21-25DAF	1_392321338	chr1A	392321338	2.8694e-06	392058042	392061607	TraesCS1A01G222400
2020	N0	NDYI	21-25DAF	1_392353808	chr1A	392353808	8.5799e-06	392058042	392061607	TraesCS1A01G222400
2020	N0	NDYI	21-25DAF	1_392360170	chr1A	392360170	8.5799e-06	392058042	392061607	TraesCS1A01G222400
2020	N0	NDYI	21-25DAF	1_392530252	chr1A	392530252	8.5799e-06	392058042	392061607	TraesCS1A01G222400
2020	N0	NDYI	21-25DAF	1_392280488	chr1A	392280488	2.8694e-06	392084288	392085142	TraesCS1A01G222500
2020	N0	NDYI	21-25DAF	1_392315806	chr1A	392315806	2.8694e-06	392084288	392085142	TraesCS1A01G222500
2020	N0	NDYI	21-25DAF	1_392321338	chr1A	392321338	2.8694e-06	392084288	392085142	TraesCS1A01G222500
2020	N0	NDYI	21-25DAF	1_392353808	chr1A	392353808	8.5799e-06	392084288	392085142	TraesCS1A01G222500
2020	N0	NDYI	21-25DAF	1_392360170	chr1A	392360170	8.5799e-06	392084288	392085142	TraesCS1A01G222500
2020	N0	NDYI	21-25DAF	1_392530252	chr1A	392530252	8.5799e-06	392084288	392085142	TraesCS1A01G222500
2020	N0	NDYI	21-25DAF	1_392280488	chr1A	392280488	2.8694e-06	392481479	392482174	TraesCS1A01G222600
2020	N0	NDYI	21-25DAF	1_392315806	chr1A	392315806	2.8694e-06	392481479	392482174	TraesCS1A01G222600
2020	N0	NDYI	21-25DAF	1_392321338	chr1A	392321338	2.8694e-06	392481479	392482174	TraesCS1A01G222600
2020	N0	NDYI	21-25DAF	1_392353808	chr1A	392353808	8.5799e-06	392481479	392482174	TraesCS1A01G222600
2020	N0	NDYI	21-25DAF	1_392360170	chr1A	392360170	8.5799e-06	392481479	392482174	TraesCS1A01G222600
2020	N0	NDYI	21-25DAF	1_392530252	chr1A	392530252	8.5799e-06	392481479	392482174	TraesCS1A01G222600
2020	N0	NDYI	21-25DAF	1_392779535	chr1A	392779535	8.5799e-06	392481479	392482174	TraesCS1A01G222600
2020	N0	NDYI	21-25DAF	1_392280488	chr1A	392280488	2.8694e-06	392524060	392526890	TraesCS1A01G222700
2020	N0	NDYI	21-25DAF	1_392315806	chr1A	392315806	2.8694e-06	392524060	392526890	TraesCS1A01G222700
2020	N0	NDYI	21-25DAF	1_392321338	chr1A	392321338	2.8694e-06	392524060	392526890	TraesCS1A01G222700
2020	N0	NDYI	21-25DAF	1_392353808	chr1A	392353808	8.5799e-06	392524060	392526890	TraesCS1A01G222700
2020	N0	NDYI	21-25DAF	1_392360170	chr1A	392360170	8.5799e-06	392524060	392526890	TraesCS1A01G222700
2020	N0	NDYI	21-25DAF	1_392530252	chr1A	392530252	8.5799e-06	392524060	392526890	TraesCS1A01G222700
2020	N0	NDYI	21-25DAF	1_392779535	chr1A	392779535	8.5799e-06	392524060	392526890	TraesCS1A01G222700
2020	N0	NDYI	21-25DAF	1_392280488	chr1A	392280488	2.8694e-06	392527116	392529821	TraesCS1A01G222800
2020	N0	NDYI	21-25DAF	1_392315806	chr1A	392315806	2.8694e-06	392527116	392529821	TraesCS1A01G222800
2020	N0	NDYI	21-25DAF	1_392321338	chr1A	392321338	2.8694e-06	392527116	392529821	TraesCS1A01G222800
2020	N0	NDYI	21-25DAF	1_392353808	chr1A	392353808	8.5799e-06	392527116	392529821	TraesCS1A01G222800
2020	N0	NDYI	21-25DAF	1_392360170	chr1A	392360170	8.5799e-06	392527116	392529821	TraesCS1A01G222800
2020	N0	NDYI	21-25DAF	1_392530252	chr1A	392530252	8.5799e-06	392527116	392529821	TraesCS1A01G222800
2020	N0	NDYI	21-25DAF	1_392779535	chr1A	392779535	8.5799e-06	392527116	392529821	TraesCS1A01G222800
2020	N0	NDYI	21-25DAF	1_392280488	chr1A	392280488	2.8694e-06	392744669	392747138	TraesCS1A01G222900
2020	N0	NDYI	21-25DAF	1_392315806	chr1A	392315806	2.8694e-06	392744669	392747138	TraesCS1A01G222900
2020	N0	NDYI	21-25DAF	1_392321338	chr1A	392321338	2.8694e-06	392744669	392747138	TraesCS1A01G222900
2020	N0	NDYI	21-25DAF	1_392353808	chr1A	392353808	8.5799e-06	392744669	392747138	TraesCS1A01G222900
2020	N0	NDYI	21-25DAF	1_392360170	chr1A	392360170	8.5799e-06	392744669	392747138	TraesCS1A01G222900
2020	N0	NDYI	21-25DAF	1_392530252	chr1A	392530252	8.5799e-06	392744669	392747138	TraesCS1A01G222900
2020	N0	NDYI	21-25DAF	1_392779535	chr1A	392779535	8.5799e-06	392744669	392747138	TraesCS1A01G222900
2020	N0	NDYI	21-25DAF	1_392280488	chr1A	392280488	2.8694e-06	392778187	392781218	TraesCS1A01G223000
2020	N0	NDYI	21-25DAF	1_392315806	chr1A	392315806	2.8694e-06	392778187	392781218	TraesCS1A01G223000
2020	N0	NDYI	21-25DAF	1_392321338	chr1A	392321338	2.8694e-06	392778187	392781218	TraesCS1A01G223000
2020	N0	NDYI	21-25DAF	1_392353808	chr1A	392353808	8.5799e-06	392778187	392781218	TraesCS1A01G223000
2020	N0	NDYI	21-25DAF	1_392360170	chr1A	392360170	8.5799e-06	392778187	392781218	TraesCS1A01G223000
2020	N0	NDYI	21-25DAF	1_392530252	chr1A	392530252	8.5799e-06	392778187	392781218	TraesCS1A01G223000
2020	N0	NDYI	21-25DAF	1_392779535	chr1A	392779535	8.5799e-06	392778187	392781218	TraesCS1A01G223000
2020	N0	NDYI	21-25DAF	1_392315806	chr1A	392315806	2.8694e-06	392782704	392785949	TraesCS1A01G223100
2020	N0	NDYI	21-25DAF	1_392321338	chr1A	392321338	2.8694e-06	392782704	392785949	TraesCS1A01G223100
2020	N0	NDYI	21-25DAF	1_392353808	chr1A	392353808	8.5799e-06	392782704	392785949	TraesCS1A01G223100
2020	N0	NDYI	21-25DAF	1_392360170	chr1A	392360170	8.5799e-06	392782704	392785949	TraesCS1A01G223100
2020	N0	NDYI	21-25DAF	1_392530252	chr1A	392530252	8.5799e-06	392782704	392785949	TraesCS1A01G223100
2020	N0	NDYI	21-25DAF	1_392779535	chr1A	392779535	8.5799e-06	392782704	392785949	TraesCS1A01G223100
2020	N0	NDYI	21-25DAF	1_393512028	chr1A	393512028	8.5799e-06	393456435	393459040	TraesCS1A01G223200
2020	N0	NDYI	21-25DAF	1_393512028	chr1A	393512028	8.5799e-06	393461639	393469861	TraesCS1A01G223300
2020	N0	NDYI	21-25DAF	1_393512028	chr1A	393512028	8.5799e-06	393612319	393613101	TraesCS1A01G223400
2020	N0	NDYI	21-25DAF	1_393512028	chr1A	393512028	8.5799e-06	393999150	394000265	TraesCS1A01G223500
2020	N0	NDYI	21-25DAF	1_394404733	chr1A	394404733	8.5799e-06	393999150	394000265	TraesCS1A01G223500
2020	N0	NDYI	21-25DAF	1_394404733	chr1A	394404733	8.5799e-06	394250171	394251166	TraesCS1A01G223600
2020	N0	NDYI	21-25DAF	1_394404733	chr1A	394404733	8.5799e-06	394253125	394260286	TraesCS1A01G223700
2020	N0	NDYI	21-25DAF	1_394404733	chr1A	394404733	8.5799e-06	394299468	394302028	TraesCS1A01G223800
2020	N0	NDYI	21-25DAF	1_394404733	chr1A	394404733	8.5799e-06	394319860	394322326	TraesCS1A01G223900
2020	N0	NDYI	21-25DAF	1_394404733	chr1A	394404733	8.5799e-06	394325478	394328348	TraesCS1A01G224000
2020	N0	NDYI	21-25DAF	1_394404733	chr1A	394404733	8.5799e-06	394444412	394445408	TraesCS1A01G224100
2020	N0	NDYI	21-25DAF	1_394404733	chr1A	394404733	8.5799e-06	394482139	394482510	TraesCS1A01G224200
2020	N0	NDYI	21-25DAF	1_394404733	chr1A	394404733	8.5799e-06	394485549	394488286	TraesCS1A01G224300
2020	N0	NDYI	21-25DAF	1_394404733	chr1A	394404733	8.5799e-06	394532806	394533346	TraesCS1A01G224400
2020	N0	NDYI	21-25DAF	1_394404733	chr1A	394404733	8.5799e-06	394566812	394567183	TraesCS1A01G224500
2020	N0	NDYI	21-25DAF	1_394404733	chr1A	394404733	8.5799e-06	394587930	394588284	TraesCS1A01G224600
2020	N0	NDYI	21-25DAF	1_394404733	chr1A	394404733	8.5799e-06	394589316	394607016	TraesCS1A01G224700
2020	N0	NDYI	21-25DAF	1_394404733	chr1A	394404733	8.5799e-06	394851597	394852955	TraesCS1A01G224800
2020	N0	NDYI	21-25DAF	1_395190854	chr1A	395190854	2.6689e-06	394851597	394852955	TraesCS1A01G224800
2020	N0	NDYI	21-25DAF	1_395311070	chr1A	395311070	8.5799e-06	394851597	394852955	TraesCS1A01G224800
2020	N0	NDYI	21-25DAF	1_394404733	chr1A	394404733	8.5799e-06	394852001	394852690	TraesCS1A01G224900
2020	N0	NDYI	21-25DAF	1_395190854	chr1A	395190854	2.6689e-06	394852001	394852690	TraesCS1A01G224900
2020	N0	NDYI	21-25DAF	1_395311070	chr1A	395311070	8.5799e-06	394852001	394852690	TraesCS1A01G224900
2020	N0	NDYI	21-25DAF	1_395190854	chr1A	395190854	2.6689e-06	395172140	395180253	TraesCS1A01G225000
2020	N0	NDYI	21-25DAF	1_395311070	chr1A	395311070	8.5799e-06	395172140	395180253	TraesCS1A01G225000
2020	N0	NDYI	21-25DAF	1_395190854	chr1A	395190854	2.6689e-06	395182470	395206693	TraesCS1A01G225100
2020	N0	NDYI	21-25DAF	1_395311070	chr1A	395311070	8.5799e-06	395182470	395206693	TraesCS1A01G225100
2020	N0	NDYI	21-25DAF	1_395190854	chr1A	395190854	2.6689e-06	395458317	395462091	TraesCS1A01G225200
2020	N0	NDYI	21-25DAF	1_395311070	chr1A	395311070	8.5799e-06	395458317	395462091	TraesCS1A01G225200
2020	N0	NDYI	21-25DAF	1_395190854	chr1A	395190854	2.6689e-06	395478942	395485326	TraesCS1A01G225300
2020	N0	NDYI	21-25DAF	1_395311070	chr1A	395311070	8.5799e-06	395478942	395485326	TraesCS1A01G225300
2020	N0	NDYI	21-25DAF	1_395190854	chr1A	395190854	2.6689e-06	395485502	395486098	TraesCS1A01G225400
2020	N0	NDYI	21-25DAF	1_395311070	chr1A	395311070	8.5799e-06	395485502	395486098	TraesCS1A01G225400
2020	N0	NDYI	21-25DAF	1_395190854	chr1A	395190854	2.6689e-06	395490754	395490897	TraesCS1A01G225500
2020	N0	NDYI	21-25DAF	1_395311070	chr1A	395311070	8.5799e-06	395490754	395490897	TraesCS1A01G225500
2020	N0	ASM	1-5DAF	1_504631165	chr1A	504631165	7.3745e-06	504202430	504202724	TraesCS1A01G312100
2021	N0	ASM	1-5DAF	1_504631165	chr1A	504631165	6.5195e-06	504202430	504202724	TraesCS1A01G312100
2020	N0	ASM	1-5DAF	1_504631165	chr1A	504631165	7.3745e-06	504219115	504220546	TraesCS1A01G312200
2021	N0	ASM	1-5DAF	1_504631165	chr1A	504631165	6.5195e-06	504219115	504220546	TraesCS1A01G312200
2020	N0	ASM	1-5DAF	1_504704344	chr1A	504704344	7.3745e-06	504219115	504220546	TraesCS1A01G312200
2021	N0	ASM	1-5DAF	1_504704344	chr1A	504704344	6.5195e-06	504219115	504220546	TraesCS1A01G312200
2020	N0	ASM	1-5DAF	1_504631165	chr1A	504631165	7.3745e-06	504270881	504284093	TraesCS1A01G312300
2021	N0	ASM	1-5DAF	1_504631165	chr1A	504631165	6.5195e-06	504270881	504284093	TraesCS1A01G312300
2020	N0	ASM	1-5DAF	1_504704344	chr1A	504704344	7.3745e-06	504270881	504284093	TraesCS1A01G312300
2021	N0	ASM	1-5DAF	1_504704344	chr1A	504704344	6.5195e-06	504270881	504284093	TraesCS1A01G312300
2020	N0	ASM	1-5DAF	1_504631165	chr1A	504631165	7.3745e-06	504313343	504315879	TraesCS1A01G312400
2021	N0	ASM	1-5DAF	1_504631165	chr1A	504631165	6.5195e-06	504313343	504315879	TraesCS1A01G312400
2020	N0	ASM	1-5DAF	1_504704344	chr1A	504704344	7.3745e-06	504313343	504315879	TraesCS1A01G312400
2021	N0	ASM	1-5DAF	1_504704344	chr1A	504704344	6.5195e-06	504313343	504315879	TraesCS1A01G312400
2020	N0	ASM	1-5DAF	1_504631165	chr1A	504631165	7.3745e-06	504397252	504398719	TraesCS1A01G312500
2021	N0	ASM	1-5DAF	1_504631165	chr1A	504631165	6.5195e-06	504397252	504398719	TraesCS1A01G312500
2020	N0	ASM	1-5DAF	1_504704344	chr1A	504704344	7.3745e-06	504397252	504398719	TraesCS1A01G312500
2021	N0	ASM	1-5DAF	1_504704344	chr1A	504704344	6.5195e-06	504397252	504398719	TraesCS1A01G312500
2020	N0	ASM	1-5DAF	1_504825009	chr1A	504825009	7.3745e-06	504397252	504398719	TraesCS1A01G312500
2021	N0	ASM	1-5DAF	1_504825009	chr1A	504825009	6.5195e-06	504397252	504398719	TraesCS1A01G312500
2020	N0	ASM	1-5DAF	1_504631165	chr1A	504631165	7.3745e-06	504578903	504581605	TraesCS1A01G312600
2021	N0	ASM	1-5DAF	1_504631165	chr1A	504631165	6.5195e-06	504578903	504581605	TraesCS1A01G312600
2020	N0	ASM	1-5DAF	1_504704344	chr1A	504704344	7.3745e-06	504578903	504581605	TraesCS1A01G312600
2021	N0	ASM	1-5DAF	1_504704344	chr1A	504704344	6.5195e-06	504578903	504581605	TraesCS1A01G312600
2020	N0	ASM	1-5DAF	1_504825009	chr1A	504825009	7.3745e-06	504578903	504581605	TraesCS1A01G312600
2021	N0	ASM	1-5DAF	1_504825009	chr1A	504825009	6.5195e-06	504578903	504581605	TraesCS1A01G312600
2020	N0	ASM	1-5DAF	1_504923792	chr1A	504923792	7.3745e-06	504578903	504581605	TraesCS1A01G312600
2021	N0	ASM	1-5DAF	1_504923792	chr1A	504923792	6.5195e-06	504578903	504581605	TraesCS1A01G312600
2020	N0	ASM	1-5DAF	1_504983532	chr1A	504983532	7.3745e-06	504578903	504581605	TraesCS1A01G312600
2021	N0	ASM	1-5DAF	1_504983532	chr1A	504983532	6.5195e-06	504578903	504581605	TraesCS1A01G312600
2020	N0	ASM	1-5DAF	1_504991473	chr1A	504991473	7.3745e-06	504578903	504581605	TraesCS1A01G312600
2021	N0	ASM	1-5DAF	1_504991473	chr1A	504991473	6.5195e-06	504578903	504581605	TraesCS1A01G312600
2020	N0	ASM	1-5DAF	1_505061276	chr1A	505061276	7.3745e-06	504578903	504581605	TraesCS1A01G312600
2021	N0	ASM	1-5DAF	1_505061276	chr1A	505061276	6.5195e-06	504578903	504581605	TraesCS1A01G312600
2020	N0	ASM	1-5DAF	1_505070401	chr1A	505070401	2.6254e-06	504578903	504581605	TraesCS1A01G312600
2021	N0	ASM	1-5DAF	1_505070401	chr1A	505070401	3.4138e-06	504578903	504581605	TraesCS1A01G312600
2020	N0	ASM	1-5DAF	1_504631165	chr1A	504631165	7.3745e-06	504612814	504616459	TraesCS1A01G312700
2021	N0	ASM	1-5DAF	1_504631165	chr1A	504631165	6.5195e-06	504612814	504616459	TraesCS1A01G312700
2020	N0	ASM	1-5DAF	1_504704344	chr1A	504704344	7.3745e-06	504612814	504616459	TraesCS1A01G312700
2021	N0	ASM	1-5DAF	1_504704344	chr1A	504704344	6.5195e-06	504612814	504616459	TraesCS1A01G312700
2020	N0	ASM	1-5DAF	1_504825009	chr1A	504825009	7.3745e-06	504612814	504616459	TraesCS1A01G312700
2021	N0	ASM	1-5DAF	1_504825009	chr1A	504825009	6.5195e-06	504612814	504616459	TraesCS1A01G312700
2020	N0	ASM	1-5DAF	1_504923792	chr1A	504923792	7.3745e-06	504612814	504616459	TraesCS1A01G312700
2021	N0	ASM	1-5DAF	1_504923792	chr1A	504923792	6.5195e-06	504612814	504616459	TraesCS1A01G312700
2020	N0	ASM	1-5DAF	1_504983532	chr1A	504983532	7.3745e-06	504612814	504616459	TraesCS1A01G312700
2021	N0	ASM	1-5DAF	1_504983532	chr1A	504983532	6.5195e-06	504612814	504616459	TraesCS1A01G312700
2020	N0	ASM	1-5DAF	1_504991473	chr1A	504991473	7.3745e-06	504612814	504616459	TraesCS1A01G312700
2021	N0	ASM	1-5DAF	1_504991473	chr1A	504991473	6.5195e-06	504612814	504616459	TraesCS1A01G312700
2020	N0	ASM	1-5DAF	1_505061276	chr1A	505061276	7.3745e-06	504612814	504616459	TraesCS1A01G312700
2021	N0	ASM	1-5DAF	1_505061276	chr1A	505061276	6.5195e-06	504612814	504616459	TraesCS1A01G312700
2020	N0	ASM	1-5DAF	1_505070401	chr1A	505070401	2.6254e-06	504612814	504616459	TraesCS1A01G312700
2021	N0	ASM	1-5DAF	1_505070401	chr1A	505070401	3.4138e-06	504612814	504616459	TraesCS1A01G312700
2020	N0	ASM	1-5DAF	1_505093212	chr1A	505093212	7.3745e-06	504612814	504616459	TraesCS1A01G312700
2021	N0	ASM	1-5DAF	1_505093212	chr1A	505093212	6.5195e-06	504612814	504616459	TraesCS1A01G312700
2020	N0	ASM	1-5DAF	1_504631165	chr1A	504631165	7.3745e-06	504632416	504632799	TraesCS1A01G312800
2021	N0	ASM	1-5DAF	1_504631165	chr1A	504631165	6.5195e-06	504632416	504632799	TraesCS1A01G312800
2020	N0	ASM	1-5DAF	1_504704344	chr1A	504704344	7.3745e-06	504632416	504632799	TraesCS1A01G312800
2021	N0	ASM	1-5DAF	1_504704344	chr1A	504704344	6.5195e-06	504632416	504632799	TraesCS1A01G312800
2020	N0	ASM	1-5DAF	1_504825009	chr1A	504825009	7.3745e-06	504632416	504632799	TraesCS1A01G312800
2021	N0	ASM	1-5DAF	1_504825009	chr1A	504825009	6.5195e-06	504632416	504632799	TraesCS1A01G312800
2020	N0	ASM	1-5DAF	1_504923792	chr1A	504923792	7.3745e-06	504632416	504632799	TraesCS1A01G312800
2021	N0	ASM	1-5DAF	1_504923792	chr1A	504923792	6.5195e-06	504632416	504632799	TraesCS1A01G312800
2020	N0	ASM	1-5DAF	1_504983532	chr1A	504983532	7.3745e-06	504632416	504632799	TraesCS1A01G312800
2021	N0	ASM	1-5DAF	1_504983532	chr1A	504983532	6.5195e-06	504632416	504632799	TraesCS1A01G312800
2020	N0	ASM	1-5DAF	1_504991473	chr1A	504991473	7.3745e-06	504632416	504632799	TraesCS1A01G312800
2021	N0	ASM	1-5DAF	1_504991473	chr1A	504991473	6.5195e-06	504632416	504632799	TraesCS1A01G312800
2020	N0	ASM	1-5DAF	1_505061276	chr1A	505061276	7.3745e-06	504632416	504632799	TraesCS1A01G312800
2021	N0	ASM	1-5DAF	1_505061276	chr1A	505061276	6.5195e-06	504632416	504632799	TraesCS1A01G312800
2020	N0	ASM	1-5DAF	1_505070401	chr1A	505070401	2.6254e-06	504632416	504632799	TraesCS1A01G312800
2021	N0	ASM	1-5DAF	1_505070401	chr1A	505070401	3.4138e-06	504632416	504632799	TraesCS1A01G312800
2020	N0	ASM	1-5DAF	1_505093212	chr1A	505093212	7.3745e-06	504632416	504632799	TraesCS1A01G312800
2021	N0	ASM	1-5DAF	1_505093212	chr1A	505093212	6.5195e-06	504632416	504632799	TraesCS1A01G312800
2020	N0	ASM	1-5DAF	1_505129063	chr1A	505129063	2.6254e-06	504632416	504632799	TraesCS1A01G312800
2021	N0	ASM	1-5DAF	1_505129063	chr1A	505129063	3.4138e-06	504632416	504632799	TraesCS1A01G312800
2020	N0	ASM	1-5DAF	1_504631165	chr1A	504631165	7.3745e-06	504702571	504703131	TraesCS1A01G312900
2021	N0	ASM	1-5DAF	1_504631165	chr1A	504631165	6.5195e-06	504702571	504703131	TraesCS1A01G312900
2020	N0	ASM	1-5DAF	1_504704344	chr1A	504704344	7.3745e-06	504702571	504703131	TraesCS1A01G312900
2021	N0	ASM	1-5DAF	1_504704344	chr1A	504704344	6.5195e-06	504702571	504703131	TraesCS1A01G312900
2020	N0	ASM	1-5DAF	1_504825009	chr1A	504825009	7.3745e-06	504702571	504703131	TraesCS1A01G312900
2021	N0	ASM	1-5DAF	1_504825009	chr1A	504825009	6.5195e-06	504702571	504703131	TraesCS1A01G312900
2020	N0	ASM	1-5DAF	1_504923792	chr1A	504923792	7.3745e-06	504702571	504703131	TraesCS1A01G312900
2021	N0	ASM	1-5DAF	1_504923792	chr1A	504923792	6.5195e-06	504702571	504703131	TraesCS1A01G312900
2020	N0	ASM	1-5DAF	1_504983532	chr1A	504983532	7.3745e-06	504702571	504703131	TraesCS1A01G312900
2021	N0	ASM	1-5DAF	1_504983532	chr1A	504983532	6.5195e-06	504702571	504703131	TraesCS1A01G312900
2020	N0	ASM	1-5DAF	1_504991473	chr1A	504991473	7.3745e-06	504702571	504703131	TraesCS1A01G312900
2021	N0	ASM	1-5DAF	1_504991473	chr1A	504991473	6.5195e-06	504702571	504703131	TraesCS1A01G312900
2020	N0	ASM	1-5DAF	1_505061276	chr1A	505061276	7.3745e-06	504702571	504703131	TraesCS1A01G312900
2021	N0	ASM	1-5DAF	1_505061276	chr1A	505061276	6.5195e-06	504702571	504703131	TraesCS1A01G312900
2020	N0	ASM	1-5DAF	1_505070401	chr1A	505070401	2.6254e-06	504702571	504703131	TraesCS1A01G312900
2021	N0	ASM	1-5DAF	1_505070401	chr1A	505070401	3.4138e-06	504702571	504703131	TraesCS1A01G312900
2020	N0	ASM	1-5DAF	1_505093212	chr1A	505093212	7.3745e-06	504702571	504703131	TraesCS1A01G312900
2021	N0	ASM	1-5DAF	1_505093212	chr1A	505093212	6.5195e-06	504702571	504703131	TraesCS1A01G312900
2020	N0	ASM	1-5DAF	1_505129063	chr1A	505129063	2.6254e-06	504702571	504703131	TraesCS1A01G312900
2021	N0	ASM	1-5DAF	1_505129063	chr1A	505129063	3.4138e-06	504702571	504703131	TraesCS1A01G312900
2020	N0	ASM	1-5DAF	1_504631165	chr1A	504631165	7.3745e-06	504740305	504740520	TraesCS1A01G313000
2021	N0	ASM	1-5DAF	1_504631165	chr1A	504631165	6.5195e-06	504740305	504740520	TraesCS1A01G313000
2020	N0	ASM	1-5DAF	1_504704344	chr1A	504704344	7.3745e-06	504740305	504740520	TraesCS1A01G313000
2021	N0	ASM	1-5DAF	1_504704344	chr1A	504704344	6.5195e-06	504740305	504740520	TraesCS1A01G313000
2020	N0	ASM	1-5DAF	1_504825009	chr1A	504825009	7.3745e-06	504740305	504740520	TraesCS1A01G313000
2021	N0	ASM	1-5DAF	1_504825009	chr1A	504825009	6.5195e-06	504740305	504740520	TraesCS1A01G313000
2020	N0	ASM	1-5DAF	1_504923792	chr1A	504923792	7.3745e-06	504740305	504740520	TraesCS1A01G313000
2021	N0	ASM	1-5DAF	1_504923792	chr1A	504923792	6.5195e-06	504740305	504740520	TraesCS1A01G313000
2020	N0	ASM	1-5DAF	1_504983532	chr1A	504983532	7.3745e-06	504740305	504740520	TraesCS1A01G313000
2021	N0	ASM	1-5DAF	1_504983532	chr1A	504983532	6.5195e-06	504740305	504740520	TraesCS1A01G313000
2020	N0	ASM	1-5DAF	1_504991473	chr1A	504991473	7.3745e-06	504740305	504740520	TraesCS1A01G313000
2021	N0	ASM	1-5DAF	1_504991473	chr1A	504991473	6.5195e-06	504740305	504740520	TraesCS1A01G313000
2020	N0	ASM	1-5DAF	1_505061276	chr1A	505061276	7.3745e-06	504740305	504740520	TraesCS1A01G313000
2021	N0	ASM	1-5DAF	1_505061276	chr1A	505061276	6.5195e-06	504740305	504740520	TraesCS1A01G313000
2020	N0	ASM	1-5DAF	1_505070401	chr1A	505070401	2.6254e-06	504740305	504740520	TraesCS1A01G313000
2021	N0	ASM	1-5DAF	1_505070401	chr1A	505070401	3.4138e-06	504740305	504740520	TraesCS1A01G313000
2020	N0	ASM	1-5DAF	1_505093212	chr1A	505093212	7.3745e-06	504740305	504740520	TraesCS1A01G313000
2021	N0	ASM	1-5DAF	1_505093212	chr1A	505093212	6.5195e-06	504740305	504740520	TraesCS1A01G313000
2020	N0	ASM	1-5DAF	1_505129063	chr1A	505129063	2.6254e-06	504740305	504740520	TraesCS1A01G313000
2021	N0	ASM	1-5DAF	1_505129063	chr1A	505129063	3.4138e-06	504740305	504740520	TraesCS1A01G313000
2020	N0	ASM	1-5DAF	1_504631165	chr1A	504631165	7.3745e-06	504840221	504840508	TraesCS1A01G313100
2021	N0	ASM	1-5DAF	1_504631165	chr1A	504631165	6.5195e-06	504840221	504840508	TraesCS1A01G313100
2020	N0	ASM	1-5DAF	1_504704344	chr1A	504704344	7.3745e-06	504840221	504840508	TraesCS1A01G313100
2021	N0	ASM	1-5DAF	1_504704344	chr1A	504704344	6.5195e-06	504840221	504840508	TraesCS1A01G313100
2020	N0	ASM	1-5DAF	1_504825009	chr1A	504825009	7.3745e-06	504840221	504840508	TraesCS1A01G313100
2021	N0	ASM	1-5DAF	1_504825009	chr1A	504825009	6.5195e-06	504840221	504840508	TraesCS1A01G313100
2020	N0	ASM	1-5DAF	1_504923792	chr1A	504923792	7.3745e-06	504840221	504840508	TraesCS1A01G313100
2021	N0	ASM	1-5DAF	1_504923792	chr1A	504923792	6.5195e-06	504840221	504840508	TraesCS1A01G313100
2020	N0	ASM	1-5DAF	1_504983532	chr1A	504983532	7.3745e-06	504840221	504840508	TraesCS1A01G313100
2021	N0	ASM	1-5DAF	1_504983532	chr1A	504983532	6.5195e-06	504840221	504840508	TraesCS1A01G313100
2020	N0	ASM	1-5DAF	1_504991473	chr1A	504991473	7.3745e-06	504840221	504840508	TraesCS1A01G313100
2021	N0	ASM	1-5DAF	1_504991473	chr1A	504991473	6.5195e-06	504840221	504840508	TraesCS1A01G313100
2020	N0	ASM	1-5DAF	1_505061276	chr1A	505061276	7.3745e-06	504840221	504840508	TraesCS1A01G313100
2021	N0	ASM	1-5DAF	1_505061276	chr1A	505061276	6.5195e-06	504840221	504840508	TraesCS1A01G313100
2020	N0	ASM	1-5DAF	1_505070401	chr1A	505070401	2.6254e-06	504840221	504840508	TraesCS1A01G313100
2021	N0	ASM	1-5DAF	1_505070401	chr1A	505070401	3.4138e-06	504840221	504840508	TraesCS1A01G313100
2020	N0	ASM	1-5DAF	1_505093212	chr1A	505093212	7.3745e-06	504840221	504840508	TraesCS1A01G313100
2021	N0	ASM	1-5DAF	1_505093212	chr1A	505093212	6.5195e-06	504840221	504840508	TraesCS1A01G313100
2020	N0	ASM	1-5DAF	1_505129063	chr1A	505129063	2.6254e-06	504840221	504840508	TraesCS1A01G313100
2021	N0	ASM	1-5DAF	1_505129063	chr1A	505129063	3.4138e-06	504840221	504840508	TraesCS1A01G313100
2020	N0	ASM	1-5DAF	1_505337840	chr1A	505337840	7.3745e-06	504840221	504840508	TraesCS1A01G313100
2021	N0	ASM	1-5DAF	1_505337840	chr1A	505337840	6.5195e-06	504840221	504840508	TraesCS1A01G313100
2020	N0	ASM	1-5DAF	1_504825009	chr1A	504825009	7.3745e-06	505268172	505270546	TraesCS1A01G313200
2021	N0	ASM	1-5DAF	1_504825009	chr1A	504825009	6.5195e-06	505268172	505270546	TraesCS1A01G313200
2020	N0	ASM	1-5DAF	1_504923792	chr1A	504923792	7.3745e-06	505268172	505270546	TraesCS1A01G313200
2021	N0	ASM	1-5DAF	1_504923792	chr1A	504923792	6.5195e-06	505268172	505270546	TraesCS1A01G313200
2020	N0	ASM	1-5DAF	1_504983532	chr1A	504983532	7.3745e-06	505268172	505270546	TraesCS1A01G313200
2021	N0	ASM	1-5DAF	1_504983532	chr1A	504983532	6.5195e-06	505268172	505270546	TraesCS1A01G313200
2020	N0	ASM	1-5DAF	1_504991473	chr1A	504991473	7.3745e-06	505268172	505270546	TraesCS1A01G313200
2021	N0	ASM	1-5DAF	1_504991473	chr1A	504991473	6.5195e-06	505268172	505270546	TraesCS1A01G313200
2020	N0	ASM	1-5DAF	1_505061276	chr1A	505061276	7.3745e-06	505268172	505270546	TraesCS1A01G313200
2021	N0	ASM	1-5DAF	1_505061276	chr1A	505061276	6.5195e-06	505268172	505270546	TraesCS1A01G313200
2020	N0	ASM	1-5DAF	1_505070401	chr1A	505070401	2.6254e-06	505268172	505270546	TraesCS1A01G313200
2021	N0	ASM	1-5DAF	1_505070401	chr1A	505070401	3.4138e-06	505268172	505270546	TraesCS1A01G313200
2020	N0	ASM	1-5DAF	1_505093212	chr1A	505093212	7.3745e-06	505268172	505270546	TraesCS1A01G313200
2021	N0	ASM	1-5DAF	1_505093212	chr1A	505093212	6.5195e-06	505268172	505270546	TraesCS1A01G313200
2020	N0	ASM	1-5DAF	1_505129063	chr1A	505129063	2.6254e-06	505268172	505270546	TraesCS1A01G313200
2021	N0	ASM	1-5DAF	1_505129063	chr1A	505129063	3.4138e-06	505268172	505270546	TraesCS1A01G313200
2020	N0	ASM	1-5DAF	1_505337840	chr1A	505337840	7.3745e-06	505268172	505270546	TraesCS1A01G313200
2021	N0	ASM	1-5DAF	1_505337840	chr1A	505337840	6.5195e-06	505268172	505270546	TraesCS1A01G313200
2020	N0	ASM	1-5DAF	1_505466150	chr1A	505466150	2.6254e-06	505268172	505270546	TraesCS1A01G313200
2021	N0	ASM	1-5DAF	1_505466150	chr1A	505466150	3.4138e-06	505268172	505270546	TraesCS1A01G313200
2020	N0	ASM	1-5DAF	1_504825009	chr1A	504825009	7.3745e-06	505270959	505273748	TraesCS1A01G313300
2021	N0	ASM	1-5DAF	1_504825009	chr1A	504825009	6.5195e-06	505270959	505273748	TraesCS1A01G313300
2020	N0	ASM	1-5DAF	1_504923792	chr1A	504923792	7.3745e-06	505270959	505273748	TraesCS1A01G313300
2021	N0	ASM	1-5DAF	1_504923792	chr1A	504923792	6.5195e-06	505270959	505273748	TraesCS1A01G313300
2020	N0	ASM	1-5DAF	1_504983532	chr1A	504983532	7.3745e-06	505270959	505273748	TraesCS1A01G313300
2021	N0	ASM	1-5DAF	1_504983532	chr1A	504983532	6.5195e-06	505270959	505273748	TraesCS1A01G313300
2020	N0	ASM	1-5DAF	1_504991473	chr1A	504991473	7.3745e-06	505270959	505273748	TraesCS1A01G313300
2021	N0	ASM	1-5DAF	1_504991473	chr1A	504991473	6.5195e-06	505270959	505273748	TraesCS1A01G313300
2020	N0	ASM	1-5DAF	1_505061276	chr1A	505061276	7.3745e-06	505270959	505273748	TraesCS1A01G313300
2021	N0	ASM	1-5DAF	1_505061276	chr1A	505061276	6.5195e-06	505270959	505273748	TraesCS1A01G313300
2020	N0	ASM	1-5DAF	1_505070401	chr1A	505070401	2.6254e-06	505270959	505273748	TraesCS1A01G313300
2021	N0	ASM	1-5DAF	1_505070401	chr1A	505070401	3.4138e-06	505270959	505273748	TraesCS1A01G313300
2020	N0	ASM	1-5DAF	1_505093212	chr1A	505093212	7.3745e-06	505270959	505273748	TraesCS1A01G313300
2021	N0	ASM	1-5DAF	1_505093212	chr1A	505093212	6.5195e-06	505270959	505273748	TraesCS1A01G313300
2020	N0	ASM	1-5DAF	1_505129063	chr1A	505129063	2.6254e-06	505270959	505273748	TraesCS1A01G313300
2021	N0	ASM	1-5DAF	1_505129063	chr1A	505129063	3.4138e-06	505270959	505273748	TraesCS1A01G313300
2020	N0	ASM	1-5DAF	1_505337840	chr1A	505337840	7.3745e-06	505270959	505273748	TraesCS1A01G313300
2021	N0	ASM	1-5DAF	1_505337840	chr1A	505337840	6.5195e-06	505270959	505273748	TraesCS1A01G313300
2020	N0	ASM	1-5DAF	1_505466150	chr1A	505466150	2.6254e-06	505270959	505273748	TraesCS1A01G313300
2021	N0	ASM	1-5DAF	1_505466150	chr1A	505466150	3.4138e-06	505270959	505273748	TraesCS1A01G313300
2020	N0	ASM	1-5DAF	1_504825009	chr1A	504825009	7.3745e-06	505277641	505278816	TraesCS1A01G313400
2021	N0	ASM	1-5DAF	1_504825009	chr1A	504825009	6.5195e-06	505277641	505278816	TraesCS1A01G313400
2020	N0	ASM	1-5DAF	1_504923792	chr1A	504923792	7.3745e-06	505277641	505278816	TraesCS1A01G313400
2021	N0	ASM	1-5DAF	1_504923792	chr1A	504923792	6.5195e-06	505277641	505278816	TraesCS1A01G313400
2020	N0	ASM	1-5DAF	1_504983532	chr1A	504983532	7.3745e-06	505277641	505278816	TraesCS1A01G313400
2021	N0	ASM	1-5DAF	1_504983532	chr1A	504983532	6.5195e-06	505277641	505278816	TraesCS1A01G313400
2020	N0	ASM	1-5DAF	1_504991473	chr1A	504991473	7.3745e-06	505277641	505278816	TraesCS1A01G313400
2021	N0	ASM	1-5DAF	1_504991473	chr1A	504991473	6.5195e-06	505277641	505278816	TraesCS1A01G313400
2020	N0	ASM	1-5DAF	1_505061276	chr1A	505061276	7.3745e-06	505277641	505278816	TraesCS1A01G313400
2021	N0	ASM	1-5DAF	1_505061276	chr1A	505061276	6.5195e-06	505277641	505278816	TraesCS1A01G313400
2020	N0	ASM	1-5DAF	1_505070401	chr1A	505070401	2.6254e-06	505277641	505278816	TraesCS1A01G313400
2021	N0	ASM	1-5DAF	1_505070401	chr1A	505070401	3.4138e-06	505277641	505278816	TraesCS1A01G313400
2020	N0	ASM	1-5DAF	1_505093212	chr1A	505093212	7.3745e-06	505277641	505278816	TraesCS1A01G313400
2021	N0	ASM	1-5DAF	1_505093212	chr1A	505093212	6.5195e-06	505277641	505278816	TraesCS1A01G313400
2020	N0	ASM	1-5DAF	1_505129063	chr1A	505129063	2.6254e-06	505277641	505278816	TraesCS1A01G313400
2021	N0	ASM	1-5DAF	1_505129063	chr1A	505129063	3.4138e-06	505277641	505278816	TraesCS1A01G313400
2020	N0	ASM	1-5DAF	1_505337840	chr1A	505337840	7.3745e-06	505277641	505278816	TraesCS1A01G313400
2021	N0	ASM	1-5DAF	1_505337840	chr1A	505337840	6.5195e-06	505277641	505278816	TraesCS1A01G313400
2020	N0	ASM	1-5DAF	1_505466150	chr1A	505466150	2.6254e-06	505277641	505278816	TraesCS1A01G313400
2021	N0	ASM	1-5DAF	1_505466150	chr1A	505466150	3.4138e-06	505277641	505278816	TraesCS1A01G313400
2020	N0	ASM	1-5DAF	1_504825009	chr1A	504825009	7.3745e-06	505282778	505286202	TraesCS1A01G313500
2021	N0	ASM	1-5DAF	1_504825009	chr1A	504825009	6.5195e-06	505282778	505286202	TraesCS1A01G313500
2020	N0	ASM	1-5DAF	1_504923792	chr1A	504923792	7.3745e-06	505282778	505286202	TraesCS1A01G313500
2021	N0	ASM	1-5DAF	1_504923792	chr1A	504923792	6.5195e-06	505282778	505286202	TraesCS1A01G313500
2020	N0	ASM	1-5DAF	1_504983532	chr1A	504983532	7.3745e-06	505282778	505286202	TraesCS1A01G313500
2021	N0	ASM	1-5DAF	1_504983532	chr1A	504983532	6.5195e-06	505282778	505286202	TraesCS1A01G313500
2020	N0	ASM	1-5DAF	1_504991473	chr1A	504991473	7.3745e-06	505282778	505286202	TraesCS1A01G313500
2021	N0	ASM	1-5DAF	1_504991473	chr1A	504991473	6.5195e-06	505282778	505286202	TraesCS1A01G313500
2020	N0	ASM	1-5DAF	1_505061276	chr1A	505061276	7.3745e-06	505282778	505286202	TraesCS1A01G313500
2021	N0	ASM	1-5DAF	1_505061276	chr1A	505061276	6.5195e-06	505282778	505286202	TraesCS1A01G313500
2020	N0	ASM	1-5DAF	1_505070401	chr1A	505070401	2.6254e-06	505282778	505286202	TraesCS1A01G313500
2021	N0	ASM	1-5DAF	1_505070401	chr1A	505070401	3.4138e-06	505282778	505286202	TraesCS1A01G313500
2020	N0	ASM	1-5DAF	1_505093212	chr1A	505093212	7.3745e-06	505282778	505286202	TraesCS1A01G313500
2021	N0	ASM	1-5DAF	1_505093212	chr1A	505093212	6.5195e-06	505282778	505286202	TraesCS1A01G313500
2020	N0	ASM	1-5DAF	1_505129063	chr1A	505129063	2.6254e-06	505282778	505286202	TraesCS1A01G313500
2021	N0	ASM	1-5DAF	1_505129063	chr1A	505129063	3.4138e-06	505282778	505286202	TraesCS1A01G313500
2020	N0	ASM	1-5DAF	1_505337840	chr1A	505337840	7.3745e-06	505282778	505286202	TraesCS1A01G313500
2021	N0	ASM	1-5DAF	1_505337840	chr1A	505337840	6.5195e-06	505282778	505286202	TraesCS1A01G313500
2020	N0	ASM	1-5DAF	1_505466150	chr1A	505466150	2.6254e-06	505282778	505286202	TraesCS1A01G313500
2021	N0	ASM	1-5DAF	1_505466150	chr1A	505466150	3.4138e-06	505282778	505286202	TraesCS1A01G313500
2020	N0	ASM	1-5DAF	1_504923792	chr1A	504923792	7.3745e-06	505338090	505338974	TraesCS1A01G313600
2021	N0	ASM	1-5DAF	1_504923792	chr1A	504923792	6.5195e-06	505338090	505338974	TraesCS1A01G313600
2020	N0	ASM	1-5DAF	1_504983532	chr1A	504983532	7.3745e-06	505338090	505338974	TraesCS1A01G313600
2021	N0	ASM	1-5DAF	1_504983532	chr1A	504983532	6.5195e-06	505338090	505338974	TraesCS1A01G313600
2020	N0	ASM	1-5DAF	1_504991473	chr1A	504991473	7.3745e-06	505338090	505338974	TraesCS1A01G313600
2021	N0	ASM	1-5DAF	1_504991473	chr1A	504991473	6.5195e-06	505338090	505338974	TraesCS1A01G313600
2020	N0	ASM	1-5DAF	1_505061276	chr1A	505061276	7.3745e-06	505338090	505338974	TraesCS1A01G313600
2021	N0	ASM	1-5DAF	1_505061276	chr1A	505061276	6.5195e-06	505338090	505338974	TraesCS1A01G313600
2020	N0	ASM	1-5DAF	1_505070401	chr1A	505070401	2.6254e-06	505338090	505338974	TraesCS1A01G313600
2021	N0	ASM	1-5DAF	1_505070401	chr1A	505070401	3.4138e-06	505338090	505338974	TraesCS1A01G313600
2020	N0	ASM	1-5DAF	1_505093212	chr1A	505093212	7.3745e-06	505338090	505338974	TraesCS1A01G313600
2021	N0	ASM	1-5DAF	1_505093212	chr1A	505093212	6.5195e-06	505338090	505338974	TraesCS1A01G313600
2020	N0	ASM	1-5DAF	1_505129063	chr1A	505129063	2.6254e-06	505338090	505338974	TraesCS1A01G313600
2021	N0	ASM	1-5DAF	1_505129063	chr1A	505129063	3.4138e-06	505338090	505338974	TraesCS1A01G313600
2020	N0	ASM	1-5DAF	1_505337840	chr1A	505337840	7.3745e-06	505338090	505338974	TraesCS1A01G313600
2021	N0	ASM	1-5DAF	1_505337840	chr1A	505337840	6.5195e-06	505338090	505338974	TraesCS1A01G313600
2020	N0	ASM	1-5DAF	1_505466150	chr1A	505466150	2.6254e-06	505338090	505338974	TraesCS1A01G313600
2021	N0	ASM	1-5DAF	1_505466150	chr1A	505466150	3.4138e-06	505338090	505338974	TraesCS1A01G313600
2020	N0	ASM	1-5DAF	1_504983532	chr1A	504983532	7.3745e-06	505467546	505475539	TraesCS1A01G313700
2021	N0	ASM	1-5DAF	1_504983532	chr1A	504983532	6.5195e-06	505467546	505475539	TraesCS1A01G313700
2020	N0	ASM	1-5DAF	1_504991473	chr1A	504991473	7.3745e-06	505467546	505475539	TraesCS1A01G313700
2021	N0	ASM	1-5DAF	1_504991473	chr1A	504991473	6.5195e-06	505467546	505475539	TraesCS1A01G313700
2020	N0	ASM	1-5DAF	1_505061276	chr1A	505061276	7.3745e-06	505467546	505475539	TraesCS1A01G313700
2021	N0	ASM	1-5DAF	1_505061276	chr1A	505061276	6.5195e-06	505467546	505475539	TraesCS1A01G313700
2020	N0	ASM	1-5DAF	1_505070401	chr1A	505070401	2.6254e-06	505467546	505475539	TraesCS1A01G313700
2021	N0	ASM	1-5DAF	1_505070401	chr1A	505070401	3.4138e-06	505467546	505475539	TraesCS1A01G313700
2020	N0	ASM	1-5DAF	1_505093212	chr1A	505093212	7.3745e-06	505467546	505475539	TraesCS1A01G313700
2021	N0	ASM	1-5DAF	1_505093212	chr1A	505093212	6.5195e-06	505467546	505475539	TraesCS1A01G313700
2020	N0	ASM	1-5DAF	1_505129063	chr1A	505129063	2.6254e-06	505467546	505475539	TraesCS1A01G313700
2021	N0	ASM	1-5DAF	1_505129063	chr1A	505129063	3.4138e-06	505467546	505475539	TraesCS1A01G313700
2020	N0	ASM	1-5DAF	1_505337840	chr1A	505337840	7.3745e-06	505467546	505475539	TraesCS1A01G313700
2021	N0	ASM	1-5DAF	1_505337840	chr1A	505337840	6.5195e-06	505467546	505475539	TraesCS1A01G313700
2020	N0	ASM	1-5DAF	1_505466150	chr1A	505466150	2.6254e-06	505467546	505475539	TraesCS1A01G313700
2021	N0	ASM	1-5DAF	1_505466150	chr1A	505466150	3.4138e-06	505467546	505475539	TraesCS1A01G313700
2020	N0	ASM	1-5DAF	1_504983532	chr1A	504983532	7.3745e-06	505479594	505480930	TraesCS1A01G313800
2021	N0	ASM	1-5DAF	1_504983532	chr1A	504983532	6.5195e-06	505479594	505480930	TraesCS1A01G313800
2020	N0	ASM	1-5DAF	1_504991473	chr1A	504991473	7.3745e-06	505479594	505480930	TraesCS1A01G313800
2021	N0	ASM	1-5DAF	1_504991473	chr1A	504991473	6.5195e-06	505479594	505480930	TraesCS1A01G313800
2020	N0	ASM	1-5DAF	1_505061276	chr1A	505061276	7.3745e-06	505479594	505480930	TraesCS1A01G313800
2021	N0	ASM	1-5DAF	1_505061276	chr1A	505061276	6.5195e-06	505479594	505480930	TraesCS1A01G313800
2020	N0	ASM	1-5DAF	1_505070401	chr1A	505070401	2.6254e-06	505479594	505480930	TraesCS1A01G313800
2021	N0	ASM	1-5DAF	1_505070401	chr1A	505070401	3.4138e-06	505479594	505480930	TraesCS1A01G313800
2020	N0	ASM	1-5DAF	1_505093212	chr1A	505093212	7.3745e-06	505479594	505480930	TraesCS1A01G313800
2021	N0	ASM	1-5DAF	1_505093212	chr1A	505093212	6.5195e-06	505479594	505480930	TraesCS1A01G313800
2020	N0	ASM	1-5DAF	1_505129063	chr1A	505129063	2.6254e-06	505479594	505480930	TraesCS1A01G313800
2021	N0	ASM	1-5DAF	1_505129063	chr1A	505129063	3.4138e-06	505479594	505480930	TraesCS1A01G313800
2020	N0	ASM	1-5DAF	1_505337840	chr1A	505337840	7.3745e-06	505479594	505480930	TraesCS1A01G313800
2021	N0	ASM	1-5DAF	1_505337840	chr1A	505337840	6.5195e-06	505479594	505480930	TraesCS1A01G313800
2020	N0	ASM	1-5DAF	1_505466150	chr1A	505466150	2.6254e-06	505479594	505480930	TraesCS1A01G313800
2021	N0	ASM	1-5DAF	1_505466150	chr1A	505466150	3.4138e-06	505479594	505480930	TraesCS1A01G313800
2020	N0	ASM	1-5DAF	1_504983532	chr1A	504983532	7.3745e-06	505481552	505483988	TraesCS1A01G313900
2021	N0	ASM	1-5DAF	1_504983532	chr1A	504983532	6.5195e-06	505481552	505483988	TraesCS1A01G313900
2020	N0	ASM	1-5DAF	1_504991473	chr1A	504991473	7.3745e-06	505481552	505483988	TraesCS1A01G313900
2021	N0	ASM	1-5DAF	1_504991473	chr1A	504991473	6.5195e-06	505481552	505483988	TraesCS1A01G313900
2020	N0	ASM	1-5DAF	1_505061276	chr1A	505061276	7.3745e-06	505481552	505483988	TraesCS1A01G313900
2021	N0	ASM	1-5DAF	1_505061276	chr1A	505061276	6.5195e-06	505481552	505483988	TraesCS1A01G313900
2020	N0	ASM	1-5DAF	1_505070401	chr1A	505070401	2.6254e-06	505481552	505483988	TraesCS1A01G313900
2021	N0	ASM	1-5DAF	1_505070401	chr1A	505070401	3.4138e-06	505481552	505483988	TraesCS1A01G313900
2020	N0	ASM	1-5DAF	1_505093212	chr1A	505093212	7.3745e-06	505481552	505483988	TraesCS1A01G313900
2021	N0	ASM	1-5DAF	1_505093212	chr1A	505093212	6.5195e-06	505481552	505483988	TraesCS1A01G313900
2020	N0	ASM	1-5DAF	1_505129063	chr1A	505129063	2.6254e-06	505481552	505483988	TraesCS1A01G313900
2021	N0	ASM	1-5DAF	1_505129063	chr1A	505129063	3.4138e-06	505481552	505483988	TraesCS1A01G313900
2020	N0	ASM	1-5DAF	1_505337840	chr1A	505337840	7.3745e-06	505481552	505483988	TraesCS1A01G313900
2021	N0	ASM	1-5DAF	1_505337840	chr1A	505337840	6.5195e-06	505481552	505483988	TraesCS1A01G313900
2020	N0	ASM	1-5DAF	1_505466150	chr1A	505466150	2.6254e-06	505481552	505483988	TraesCS1A01G313900
2021	N0	ASM	1-5DAF	1_505466150	chr1A	505466150	3.4138e-06	505481552	505483988	TraesCS1A01G313900
2020	N0	ASM	1-5DAF	1_505061276	chr1A	505061276	7.3745e-06	505537676	505541035	TraesCS1A01G314000
2021	N0	ASM	1-5DAF	1_505061276	chr1A	505061276	6.5195e-06	505537676	505541035	TraesCS1A01G314000
2020	N0	ASM	1-5DAF	1_505070401	chr1A	505070401	2.6254e-06	505537676	505541035	TraesCS1A01G314000
2021	N0	ASM	1-5DAF	1_505070401	chr1A	505070401	3.4138e-06	505537676	505541035	TraesCS1A01G314000
2020	N0	ASM	1-5DAF	1_505093212	chr1A	505093212	7.3745e-06	505537676	505541035	TraesCS1A01G314000
2021	N0	ASM	1-5DAF	1_505093212	chr1A	505093212	6.5195e-06	505537676	505541035	TraesCS1A01G314000
2020	N0	ASM	1-5DAF	1_505129063	chr1A	505129063	2.6254e-06	505537676	505541035	TraesCS1A01G314000
2021	N0	ASM	1-5DAF	1_505129063	chr1A	505129063	3.4138e-06	505537676	505541035	TraesCS1A01G314000
2020	N0	ASM	1-5DAF	1_505337840	chr1A	505337840	7.3745e-06	505537676	505541035	TraesCS1A01G314000
2021	N0	ASM	1-5DAF	1_505337840	chr1A	505337840	6.5195e-06	505537676	505541035	TraesCS1A01G314000
2020	N0	ASM	1-5DAF	1_505466150	chr1A	505466150	2.6254e-06	505537676	505541035	TraesCS1A01G314000
2021	N0	ASM	1-5DAF	1_505466150	chr1A	505466150	3.4138e-06	505537676	505541035	TraesCS1A01G314000
2020	N0	ASM	1-5DAF	1_505337840	chr1A	505337840	7.3745e-06	505669089	505679549	TraesCS1A01G314100
2021	N0	ASM	1-5DAF	1_505337840	chr1A	505337840	6.5195e-06	505669089	505679549	TraesCS1A01G314100
2020	N0	ASM	1-5DAF	1_505466150	chr1A	505466150	2.6254e-06	505669089	505679549	TraesCS1A01G314100
2021	N0	ASM	1-5DAF	1_505466150	chr1A	505466150	3.4138e-06	505669089	505679549	TraesCS1A01G314100
2020	N0	ASM	1-5DAF	1_505337840	chr1A	505337840	7.3745e-06	505680794	505681360	TraesCS1A01G314200
2021	N0	ASM	1-5DAF	1_505337840	chr1A	505337840	6.5195e-06	505680794	505681360	TraesCS1A01G314200
2020	N0	ASM	1-5DAF	1_505466150	chr1A	505466150	2.6254e-06	505680794	505681360	TraesCS1A01G314200
2021	N0	ASM	1-5DAF	1_505466150	chr1A	505466150	3.4138e-06	505680794	505681360	TraesCS1A01G314200
2020	N0	ASM	1-5DAF	1_505466150	chr1A	505466150	2.6254e-06	505925145	505925995	TraesCS1A01G314300
2021	N0	ASM	1-5DAF	1_505466150	chr1A	505466150	3.4138e-06	505925145	505925995	TraesCS1A01G314300
2021	N0	3DCI	6-10DAF	1_531323174	chr1A	531323174	7.9847e-07	530883682	530884736	TraesCS1A01G341200
2021	N0	3DCI	6-10DAF	1_531323174	chr1A	531323174	7.9847e-07	531023845	531028321	TraesCS1A01G341300
2021	N0	3DCI	6-10DAF	1_531323174	chr1A	531323174	7.9847e-07	531047365	531049482	TraesCS1A01G341400
2021	N0	3DCI	6-10DAF	1_531323174	chr1A	531323174	7.9847e-07	531052089	531059229	TraesCS1A01G341500
2021	N0	3DCI	6-10DAF	1_531323174	chr1A	531323174	7.9847e-07	531222467	531224405	TraesCS1A01G341600
2021	N0	3DCI	6-10DAF	1_531323174	chr1A	531323174	7.9847e-07	531227649	531237558	TraesCS1A01G341700
2021	N0	3DCI	6-10DAF	1_531323174	chr1A	531323174	7.9847e-07	531239255	531241804	TraesCS1A01G341800
2021	N0	3DCI	6-10DAF	1_531323174	chr1A	531323174	7.9847e-07	531281328	531283015	TraesCS1A01G341900
2021	N0	3DCI	6-10DAF	1_531323174	chr1A	531323174	7.9847e-07	531367030	531368121	TraesCS1A01G342000
2021	N0	3DCI	6-10DAF	1_531323174	chr1A	531323174	7.9847e-07	531367347	531367730	TraesCS1A01G342100
2021	N0	3DCI	6-10DAF	1_531323174	chr1A	531323174	7.9847e-07	531499029	531499576	TraesCS1A01G342200
2021	N0	3DCI	6-10DAF	1_531323174	chr1A	531323174	7.9847e-07	531513156	531514242	TraesCS1A01G342300
2021	N0	3DCI	6-10DAF	1_531323174	chr1A	531323174	7.9847e-07	531561946	531563313	TraesCS1A01G342400
2021	N0	3DCI	6-10DAF	1_531323174	chr1A	531323174	7.9847e-07	531603663	531607753	TraesCS1A01G342500
2021	N0	3DCI	6-10DAF	1_531323174	chr1A	531323174	7.9847e-07	531608383	531611611	TraesCS1A01G342600
2021	N0	3DCI	6-10DAF	1_531323174	chr1A	531323174	7.9847e-07	531642334	531644516	TraesCS1A01G342700
2021	N0	3DCI	6-10DAF	1_531323174	chr1A	531323174	7.9847e-07	531645592	531645996	TraesCS1A01G342800
2021	N0	3DCI	6-10DAF	1_531323174	chr1A	531323174	7.9847e-07	531682656	531688347	TraesCS1A01G342900
2021	N0	3DCI	6-10DAF	1_531323174	chr1A	531323174	7.9847e-07	531717134	531722196	TraesCS1A01G343000
2021	N0	3DCI	6-10DAF	1_534565713	chr1A	534565713	7.9847e-07	534241369	534246249	TraesCS1A01G348900
2021	N0	3DCI	6-10DAF	1_534565713	chr1A	534565713	7.9847e-07	534259367	534261968	TraesCS1A01G349000
2021	N0	3DCI	6-10DAF	1_534565713	chr1A	534565713	7.9847e-07	534262400	534265606	TraesCS1A01G349100
2021	N0	3DCI	6-10DAF	1_534565713	chr1A	534565713	7.9847e-07	534267943	534268677	TraesCS1A01G349200
2021	N0	3DCI	6-10DAF	1_534565713	chr1A	534565713	7.9847e-07	534275543	534277311	TraesCS1A01G349300
2021	N0	3DCI	6-10DAF	1_534565713	chr1A	534565713	7.9847e-07	534311857	534312237	TraesCS1A01G349400
2021	N0	3DCI	6-10DAF	1_534565713	chr1A	534565713	7.9847e-07	534357029	534358846	TraesCS1A01G349500
2021	N0	3DCI	6-10DAF	1_534849354	chr1A	534849354	7.9847e-07	534357029	534358846	TraesCS1A01G349500
2021	N0	3DCI	6-10DAF	1_534565713	chr1A	534565713	7.9847e-07	534536052	534547331	TraesCS1A01G349600
2021	N0	3DCI	6-10DAF	1_534849354	chr1A	534849354	7.9847e-07	534536052	534547331	TraesCS1A01G349600
2021	N0	3DCI	6-10DAF	1_534565713	chr1A	534565713	7.9847e-07	534685713	534686348	TraesCS1A01G349700
2021	N0	3DCI	6-10DAF	1_534849354	chr1A	534849354	7.9847e-07	534685713	534686348	TraesCS1A01G349700
2021	N0	3DCI	6-10DAF	1_534565713	chr1A	534565713	7.9847e-07	534850781	534851278	TraesCS1A01G349800
2021	N0	3DCI	6-10DAF	1_534849354	chr1A	534849354	7.9847e-07	534850781	534851278	TraesCS1A01G349800
2021	N0	3DCI	6-10DAF	1_534565713	chr1A	534565713	7.9847e-07	534931224	534933709	TraesCS1A01G349900
2021	N0	3DCI	6-10DAF	1_534849354	chr1A	534849354	7.9847e-07	534931224	534933709	TraesCS1A01G349900
2021	N0	3DCI	6-10DAF	1_534565713	chr1A	534565713	7.9847e-07	534940876	534943193	TraesCS1A01G350000
2021	N0	3DCI	6-10DAF	1_534849354	chr1A	534849354	7.9847e-07	534940876	534943193	TraesCS1A01G350000
2021	N0	3DCI	6-10DAF	1_534565713	chr1A	534565713	7.9847e-07	535027770	535033042	TraesCS1A01G350100
2021	N0	3DCI	6-10DAF	1_534849354	chr1A	534849354	7.9847e-07	535027770	535033042	TraesCS1A01G350100
2021	N0	3DCI	6-10DAF	1_534565713	chr1A	534565713	7.9847e-07	535062223	535064479	TraesCS1A01G350200
2021	N0	3DCI	6-10DAF	1_534849354	chr1A	534849354	7.9847e-07	535062223	535064479	TraesCS1A01G350200
2021	N0	3DCI	6-10DAF	1_534849354	chr1A	534849354	7.9847e-07	535197430	535201501	TraesCS1A01G350300
2021	N0	3DCI	6-10DAF	1_534849354	chr1A	534849354	7.9847e-07	535312092	535313696	TraesCS1A01G350400
2021	N0	3DCI	6-10DAF	1_534849354	chr1A	534849354	7.9847e-07	535314691	535318778	TraesCS1A01G350500
2021	N0	3DCI	6-10DAF	1_534849354	chr1A	534849354	7.9847e-07	535323856	535328339	TraesCS1A01G350600
2021	N0	3DCI	6-10DAF	1_552153036	chr1A	552153036	8.38e-07	551654939	551657073	TraesCS1A01G380300
2021	N0	3DCI	6-10DAF	1_552153036	chr1A	552153036	8.38e-07	551662498	551663107	TraesCS1A01G380400
2021	N0	3DCI	6-10DAF	1_552153036	chr1A	552153036	8.38e-07	551671929	551673305	TraesCS1A01G380500
2021	N0	3DCI	6-10DAF	1_552153036	chr1A	552153036	8.38e-07	551679208	551680541	TraesCS1A01G380600
2021	N0	3DCI	6-10DAF	1_552153036	chr1A	552153036	8.38e-07	551744344	551746497	TraesCS1A01G380700
2021	N0	3DCI	6-10DAF	1_552153036	chr1A	552153036	8.38e-07	551812639	551813208	TraesCS1A01G380800
2021	N0	3DCI	6-10DAF	1_552153036	chr1A	552153036	8.38e-07	551874958	551879780	TraesCS1A01G380900
2021	N0	3DCI	6-10DAF	1_552153036	chr1A	552153036	8.38e-07	551939935	551940294	TraesCS1A01G381000
2021	N0	3DCI	6-10DAF	1_552153036	chr1A	552153036	8.38e-07	551981079	551981669	TraesCS1A01G381100
2021	N0	3DCI	6-10DAF	1_552153036	chr1A	552153036	8.38e-07	551982375	551984188	TraesCS1A01G381200
2021	N0	3DCI	6-10DAF	1_552153036	chr1A	552153036	8.38e-07	552088574	552090608	TraesCS1A01G381300
2021	N0	3DCI	6-10DAF	1_552153036	chr1A	552153036	8.38e-07	552119048	552119308	TraesCS1A01G381400
2021	N0	3DCI	6-10DAF	1_552153036	chr1A	552153036	8.38e-07	552163321	552167750	TraesCS1A01G381500
2021	N0	3DCI	6-10DAF	1_552153036	chr1A	552153036	8.38e-07	552181328	552182083	TraesCS1A01G381600
2021	N0	3DCI	6-10DAF	1_552153036	chr1A	552153036	8.38e-07	552201760	552202378	TraesCS1A01G381700
2021	N0	3DCI	6-10DAF	1_552153036	chr1A	552153036	8.38e-07	552211356	552213695	TraesCS1A01G381800
2021	N0	3DCI	6-10DAF	1_552153036	chr1A	552153036	8.38e-07	552216524	552217915	TraesCS1A01G381900
2020	N270	Coverage	6-10DAF	21_100988381	chr7D	100988381	6.8429e-07	100646641	100656647	TraesCS7D01G151500
2020	N270	Coverage	11-15DAF	21_100988381	chr7D	100988381	1.4018e-06	100646641	100656647	TraesCS7D01G151500
2020	N270	Coverage	6-10DAF	21_101133815	chr7D	101133815	6.8429e-07	100646641	100656647	TraesCS7D01G151500
2020	N270	Coverage	11-15DAF	21_101133815	chr7D	101133815	1.4018e-06	100646641	100656647	TraesCS7D01G151500
2020	N270	Coverage	6-10DAF	21_100988381	chr7D	100988381	6.8429e-07	100673939	100674769	TraesCS7D01G151600
2020	N270	Coverage	11-15DAF	21_100988381	chr7D	100988381	1.4018e-06	100673939	100674769	TraesCS7D01G151600
2020	N270	Coverage	6-10DAF	21_101133815	chr7D	101133815	6.8429e-07	100673939	100674769	TraesCS7D01G151600
2020	N270	Coverage	11-15DAF	21_101133815	chr7D	101133815	1.4018e-06	100673939	100674769	TraesCS7D01G151600
2020	N270	Coverage	6-10DAF	21_100988381	chr7D	100988381	6.8429e-07	100750413	100751279	TraesCS7D01G151700
2020	N270	Coverage	11-15DAF	21_100988381	chr7D	100988381	1.4018e-06	100750413	100751279	TraesCS7D01G151700
2020	N270	Coverage	6-10DAF	21_101133815	chr7D	101133815	6.8429e-07	100750413	100751279	TraesCS7D01G151700
2020	N270	Coverage	11-15DAF	21_101133815	chr7D	101133815	1.4018e-06	100750413	100751279	TraesCS7D01G151700
2020	N270	Coverage	6-10DAF	21_100988381	chr7D	100988381	6.8429e-07	100939544	100940839	TraesCS7D01G151800
2020	N270	Coverage	11-15DAF	21_100988381	chr7D	100988381	1.4018e-06	100939544	100940839	TraesCS7D01G151800
2020	N270	Coverage	6-10DAF	21_101133815	chr7D	101133815	6.8429e-07	100939544	100940839	TraesCS7D01G151800
2020	N270	Coverage	11-15DAF	21_101133815	chr7D	101133815	1.4018e-06	100939544	100940839	TraesCS7D01G151800
2020	N270	Coverage	6-10DAF	21_101288859	chr7D	101288859	6.8429e-07	100939544	100940839	TraesCS7D01G151800
2020	N270	Coverage	11-15DAF	21_101288859	chr7D	101288859	1.4018e-06	100939544	100940839	TraesCS7D01G151800
2020	N270	Coverage	6-10DAF	21_100988381	chr7D	100988381	6.8429e-07	100986434	100987823	TraesCS7D01G151900
2020	N270	Coverage	11-15DAF	21_100988381	chr7D	100988381	1.4018e-06	100986434	100987823	TraesCS7D01G151900
2020	N270	Coverage	6-10DAF	21_101133815	chr7D	101133815	6.8429e-07	100986434	100987823	TraesCS7D01G151900
2020	N270	Coverage	11-15DAF	21_101133815	chr7D	101133815	1.4018e-06	100986434	100987823	TraesCS7D01G151900
2020	N0	NDYI	11-15DAF	2_25947556	chr1B	25947556	2.5097e-06	25473379	25475087	TraesCS1B01G045500
2020	N0	NDYI	16-20DAF	2_25947556	chr1B	25947556	1.0792e-07	25473379	25475087	TraesCS1B01G045500
2020	N0	NDYI	11-15DAF	2_25947556	chr1B	25947556	2.5097e-06	25808888	25811400	TraesCS1B01G045600
2020	N0	NDYI	16-20DAF	2_25947556	chr1B	25947556	1.0792e-07	25808888	25811400	TraesCS1B01G045600
2020	N0	NDYI	11-15DAF	2_25947556	chr1B	25947556	2.5097e-06	25814043	25814222	TraesCS1B01G045700
2020	N0	NDYI	16-20DAF	2_25947556	chr1B	25947556	1.0792e-07	25814043	25814222	TraesCS1B01G045700
2020	N0	NDYI	11-15DAF	2_25947556	chr1B	25947556	2.5097e-06	25818753	25821664	TraesCS1B01G045800
2020	N0	NDYI	16-20DAF	2_25947556	chr1B	25947556	1.0792e-07	25818753	25821664	TraesCS1B01G045800
2020	N0	NDYI	11-15DAF	2_25947556	chr1B	25947556	2.5097e-06	25893119	25896853	TraesCS1B01G045900
2020	N0	NDYI	16-20DAF	2_25947556	chr1B	25947556	1.0792e-07	25893119	25896853	TraesCS1B01G045900
2020	N0	NDYI	11-15DAF	2_25947556	chr1B	25947556	2.5097e-06	25942903	25945792	TraesCS1B01G046000
2020	N0	NDYI	16-20DAF	2_25947556	chr1B	25947556	1.0792e-07	25942903	25945792	TraesCS1B01G046000
2020	N0	NDYI	11-15DAF	2_25947556	chr1B	25947556	2.5097e-06	26039390	26039665	TraesCS1B01G046100
2020	N0	NDYI	16-20DAF	2_25947556	chr1B	25947556	1.0792e-07	26039390	26039665	TraesCS1B01G046100
2020	N0	NDYI	11-15DAF	2_25947556	chr1B	25947556	2.5097e-06	26134529	26135951	TraesCS1B01G046200
2020	N0	NDYI	16-20DAF	2_25947556	chr1B	25947556	1.0792e-07	26134529	26135951	TraesCS1B01G046200
2020	N0	NDYI	11-15DAF	2_25947556	chr1B	25947556	2.5097e-06	26186324	26189114	TraesCS1B01G046300
2020	N0	NDYI	16-20DAF	2_25947556	chr1B	25947556	1.0792e-07	26186324	26189114	TraesCS1B01G046300
2020	N0	NDYI	11-15DAF	2_25947556	chr1B	25947556	2.5097e-06	26396066	26397770	TraesCS1B01G046400
2020	N0	NDYI	16-20DAF	2_25947556	chr1B	25947556	1.0792e-07	26396066	26397770	TraesCS1B01G046400
2020	N180	NDYI	21-25DAF	2_251531124	chr1B	251531124	7.392e-06	250982539	251056868	TraesCS1B01G153500
2020	N180	NDYI	21-25DAF	2_251531124	chr1B	251531124	7.392e-06	252020051	252034946	TraesCS1B01G153600
2020	N180	NDYI	21-25DAF	2_254688838	chr1B	254688838	7.392e-06	254451180	254474350	TraesCS1B01G154000
2020	N180	NDYI	21-25DAF	2_256922599	chr1B	256922599	7.392e-06	256903624	256921746	TraesCS1B01G154400
2020	N180	NDYI	21-25DAF	2_257503685	chr1B	257503685	7.392e-06	257501389	257502670	TraesCS1B01G154500
2020	N180	NDYI	21-25DAF	2_258918059	chr1B	258918059	7.392e-06	259021762	259026711	TraesCS1B01G154600
2020	N180	NDYI	21-25DAF	2_269315308	chr1B	269315308	7.392e-06	268899061	268899420	TraesCS1B01G158400
2020	N180	NDYI	21-25DAF	2_269315308	chr1B	269315308	7.392e-06	269036844	269040310	TraesCS1B01G158500
2020	N180	NDYI	21-25DAF	2_269315308	chr1B	269315308	7.392e-06	269041105	269054589	TraesCS1B01G158600
2020	N180	NDYI	21-25DAF	2_269315308	chr1B	269315308	7.392e-06	269071901	269072170	TraesCS1B01G158700
2020	N180	NDYI	21-25DAF	2_269315308	chr1B	269315308	7.392e-06	269170384	269173012	TraesCS1B01G158800
2020	N180	NDYI	21-25DAF	2_269315308	chr1B	269315308	7.392e-06	269219330	269221222	TraesCS1B01G158900
2020	N180	NDYI	21-25DAF	2_269315308	chr1B	269315308	7.392e-06	269303659	269304849	TraesCS1B01G159000
2020	N180	NDYI	21-25DAF	2_269315308	chr1B	269315308	7.392e-06	269644864	269648019	TraesCS1B01G159100
2020	N180	NDYI	21-25DAF	2_270666778	chr1B	270666778	7.392e-06	270312405	270320980	TraesCS1B01G159200
2020	N180	NDYI	21-25DAF	2_270666778	chr1B	270666778	7.392e-06	270329150	270329467	TraesCS1B01G159300
2020	N180	NDYI	21-25DAF	2_270666778	chr1B	270666778	7.392e-06	270792732	270795069	TraesCS1B01G159400
2020	N180	NDYI	21-25DAF	2_270666778	chr1B	270666778	7.392e-06	271099549	271109868	TraesCS1B01G159500
2020	N180	NDYI	21-25DAF	2_273050832	chr1B	273050832	7.392e-06	272878656	272881123	TraesCS1B01G159900
2020	N180	NDYI	21-25DAF	2_288167010	chr1B	288167010	7.392e-06	287705025	287710294	TraesCS1B01G164700
2020	N180	NDYI	21-25DAF	2_288167010	chr1B	288167010	7.392e-06	287841086	287842996	TraesCS1B01G164800
2020	N180	NDYI	21-25DAF	2_288167010	chr1B	288167010	7.392e-06	288159824	288165943	TraesCS1B01G164900
2020	N180	NDYI	21-25DAF	2_288167010	chr1B	288167010	7.392e-06	288170490	288171958	TraesCS1B01G165000
2020	N180	NDYI	21-25DAF	2_288167010	chr1B	288167010	7.392e-06	288393009	288395826	TraesCS1B01G165100
2020	N180	NDYI	21-25DAF	2_288167010	chr1B	288167010	7.392e-06	288442923	288443198	TraesCS1B01G165200
2020	N180	NDYI	21-25DAF	2_288167010	chr1B	288167010	7.392e-06	288644296	288649243	TraesCS1B01G165300
2020	N0	NDYI	21-25DAF	2_403976983	chr1B	403976983	9.0404e-06	403541257	403543754	TraesCS1B01G224900
2020	N0	NDYI	21-25DAF	2_403976983	chr1B	403976983	9.0404e-06	403578148	403582209	TraesCS1B01G225000
2020	N0	NDYI	21-25DAF	2_403976983	chr1B	403976983	9.0404e-06	403976471	403977172	TraesCS1B01G225100
2020	N0	NDYI	21-25DAF	2_403976983	chr1B	403976983	9.0404e-06	404300534	404302188	TraesCS1B01G225200
2020	N180	ASM	16-20DAF	2_470538069	chr1B	470538069	6.3749e-06	470295315	470300668	TraesCS1B01G267200
2021	N180	ASM	16-20DAF	2_470538069	chr1B	470538069	6.3749e-06	470295315	470300668	TraesCS1B01G267200
2020	N270	ASM	16-20DAF	2_470538069	chr1B	470538069	4.6734e-06	470295315	470300668	TraesCS1B01G267200
2021	N270	ASM	16-20DAF	2_470538069	chr1B	470538069	4.0495e-06	470295315	470300668	TraesCS1B01G267200
2020	N180	ASM	11-15DAF	2_470599759	chr1B	470599759	6.9064e-06	470295315	470300668	TraesCS1B01G267200
2021	N180	ASM	11-15DAF	2_470599759	chr1B	470599759	7.4665e-06	470295315	470300668	TraesCS1B01G267200
2020	N180	ASM	16-20DAF	2_470599759	chr1B	470599759	3.6734e-06	470295315	470300668	TraesCS1B01G267200
2021	N180	ASM	16-20DAF	2_470599759	chr1B	470599759	6.0495e-06	470295315	470300668	TraesCS1B01G267200
2020	N180	ASM	11-15DAF	2_470651294	chr1B	470651294	6.9064e-06	470295315	470300668	TraesCS1B01G267200
2021	N180	ASM	11-15DAF	2_470651294	chr1B	470651294	7.4665e-06	470295315	470300668	TraesCS1B01G267200
2020	N180	ASM	16-20DAF	2_470651294	chr1B	470651294	3.6734e-06	470295315	470300668	TraesCS1B01G267200
2021	N180	ASM	16-20DAF	2_470651294	chr1B	470651294	6.0495e-06	470295315	470300668	TraesCS1B01G267200
2020	N180	ASM	16-20DAF	2_470538069	chr1B	470538069	6.3749e-06	470306597	470308086	TraesCS1B01G267300
2021	N180	ASM	16-20DAF	2_470538069	chr1B	470538069	6.3749e-06	470306597	470308086	TraesCS1B01G267300
2020	N270	ASM	16-20DAF	2_470538069	chr1B	470538069	4.6734e-06	470306597	470308086	TraesCS1B01G267300
2021	N270	ASM	16-20DAF	2_470538069	chr1B	470538069	4.0495e-06	470306597	470308086	TraesCS1B01G267300
2020	N180	ASM	11-15DAF	2_470599759	chr1B	470599759	6.9064e-06	470306597	470308086	TraesCS1B01G267300
2021	N180	ASM	11-15DAF	2_470599759	chr1B	470599759	7.4665e-06	470306597	470308086	TraesCS1B01G267300
2020	N180	ASM	16-20DAF	2_470599759	chr1B	470599759	3.6734e-06	470306597	470308086	TraesCS1B01G267300
2021	N180	ASM	16-20DAF	2_470599759	chr1B	470599759	6.0495e-06	470306597	470308086	TraesCS1B01G267300
2020	N180	ASM	11-15DAF	2_470651294	chr1B	470651294	6.9064e-06	470306597	470308086	TraesCS1B01G267300
2021	N180	ASM	11-15DAF	2_470651294	chr1B	470651294	7.4665e-06	470306597	470308086	TraesCS1B01G267300
2020	N180	ASM	16-20DAF	2_470651294	chr1B	470651294	3.6734e-06	470306597	470308086	TraesCS1B01G267300
2021	N180	ASM	16-20DAF	2_470651294	chr1B	470651294	6.0495e-06	470306597	470308086	TraesCS1B01G267300
2020	N180	ASM	16-20DAF	2_470538069	chr1B	470538069	6.3749e-06	470418858	470419295	TraesCS1B01G267400
2021	N180	ASM	16-20DAF	2_470538069	chr1B	470538069	6.3749e-06	470418858	470419295	TraesCS1B01G267400
2020	N270	ASM	16-20DAF	2_470538069	chr1B	470538069	4.6734e-06	470418858	470419295	TraesCS1B01G267400
2021	N270	ASM	16-20DAF	2_470538069	chr1B	470538069	4.0495e-06	470418858	470419295	TraesCS1B01G267400
2020	N180	ASM	11-15DAF	2_470599759	chr1B	470599759	6.9064e-06	470418858	470419295	TraesCS1B01G267400
2021	N180	ASM	11-15DAF	2_470599759	chr1B	470599759	7.4665e-06	470418858	470419295	TraesCS1B01G267400
2020	N180	ASM	16-20DAF	2_470599759	chr1B	470599759	3.6734e-06	470418858	470419295	TraesCS1B01G267400
2021	N180	ASM	16-20DAF	2_470599759	chr1B	470599759	6.0495e-06	470418858	470419295	TraesCS1B01G267400
2020	N180	ASM	11-15DAF	2_470651294	chr1B	470651294	6.9064e-06	470418858	470419295	TraesCS1B01G267400
2021	N180	ASM	11-15DAF	2_470651294	chr1B	470651294	7.4665e-06	470418858	470419295	TraesCS1B01G267400
2020	N180	ASM	16-20DAF	2_470651294	chr1B	470651294	3.6734e-06	470418858	470419295	TraesCS1B01G267400
2021	N180	ASM	16-20DAF	2_470651294	chr1B	470651294	6.0495e-06	470418858	470419295	TraesCS1B01G267400
2020	N180	ASM	16-20DAF	2_470538069	chr1B	470538069	6.3749e-06	470548096	470549289	TraesCS1B01G267500
2021	N180	ASM	16-20DAF	2_470538069	chr1B	470538069	6.3749e-06	470548096	470549289	TraesCS1B01G267500
2020	N270	ASM	16-20DAF	2_470538069	chr1B	470538069	4.6734e-06	470548096	470549289	TraesCS1B01G267500
2021	N270	ASM	16-20DAF	2_470538069	chr1B	470538069	4.0495e-06	470548096	470549289	TraesCS1B01G267500
2020	N180	ASM	11-15DAF	2_470599759	chr1B	470599759	6.9064e-06	470548096	470549289	TraesCS1B01G267500
2021	N180	ASM	11-15DAF	2_470599759	chr1B	470599759	7.4665e-06	470548096	470549289	TraesCS1B01G267500
2020	N180	ASM	16-20DAF	2_470599759	chr1B	470599759	3.6734e-06	470548096	470549289	TraesCS1B01G267500
2021	N180	ASM	16-20DAF	2_470599759	chr1B	470599759	6.0495e-06	470548096	470549289	TraesCS1B01G267500
2020	N180	ASM	11-15DAF	2_470651294	chr1B	470651294	6.9064e-06	470548096	470549289	TraesCS1B01G267500
2021	N180	ASM	11-15DAF	2_470651294	chr1B	470651294	7.4665e-06	470548096	470549289	TraesCS1B01G267500
2020	N180	ASM	16-20DAF	2_470651294	chr1B	470651294	3.6734e-06	470548096	470549289	TraesCS1B01G267500
2021	N180	ASM	16-20DAF	2_470651294	chr1B	470651294	6.0495e-06	470548096	470549289	TraesCS1B01G267500
2020	N180	ASM	16-20DAF	2_470538069	chr1B	470538069	6.3749e-06	470695018	470696091	TraesCS1B01G267600
2021	N180	ASM	16-20DAF	2_470538069	chr1B	470538069	6.3749e-06	470695018	470696091	TraesCS1B01G267600
2020	N270	ASM	16-20DAF	2_470538069	chr1B	470538069	4.6734e-06	470695018	470696091	TraesCS1B01G267600
2021	N270	ASM	16-20DAF	2_470538069	chr1B	470538069	4.0495e-06	470695018	470696091	TraesCS1B01G267600
2020	N180	ASM	11-15DAF	2_470599759	chr1B	470599759	6.9064e-06	470695018	470696091	TraesCS1B01G267600
2021	N180	ASM	11-15DAF	2_470599759	chr1B	470599759	7.4665e-06	470695018	470696091	TraesCS1B01G267600
2020	N180	ASM	16-20DAF	2_470599759	chr1B	470599759	3.6734e-06	470695018	470696091	TraesCS1B01G267600
2021	N180	ASM	16-20DAF	2_470599759	chr1B	470599759	6.0495e-06	470695018	470696091	TraesCS1B01G267600
2020	N180	ASM	11-15DAF	2_470651294	chr1B	470651294	6.9064e-06	470695018	470696091	TraesCS1B01G267600
2021	N180	ASM	11-15DAF	2_470651294	chr1B	470651294	7.4665e-06	470695018	470696091	TraesCS1B01G267600
2020	N180	ASM	16-20DAF	2_470651294	chr1B	470651294	3.6734e-06	470695018	470696091	TraesCS1B01G267600
2021	N180	ASM	16-20DAF	2_470651294	chr1B	470651294	6.0495e-06	470695018	470696091	TraesCS1B01G267600
2020	N180	ASM	16-20DAF	2_470538069	chr1B	470538069	6.3749e-06	470716488	470718050	TraesCS1B01G267700
2021	N180	ASM	16-20DAF	2_470538069	chr1B	470538069	6.3749e-06	470716488	470718050	TraesCS1B01G267700
2020	N270	ASM	16-20DAF	2_470538069	chr1B	470538069	4.6734e-06	470716488	470718050	TraesCS1B01G267700
2021	N270	ASM	16-20DAF	2_470538069	chr1B	470538069	4.0495e-06	470716488	470718050	TraesCS1B01G267700
2020	N180	ASM	11-15DAF	2_470599759	chr1B	470599759	6.9064e-06	470716488	470718050	TraesCS1B01G267700
2021	N180	ASM	11-15DAF	2_470599759	chr1B	470599759	7.4665e-06	470716488	470718050	TraesCS1B01G267700
2020	N180	ASM	16-20DAF	2_470599759	chr1B	470599759	3.6734e-06	470716488	470718050	TraesCS1B01G267700
2021	N180	ASM	16-20DAF	2_470599759	chr1B	470599759	6.0495e-06	470716488	470718050	TraesCS1B01G267700
2020	N180	ASM	11-15DAF	2_470651294	chr1B	470651294	6.9064e-06	470716488	470718050	TraesCS1B01G267700
2021	N180	ASM	11-15DAF	2_470651294	chr1B	470651294	7.4665e-06	470716488	470718050	TraesCS1B01G267700
2020	N180	ASM	16-20DAF	2_470651294	chr1B	470651294	3.6734e-06	470716488	470718050	TraesCS1B01G267700
2021	N180	ASM	16-20DAF	2_470651294	chr1B	470651294	6.0495e-06	470716488	470718050	TraesCS1B01G267700
2020	N180	ASM	16-20DAF	2_470538069	chr1B	470538069	6.3749e-06	470777655	470780829	TraesCS1B01G267800
2021	N180	ASM	16-20DAF	2_470538069	chr1B	470538069	6.3749e-06	470777655	470780829	TraesCS1B01G267800
2020	N270	ASM	16-20DAF	2_470538069	chr1B	470538069	4.6734e-06	470777655	470780829	TraesCS1B01G267800
2021	N270	ASM	16-20DAF	2_470538069	chr1B	470538069	4.0495e-06	470777655	470780829	TraesCS1B01G267800
2020	N180	ASM	11-15DAF	2_470599759	chr1B	470599759	6.9064e-06	470777655	470780829	TraesCS1B01G267800
2021	N180	ASM	11-15DAF	2_470599759	chr1B	470599759	7.4665e-06	470777655	470780829	TraesCS1B01G267800
2020	N180	ASM	16-20DAF	2_470599759	chr1B	470599759	3.6734e-06	470777655	470780829	TraesCS1B01G267800
2021	N180	ASM	16-20DAF	2_470599759	chr1B	470599759	6.0495e-06	470777655	470780829	TraesCS1B01G267800
2020	N180	ASM	11-15DAF	2_470651294	chr1B	470651294	6.9064e-06	470777655	470780829	TraesCS1B01G267800
2021	N180	ASM	11-15DAF	2_470651294	chr1B	470651294	7.4665e-06	470777655	470780829	TraesCS1B01G267800
2020	N180	ASM	16-20DAF	2_470651294	chr1B	470651294	3.6734e-06	470777655	470780829	TraesCS1B01G267800
2021	N180	ASM	16-20DAF	2_470651294	chr1B	470651294	6.0495e-06	470777655	470780829	TraesCS1B01G267800
2020	N180	ASM	16-20DAF	2_470538069	chr1B	470538069	6.3749e-06	470910900	470913521	TraesCS1B01G267900
2021	N180	ASM	16-20DAF	2_470538069	chr1B	470538069	6.3749e-06	470910900	470913521	TraesCS1B01G267900
2020	N270	ASM	16-20DAF	2_470538069	chr1B	470538069	4.6734e-06	470910900	470913521	TraesCS1B01G267900
2021	N270	ASM	16-20DAF	2_470538069	chr1B	470538069	4.0495e-06	470910900	470913521	TraesCS1B01G267900
2020	N270	ASM	11-15DAF	2_470599759	chr1B	470599759	6.0064e-06	470910900	470913521	TraesCS1B01G267900
2020	N180	ASM	11-15DAF	2_470599759	chr1B	470599759	6.9064e-06	470910900	470913521	TraesCS1B01G267900
2021	N180	ASM	11-15DAF	2_470599759	chr1B	470599759	7.4665e-06	470910900	470913521	TraesCS1B01G267900
2020	N270	ASM	16-20DAF	2_470599759	chr1B	470599759	6.0064e-06	470910900	470913521	TraesCS1B01G267900
2020	N270	ASM	6-10DAF	2_470599759	chr1B	470599759	6.6734e-06	470910900	470913521	TraesCS1B01G267900
2021	N270	ASM	11-15DAF	2_470599759	chr1B	470599759	6.0194e-06	470910900	470913521	TraesCS1B01G267900
2020	N180	ASM	16-20DAF	2_470599759	chr1B	470599759	3.6734e-06	470910900	470913521	TraesCS1B01G267900
2021	N180	ASM	16-20DAF	2_470599759	chr1B	470599759	6.0495e-06	470910900	470913521	TraesCS1B01G267900
2021	N270	ASM	16-20DAF	2_470599759	chr1B	470599759	6.0185e-06	470910900	470913521	TraesCS1B01G267900
2021	N270	ASM	6-10DAF	2_470599759	chr1B	470599759	6.6734e-06	470910900	470913521	TraesCS1B01G267900
2020	N270	ASM	11-15DAF	2_470651294	chr1B	470651294	6.0734e-06	470910900	470913521	TraesCS1B01G267900
2020	N270	ASM	16-20DAF	2_470651294	chr1B	470651294	6.0734e-06	470910900	470913521	TraesCS1B01G267900
2020	N180	ASM	11-15DAF	2_470651294	chr1B	470651294	6.9064e-06	470910900	470913521	TraesCS1B01G267900
2021	N180	ASM	11-15DAF	2_470651294	chr1B	470651294	7.4665e-06	470910900	470913521	TraesCS1B01G267900
2020	N270	ASM	6-10DAF	2_470651294	chr1B	470651294	6.9064e-06	470910900	470913521	TraesCS1B01G267900
2021	N270	ASM	11-15DAF	2_470651294	chr1B	470651294	6.0085e-06	470910900	470913521	TraesCS1B01G267900
2020	N180	ASM	16-20DAF	2_470651294	chr1B	470651294	3.6734e-06	470910900	470913521	TraesCS1B01G267900
2021	N180	ASM	16-20DAF	2_470651294	chr1B	470651294	6.0495e-06	470910900	470913521	TraesCS1B01G267900
2021	N270	ASM	16-20DAF	2_470651294	chr1B	470651294	6.0085e-06	470910900	470913521	TraesCS1B01G267900
2021	N270	ASM	6-10DAF	2_470651294	chr1B	470651294	6.9064e-06	470910900	470913521	TraesCS1B01G267900
2020	N180	ASM	16-20DAF	2_470538069	chr1B	470538069	6.3749e-06	470940567	470941872	TraesCS1B01G268000
2021	N180	ASM	16-20DAF	2_470538069	chr1B	470538069	6.3749e-06	470940567	470941872	TraesCS1B01G268000
2020	N270	ASM	16-20DAF	2_470538069	chr1B	470538069	4.6734e-06	470940567	470941872	TraesCS1B01G268000
2021	N270	ASM	16-20DAF	2_470538069	chr1B	470538069	4.0495e-06	470940567	470941872	TraesCS1B01G268000
2020	N180	ASM	11-15DAF	2_470599759	chr1B	470599759	6.9064e-06	470940567	470941872	TraesCS1B01G268000
2021	N180	ASM	11-15DAF	2_470599759	chr1B	470599759	7.4665e-06	470940567	470941872	TraesCS1B01G268000
2020	N180	ASM	16-20DAF	2_470599759	chr1B	470599759	3.6734e-06	470940567	470941872	TraesCS1B01G268000
2021	N180	ASM	16-20DAF	2_470599759	chr1B	470599759	6.0495e-06	470940567	470941872	TraesCS1B01G268000
2020	N180	ASM	11-15DAF	2_470651294	chr1B	470651294	6.9064e-06	470940567	470941872	TraesCS1B01G268000
2021	N180	ASM	11-15DAF	2_470651294	chr1B	470651294	7.4665e-06	470940567	470941872	TraesCS1B01G268000
2020	N180	ASM	16-20DAF	2_470651294	chr1B	470651294	3.6734e-06	470940567	470941872	TraesCS1B01G268000
2021	N180	ASM	16-20DAF	2_470651294	chr1B	470651294	6.0495e-06	470940567	470941872	TraesCS1B01G268000
2020	N180	ASM	16-20DAF	2_470538069	chr1B	470538069	6.3749e-06	470964834	470966072	TraesCS1B01G268100
2021	N180	ASM	16-20DAF	2_470538069	chr1B	470538069	6.3749e-06	470964834	470966072	TraesCS1B01G268100
2020	N270	ASM	16-20DAF	2_470538069	chr1B	470538069	4.6734e-06	470964834	470966072	TraesCS1B01G268100
2021	N270	ASM	16-20DAF	2_470538069	chr1B	470538069	4.0495e-06	470964834	470966072	TraesCS1B01G268100
2020	N180	ASM	11-15DAF	2_470599759	chr1B	470599759	6.9064e-06	470964834	470966072	TraesCS1B01G268100
2021	N180	ASM	11-15DAF	2_470599759	chr1B	470599759	7.4665e-06	470964834	470966072	TraesCS1B01G268100
2020	N180	ASM	16-20DAF	2_470599759	chr1B	470599759	3.6734e-06	470964834	470966072	TraesCS1B01G268100
2021	N180	ASM	16-20DAF	2_470599759	chr1B	470599759	6.0495e-06	470964834	470966072	TraesCS1B01G268100
2020	N180	ASM	11-15DAF	2_470651294	chr1B	470651294	6.9064e-06	470964834	470966072	TraesCS1B01G268100
2021	N180	ASM	11-15DAF	2_470651294	chr1B	470651294	7.4665e-06	470964834	470966072	TraesCS1B01G268100
2020	N180	ASM	16-20DAF	2_470651294	chr1B	470651294	3.6734e-06	470964834	470966072	TraesCS1B01G268100
2021	N180	ASM	16-20DAF	2_470651294	chr1B	470651294	6.0495e-06	470964834	470966072	TraesCS1B01G268100
2020	N180	ASM	16-20DAF	2_470538069	chr1B	470538069	6.3749e-06	471024424	471026527	TraesCS1B01G268200
2021	N180	ASM	16-20DAF	2_470538069	chr1B	470538069	6.3749e-06	471024424	471026527	TraesCS1B01G268200
2020	N270	ASM	16-20DAF	2_470538069	chr1B	470538069	4.6734e-06	471024424	471026527	TraesCS1B01G268200
2021	N270	ASM	16-20DAF	2_470538069	chr1B	470538069	4.0495e-06	471024424	471026527	TraesCS1B01G268200
2020	N270	ASM	11-15DAF	2_470599759	chr1B	470599759	6.0064e-06	471024424	471026527	TraesCS1B01G268200
2020	N180	ASM	11-15DAF	2_470599759	chr1B	470599759	6.9064e-06	471024424	471026527	TraesCS1B01G268200
2021	N180	ASM	11-15DAF	2_470599759	chr1B	470599759	7.4665e-06	471024424	471026527	TraesCS1B01G268200
2020	N270	ASM	16-20DAF	2_470599759	chr1B	470599759	6.0064e-06	471024424	471026527	TraesCS1B01G268200
2020	N270	ASM	6-10DAF	2_470599759	chr1B	470599759	6.6734e-06	471024424	471026527	TraesCS1B01G268200
2021	N270	ASM	11-15DAF	2_470599759	chr1B	470599759	6.0194e-06	471024424	471026527	TraesCS1B01G268200
2020	N180	ASM	16-20DAF	2_470599759	chr1B	470599759	3.6734e-06	471024424	471026527	TraesCS1B01G268200
2021	N180	ASM	16-20DAF	2_470599759	chr1B	470599759	6.0495e-06	471024424	471026527	TraesCS1B01G268200
2021	N270	ASM	16-20DAF	2_470599759	chr1B	470599759	6.0185e-06	471024424	471026527	TraesCS1B01G268200
2021	N270	ASM	6-10DAF	2_470599759	chr1B	470599759	6.6734e-06	471024424	471026527	TraesCS1B01G268200
2020	N270	ASM	11-15DAF	2_470651294	chr1B	470651294	6.0734e-06	471024424	471026527	TraesCS1B01G268200
2020	N270	ASM	16-20DAF	2_470651294	chr1B	470651294	6.0734e-06	471024424	471026527	TraesCS1B01G268200
2020	N180	ASM	11-15DAF	2_470651294	chr1B	470651294	6.9064e-06	471024424	471026527	TraesCS1B01G268200
2021	N180	ASM	11-15DAF	2_470651294	chr1B	470651294	7.4665e-06	471024424	471026527	TraesCS1B01G268200
2020	N270	ASM	6-10DAF	2_470651294	chr1B	470651294	6.9064e-06	471024424	471026527	TraesCS1B01G268200
2021	N270	ASM	11-15DAF	2_470651294	chr1B	470651294	6.0085e-06	471024424	471026527	TraesCS1B01G268200
2020	N180	ASM	16-20DAF	2_470651294	chr1B	470651294	3.6734e-06	471024424	471026527	TraesCS1B01G268200
2021	N180	ASM	16-20DAF	2_470651294	chr1B	470651294	6.0495e-06	471024424	471026527	TraesCS1B01G268200
2021	N270	ASM	16-20DAF	2_470651294	chr1B	470651294	6.0085e-06	471024424	471026527	TraesCS1B01G268200
2021	N270	ASM	6-10DAF	2_470651294	chr1B	470651294	6.9064e-06	471024424	471026527	TraesCS1B01G268200
2021	N0	3DCI	6-10DAF	2_539925256	chr1B	539925256	7.9847e-07	539448378	539449448	TraesCS1B01G314400
2021	N0	3DCI	6-10DAF	2_539925256	chr1B	539925256	7.9847e-07	539460003	539461388	TraesCS1B01G314500
2021	N0	3DCI	6-10DAF	2_539925256	chr1B	539925256	7.9847e-07	539480652	539482421	TraesCS1B01G314600
2021	N0	3DCI	6-10DAF	2_539925256	chr1B	539925256	7.9847e-07	539547072	539552052	TraesCS1B01G314700
2021	N0	3DCI	6-10DAF	2_539925256	chr1B	539925256	7.9847e-07	539553715	539562346	TraesCS1B01G314800
2021	N0	3DCI	6-10DAF	2_539925256	chr1B	539925256	7.9847e-07	539566114	539570765	TraesCS1B01G314900
2021	N0	3DCI	6-10DAF	2_539925256	chr1B	539925256	7.9847e-07	539574702	539585468	TraesCS1B01G315000
2021	N0	3DCI	6-10DAF	2_539925256	chr1B	539925256	7.9847e-07	539588568	539589545	TraesCS1B01G315100
2021	N0	3DCI	6-10DAF	2_539925256	chr1B	539925256	7.9847e-07	539643535	539643825	TraesCS1B01G315200
2021	N0	3DCI	6-10DAF	2_539925256	chr1B	539925256	7.9847e-07	539657462	539663838	TraesCS1B01G315300
2021	N0	3DCI	6-10DAF	2_540160335	chr1B	540160335	7.9847e-07	539657462	539663838	TraesCS1B01G315300
2021	N0	3DCI	6-10DAF	2_539925256	chr1B	539925256	7.9847e-07	539848345	539849489	TraesCS1B01G315400
2021	N0	3DCI	6-10DAF	2_540160335	chr1B	540160335	7.9847e-07	539848345	539849489	TraesCS1B01G315400
2021	N0	3DCI	6-10DAF	2_539925256	chr1B	539925256	7.9847e-07	539932703	539933668	TraesCS1B01G315500
2021	N0	3DCI	6-10DAF	2_540160335	chr1B	540160335	7.9847e-07	539932703	539933668	TraesCS1B01G315500
2021	N0	3DCI	6-10DAF	2_539925256	chr1B	539925256	7.9847e-07	540136943	540139657	TraesCS1B01G315600
2021	N0	3DCI	6-10DAF	2_540160335	chr1B	540160335	7.9847e-07	540136943	540139657	TraesCS1B01G315600
2021	N0	3DCI	6-10DAF	2_539925256	chr1B	539925256	7.9847e-07	540154562	540156067	TraesCS1B01G315700
2021	N0	3DCI	6-10DAF	2_540160335	chr1B	540160335	7.9847e-07	540154562	540156067	TraesCS1B01G315700
2021	N0	3DCI	6-10DAF	2_539925256	chr1B	539925256	7.9847e-07	540298884	540299147	TraesCS1B01G315800
2021	N0	3DCI	6-10DAF	2_540160335	chr1B	540160335	7.9847e-07	540298884	540299147	TraesCS1B01G315800
2020	N270	Coverage	6-10DAF	21_101288859	chr7D	101288859	6.8429e-07	100986434	100987823	TraesCS7D01G151900
2021	N0	3DCI	6-10DAF	2_539925256	chr1B	539925256	7.9847e-07	540313717	540319791	TraesCS1B01G315900
2021	N0	3DCI	6-10DAF	2_540160335	chr1B	540160335	7.9847e-07	540313717	540319791	TraesCS1B01G315900
2020	N270	Coverage	11-15DAF	21_101288859	chr7D	101288859	1.4018e-06	100986434	100987823	TraesCS7D01G151900
2021	N0	3DCI	6-10DAF	2_539925256	chr1B	539925256	7.9847e-07	540365921	540366362	TraesCS1B01G316000
2021	N0	3DCI	6-10DAF	2_540160335	chr1B	540160335	7.9847e-07	540365921	540366362	TraesCS1B01G316000
2020	N270	Coverage	6-10DAF	21_100988381	chr7D	100988381	6.8429e-07	100986451	100987758	TraesCS7D01G152000
2020	N270	Coverage	11-15DAF	21_100988381	chr7D	100988381	1.4018e-06	100986451	100987758	TraesCS7D01G152000
2020	N270	Coverage	6-10DAF	21_101133815	chr7D	101133815	6.8429e-07	100986451	100987758	TraesCS7D01G152000
2020	N270	Coverage	11-15DAF	21_101133815	chr7D	101133815	1.4018e-06	100986451	100987758	TraesCS7D01G152000
2020	N270	Coverage	6-10DAF	21_101288859	chr7D	101288859	6.8429e-07	100986451	100987758	TraesCS7D01G152000
2020	N270	Coverage	11-15DAF	21_101288859	chr7D	101288859	1.4018e-06	100986451	100987758	TraesCS7D01G152000
2020	N270	Coverage	6-10DAF	21_100988381	chr7D	100988381	6.8429e-07	101036165	101038186	TraesCS7D01G152100
2020	N270	Coverage	11-15DAF	21_100988381	chr7D	100988381	1.4018e-06	101036165	101038186	TraesCS7D01G152100
2020	N270	Coverage	6-10DAF	21_101133815	chr7D	101133815	6.8429e-07	101036165	101038186	TraesCS7D01G152100
2020	N270	Coverage	11-15DAF	21_101133815	chr7D	101133815	1.4018e-06	101036165	101038186	TraesCS7D01G152100
2020	N270	Coverage	6-10DAF	21_101288859	chr7D	101288859	6.8429e-07	101036165	101038186	TraesCS7D01G152100
2020	N270	Coverage	11-15DAF	21_101288859	chr7D	101288859	1.4018e-06	101036165	101038186	TraesCS7D01G152100
2020	N270	Coverage	6-10DAF	21_100988381	chr7D	100988381	6.8429e-07	101046624	101049005	TraesCS7D01G152200
2020	N270	Coverage	11-15DAF	21_100988381	chr7D	100988381	1.4018e-06	101046624	101049005	TraesCS7D01G152200
2020	N270	Coverage	6-10DAF	21_101133815	chr7D	101133815	6.8429e-07	101046624	101049005	TraesCS7D01G152200
2020	N270	Coverage	11-15DAF	21_101133815	chr7D	101133815	1.4018e-06	101046624	101049005	TraesCS7D01G152200
2020	N270	Coverage	6-10DAF	21_101288859	chr7D	101288859	6.8429e-07	101046624	101049005	TraesCS7D01G152200
2020	N270	Coverage	11-15DAF	21_101288859	chr7D	101288859	1.4018e-06	101046624	101049005	TraesCS7D01G152200
2020	N270	Coverage	6-10DAF	21_100988381	chr7D	100988381	6.8429e-07	101077436	101079140	TraesCS7D01G152300
2020	N270	Coverage	11-15DAF	21_100988381	chr7D	100988381	1.4018e-06	101077436	101079140	TraesCS7D01G152300
2020	N270	Coverage	6-10DAF	21_101133815	chr7D	101133815	6.8429e-07	101077436	101079140	TraesCS7D01G152300
2020	N270	Coverage	11-15DAF	21_101133815	chr7D	101133815	1.4018e-06	101077436	101079140	TraesCS7D01G152300
2020	N270	Coverage	6-10DAF	21_101288859	chr7D	101288859	6.8429e-07	101077436	101079140	TraesCS7D01G152300
2020	N270	Coverage	11-15DAF	21_101288859	chr7D	101288859	1.4018e-06	101077436	101079140	TraesCS7D01G152300
2020	N270	Coverage	6-10DAF	21_100988381	chr7D	100988381	6.8429e-07	101084476	101087850	TraesCS7D01G152400
2020	N270	Coverage	11-15DAF	21_100988381	chr7D	100988381	1.4018e-06	101084476	101087850	TraesCS7D01G152400
2020	N270	Coverage	6-10DAF	21_101133815	chr7D	101133815	6.8429e-07	101084476	101087850	TraesCS7D01G152400
2020	N270	Coverage	11-15DAF	21_101133815	chr7D	101133815	1.4018e-06	101084476	101087850	TraesCS7D01G152400
2020	N270	Coverage	6-10DAF	21_101288859	chr7D	101288859	6.8429e-07	101084476	101087850	TraesCS7D01G152400
2020	N270	Coverage	11-15DAF	21_101288859	chr7D	101288859	1.4018e-06	101084476	101087850	TraesCS7D01G152400
2020	N270	Coverage	6-10DAF	21_100988381	chr7D	100988381	6.8429e-07	101094749	101097956	TraesCS7D01G152500
2020	N270	Coverage	11-15DAF	21_100988381	chr7D	100988381	1.4018e-06	101094749	101097956	TraesCS7D01G152500
2020	N270	Coverage	6-10DAF	21_101133815	chr7D	101133815	6.8429e-07	101094749	101097956	TraesCS7D01G152500
2020	N270	Coverage	11-15DAF	21_101133815	chr7D	101133815	1.4018e-06	101094749	101097956	TraesCS7D01G152500
2020	N270	Coverage	6-10DAF	21_101288859	chr7D	101288859	6.8429e-07	101094749	101097956	TraesCS7D01G152500
2020	N270	Coverage	11-15DAF	21_101288859	chr7D	101288859	1.4018e-06	101094749	101097956	TraesCS7D01G152500
2020	N270	Coverage	6-10DAF	21_100988381	chr7D	100988381	6.8429e-07	101136976	101140061	TraesCS7D01G152600
2020	N270	Coverage	11-15DAF	21_100988381	chr7D	100988381	1.4018e-06	101136976	101140061	TraesCS7D01G152600
2020	N270	Coverage	6-10DAF	21_101133815	chr7D	101133815	6.8429e-07	101136976	101140061	TraesCS7D01G152600
2020	N270	Coverage	11-15DAF	21_101133815	chr7D	101133815	1.4018e-06	101136976	101140061	TraesCS7D01G152600
2020	N270	Coverage	6-10DAF	21_101288859	chr7D	101288859	6.8429e-07	101136976	101140061	TraesCS7D01G152600
2020	N270	Coverage	11-15DAF	21_101288859	chr7D	101288859	1.4018e-06	101136976	101140061	TraesCS7D01G152600
2020	N270	Coverage	6-10DAF	21_100988381	chr7D	100988381	6.8429e-07	101392324	101393963	TraesCS7D01G152700
2020	N270	Coverage	11-15DAF	21_100988381	chr7D	100988381	1.4018e-06	101392324	101393963	TraesCS7D01G152700
2021	N0	3DCI	6-10DAF	2_552863548	chr1B	552863548	7.9847e-07	552473651	552474373	TraesCS1B01G326600
2021	N0	3DCI	6-10DAF	2_552863548	chr1B	552863548	7.9847e-07	553017549	553021065	TraesCS1B01G326700
2021	N0	3DCI	6-10DAF	2_552863548	chr1B	552863548	7.9847e-07	553024582	553025247	TraesCS1B01G326800
2021	N0	3DCI	6-10DAF	2_552863548	chr1B	552863548	7.9847e-07	553135505	553136178	TraesCS1B01G326900
2020	N270	Coverage	6-10DAF	21_101133815	chr7D	101133815	6.8429e-07	101392324	101393963	TraesCS7D01G152700
2020	N270	Coverage	11-15DAF	21_101133815	chr7D	101133815	1.4018e-06	101392324	101393963	TraesCS7D01G152700
2021	N0	3DCI	6-10DAF	2_552863548	chr1B	552863548	7.9847e-07	553138253	553140052	TraesCS1B01G327000
2020	N270	Coverage	6-10DAF	21_101288859	chr7D	101288859	6.8429e-07	101392324	101393963	TraesCS7D01G152700
2020	N270	Coverage	11-15DAF	21_101288859	chr7D	101288859	1.4018e-06	101392324	101393963	TraesCS7D01G152700
2021	N0	3DCI	6-10DAF	2_552863548	chr1B	552863548	7.9847e-07	553142568	553156212	TraesCS1B01G327100
2020	N270	Coverage	6-10DAF	21_101716774	chr7D	101716774	6.8429e-07	101392324	101393963	TraesCS7D01G152700
2020	N270	Coverage	11-15DAF	21_101716774	chr7D	101716774	1.4018e-06	101392324	101393963	TraesCS7D01G152700
2020	N270	Coverage	6-10DAF	21_100988381	chr7D	100988381	6.8429e-07	101395597	101400935	TraesCS7D01G152800
2020	N270	Coverage	11-15DAF	21_100988381	chr7D	100988381	1.4018e-06	101395597	101400935	TraesCS7D01G152800
2020	N270	Coverage	6-10DAF	21_101133815	chr7D	101133815	6.8429e-07	101395597	101400935	TraesCS7D01G152800
2020	N270	Coverage	11-15DAF	21_101133815	chr7D	101133815	1.4018e-06	101395597	101400935	TraesCS7D01G152800
2020	N270	Coverage	6-10DAF	21_101288859	chr7D	101288859	6.8429e-07	101395597	101400935	TraesCS7D01G152800
2020	N270	Coverage	11-15DAF	21_101288859	chr7D	101288859	1.4018e-06	101395597	101400935	TraesCS7D01G152800
2020	N270	Coverage	6-10DAF	21_101716774	chr7D	101716774	6.8429e-07	101395597	101400935	TraesCS7D01G152800
2020	N270	Coverage	11-15DAF	21_101716774	chr7D	101716774	1.4018e-06	101395597	101400935	TraesCS7D01G152800
2020	N270	Coverage	6-10DAF	21_100988381	chr7D	100988381	6.8429e-07	101423474	101432640	TraesCS7D01G152900
2020	N270	Coverage	11-15DAF	21_100988381	chr7D	100988381	1.4018e-06	101423474	101432640	TraesCS7D01G152900
2020	N270	Coverage	6-10DAF	21_101133815	chr7D	101133815	6.8429e-07	101423474	101432640	TraesCS7D01G152900
2020	N270	Coverage	11-15DAF	21_101133815	chr7D	101133815	1.4018e-06	101423474	101432640	TraesCS7D01G152900
2020	N270	Coverage	6-10DAF	21_101288859	chr7D	101288859	6.8429e-07	101423474	101432640	TraesCS7D01G152900
2020	N270	Coverage	11-15DAF	21_101288859	chr7D	101288859	1.4018e-06	101423474	101432640	TraesCS7D01G152900
2020	N270	Coverage	6-10DAF	21_101716774	chr7D	101716774	6.8429e-07	101423474	101432640	TraesCS7D01G152900
2020	N270	Coverage	11-15DAF	21_101716774	chr7D	101716774	1.4018e-06	101423474	101432640	TraesCS7D01G152900
2020	N270	Coverage	6-10DAF	21_100988381	chr7D	100988381	6.8429e-07	101467993	101474981	TraesCS7D01G153000
2020	N270	Coverage	11-15DAF	21_100988381	chr7D	100988381	1.4018e-06	101467993	101474981	TraesCS7D01G153000
2020	N270	Coverage	6-10DAF	21_101133815	chr7D	101133815	6.8429e-07	101467993	101474981	TraesCS7D01G153000
2020	N270	Coverage	11-15DAF	21_101133815	chr7D	101133815	1.4018e-06	101467993	101474981	TraesCS7D01G153000
2020	N270	Coverage	6-10DAF	21_101288859	chr7D	101288859	6.8429e-07	101467993	101474981	TraesCS7D01G153000
2020	N270	Coverage	11-15DAF	21_101288859	chr7D	101288859	1.4018e-06	101467993	101474981	TraesCS7D01G153000
2020	N270	Coverage	6-10DAF	21_101716774	chr7D	101716774	6.8429e-07	101467993	101474981	TraesCS7D01G153000
2020	N270	Coverage	11-15DAF	21_101716774	chr7D	101716774	1.4018e-06	101467993	101474981	TraesCS7D01G153000
2020	N270	Coverage	6-10DAF	21_101133815	chr7D	101133815	6.8429e-07	101557628	101558942	TraesCS7D01G153100
2020	N270	Coverage	11-15DAF	21_101133815	chr7D	101133815	1.4018e-06	101557628	101558942	TraesCS7D01G153100
2020	N270	Coverage	6-10DAF	21_101288859	chr7D	101288859	6.8429e-07	101557628	101558942	TraesCS7D01G153100
2020	N270	Coverage	11-15DAF	21_101288859	chr7D	101288859	1.4018e-06	101557628	101558942	TraesCS7D01G153100
2020	N270	Coverage	6-10DAF	21_101716774	chr7D	101716774	6.8429e-07	101557628	101558942	TraesCS7D01G153100
2020	N270	Coverage	11-15DAF	21_101716774	chr7D	101716774	1.4018e-06	101557628	101558942	TraesCS7D01G153100
2020	N270	Coverage	6-10DAF	21_101133815	chr7D	101133815	6.8429e-07	101580722	101585530	TraesCS7D01G153200
2020	N270	Coverage	11-15DAF	21_101133815	chr7D	101133815	1.4018e-06	101580722	101585530	TraesCS7D01G153200
2020	N270	Coverage	6-10DAF	21_101288859	chr7D	101288859	6.8429e-07	101580722	101585530	TraesCS7D01G153200
2020	N270	Coverage	11-15DAF	21_101288859	chr7D	101288859	1.4018e-06	101580722	101585530	TraesCS7D01G153200
2020	N270	Coverage	6-10DAF	21_101716774	chr7D	101716774	6.8429e-07	101580722	101585530	TraesCS7D01G153200
2020	N270	Coverage	11-15DAF	21_101716774	chr7D	101716774	1.4018e-06	101580722	101585530	TraesCS7D01G153200
2020	N270	Coverage	6-10DAF	21_101133815	chr7D	101133815	6.8429e-07	101614578	101617799	TraesCS7D01G153300
2020	N270	Coverage	11-15DAF	21_101133815	chr7D	101133815	1.4018e-06	101614578	101617799	TraesCS7D01G153300
2020	N270	Coverage	6-10DAF	21_101288859	chr7D	101288859	6.8429e-07	101614578	101617799	TraesCS7D01G153300
2020	N270	Coverage	11-15DAF	21_101288859	chr7D	101288859	1.4018e-06	101614578	101617799	TraesCS7D01G153300
2020	N270	Coverage	6-10DAF	21_101716774	chr7D	101716774	6.8429e-07	101614578	101617799	TraesCS7D01G153300
2020	N270	Coverage	11-15DAF	21_101716774	chr7D	101716774	1.4018e-06	101614578	101617799	TraesCS7D01G153300
2020	N270	Coverage	6-10DAF	21_101288859	chr7D	101288859	6.8429e-07	101670415	101671233	TraesCS7D01G153400
2020	N270	Coverage	11-15DAF	21_101288859	chr7D	101288859	1.4018e-06	101670415	101671233	TraesCS7D01G153400
2020	N270	Coverage	6-10DAF	21_101716774	chr7D	101716774	6.8429e-07	101670415	101671233	TraesCS7D01G153400
2020	N270	Coverage	11-15DAF	21_101716774	chr7D	101716774	1.4018e-06	101670415	101671233	TraesCS7D01G153400
2020	N270	Coverage	6-10DAF	21_101288859	chr7D	101288859	6.8429e-07	101718225	101725326	TraesCS7D01G153500
2020	N270	Coverage	11-15DAF	21_101288859	chr7D	101288859	1.4018e-06	101718225	101725326	TraesCS7D01G153500
2020	N270	Coverage	6-10DAF	21_101716774	chr7D	101716774	6.8429e-07	101718225	101725326	TraesCS7D01G153500
2020	N270	Coverage	11-15DAF	21_101716774	chr7D	101716774	1.4018e-06	101718225	101725326	TraesCS7D01G153500
2020	N270	Coverage	6-10DAF	21_101288859	chr7D	101288859	6.8429e-07	101726474	101729219	TraesCS7D01G153600
2020	N270	Coverage	11-15DAF	21_101288859	chr7D	101288859	1.4018e-06	101726474	101729219	TraesCS7D01G153600
2020	N270	Coverage	6-10DAF	21_101716774	chr7D	101716774	6.8429e-07	101726474	101729219	TraesCS7D01G153600
2020	N270	Coverage	11-15DAF	21_101716774	chr7D	101716774	1.4018e-06	101726474	101729219	TraesCS7D01G153600
2020	N270	Coverage	6-10DAF	21_101288859	chr7D	101288859	6.8429e-07	101730339	101734098	TraesCS7D01G153700
2020	N270	Coverage	11-15DAF	21_101288859	chr7D	101288859	1.4018e-06	101730339	101734098	TraesCS7D01G153700
2020	N270	Coverage	6-10DAF	21_101716774	chr7D	101716774	6.8429e-07	101730339	101734098	TraesCS7D01G153700
2020	N270	Coverage	11-15DAF	21_101716774	chr7D	101716774	1.4018e-06	101730339	101734098	TraesCS7D01G153700
2020	N270	Coverage	6-10DAF	21_101288859	chr7D	101288859	6.8429e-07	101736527	101739807	TraesCS7D01G153800
2020	N270	Coverage	11-15DAF	21_101288859	chr7D	101288859	1.4018e-06	101736527	101739807	TraesCS7D01G153800
2020	N270	Coverage	6-10DAF	21_101716774	chr7D	101716774	6.8429e-07	101736527	101739807	TraesCS7D01G153800
2020	N270	Coverage	11-15DAF	21_101716774	chr7D	101716774	1.4018e-06	101736527	101739807	TraesCS7D01G153800
2020	N270	Coverage	6-10DAF	21_101288859	chr7D	101288859	6.8429e-07	101759384	101761767	TraesCS7D01G153900
2020	N270	Coverage	11-15DAF	21_101288859	chr7D	101288859	1.4018e-06	101759384	101761767	TraesCS7D01G153900
2020	N270	Coverage	6-10DAF	21_101716774	chr7D	101716774	6.8429e-07	101759384	101761767	TraesCS7D01G153900
2020	N270	Coverage	11-15DAF	21_101716774	chr7D	101716774	1.4018e-06	101759384	101761767	TraesCS7D01G153900
2020	N270	Coverage	6-10DAF	21_101288859	chr7D	101288859	6.8429e-07	101778592	101781338	TraesCS7D01G154000
2020	N270	Coverage	11-15DAF	21_101288859	chr7D	101288859	1.4018e-06	101778592	101781338	TraesCS7D01G154000
2020	N270	Coverage	6-10DAF	21_101716774	chr7D	101716774	6.8429e-07	101778592	101781338	TraesCS7D01G154000
2020	N270	Coverage	11-15DAF	21_101716774	chr7D	101716774	1.4018e-06	101778592	101781338	TraesCS7D01G154000
2020	N270	Coverage	6-10DAF	21_101288859	chr7D	101288859	6.8429e-07	101781859	101783160	TraesCS7D01G154100
2020	N270	Coverage	11-15DAF	21_101288859	chr7D	101288859	1.4018e-06	101781859	101783160	TraesCS7D01G154100
2020	N270	Coverage	6-10DAF	21_101716774	chr7D	101716774	6.8429e-07	101781859	101783160	TraesCS7D01G154100
2020	N270	Coverage	11-15DAF	21_101716774	chr7D	101716774	1.4018e-06	101781859	101783160	TraesCS7D01G154100
2020	N270	Coverage	6-10DAF	21_101716774	chr7D	101716774	6.8429e-07	101797572	101799154	TraesCS7D01G154200
2020	N270	Coverage	11-15DAF	21_101716774	chr7D	101716774	1.4018e-06	101797572	101799154	TraesCS7D01G154200
2020	N270	Coverage	6-10DAF	21_101716774	chr7D	101716774	6.8429e-07	101806635	101807933	TraesCS7D01G154300
2020	N270	Coverage	11-15DAF	21_101716774	chr7D	101716774	1.4018e-06	101806635	101807933	TraesCS7D01G154300
2021	N270	Coverage	16-20DAF	21_249770140	chr7D	249770140	6.0565e-06	249368711	249373785	TraesCS7D01G266300
2021	N270	Coverage	21-25DAF	21_249770140	chr7D	249770140	6.5025e-06	249368711	249373785	TraesCS7D01G266300
2021	N270	Coverage	16-20DAF	21_249770140	chr7D	249770140	6.0565e-06	249374618	249376170	TraesCS7D01G266400
2021	N270	Coverage	21-25DAF	21_249770140	chr7D	249770140	6.5025e-06	249374618	249376170	TraesCS7D01G266400
2021	N270	Coverage	16-20DAF	21_249770140	chr7D	249770140	6.0565e-06	249415637	249417519	TraesCS7D01G266500
2021	N270	Coverage	21-25DAF	21_249770140	chr7D	249770140	6.5025e-06	249415637	249417519	TraesCS7D01G266500
2021	N270	Coverage	16-20DAF	21_249770140	chr7D	249770140	6.0565e-06	249429744	249430697	TraesCS7D01G266600
2021	N270	Coverage	21-25DAF	21_249770140	chr7D	249770140	6.5025e-06	249429744	249430697	TraesCS7D01G266600
2021	N270	Coverage	16-20DAF	21_249770140	chr7D	249770140	6.0565e-06	249485355	249485834	TraesCS7D01G266700
2021	N270	Coverage	21-25DAF	21_249770140	chr7D	249770140	6.5025e-06	249485355	249485834	TraesCS7D01G266700
2021	N270	Coverage	16-20DAF	21_249770140	chr7D	249770140	6.0565e-06	249590323	249593011	TraesCS7D01G266800
2021	N270	Coverage	21-25DAF	21_249770140	chr7D	249770140	6.5025e-06	249590323	249593011	TraesCS7D01G266800
2021	N270	Coverage	16-20DAF	21_249770140	chr7D	249770140	6.0565e-06	249606242	249621410	TraesCS7D01G266900
2021	N270	Coverage	21-25DAF	21_249770140	chr7D	249770140	6.5025e-06	249606242	249621410	TraesCS7D01G266900
2021	N270	Coverage	16-20DAF	21_249770140	chr7D	249770140	6.0565e-06	249787097	249787641	TraesCS7D01G267000
2021	N270	Coverage	21-25DAF	21_249770140	chr7D	249770140	6.5025e-06	249787097	249787641	TraesCS7D01G267000
2021	N270	Coverage	16-20DAF	21_249770140	chr7D	249770140	6.0565e-06	249789656	249793045	TraesCS7D01G267100
2021	N270	Coverage	21-25DAF	21_249770140	chr7D	249770140	6.5025e-06	249789656	249793045	TraesCS7D01G267100
2020	N270	Coverage	6-10DAF	21_469834891	chr7D	469834891	1.6285e-08	469524410	469525735	TraesCS7D01G364300
2020	N270	Coverage	11-15DAF	21_469834891	chr7D	469834891	1.279e-06	469524410	469525735	TraesCS7D01G364300
2020	N270	Coverage	6-10DAF	21_469834891	chr7D	469834891	1.6285e-08	469837801	469843627	TraesCS7D01G364400
2020	N270	Coverage	11-15DAF	21_469834891	chr7D	469834891	1.279e-06	469837801	469843627	TraesCS7D01G364400
2020	N270	Coverage	6-10DAF	21_469834891	chr7D	469834891	1.6285e-08	470198504	470200760	TraesCS7D01G364500
2020	N270	Coverage	11-15DAF	21_469834891	chr7D	469834891	1.279e-06	470198504	470200760	TraesCS7D01G364500
2021	N0	Coverage	16-20DAF	21_249770140	chr7D	249770140	8.8642e-06	249368711	249373785	TraesCS7D01G266300
2021	N0	Coverage	21-25DAF	21_249770140	chr7D	249770140	2.6068e-06	249368711	249373785	TraesCS7D01G266300
2021	N0	Coverage	16-20DAF	21_249770140	chr7D	249770140	8.8642e-06	249374618	249376170	TraesCS7D01G266400
2021	N0	Coverage	21-25DAF	21_249770140	chr7D	249770140	2.6068e-06	249374618	249376170	TraesCS7D01G266400
2021	N0	Coverage	16-20DAF	21_249770140	chr7D	249770140	8.8642e-06	249415637	249417519	TraesCS7D01G266500
2021	N0	Coverage	21-25DAF	21_249770140	chr7D	249770140	2.6068e-06	249415637	249417519	TraesCS7D01G266500
2021	N0	Coverage	16-20DAF	21_249770140	chr7D	249770140	8.8642e-06	249429744	249430697	TraesCS7D01G266600
2021	N0	Coverage	21-25DAF	21_249770140	chr7D	249770140	2.6068e-06	249429744	249430697	TraesCS7D01G266600
2021	N0	Coverage	16-20DAF	21_249770140	chr7D	249770140	8.8642e-06	249485355	249485834	TraesCS7D01G266700
2021	N0	Coverage	21-25DAF	21_249770140	chr7D	249770140	2.6068e-06	249485355	249485834	TraesCS7D01G266700
2021	N0	Coverage	16-20DAF	21_249770140	chr7D	249770140	8.8642e-06	249590323	249593011	TraesCS7D01G266800
2021	N0	Coverage	21-25DAF	21_249770140	chr7D	249770140	2.6068e-06	249590323	249593011	TraesCS7D01G266800
2021	N0	Coverage	16-20DAF	21_249770140	chr7D	249770140	8.8642e-06	249606242	249621410	TraesCS7D01G266900
2021	N0	Coverage	21-25DAF	21_249770140	chr7D	249770140	2.6068e-06	249606242	249621410	TraesCS7D01G266900
2021	N0	Coverage	16-20DAF	21_249770140	chr7D	249770140	8.8642e-06	249787097	249787641	TraesCS7D01G267000
2021	N0	Coverage	21-25DAF	21_249770140	chr7D	249770140	2.6068e-06	249787097	249787641	TraesCS7D01G267000
2021	N0	Coverage	16-20DAF	21_249770140	chr7D	249770140	8.8642e-06	249789656	249793045	TraesCS7D01G267100
2021	N0	Coverage	21-25DAF	21_249770140	chr7D	249770140	2.6068e-06	249789656	249793045	TraesCS7D01G267100
2021	N180	Coverage	16-20DAF	20_531362745	chr7B	531362745	8.4796e-06	530869726	530870518	TraesCS7B01G294200
2021	N180	Coverage	21-25DAF	20_531362745	chr7B	531362745	3.5148e-07	530869726	530870518	TraesCS7B01G294200
2021	N180	Coverage	16-20DAF	20_531362745	chr7B	531362745	8.4796e-06	531180124	531180495	TraesCS7B01G294300
2021	N180	Coverage	21-25DAF	20_531362745	chr7B	531362745	3.5148e-07	531180124	531180495	TraesCS7B01G294300
2021	N180	Coverage	16-20DAF	20_531362745	chr7B	531362745	8.4796e-06	531221985	531222368	TraesCS7B01G294400
2021	N180	Coverage	21-25DAF	20_531362745	chr7B	531362745	3.5148e-07	531221985	531222368	TraesCS7B01G294400
2021	N180	Coverage	16-20DAF	20_531362745	chr7B	531362745	8.4796e-06	531604213	531607772	TraesCS7B01G294500
2021	N180	Coverage	21-25DAF	20_531362745	chr7B	531362745	3.5148e-07	531604213	531607772	TraesCS7B01G294500
2021	N180	Coverage	16-20DAF	20_531362745	chr7B	531362745	8.4796e-06	531611862	531612062	TraesCS7B01G294600
2021	N180	Coverage	21-25DAF	20_531362745	chr7B	531362745	3.5148e-07	531611862	531612062	TraesCS7B01G294600
2021	N180	Coverage	16-20DAF	20_531362745	chr7B	531362745	8.4796e-06	531655199	531656275	TraesCS7B01G294700
2021	N180	Coverage	21-25DAF	20_531362745	chr7B	531362745	3.5148e-07	531655199	531656275	TraesCS7B01G294700
2021	N180	Coverage	16-20DAF	20_531362745	chr7B	531362745	8.4796e-06	531658121	531661081	TraesCS7B01G294800
2021	N180	Coverage	21-25DAF	20_531362745	chr7B	531362745	3.5148e-07	531658121	531661081	TraesCS7B01G294800
2021	N180	Coverage	16-20DAF	20_531362745	chr7B	531362745	8.4796e-06	531662540	531664844	TraesCS7B01G294900
2021	N180	Coverage	21-25DAF	20_531362745	chr7B	531362745	3.5148e-07	531662540	531664844	TraesCS7B01G294900
2021	N180	Coverage	16-20DAF	20_531362745	chr7B	531362745	8.4796e-06	531664913	531665305	TraesCS7B01G295000
2021	N180	Coverage	21-25DAF	20_531362745	chr7B	531362745	3.5148e-07	531664913	531665305	TraesCS7B01G295000
2021	N180	Coverage	16-20DAF	20_531362745	chr7B	531362745	8.4796e-06	531816649	531817887	TraesCS7B01G295100
2021	N180	Coverage	21-25DAF	20_531362745	chr7B	531362745	3.5148e-07	531816649	531817887	TraesCS7B01G295100
2021	N180	Coverage	16-20DAF	20_586177191	chr7B	586177191	7.7017e-06	585944554	585945150	TraesCS7B01G330400
2021	N180	Coverage	16-20DAF	20_586177191	chr7B	586177191	7.7017e-06	586067324	586067920	TraesCS7B01G330500
2021	N180	Coverage	16-20DAF	20_586177191	chr7B	586177191	7.7017e-06	586116472	586117080	TraesCS7B01G330600
2021	N180	Coverage	16-20DAF	20_586177191	chr7B	586177191	7.7017e-06	586240677	586241282	TraesCS7B01G330700
2021	N180	Coverage	16-20DAF	20_586177191	chr7B	586177191	7.7017e-06	586244323	586246364	TraesCS7B01G330800
2021	N180	Coverage	16-20DAF	20_586177191	chr7B	586177191	7.7017e-06	586263663	586265811	TraesCS7B01G330900
2021	N180	Coverage	16-20DAF	20_586177191	chr7B	586177191	7.7017e-06	586335423	586337356	TraesCS7B01G331000
2021	N180	Coverage	16-20DAF	20_586177191	chr7B	586177191	7.7017e-06	586373400	586373684	TraesCS7B01G331100
2021	N180	Coverage	16-20DAF	20_586177191	chr7B	586177191	7.7017e-06	586631196	586632010	TraesCS7B01G331200
2021	N180	Coverage	16-20DAF	20_586177191	chr7B	586177191	7.7017e-06	586656375	586657354	TraesCS7B01G331300
2021	N180	Coverage	16-20DAF	20_586177191	chr7B	586177191	7.7017e-06	586659634	586661616	TraesCS7B01G331400
2021	N180	Coverage	6-10DAF	20_592907066	chr7B	592907066	7.007e-06	592503243	592511834	TraesCS7B01G337700
2020	N180	Coverage	11-15DAF	20_592907066	chr7B	592907066	9.2103e-06	592503243	592511834	TraesCS7B01G337700
2021	N180	Coverage	11-15DAF	20_592907066	chr7B	592907066	1.8188e-06	592503243	592511834	TraesCS7B01G337700
2021	N180	Coverage	16-20DAF	20_592907066	chr7B	592907066	1.0554e-06	592503243	592511834	TraesCS7B01G337700
2021	N180	Coverage	21-25DAF	20_592907066	chr7B	592907066	1.7568e-06	592503243	592511834	TraesCS7B01G337700
2021	N180	Coverage	6-10DAF	20_592913428	chr7B	592913428	7.007e-06	592503243	592511834	TraesCS7B01G337700
2020	N180	Coverage	11-15DAF	20_592907066	chr7B	592907066	9.2103e-06	592512284	592512727	TraesCS7B01G337800
2021	N180	Coverage	11-15DAF	20_592913428	chr7B	592913428	1.8188e-06	592503243	592511834	TraesCS7B01G337700
2021	N180	Coverage	16-20DAF	20_592913428	chr7B	592913428	1.0554e-06	592503243	592511834	TraesCS7B01G337700
2021	N180	Coverage	21-25DAF	20_592913428	chr7B	592913428	1.7568e-06	592503243	592511834	TraesCS7B01G337700
2021	N180	Coverage	6-10DAF	20_592907066	chr7B	592907066	7.007e-06	592512284	592512727	TraesCS7B01G337800
2020	N180	Coverage	11-15DAF	20_592907066	chr7B	592907066	9.2103e-06	592534054	592534802	TraesCS7B01G337900
2021	N180	Coverage	11-15DAF	20_592907066	chr7B	592907066	1.8188e-06	592512284	592512727	TraesCS7B01G337800
2021	N180	Coverage	16-20DAF	20_592907066	chr7B	592907066	1.0554e-06	592512284	592512727	TraesCS7B01G337800
2021	N180	Coverage	21-25DAF	20_592907066	chr7B	592907066	1.7568e-06	592512284	592512727	TraesCS7B01G337800
2021	N180	Coverage	6-10DAF	20_592913428	chr7B	592913428	7.007e-06	592512284	592512727	TraesCS7B01G337800
2020	N180	Coverage	11-15DAF	20_592907066	chr7B	592907066	9.2103e-06	592597992	592608812	TraesCS7B01G338000
2021	N180	Coverage	11-15DAF	20_592913428	chr7B	592913428	1.8188e-06	592512284	592512727	TraesCS7B01G337800
2021	N180	Coverage	16-20DAF	20_592913428	chr7B	592913428	1.0554e-06	592512284	592512727	TraesCS7B01G337800
2021	N180	Coverage	21-25DAF	20_592913428	chr7B	592913428	1.7568e-06	592512284	592512727	TraesCS7B01G337800
2021	N180	Coverage	6-10DAF	20_592907066	chr7B	592907066	7.007e-06	592534054	592534802	TraesCS7B01G337900
2020	N180	Coverage	11-15DAF	20_592907066	chr7B	592907066	9.2103e-06	592616688	592616933	TraesCS7B01G338100
2021	N180	Coverage	11-15DAF	20_592907066	chr7B	592907066	1.8188e-06	592534054	592534802	TraesCS7B01G337900
2021	N180	Coverage	16-20DAF	20_592907066	chr7B	592907066	1.0554e-06	592534054	592534802	TraesCS7B01G337900
2021	N180	Coverage	21-25DAF	20_592907066	chr7B	592907066	1.7568e-06	592534054	592534802	TraesCS7B01G337900
2021	N180	Coverage	6-10DAF	20_592913428	chr7B	592913428	7.007e-06	592534054	592534802	TraesCS7B01G337900
2020	N180	Coverage	11-15DAF	20_592907066	chr7B	592907066	9.2103e-06	592624535	592625672	TraesCS7B01G338200
2021	N180	Coverage	11-15DAF	20_592913428	chr7B	592913428	1.8188e-06	592534054	592534802	TraesCS7B01G337900
2021	N180	Coverage	16-20DAF	20_592913428	chr7B	592913428	1.0554e-06	592534054	592534802	TraesCS7B01G337900
2021	N180	Coverage	21-25DAF	20_592913428	chr7B	592913428	1.7568e-06	592534054	592534802	TraesCS7B01G337900
2021	N180	Coverage	6-10DAF	20_592907066	chr7B	592907066	7.007e-06	592597992	592608812	TraesCS7B01G338000
2020	N180	Coverage	11-15DAF	20_592907066	chr7B	592907066	9.2103e-06	592718532	592719258	TraesCS7B01G338300
2021	N180	Coverage	11-15DAF	20_592907066	chr7B	592907066	1.8188e-06	592597992	592608812	TraesCS7B01G338000
2021	N180	Coverage	16-20DAF	20_592907066	chr7B	592907066	1.0554e-06	592597992	592608812	TraesCS7B01G338000
2021	N180	Coverage	21-25DAF	20_592907066	chr7B	592907066	1.7568e-06	592597992	592608812	TraesCS7B01G338000
2021	N180	Coverage	6-10DAF	20_592913428	chr7B	592913428	7.007e-06	592597992	592608812	TraesCS7B01G338000
2020	N180	Coverage	11-15DAF	20_592907066	chr7B	592907066	9.2103e-06	592807935	592808807	TraesCS7B01G338400
2021	N180	Coverage	11-15DAF	20_592913428	chr7B	592913428	1.8188e-06	592597992	592608812	TraesCS7B01G338000
2021	N0	ASM	6-10DAF	3_289393	chr1D	289393	2.9868e-06	500001	77475	TraesCS1D01G000100
2021	N0	ASM	6-10DAF	3_289393	chr1D	289393	2.9868e-06	500001	85680	TraesCS1D01G000200
2021	N0	ASM	6-10DAF	3_289393	chr1D	289393	2.9868e-06	500001	100495	TraesCS1D01G000300
2021	N0	ASM	6-10DAF	3_289393	chr1D	289393	2.9868e-06	500001	111958	TraesCS1D01G000400
2021	N0	ASM	6-10DAF	3_289393	chr1D	289393	2.9868e-06	500001	122198	TraesCS1D01G000500
2021	N0	ASM	1-5DAF	3_296305	chr1D	296305	3.3932e-06	500001	77475	TraesCS1D01G000100
2020	N0	ASM	6-10DAF	3_296305	chr1D	296305	7.1293e-06	500001	77475	TraesCS1D01G000100
2021	N0	ASM	6-10DAF	3_296305	chr1D	296305	2.9868e-06	500001	77475	TraesCS1D01G000100
2020	N0	ASM	11-15DAF	3_296305	chr1D	296305	7.4423e-06	500001	77475	TraesCS1D01G000100
2021	N0	ASM	11-15DAF	3_296305	chr1D	296305	4.3503e-06	500001	77475	TraesCS1D01G000100
2021	N0	ASM	1-5DAF	3_304095	chr1D	304095	3.3932e-06	500001	77475	TraesCS1D01G000100
2020	N0	ASM	6-10DAF	3_304095	chr1D	304095	7.1293e-06	500001	77475	TraesCS1D01G000100
2021	N0	ASM	6-10DAF	3_304095	chr1D	304095	2.9868e-06	500001	77475	TraesCS1D01G000100
2020	N0	ASM	11-15DAF	3_304095	chr1D	304095	7.4423e-06	500001	77475	TraesCS1D01G000100
2021	N0	ASM	11-15DAF	3_304095	chr1D	304095	4.3503e-06	500001	77475	TraesCS1D01G000100
2021	N0	ASM	1-5DAF	3_322383	chr1D	322383	3.3932e-06	500001	77475	TraesCS1D01G000100
2020	N0	ASM	6-10DAF	3_322383	chr1D	322383	7.1293e-06	500001	77475	TraesCS1D01G000100
2021	N0	ASM	6-10DAF	3_322383	chr1D	322383	2.9868e-06	500001	77475	TraesCS1D01G000100
2020	N0	ASM	11-15DAF	3_322383	chr1D	322383	7.4423e-06	500001	77475	TraesCS1D01G000100
2021	N0	ASM	11-15DAF	3_322383	chr1D	322383	4.3503e-06	500001	77475	TraesCS1D01G000100
2021	N0	ASM	1-5DAF	3_329117	chr1D	329117	9.2039e-06	500001	77475	TraesCS1D01G000100
2020	N0	ASM	6-10DAF	3_329117	chr1D	329117	7.3529e-06	500001	77475	TraesCS1D01G000100
2021	N0	ASM	6-10DAF	3_329117	chr1D	329117	6.2646e-06	500001	77475	TraesCS1D01G000100
2020	N0	ASM	11-15DAF	3_329117	chr1D	329117	6.2716e-06	500001	77475	TraesCS1D01G000100
2021	N0	ASM	11-15DAF	3_329117	chr1D	329117	6.3608e-06	500001	77475	TraesCS1D01G000100
2021	N0	ASM	1-5DAF	3_330256	chr1D	330256	3.3932e-06	500001	77475	TraesCS1D01G000100
2020	N0	ASM	6-10DAF	3_330256	chr1D	330256	7.1293e-06	500001	77475	TraesCS1D01G000100
2021	N0	ASM	6-10DAF	3_330256	chr1D	330256	2.9868e-06	500001	77475	TraesCS1D01G000100
2020	N0	ASM	11-15DAF	3_330256	chr1D	330256	7.4423e-06	500001	77475	TraesCS1D01G000100
2021	N0	ASM	11-15DAF	3_330256	chr1D	330256	4.3503e-06	500001	77475	TraesCS1D01G000100
2021	N0	ASM	1-5DAF	3_333633	chr1D	333633	3.3932e-06	500001	77475	TraesCS1D01G000100
2020	N0	ASM	6-10DAF	3_333633	chr1D	333633	7.1293e-06	500001	77475	TraesCS1D01G000100
2021	N0	ASM	6-10DAF	3_333633	chr1D	333633	2.9868e-06	500001	77475	TraesCS1D01G000100
2020	N0	ASM	11-15DAF	3_333633	chr1D	333633	7.4423e-06	500001	77475	TraesCS1D01G000100
2021	N0	ASM	11-15DAF	3_333633	chr1D	333633	4.3503e-06	500001	77475	TraesCS1D01G000100
2021	N0	ASM	1-5DAF	3_342524	chr1D	342524	3.3932e-06	500001	77475	TraesCS1D01G000100
2020	N0	ASM	6-10DAF	3_342524	chr1D	342524	7.1293e-06	500001	77475	TraesCS1D01G000100
2021	N0	ASM	6-10DAF	3_342524	chr1D	342524	2.9868e-06	500001	77475	TraesCS1D01G000100
2020	N0	ASM	11-15DAF	3_342524	chr1D	342524	7.4423e-06	500001	77475	TraesCS1D01G000100
2021	N0	ASM	11-15DAF	3_342524	chr1D	342524	4.3503e-06	500001	77475	TraesCS1D01G000100
2021	N0	ASM	1-5DAF	3_384215	chr1D	384215	9.7682e-06	500001	77475	TraesCS1D01G000100
2021	N0	ASM	6-10DAF	3_384215	chr1D	384215	6.5061e-06	500001	77475	TraesCS1D01G000100
2020	N0	ASM	11-15DAF	3_384215	chr1D	384215	9.0459e-06	500001	77475	TraesCS1D01G000100
2021	N0	ASM	11-15DAF	3_384215	chr1D	384215	6.5143e-06	500001	77475	TraesCS1D01G000100
2021	N180	NDYI	16-20DAF	3_384215	chr1D	384215	6.2436e-06	500001	77475	TraesCS1D01G000100
2021	N180	NDYI	21-25DAF	3_384215	chr1D	384215	4.9199e-06	500001	77475	TraesCS1D01G000100
2021	N0	ASM	1-5DAF	3_388375	chr1D	388375	3.3932e-06	500001	77475	TraesCS1D01G000100
2020	N0	ASM	6-10DAF	3_388375	chr1D	388375	7.1293e-06	500001	77475	TraesCS1D01G000100
2021	N0	ASM	6-10DAF	3_388375	chr1D	388375	2.9868e-06	500001	77475	TraesCS1D01G000100
2020	N0	ASM	11-15DAF	3_388375	chr1D	388375	7.4423e-06	500001	77475	TraesCS1D01G000100
2021	N0	ASM	11-15DAF	3_388375	chr1D	388375	4.3503e-06	500001	77475	TraesCS1D01G000100
2020	N0	ASM	1-5DAF	3_413871	chr1D	413871	3.3981e-06	500001	77475	TraesCS1D01G000100
2021	N0	ASM	1-5DAF	3_413871	chr1D	413871	3.5748e-06	500001	77475	TraesCS1D01G000100
2020	N0	ASM	6-10DAF	3_413871	chr1D	413871	3.8546e-06	500001	77475	TraesCS1D01G000100
2021	N0	ASM	6-10DAF	3_413871	chr1D	413871	5.0575e-06	500001	77475	TraesCS1D01G000100
2020	N0	ASM	11-15DAF	3_413871	chr1D	413871	6.3406e-06	500001	77475	TraesCS1D01G000100
2021	N180	Coverage	16-20DAF	20_592913428	chr7B	592913428	1.0554e-06	592597992	592608812	TraesCS7B01G338000
2021	N0	ASM	6-10DAF	3_289393	chr1D	289393	2.9868e-06	500001	208668	TraesCS1D01G000600
2021	N0	ASM	6-10DAF	3_289393	chr1D	289393	2.9868e-06	500001	210267	TraesCS1D01G000700
2021	N0	ASM	6-10DAF	3_289393	chr1D	289393	2.9868e-06	500001	219327	TraesCS1D01G000800
2021	N0	ASM	6-10DAF	3_289393	chr1D	289393	2.9868e-06	500001	217245	TraesCS1D01G000900
2021	N0	ASM	6-10DAF	3_289393	chr1D	289393	2.9868e-06	500001	251430	TraesCS1D01G001000
2021	N0	ASM	1-5DAF	3_296305	chr1D	296305	3.3932e-06	500001	85680	TraesCS1D01G000200
2020	N0	ASM	6-10DAF	3_296305	chr1D	296305	7.1293e-06	500001	85680	TraesCS1D01G000200
2021	N0	ASM	6-10DAF	3_296305	chr1D	296305	2.9868e-06	500001	85680	TraesCS1D01G000200
2020	N0	ASM	11-15DAF	3_296305	chr1D	296305	7.4423e-06	500001	85680	TraesCS1D01G000200
2021	N0	ASM	11-15DAF	3_296305	chr1D	296305	4.3503e-06	500001	85680	TraesCS1D01G000200
2021	N0	ASM	1-5DAF	3_304095	chr1D	304095	3.3932e-06	500001	85680	TraesCS1D01G000200
2020	N0	ASM	6-10DAF	3_304095	chr1D	304095	7.1293e-06	500001	85680	TraesCS1D01G000200
2021	N0	ASM	6-10DAF	3_304095	chr1D	304095	2.9868e-06	500001	85680	TraesCS1D01G000200
2020	N0	ASM	11-15DAF	3_304095	chr1D	304095	7.4423e-06	500001	85680	TraesCS1D01G000200
2021	N0	ASM	11-15DAF	3_304095	chr1D	304095	4.3503e-06	500001	85680	TraesCS1D01G000200
2021	N0	ASM	1-5DAF	3_322383	chr1D	322383	3.3932e-06	500001	85680	TraesCS1D01G000200
2020	N0	ASM	6-10DAF	3_322383	chr1D	322383	7.1293e-06	500001	85680	TraesCS1D01G000200
2021	N0	ASM	6-10DAF	3_322383	chr1D	322383	2.9868e-06	500001	85680	TraesCS1D01G000200
2020	N0	ASM	11-15DAF	3_322383	chr1D	322383	7.4423e-06	500001	85680	TraesCS1D01G000200
2021	N0	ASM	11-15DAF	3_322383	chr1D	322383	4.3503e-06	500001	85680	TraesCS1D01G000200
2021	N0	ASM	1-5DAF	3_329117	chr1D	329117	9.2039e-06	500001	85680	TraesCS1D01G000200
2020	N0	ASM	6-10DAF	3_329117	chr1D	329117	7.3529e-06	500001	85680	TraesCS1D01G000200
2021	N0	ASM	6-10DAF	3_329117	chr1D	329117	6.2646e-06	500001	85680	TraesCS1D01G000200
2020	N0	ASM	11-15DAF	3_329117	chr1D	329117	6.2716e-06	500001	85680	TraesCS1D01G000200
2021	N0	ASM	11-15DAF	3_329117	chr1D	329117	6.3608e-06	500001	85680	TraesCS1D01G000200
2021	N0	ASM	1-5DAF	3_330256	chr1D	330256	3.3932e-06	500001	85680	TraesCS1D01G000200
2020	N0	ASM	6-10DAF	3_330256	chr1D	330256	7.1293e-06	500001	85680	TraesCS1D01G000200
2021	N0	ASM	6-10DAF	3_330256	chr1D	330256	2.9868e-06	500001	85680	TraesCS1D01G000200
2020	N0	ASM	11-15DAF	3_330256	chr1D	330256	7.4423e-06	500001	85680	TraesCS1D01G000200
2021	N0	ASM	11-15DAF	3_330256	chr1D	330256	4.3503e-06	500001	85680	TraesCS1D01G000200
2021	N0	ASM	1-5DAF	3_333633	chr1D	333633	3.3932e-06	500001	85680	TraesCS1D01G000200
2020	N0	ASM	6-10DAF	3_333633	chr1D	333633	7.1293e-06	500001	85680	TraesCS1D01G000200
2021	N0	ASM	6-10DAF	3_333633	chr1D	333633	2.9868e-06	500001	85680	TraesCS1D01G000200
2020	N0	ASM	11-15DAF	3_333633	chr1D	333633	7.4423e-06	500001	85680	TraesCS1D01G000200
2021	N0	ASM	11-15DAF	3_333633	chr1D	333633	4.3503e-06	500001	85680	TraesCS1D01G000200
2021	N0	ASM	1-5DAF	3_342524	chr1D	342524	3.3932e-06	500001	85680	TraesCS1D01G000200
2020	N0	ASM	6-10DAF	3_342524	chr1D	342524	7.1293e-06	500001	85680	TraesCS1D01G000200
2021	N0	ASM	6-10DAF	3_342524	chr1D	342524	2.9868e-06	500001	85680	TraesCS1D01G000200
2020	N0	ASM	11-15DAF	3_342524	chr1D	342524	7.4423e-06	500001	85680	TraesCS1D01G000200
2021	N0	ASM	11-15DAF	3_342524	chr1D	342524	4.3503e-06	500001	85680	TraesCS1D01G000200
2021	N0	ASM	1-5DAF	3_384215	chr1D	384215	9.7682e-06	500001	85680	TraesCS1D01G000200
2021	N0	ASM	6-10DAF	3_384215	chr1D	384215	6.5061e-06	500001	85680	TraesCS1D01G000200
2020	N0	ASM	11-15DAF	3_384215	chr1D	384215	9.0459e-06	500001	85680	TraesCS1D01G000200
2021	N0	ASM	11-15DAF	3_384215	chr1D	384215	6.5143e-06	500001	85680	TraesCS1D01G000200
2021	N180	NDYI	16-20DAF	3_384215	chr1D	384215	6.2436e-06	500001	85680	TraesCS1D01G000200
2021	N180	NDYI	21-25DAF	3_384215	chr1D	384215	4.9199e-06	500001	85680	TraesCS1D01G000200
2021	N0	ASM	1-5DAF	3_388375	chr1D	388375	3.3932e-06	500001	85680	TraesCS1D01G000200
2020	N0	ASM	6-10DAF	3_388375	chr1D	388375	7.1293e-06	500001	85680	TraesCS1D01G000200
2021	N0	ASM	6-10DAF	3_388375	chr1D	388375	2.9868e-06	500001	85680	TraesCS1D01G000200
2020	N0	ASM	11-15DAF	3_388375	chr1D	388375	7.4423e-06	500001	85680	TraesCS1D01G000200
2021	N0	ASM	11-15DAF	3_388375	chr1D	388375	4.3503e-06	500001	85680	TraesCS1D01G000200
2020	N0	ASM	1-5DAF	3_413871	chr1D	413871	3.3981e-06	500001	85680	TraesCS1D01G000200
2021	N0	ASM	1-5DAF	3_413871	chr1D	413871	3.5748e-06	500001	85680	TraesCS1D01G000200
2020	N0	ASM	6-10DAF	3_413871	chr1D	413871	3.8546e-06	500001	85680	TraesCS1D01G000200
2021	N0	ASM	6-10DAF	3_413871	chr1D	413871	5.0575e-06	500001	85680	TraesCS1D01G000200
2020	N0	ASM	11-15DAF	3_413871	chr1D	413871	6.3406e-06	500001	85680	TraesCS1D01G000200
2021	N180	Coverage	21-25DAF	20_592913428	chr7B	592913428	1.7568e-06	592597992	592608812	TraesCS7B01G338000
2021	N0	ASM	6-10DAF	3_289393	chr1D	289393	2.9868e-06	500001	260615	TraesCS1D01G001100
2021	N0	ASM	6-10DAF	3_289393	chr1D	289393	2.9868e-06	500001	322964	TraesCS1D01G001200
2021	N0	ASM	6-10DAF	3_289393	chr1D	289393	2.9868e-06	500001	340882	TraesCS1D01G001300
2021	N0	ASM	6-10DAF	3_289393	chr1D	289393	2.9868e-06	500001	382246	TraesCS1D01G001400
2021	N0	ASM	6-10DAF	3_289393	chr1D	289393	2.9868e-06	500001	395615	TraesCS1D01G001500
2021	N0	ASM	1-5DAF	3_296305	chr1D	296305	3.3932e-06	500001	100495	TraesCS1D01G000300
2020	N0	ASM	6-10DAF	3_296305	chr1D	296305	7.1293e-06	500001	100495	TraesCS1D01G000300
2021	N0	ASM	6-10DAF	3_296305	chr1D	296305	2.9868e-06	500001	100495	TraesCS1D01G000300
2020	N0	ASM	11-15DAF	3_296305	chr1D	296305	7.4423e-06	500001	100495	TraesCS1D01G000300
2021	N0	ASM	11-15DAF	3_296305	chr1D	296305	4.3503e-06	500001	100495	TraesCS1D01G000300
2021	N0	ASM	1-5DAF	3_304095	chr1D	304095	3.3932e-06	500001	100495	TraesCS1D01G000300
2020	N0	ASM	6-10DAF	3_304095	chr1D	304095	7.1293e-06	500001	100495	TraesCS1D01G000300
2021	N0	ASM	6-10DAF	3_304095	chr1D	304095	2.9868e-06	500001	100495	TraesCS1D01G000300
2020	N0	ASM	11-15DAF	3_304095	chr1D	304095	7.4423e-06	500001	100495	TraesCS1D01G000300
2021	N0	ASM	11-15DAF	3_304095	chr1D	304095	4.3503e-06	500001	100495	TraesCS1D01G000300
2021	N0	ASM	1-5DAF	3_322383	chr1D	322383	3.3932e-06	500001	100495	TraesCS1D01G000300
2020	N0	ASM	6-10DAF	3_322383	chr1D	322383	7.1293e-06	500001	100495	TraesCS1D01G000300
2021	N0	ASM	6-10DAF	3_322383	chr1D	322383	2.9868e-06	500001	100495	TraesCS1D01G000300
2020	N0	ASM	11-15DAF	3_322383	chr1D	322383	7.4423e-06	500001	100495	TraesCS1D01G000300
2021	N0	ASM	11-15DAF	3_322383	chr1D	322383	4.3503e-06	500001	100495	TraesCS1D01G000300
2021	N0	ASM	1-5DAF	3_329117	chr1D	329117	9.2039e-06	500001	100495	TraesCS1D01G000300
2020	N0	ASM	6-10DAF	3_329117	chr1D	329117	7.3529e-06	500001	100495	TraesCS1D01G000300
2021	N0	ASM	6-10DAF	3_329117	chr1D	329117	6.2646e-06	500001	100495	TraesCS1D01G000300
2020	N0	ASM	11-15DAF	3_329117	chr1D	329117	6.2716e-06	500001	100495	TraesCS1D01G000300
2021	N0	ASM	11-15DAF	3_329117	chr1D	329117	6.3608e-06	500001	100495	TraesCS1D01G000300
2021	N0	ASM	1-5DAF	3_330256	chr1D	330256	3.3932e-06	500001	100495	TraesCS1D01G000300
2020	N0	ASM	6-10DAF	3_330256	chr1D	330256	7.1293e-06	500001	100495	TraesCS1D01G000300
2021	N0	ASM	6-10DAF	3_330256	chr1D	330256	2.9868e-06	500001	100495	TraesCS1D01G000300
2020	N0	ASM	11-15DAF	3_330256	chr1D	330256	7.4423e-06	500001	100495	TraesCS1D01G000300
2021	N0	ASM	11-15DAF	3_330256	chr1D	330256	4.3503e-06	500001	100495	TraesCS1D01G000300
2021	N0	ASM	1-5DAF	3_333633	chr1D	333633	3.3932e-06	500001	100495	TraesCS1D01G000300
2020	N0	ASM	6-10DAF	3_333633	chr1D	333633	7.1293e-06	500001	100495	TraesCS1D01G000300
2021	N0	ASM	6-10DAF	3_333633	chr1D	333633	2.9868e-06	500001	100495	TraesCS1D01G000300
2020	N0	ASM	11-15DAF	3_333633	chr1D	333633	7.4423e-06	500001	100495	TraesCS1D01G000300
2021	N0	ASM	11-15DAF	3_333633	chr1D	333633	4.3503e-06	500001	100495	TraesCS1D01G000300
2021	N0	ASM	1-5DAF	3_342524	chr1D	342524	3.3932e-06	500001	100495	TraesCS1D01G000300
2020	N0	ASM	6-10DAF	3_342524	chr1D	342524	7.1293e-06	500001	100495	TraesCS1D01G000300
2021	N0	ASM	6-10DAF	3_342524	chr1D	342524	2.9868e-06	500001	100495	TraesCS1D01G000300
2020	N0	ASM	11-15DAF	3_342524	chr1D	342524	7.4423e-06	500001	100495	TraesCS1D01G000300
2021	N0	ASM	11-15DAF	3_342524	chr1D	342524	4.3503e-06	500001	100495	TraesCS1D01G000300
2021	N0	ASM	1-5DAF	3_384215	chr1D	384215	9.7682e-06	500001	100495	TraesCS1D01G000300
2021	N0	ASM	6-10DAF	3_384215	chr1D	384215	6.5061e-06	500001	100495	TraesCS1D01G000300
2020	N0	ASM	11-15DAF	3_384215	chr1D	384215	9.0459e-06	500001	100495	TraesCS1D01G000300
2021	N0	ASM	11-15DAF	3_384215	chr1D	384215	6.5143e-06	500001	100495	TraesCS1D01G000300
2021	N180	NDYI	16-20DAF	3_384215	chr1D	384215	6.2436e-06	500001	100495	TraesCS1D01G000300
2021	N180	NDYI	21-25DAF	3_384215	chr1D	384215	4.9199e-06	500001	100495	TraesCS1D01G000300
2021	N0	ASM	1-5DAF	3_388375	chr1D	388375	3.3932e-06	500001	100495	TraesCS1D01G000300
2020	N0	ASM	6-10DAF	3_388375	chr1D	388375	7.1293e-06	500001	100495	TraesCS1D01G000300
2021	N0	ASM	6-10DAF	3_388375	chr1D	388375	2.9868e-06	500001	100495	TraesCS1D01G000300
2020	N0	ASM	11-15DAF	3_388375	chr1D	388375	7.4423e-06	500001	100495	TraesCS1D01G000300
2021	N0	ASM	11-15DAF	3_388375	chr1D	388375	4.3503e-06	500001	100495	TraesCS1D01G000300
2020	N0	ASM	1-5DAF	3_413871	chr1D	413871	3.3981e-06	500001	100495	TraesCS1D01G000300
2021	N0	ASM	1-5DAF	3_413871	chr1D	413871	3.5748e-06	500001	100495	TraesCS1D01G000300
2020	N0	ASM	6-10DAF	3_413871	chr1D	413871	3.8546e-06	500001	100495	TraesCS1D01G000300
2021	N0	ASM	6-10DAF	3_413871	chr1D	413871	5.0575e-06	500001	100495	TraesCS1D01G000300
2020	N0	ASM	11-15DAF	3_413871	chr1D	413871	6.3406e-06	500001	100495	TraesCS1D01G000300
2021	N180	Coverage	6-10DAF	20_592907066	chr7B	592907066	7.007e-06	592616688	592616933	TraesCS7B01G338100
2021	N0	ASM	6-10DAF	3_289393	chr1D	289393	2.9868e-06	500001	417787	TraesCS1D01G001600
2021	N0	ASM	6-10DAF	3_289393	chr1D	289393	2.9868e-06	500001	462647	TraesCS1D01G001700
2021	N0	ASM	6-10DAF	3_289393	chr1D	289393	2.9868e-06	500001	460352	TraesCS1D01G001800
2021	N0	ASM	6-10DAF	3_289393	chr1D	289393	2.9868e-06	500001	464905	TraesCS1D01G001900
2021	N0	ASM	6-10DAF	3_289393	chr1D	289393	2.9868e-06	500001	472316	TraesCS1D01G002000
2021	N0	ASM	1-5DAF	3_296305	chr1D	296305	3.3932e-06	500001	111958	TraesCS1D01G000400
2020	N0	ASM	6-10DAF	3_296305	chr1D	296305	7.1293e-06	500001	111958	TraesCS1D01G000400
2021	N0	ASM	6-10DAF	3_296305	chr1D	296305	2.9868e-06	500001	111958	TraesCS1D01G000400
2020	N0	ASM	11-15DAF	3_296305	chr1D	296305	7.4423e-06	500001	111958	TraesCS1D01G000400
2021	N0	ASM	11-15DAF	3_296305	chr1D	296305	4.3503e-06	500001	111958	TraesCS1D01G000400
2021	N0	ASM	1-5DAF	3_304095	chr1D	304095	3.3932e-06	500001	111958	TraesCS1D01G000400
2020	N0	ASM	6-10DAF	3_304095	chr1D	304095	7.1293e-06	500001	111958	TraesCS1D01G000400
2021	N0	ASM	6-10DAF	3_304095	chr1D	304095	2.9868e-06	500001	111958	TraesCS1D01G000400
2020	N0	ASM	11-15DAF	3_304095	chr1D	304095	7.4423e-06	500001	111958	TraesCS1D01G000400
2021	N0	ASM	11-15DAF	3_304095	chr1D	304095	4.3503e-06	500001	111958	TraesCS1D01G000400
2021	N0	ASM	1-5DAF	3_322383	chr1D	322383	3.3932e-06	500001	111958	TraesCS1D01G000400
2020	N0	ASM	6-10DAF	3_322383	chr1D	322383	7.1293e-06	500001	111958	TraesCS1D01G000400
2021	N0	ASM	6-10DAF	3_322383	chr1D	322383	2.9868e-06	500001	111958	TraesCS1D01G000400
2020	N0	ASM	11-15DAF	3_322383	chr1D	322383	7.4423e-06	500001	111958	TraesCS1D01G000400
2021	N0	ASM	11-15DAF	3_322383	chr1D	322383	4.3503e-06	500001	111958	TraesCS1D01G000400
2021	N0	ASM	1-5DAF	3_329117	chr1D	329117	9.2039e-06	500001	111958	TraesCS1D01G000400
2020	N0	ASM	6-10DAF	3_329117	chr1D	329117	7.3529e-06	500001	111958	TraesCS1D01G000400
2021	N0	ASM	6-10DAF	3_329117	chr1D	329117	6.2646e-06	500001	111958	TraesCS1D01G000400
2020	N0	ASM	11-15DAF	3_329117	chr1D	329117	6.2716e-06	500001	111958	TraesCS1D01G000400
2021	N0	ASM	11-15DAF	3_329117	chr1D	329117	6.3608e-06	500001	111958	TraesCS1D01G000400
2021	N0	ASM	1-5DAF	3_330256	chr1D	330256	3.3932e-06	500001	111958	TraesCS1D01G000400
2020	N0	ASM	6-10DAF	3_330256	chr1D	330256	7.1293e-06	500001	111958	TraesCS1D01G000400
2021	N0	ASM	6-10DAF	3_330256	chr1D	330256	2.9868e-06	500001	111958	TraesCS1D01G000400
2020	N0	ASM	11-15DAF	3_330256	chr1D	330256	7.4423e-06	500001	111958	TraesCS1D01G000400
2021	N0	ASM	11-15DAF	3_330256	chr1D	330256	4.3503e-06	500001	111958	TraesCS1D01G000400
2021	N0	ASM	1-5DAF	3_333633	chr1D	333633	3.3932e-06	500001	111958	TraesCS1D01G000400
2020	N0	ASM	6-10DAF	3_333633	chr1D	333633	7.1293e-06	500001	111958	TraesCS1D01G000400
2021	N0	ASM	6-10DAF	3_333633	chr1D	333633	2.9868e-06	500001	111958	TraesCS1D01G000400
2020	N0	ASM	11-15DAF	3_333633	chr1D	333633	7.4423e-06	500001	111958	TraesCS1D01G000400
2021	N0	ASM	11-15DAF	3_333633	chr1D	333633	4.3503e-06	500001	111958	TraesCS1D01G000400
2021	N0	ASM	1-5DAF	3_342524	chr1D	342524	3.3932e-06	500001	111958	TraesCS1D01G000400
2020	N0	ASM	6-10DAF	3_342524	chr1D	342524	7.1293e-06	500001	111958	TraesCS1D01G000400
2021	N0	ASM	6-10DAF	3_342524	chr1D	342524	2.9868e-06	500001	111958	TraesCS1D01G000400
2020	N0	ASM	11-15DAF	3_342524	chr1D	342524	7.4423e-06	500001	111958	TraesCS1D01G000400
2021	N0	ASM	11-15DAF	3_342524	chr1D	342524	4.3503e-06	500001	111958	TraesCS1D01G000400
2021	N0	ASM	1-5DAF	3_384215	chr1D	384215	9.7682e-06	500001	111958	TraesCS1D01G000400
2021	N0	ASM	6-10DAF	3_384215	chr1D	384215	6.5061e-06	500001	111958	TraesCS1D01G000400
2020	N0	ASM	11-15DAF	3_384215	chr1D	384215	9.0459e-06	500001	111958	TraesCS1D01G000400
2021	N0	ASM	11-15DAF	3_384215	chr1D	384215	6.5143e-06	500001	111958	TraesCS1D01G000400
2021	N180	NDYI	16-20DAF	3_384215	chr1D	384215	6.2436e-06	500001	111958	TraesCS1D01G000400
2021	N180	NDYI	21-25DAF	3_384215	chr1D	384215	4.9199e-06	500001	111958	TraesCS1D01G000400
2021	N0	ASM	1-5DAF	3_388375	chr1D	388375	3.3932e-06	500001	111958	TraesCS1D01G000400
2020	N0	ASM	6-10DAF	3_388375	chr1D	388375	7.1293e-06	500001	111958	TraesCS1D01G000400
2021	N0	ASM	6-10DAF	3_388375	chr1D	388375	2.9868e-06	500001	111958	TraesCS1D01G000400
2020	N0	ASM	11-15DAF	3_388375	chr1D	388375	7.4423e-06	500001	111958	TraesCS1D01G000400
2021	N0	ASM	11-15DAF	3_388375	chr1D	388375	4.3503e-06	500001	111958	TraesCS1D01G000400
2020	N0	ASM	1-5DAF	3_413871	chr1D	413871	3.3981e-06	500001	111958	TraesCS1D01G000400
2021	N0	ASM	1-5DAF	3_413871	chr1D	413871	3.5748e-06	500001	111958	TraesCS1D01G000400
2020	N0	ASM	6-10DAF	3_413871	chr1D	413871	3.8546e-06	500001	111958	TraesCS1D01G000400
2021	N0	ASM	6-10DAF	3_413871	chr1D	413871	5.0575e-06	500001	111958	TraesCS1D01G000400
2020	N0	ASM	11-15DAF	3_413871	chr1D	413871	6.3406e-06	500001	111958	TraesCS1D01G000400
2020	N180	Coverage	11-15DAF	20_592907066	chr7B	592907066	9.2103e-06	592867726	592868598	TraesCS7B01G338500
2021	N0	ASM	6-10DAF	3_289393	chr1D	289393	2.9868e-06	509821	510750	TraesCS1D01G002100
2021	N0	ASM	6-10DAF	3_289393	chr1D	289393	2.9868e-06	512608	514083	TraesCS1D01G002200
2021	N0	ASM	6-10DAF	3_289393	chr1D	289393	2.9868e-06	548249	554473	TraesCS1D01G002300
2021	N0	ASM	6-10DAF	3_289393	chr1D	289393	2.9868e-06	568871	574413	TraesCS1D01G002400
2021	N0	ASM	6-10DAF	3_289393	chr1D	289393	2.9868e-06	577573	582806	TraesCS1D01G002500
2021	N0	ASM	1-5DAF	3_296305	chr1D	296305	3.3932e-06	500001	122198	TraesCS1D01G000500
2020	N0	ASM	6-10DAF	3_296305	chr1D	296305	7.1293e-06	500001	122198	TraesCS1D01G000500
2021	N0	ASM	6-10DAF	3_296305	chr1D	296305	2.9868e-06	500001	122198	TraesCS1D01G000500
2020	N0	ASM	11-15DAF	3_296305	chr1D	296305	7.4423e-06	500001	122198	TraesCS1D01G000500
2021	N0	ASM	11-15DAF	3_296305	chr1D	296305	4.3503e-06	500001	122198	TraesCS1D01G000500
2021	N0	ASM	1-5DAF	3_304095	chr1D	304095	3.3932e-06	500001	122198	TraesCS1D01G000500
2020	N0	ASM	6-10DAF	3_304095	chr1D	304095	7.1293e-06	500001	122198	TraesCS1D01G000500
2021	N0	ASM	6-10DAF	3_304095	chr1D	304095	2.9868e-06	500001	122198	TraesCS1D01G000500
2020	N0	ASM	11-15DAF	3_304095	chr1D	304095	7.4423e-06	500001	122198	TraesCS1D01G000500
2021	N0	ASM	11-15DAF	3_304095	chr1D	304095	4.3503e-06	500001	122198	TraesCS1D01G000500
2021	N0	ASM	1-5DAF	3_322383	chr1D	322383	3.3932e-06	500001	122198	TraesCS1D01G000500
2020	N0	ASM	6-10DAF	3_322383	chr1D	322383	7.1293e-06	500001	122198	TraesCS1D01G000500
2021	N0	ASM	6-10DAF	3_322383	chr1D	322383	2.9868e-06	500001	122198	TraesCS1D01G000500
2020	N0	ASM	11-15DAF	3_322383	chr1D	322383	7.4423e-06	500001	122198	TraesCS1D01G000500
2021	N0	ASM	11-15DAF	3_322383	chr1D	322383	4.3503e-06	500001	122198	TraesCS1D01G000500
2021	N0	ASM	1-5DAF	3_329117	chr1D	329117	9.2039e-06	500001	122198	TraesCS1D01G000500
2020	N0	ASM	6-10DAF	3_329117	chr1D	329117	7.3529e-06	500001	122198	TraesCS1D01G000500
2021	N0	ASM	6-10DAF	3_329117	chr1D	329117	6.2646e-06	500001	122198	TraesCS1D01G000500
2020	N0	ASM	11-15DAF	3_329117	chr1D	329117	6.2716e-06	500001	122198	TraesCS1D01G000500
2021	N0	ASM	11-15DAF	3_329117	chr1D	329117	6.3608e-06	500001	122198	TraesCS1D01G000500
2021	N0	ASM	1-5DAF	3_330256	chr1D	330256	3.3932e-06	500001	122198	TraesCS1D01G000500
2020	N0	ASM	6-10DAF	3_330256	chr1D	330256	7.1293e-06	500001	122198	TraesCS1D01G000500
2021	N0	ASM	6-10DAF	3_330256	chr1D	330256	2.9868e-06	500001	122198	TraesCS1D01G000500
2020	N0	ASM	11-15DAF	3_330256	chr1D	330256	7.4423e-06	500001	122198	TraesCS1D01G000500
2021	N0	ASM	11-15DAF	3_330256	chr1D	330256	4.3503e-06	500001	122198	TraesCS1D01G000500
2021	N0	ASM	1-5DAF	3_333633	chr1D	333633	3.3932e-06	500001	122198	TraesCS1D01G000500
2020	N0	ASM	6-10DAF	3_333633	chr1D	333633	7.1293e-06	500001	122198	TraesCS1D01G000500
2021	N0	ASM	6-10DAF	3_333633	chr1D	333633	2.9868e-06	500001	122198	TraesCS1D01G000500
2020	N0	ASM	11-15DAF	3_333633	chr1D	333633	7.4423e-06	500001	122198	TraesCS1D01G000500
2021	N0	ASM	11-15DAF	3_333633	chr1D	333633	4.3503e-06	500001	122198	TraesCS1D01G000500
2021	N0	ASM	1-5DAF	3_342524	chr1D	342524	3.3932e-06	500001	122198	TraesCS1D01G000500
2020	N0	ASM	6-10DAF	3_342524	chr1D	342524	7.1293e-06	500001	122198	TraesCS1D01G000500
2021	N0	ASM	6-10DAF	3_342524	chr1D	342524	2.9868e-06	500001	122198	TraesCS1D01G000500
2020	N0	ASM	11-15DAF	3_342524	chr1D	342524	7.4423e-06	500001	122198	TraesCS1D01G000500
2021	N0	ASM	11-15DAF	3_342524	chr1D	342524	4.3503e-06	500001	122198	TraesCS1D01G000500
2021	N0	ASM	1-5DAF	3_384215	chr1D	384215	9.7682e-06	500001	122198	TraesCS1D01G000500
2021	N0	ASM	6-10DAF	3_384215	chr1D	384215	6.5061e-06	500001	122198	TraesCS1D01G000500
2020	N0	ASM	11-15DAF	3_384215	chr1D	384215	9.0459e-06	500001	122198	TraesCS1D01G000500
2021	N0	ASM	11-15DAF	3_384215	chr1D	384215	6.5143e-06	500001	122198	TraesCS1D01G000500
2021	N180	NDYI	16-20DAF	3_384215	chr1D	384215	6.2436e-06	500001	122198	TraesCS1D01G000500
2021	N180	NDYI	21-25DAF	3_384215	chr1D	384215	4.9199e-06	500001	122198	TraesCS1D01G000500
2021	N0	ASM	1-5DAF	3_388375	chr1D	388375	3.3932e-06	500001	122198	TraesCS1D01G000500
2020	N0	ASM	6-10DAF	3_388375	chr1D	388375	7.1293e-06	500001	122198	TraesCS1D01G000500
2021	N0	ASM	6-10DAF	3_388375	chr1D	388375	2.9868e-06	500001	122198	TraesCS1D01G000500
2020	N0	ASM	11-15DAF	3_388375	chr1D	388375	7.4423e-06	500001	122198	TraesCS1D01G000500
2021	N0	ASM	11-15DAF	3_388375	chr1D	388375	4.3503e-06	500001	122198	TraesCS1D01G000500
2020	N0	ASM	1-5DAF	3_413871	chr1D	413871	3.3981e-06	500001	122198	TraesCS1D01G000500
2021	N0	ASM	1-5DAF	3_413871	chr1D	413871	3.5748e-06	500001	122198	TraesCS1D01G000500
2020	N0	ASM	6-10DAF	3_413871	chr1D	413871	3.8546e-06	500001	122198	TraesCS1D01G000500
2021	N0	ASM	6-10DAF	3_413871	chr1D	413871	5.0575e-06	500001	122198	TraesCS1D01G000500
2020	N0	ASM	11-15DAF	3_413871	chr1D	413871	6.3406e-06	500001	122198	TraesCS1D01G000500
2021	N180	Coverage	11-15DAF	20_592907066	chr7B	592907066	1.8188e-06	592616688	592616933	TraesCS7B01G338100
2021	N0	ASM	6-10DAF	3_289393	chr1D	289393	2.9868e-06	613670	616230	TraesCS1D01G002600
2021	N0	ASM	6-10DAF	3_289393	chr1D	289393	2.9868e-06	617358	621211	TraesCS1D01G002700
2021	N0	ASM	6-10DAF	3_289393	chr1D	289393	2.9868e-06	625154	628183	TraesCS1D01G002800
2021	N0	ASM	6-10DAF	3_289393	chr1D	289393	2.9868e-06	647425	651036	TraesCS1D01G002900
2021	N0	ASM	6-10DAF	3_289393	chr1D	289393	2.9868e-06	694438	697208	TraesCS1D01G003000
2021	N0	ASM	1-5DAF	3_296305	chr1D	296305	3.3932e-06	500001	208668	TraesCS1D01G000600
2020	N0	ASM	6-10DAF	3_296305	chr1D	296305	7.1293e-06	500001	208668	TraesCS1D01G000600
2021	N0	ASM	6-10DAF	3_296305	chr1D	296305	2.9868e-06	500001	208668	TraesCS1D01G000600
2020	N0	ASM	11-15DAF	3_296305	chr1D	296305	7.4423e-06	500001	208668	TraesCS1D01G000600
2021	N0	ASM	11-15DAF	3_296305	chr1D	296305	4.3503e-06	500001	208668	TraesCS1D01G000600
2021	N0	ASM	1-5DAF	3_304095	chr1D	304095	3.3932e-06	500001	208668	TraesCS1D01G000600
2020	N0	ASM	6-10DAF	3_304095	chr1D	304095	7.1293e-06	500001	208668	TraesCS1D01G000600
2021	N0	ASM	6-10DAF	3_304095	chr1D	304095	2.9868e-06	500001	208668	TraesCS1D01G000600
2020	N0	ASM	11-15DAF	3_304095	chr1D	304095	7.4423e-06	500001	208668	TraesCS1D01G000600
2021	N0	ASM	11-15DAF	3_304095	chr1D	304095	4.3503e-06	500001	208668	TraesCS1D01G000600
2021	N0	ASM	1-5DAF	3_322383	chr1D	322383	3.3932e-06	500001	208668	TraesCS1D01G000600
2020	N0	ASM	6-10DAF	3_322383	chr1D	322383	7.1293e-06	500001	208668	TraesCS1D01G000600
2021	N0	ASM	6-10DAF	3_322383	chr1D	322383	2.9868e-06	500001	208668	TraesCS1D01G000600
2020	N0	ASM	11-15DAF	3_322383	chr1D	322383	7.4423e-06	500001	208668	TraesCS1D01G000600
2021	N0	ASM	11-15DAF	3_322383	chr1D	322383	4.3503e-06	500001	208668	TraesCS1D01G000600
2021	N0	ASM	1-5DAF	3_329117	chr1D	329117	9.2039e-06	500001	208668	TraesCS1D01G000600
2020	N0	ASM	6-10DAF	3_329117	chr1D	329117	7.3529e-06	500001	208668	TraesCS1D01G000600
2021	N0	ASM	6-10DAF	3_329117	chr1D	329117	6.2646e-06	500001	208668	TraesCS1D01G000600
2020	N0	ASM	11-15DAF	3_329117	chr1D	329117	6.2716e-06	500001	208668	TraesCS1D01G000600
2021	N0	ASM	11-15DAF	3_329117	chr1D	329117	6.3608e-06	500001	208668	TraesCS1D01G000600
2021	N0	ASM	1-5DAF	3_330256	chr1D	330256	3.3932e-06	500001	208668	TraesCS1D01G000600
2020	N0	ASM	6-10DAF	3_330256	chr1D	330256	7.1293e-06	500001	208668	TraesCS1D01G000600
2021	N0	ASM	6-10DAF	3_330256	chr1D	330256	2.9868e-06	500001	208668	TraesCS1D01G000600
2020	N0	ASM	11-15DAF	3_330256	chr1D	330256	7.4423e-06	500001	208668	TraesCS1D01G000600
2021	N0	ASM	11-15DAF	3_330256	chr1D	330256	4.3503e-06	500001	208668	TraesCS1D01G000600
2021	N0	ASM	1-5DAF	3_333633	chr1D	333633	3.3932e-06	500001	208668	TraesCS1D01G000600
2020	N0	ASM	6-10DAF	3_333633	chr1D	333633	7.1293e-06	500001	208668	TraesCS1D01G000600
2021	N0	ASM	6-10DAF	3_333633	chr1D	333633	2.9868e-06	500001	208668	TraesCS1D01G000600
2020	N0	ASM	11-15DAF	3_333633	chr1D	333633	7.4423e-06	500001	208668	TraesCS1D01G000600
2021	N0	ASM	11-15DAF	3_333633	chr1D	333633	4.3503e-06	500001	208668	TraesCS1D01G000600
2021	N0	ASM	1-5DAF	3_342524	chr1D	342524	3.3932e-06	500001	208668	TraesCS1D01G000600
2020	N0	ASM	6-10DAF	3_342524	chr1D	342524	7.1293e-06	500001	208668	TraesCS1D01G000600
2021	N0	ASM	6-10DAF	3_342524	chr1D	342524	2.9868e-06	500001	208668	TraesCS1D01G000600
2020	N0	ASM	11-15DAF	3_342524	chr1D	342524	7.4423e-06	500001	208668	TraesCS1D01G000600
2021	N0	ASM	11-15DAF	3_342524	chr1D	342524	4.3503e-06	500001	208668	TraesCS1D01G000600
2021	N0	ASM	1-5DAF	3_384215	chr1D	384215	9.7682e-06	500001	208668	TraesCS1D01G000600
2021	N0	ASM	6-10DAF	3_384215	chr1D	384215	6.5061e-06	500001	208668	TraesCS1D01G000600
2020	N0	ASM	11-15DAF	3_384215	chr1D	384215	9.0459e-06	500001	208668	TraesCS1D01G000600
2021	N0	ASM	11-15DAF	3_384215	chr1D	384215	6.5143e-06	500001	208668	TraesCS1D01G000600
2021	N180	NDYI	16-20DAF	3_384215	chr1D	384215	6.2436e-06	500001	208668	TraesCS1D01G000600
2021	N180	NDYI	21-25DAF	3_384215	chr1D	384215	4.9199e-06	500001	208668	TraesCS1D01G000600
2021	N0	ASM	1-5DAF	3_388375	chr1D	388375	3.3932e-06	500001	208668	TraesCS1D01G000600
2020	N0	ASM	6-10DAF	3_388375	chr1D	388375	7.1293e-06	500001	208668	TraesCS1D01G000600
2021	N0	ASM	6-10DAF	3_388375	chr1D	388375	2.9868e-06	500001	208668	TraesCS1D01G000600
2020	N0	ASM	11-15DAF	3_388375	chr1D	388375	7.4423e-06	500001	208668	TraesCS1D01G000600
2021	N0	ASM	11-15DAF	3_388375	chr1D	388375	4.3503e-06	500001	208668	TraesCS1D01G000600
2020	N0	ASM	1-5DAF	3_413871	chr1D	413871	3.3981e-06	500001	208668	TraesCS1D01G000600
2021	N0	ASM	1-5DAF	3_413871	chr1D	413871	3.5748e-06	500001	208668	TraesCS1D01G000600
2020	N0	ASM	6-10DAF	3_413871	chr1D	413871	3.8546e-06	500001	208668	TraesCS1D01G000600
2021	N0	ASM	6-10DAF	3_413871	chr1D	413871	5.0575e-06	500001	208668	TraesCS1D01G000600
2020	N0	ASM	11-15DAF	3_413871	chr1D	413871	6.3406e-06	500001	208668	TraesCS1D01G000600
2021	N180	Coverage	16-20DAF	20_592907066	chr7B	592907066	1.0554e-06	592616688	592616933	TraesCS7B01G338100
2021	N0	ASM	1-5DAF	3_289393	chr1D	289393	3.3932e-06	500001	77475	TraesCS1D01G000100
2021	N0	ASM	1-5DAF	3_289393	chr1D	289393	3.3932e-06	500001	85680	TraesCS1D01G000200
2021	N0	ASM	1-5DAF	3_289393	chr1D	289393	3.3932e-06	500001	100495	TraesCS1D01G000300
2021	N0	ASM	1-5DAF	3_289393	chr1D	289393	3.3932e-06	500001	111958	TraesCS1D01G000400
2021	N0	ASM	1-5DAF	3_289393	chr1D	289393	3.3932e-06	500001	122198	TraesCS1D01G000500
2021	N0	ASM	1-5DAF	3_296305	chr1D	296305	3.3932e-06	500001	210267	TraesCS1D01G000700
2020	N0	ASM	6-10DAF	3_296305	chr1D	296305	7.1293e-06	500001	210267	TraesCS1D01G000700
2021	N0	ASM	6-10DAF	3_296305	chr1D	296305	2.9868e-06	500001	210267	TraesCS1D01G000700
2020	N0	ASM	11-15DAF	3_296305	chr1D	296305	7.4423e-06	500001	210267	TraesCS1D01G000700
2021	N0	ASM	11-15DAF	3_296305	chr1D	296305	4.3503e-06	500001	210267	TraesCS1D01G000700
2021	N0	ASM	1-5DAF	3_304095	chr1D	304095	3.3932e-06	500001	210267	TraesCS1D01G000700
2020	N0	ASM	6-10DAF	3_304095	chr1D	304095	7.1293e-06	500001	210267	TraesCS1D01G000700
2021	N0	ASM	6-10DAF	3_304095	chr1D	304095	2.9868e-06	500001	210267	TraesCS1D01G000700
2020	N0	ASM	11-15DAF	3_304095	chr1D	304095	7.4423e-06	500001	210267	TraesCS1D01G000700
2021	N0	ASM	11-15DAF	3_304095	chr1D	304095	4.3503e-06	500001	210267	TraesCS1D01G000700
2021	N0	ASM	1-5DAF	3_322383	chr1D	322383	3.3932e-06	500001	210267	TraesCS1D01G000700
2020	N0	ASM	6-10DAF	3_322383	chr1D	322383	7.1293e-06	500001	210267	TraesCS1D01G000700
2021	N0	ASM	6-10DAF	3_322383	chr1D	322383	2.9868e-06	500001	210267	TraesCS1D01G000700
2020	N0	ASM	11-15DAF	3_322383	chr1D	322383	7.4423e-06	500001	210267	TraesCS1D01G000700
2021	N0	ASM	11-15DAF	3_322383	chr1D	322383	4.3503e-06	500001	210267	TraesCS1D01G000700
2021	N0	ASM	1-5DAF	3_329117	chr1D	329117	9.2039e-06	500001	210267	TraesCS1D01G000700
2020	N0	ASM	6-10DAF	3_329117	chr1D	329117	7.3529e-06	500001	210267	TraesCS1D01G000700
2021	N0	ASM	6-10DAF	3_329117	chr1D	329117	6.2646e-06	500001	210267	TraesCS1D01G000700
2020	N0	ASM	11-15DAF	3_329117	chr1D	329117	6.2716e-06	500001	210267	TraesCS1D01G000700
2021	N0	ASM	11-15DAF	3_329117	chr1D	329117	6.3608e-06	500001	210267	TraesCS1D01G000700
2021	N0	ASM	1-5DAF	3_330256	chr1D	330256	3.3932e-06	500001	210267	TraesCS1D01G000700
2020	N0	ASM	6-10DAF	3_330256	chr1D	330256	7.1293e-06	500001	210267	TraesCS1D01G000700
2021	N0	ASM	6-10DAF	3_330256	chr1D	330256	2.9868e-06	500001	210267	TraesCS1D01G000700
2020	N0	ASM	11-15DAF	3_330256	chr1D	330256	7.4423e-06	500001	210267	TraesCS1D01G000700
2021	N0	ASM	11-15DAF	3_330256	chr1D	330256	4.3503e-06	500001	210267	TraesCS1D01G000700
2021	N0	ASM	1-5DAF	3_333633	chr1D	333633	3.3932e-06	500001	210267	TraesCS1D01G000700
2020	N0	ASM	6-10DAF	3_333633	chr1D	333633	7.1293e-06	500001	210267	TraesCS1D01G000700
2021	N0	ASM	6-10DAF	3_333633	chr1D	333633	2.9868e-06	500001	210267	TraesCS1D01G000700
2020	N0	ASM	11-15DAF	3_333633	chr1D	333633	7.4423e-06	500001	210267	TraesCS1D01G000700
2021	N0	ASM	11-15DAF	3_333633	chr1D	333633	4.3503e-06	500001	210267	TraesCS1D01G000700
2021	N0	ASM	1-5DAF	3_342524	chr1D	342524	3.3932e-06	500001	210267	TraesCS1D01G000700
2020	N0	ASM	6-10DAF	3_342524	chr1D	342524	7.1293e-06	500001	210267	TraesCS1D01G000700
2021	N0	ASM	6-10DAF	3_342524	chr1D	342524	2.9868e-06	500001	210267	TraesCS1D01G000700
2020	N0	ASM	11-15DAF	3_342524	chr1D	342524	7.4423e-06	500001	210267	TraesCS1D01G000700
2021	N0	ASM	11-15DAF	3_342524	chr1D	342524	4.3503e-06	500001	210267	TraesCS1D01G000700
2021	N0	ASM	1-5DAF	3_384215	chr1D	384215	9.7682e-06	500001	210267	TraesCS1D01G000700
2021	N0	ASM	6-10DAF	3_384215	chr1D	384215	6.5061e-06	500001	210267	TraesCS1D01G000700
2020	N0	ASM	11-15DAF	3_384215	chr1D	384215	9.0459e-06	500001	210267	TraesCS1D01G000700
2021	N0	ASM	11-15DAF	3_384215	chr1D	384215	6.5143e-06	500001	210267	TraesCS1D01G000700
2021	N180	NDYI	16-20DAF	3_384215	chr1D	384215	6.2436e-06	500001	210267	TraesCS1D01G000700
2021	N180	NDYI	21-25DAF	3_384215	chr1D	384215	4.9199e-06	500001	210267	TraesCS1D01G000700
2021	N0	ASM	1-5DAF	3_388375	chr1D	388375	3.3932e-06	500001	210267	TraesCS1D01G000700
2020	N0	ASM	6-10DAF	3_388375	chr1D	388375	7.1293e-06	500001	210267	TraesCS1D01G000700
2021	N0	ASM	6-10DAF	3_388375	chr1D	388375	2.9868e-06	500001	210267	TraesCS1D01G000700
2020	N0	ASM	11-15DAF	3_388375	chr1D	388375	7.4423e-06	500001	210267	TraesCS1D01G000700
2021	N0	ASM	11-15DAF	3_388375	chr1D	388375	4.3503e-06	500001	210267	TraesCS1D01G000700
2020	N0	ASM	1-5DAF	3_413871	chr1D	413871	3.3981e-06	500001	210267	TraesCS1D01G000700
2021	N0	ASM	1-5DAF	3_413871	chr1D	413871	3.5748e-06	500001	210267	TraesCS1D01G000700
2020	N0	ASM	6-10DAF	3_413871	chr1D	413871	3.8546e-06	500001	210267	TraesCS1D01G000700
2021	N0	ASM	6-10DAF	3_413871	chr1D	413871	5.0575e-06	500001	210267	TraesCS1D01G000700
2020	N0	ASM	11-15DAF	3_413871	chr1D	413871	6.3406e-06	500001	210267	TraesCS1D01G000700
2021	N180	Coverage	21-25DAF	20_592907066	chr7B	592907066	1.7568e-06	592616688	592616933	TraesCS7B01G338100
2021	N0	ASM	1-5DAF	3_289393	chr1D	289393	3.3932e-06	500001	208668	TraesCS1D01G000600
2021	N0	ASM	1-5DAF	3_289393	chr1D	289393	3.3932e-06	500001	210267	TraesCS1D01G000700
2021	N0	ASM	1-5DAF	3_289393	chr1D	289393	3.3932e-06	500001	219327	TraesCS1D01G000800
2021	N0	ASM	1-5DAF	3_289393	chr1D	289393	3.3932e-06	500001	217245	TraesCS1D01G000900
2021	N0	ASM	1-5DAF	3_289393	chr1D	289393	3.3932e-06	500001	251430	TraesCS1D01G001000
2021	N0	ASM	1-5DAF	3_296305	chr1D	296305	3.3932e-06	500001	219327	TraesCS1D01G000800
2020	N0	ASM	6-10DAF	3_296305	chr1D	296305	7.1293e-06	500001	219327	TraesCS1D01G000800
2021	N0	ASM	6-10DAF	3_296305	chr1D	296305	2.9868e-06	500001	219327	TraesCS1D01G000800
2020	N0	ASM	11-15DAF	3_296305	chr1D	296305	7.4423e-06	500001	219327	TraesCS1D01G000800
2021	N0	ASM	11-15DAF	3_296305	chr1D	296305	4.3503e-06	500001	219327	TraesCS1D01G000800
2021	N0	ASM	1-5DAF	3_304095	chr1D	304095	3.3932e-06	500001	219327	TraesCS1D01G000800
2020	N0	ASM	6-10DAF	3_304095	chr1D	304095	7.1293e-06	500001	219327	TraesCS1D01G000800
2021	N0	ASM	6-10DAF	3_304095	chr1D	304095	2.9868e-06	500001	219327	TraesCS1D01G000800
2020	N0	ASM	11-15DAF	3_304095	chr1D	304095	7.4423e-06	500001	219327	TraesCS1D01G000800
2021	N0	ASM	11-15DAF	3_304095	chr1D	304095	4.3503e-06	500001	219327	TraesCS1D01G000800
2021	N0	ASM	1-5DAF	3_322383	chr1D	322383	3.3932e-06	500001	219327	TraesCS1D01G000800
2020	N0	ASM	6-10DAF	3_322383	chr1D	322383	7.1293e-06	500001	219327	TraesCS1D01G000800
2021	N0	ASM	6-10DAF	3_322383	chr1D	322383	2.9868e-06	500001	219327	TraesCS1D01G000800
2020	N0	ASM	11-15DAF	3_322383	chr1D	322383	7.4423e-06	500001	219327	TraesCS1D01G000800
2021	N0	ASM	11-15DAF	3_322383	chr1D	322383	4.3503e-06	500001	219327	TraesCS1D01G000800
2021	N0	ASM	1-5DAF	3_329117	chr1D	329117	9.2039e-06	500001	219327	TraesCS1D01G000800
2020	N0	ASM	6-10DAF	3_329117	chr1D	329117	7.3529e-06	500001	219327	TraesCS1D01G000800
2021	N0	ASM	6-10DAF	3_329117	chr1D	329117	6.2646e-06	500001	219327	TraesCS1D01G000800
2020	N0	ASM	11-15DAF	3_329117	chr1D	329117	6.2716e-06	500001	219327	TraesCS1D01G000800
2021	N0	ASM	11-15DAF	3_329117	chr1D	329117	6.3608e-06	500001	219327	TraesCS1D01G000800
2021	N0	ASM	1-5DAF	3_330256	chr1D	330256	3.3932e-06	500001	219327	TraesCS1D01G000800
2020	N0	ASM	6-10DAF	3_330256	chr1D	330256	7.1293e-06	500001	219327	TraesCS1D01G000800
2021	N0	ASM	6-10DAF	3_330256	chr1D	330256	2.9868e-06	500001	219327	TraesCS1D01G000800
2020	N0	ASM	11-15DAF	3_330256	chr1D	330256	7.4423e-06	500001	219327	TraesCS1D01G000800
2021	N0	ASM	11-15DAF	3_330256	chr1D	330256	4.3503e-06	500001	219327	TraesCS1D01G000800
2021	N0	ASM	1-5DAF	3_333633	chr1D	333633	3.3932e-06	500001	219327	TraesCS1D01G000800
2020	N0	ASM	6-10DAF	3_333633	chr1D	333633	7.1293e-06	500001	219327	TraesCS1D01G000800
2021	N0	ASM	6-10DAF	3_333633	chr1D	333633	2.9868e-06	500001	219327	TraesCS1D01G000800
2020	N0	ASM	11-15DAF	3_333633	chr1D	333633	7.4423e-06	500001	219327	TraesCS1D01G000800
2021	N0	ASM	11-15DAF	3_333633	chr1D	333633	4.3503e-06	500001	219327	TraesCS1D01G000800
2021	N0	ASM	1-5DAF	3_342524	chr1D	342524	3.3932e-06	500001	219327	TraesCS1D01G000800
2020	N0	ASM	6-10DAF	3_342524	chr1D	342524	7.1293e-06	500001	219327	TraesCS1D01G000800
2021	N0	ASM	6-10DAF	3_342524	chr1D	342524	2.9868e-06	500001	219327	TraesCS1D01G000800
2020	N0	ASM	11-15DAF	3_342524	chr1D	342524	7.4423e-06	500001	219327	TraesCS1D01G000800
2021	N0	ASM	11-15DAF	3_342524	chr1D	342524	4.3503e-06	500001	219327	TraesCS1D01G000800
2021	N0	ASM	1-5DAF	3_384215	chr1D	384215	9.7682e-06	500001	219327	TraesCS1D01G000800
2021	N0	ASM	6-10DAF	3_384215	chr1D	384215	6.5061e-06	500001	219327	TraesCS1D01G000800
2020	N0	ASM	11-15DAF	3_384215	chr1D	384215	9.0459e-06	500001	219327	TraesCS1D01G000800
2021	N0	ASM	11-15DAF	3_384215	chr1D	384215	6.5143e-06	500001	219327	TraesCS1D01G000800
2021	N180	NDYI	16-20DAF	3_384215	chr1D	384215	6.2436e-06	500001	219327	TraesCS1D01G000800
2021	N180	NDYI	21-25DAF	3_384215	chr1D	384215	4.9199e-06	500001	219327	TraesCS1D01G000800
2021	N0	ASM	1-5DAF	3_388375	chr1D	388375	3.3932e-06	500001	219327	TraesCS1D01G000800
2020	N0	ASM	6-10DAF	3_388375	chr1D	388375	7.1293e-06	500001	219327	TraesCS1D01G000800
2021	N0	ASM	6-10DAF	3_388375	chr1D	388375	2.9868e-06	500001	219327	TraesCS1D01G000800
2020	N0	ASM	11-15DAF	3_388375	chr1D	388375	7.4423e-06	500001	219327	TraesCS1D01G000800
2021	N0	ASM	11-15DAF	3_388375	chr1D	388375	4.3503e-06	500001	219327	TraesCS1D01G000800
2020	N0	ASM	1-5DAF	3_413871	chr1D	413871	3.3981e-06	500001	219327	TraesCS1D01G000800
2021	N0	ASM	1-5DAF	3_413871	chr1D	413871	3.5748e-06	500001	219327	TraesCS1D01G000800
2020	N0	ASM	6-10DAF	3_413871	chr1D	413871	3.8546e-06	500001	219327	TraesCS1D01G000800
2021	N0	ASM	6-10DAF	3_413871	chr1D	413871	5.0575e-06	500001	219327	TraesCS1D01G000800
2020	N0	ASM	11-15DAF	3_413871	chr1D	413871	6.3406e-06	500001	219327	TraesCS1D01G000800
2021	N180	Coverage	6-10DAF	20_592913428	chr7B	592913428	7.007e-06	592616688	592616933	TraesCS7B01G338100
2021	N0	ASM	1-5DAF	3_289393	chr1D	289393	3.3932e-06	500001	260615	TraesCS1D01G001100
2021	N0	ASM	1-5DAF	3_289393	chr1D	289393	3.3932e-06	500001	322964	TraesCS1D01G001200
2021	N0	ASM	1-5DAF	3_289393	chr1D	289393	3.3932e-06	500001	340882	TraesCS1D01G001300
2021	N0	ASM	1-5DAF	3_289393	chr1D	289393	3.3932e-06	500001	382246	TraesCS1D01G001400
2021	N0	ASM	1-5DAF	3_289393	chr1D	289393	3.3932e-06	500001	395615	TraesCS1D01G001500
2021	N0	ASM	1-5DAF	3_296305	chr1D	296305	3.3932e-06	500001	217245	TraesCS1D01G000900
2020	N0	ASM	6-10DAF	3_296305	chr1D	296305	7.1293e-06	500001	217245	TraesCS1D01G000900
2021	N0	ASM	6-10DAF	3_296305	chr1D	296305	2.9868e-06	500001	217245	TraesCS1D01G000900
2020	N0	ASM	11-15DAF	3_296305	chr1D	296305	7.4423e-06	500001	217245	TraesCS1D01G000900
2021	N0	ASM	11-15DAF	3_296305	chr1D	296305	4.3503e-06	500001	217245	TraesCS1D01G000900
2021	N0	ASM	1-5DAF	3_304095	chr1D	304095	3.3932e-06	500001	217245	TraesCS1D01G000900
2020	N0	ASM	6-10DAF	3_304095	chr1D	304095	7.1293e-06	500001	217245	TraesCS1D01G000900
2021	N0	ASM	6-10DAF	3_304095	chr1D	304095	2.9868e-06	500001	217245	TraesCS1D01G000900
2020	N0	ASM	11-15DAF	3_304095	chr1D	304095	7.4423e-06	500001	217245	TraesCS1D01G000900
2021	N0	ASM	11-15DAF	3_304095	chr1D	304095	4.3503e-06	500001	217245	TraesCS1D01G000900
2021	N0	ASM	1-5DAF	3_322383	chr1D	322383	3.3932e-06	500001	217245	TraesCS1D01G000900
2020	N0	ASM	6-10DAF	3_322383	chr1D	322383	7.1293e-06	500001	217245	TraesCS1D01G000900
2021	N0	ASM	6-10DAF	3_322383	chr1D	322383	2.9868e-06	500001	217245	TraesCS1D01G000900
2020	N0	ASM	11-15DAF	3_322383	chr1D	322383	7.4423e-06	500001	217245	TraesCS1D01G000900
2021	N0	ASM	11-15DAF	3_322383	chr1D	322383	4.3503e-06	500001	217245	TraesCS1D01G000900
2021	N0	ASM	1-5DAF	3_329117	chr1D	329117	9.2039e-06	500001	217245	TraesCS1D01G000900
2020	N0	ASM	6-10DAF	3_329117	chr1D	329117	7.3529e-06	500001	217245	TraesCS1D01G000900
2021	N0	ASM	6-10DAF	3_329117	chr1D	329117	6.2646e-06	500001	217245	TraesCS1D01G000900
2020	N0	ASM	11-15DAF	3_329117	chr1D	329117	6.2716e-06	500001	217245	TraesCS1D01G000900
2021	N0	ASM	11-15DAF	3_329117	chr1D	329117	6.3608e-06	500001	217245	TraesCS1D01G000900
2021	N0	ASM	1-5DAF	3_330256	chr1D	330256	3.3932e-06	500001	217245	TraesCS1D01G000900
2020	N0	ASM	6-10DAF	3_330256	chr1D	330256	7.1293e-06	500001	217245	TraesCS1D01G000900
2021	N0	ASM	6-10DAF	3_330256	chr1D	330256	2.9868e-06	500001	217245	TraesCS1D01G000900
2020	N0	ASM	11-15DAF	3_330256	chr1D	330256	7.4423e-06	500001	217245	TraesCS1D01G000900
2021	N0	ASM	11-15DAF	3_330256	chr1D	330256	4.3503e-06	500001	217245	TraesCS1D01G000900
2021	N0	ASM	1-5DAF	3_333633	chr1D	333633	3.3932e-06	500001	217245	TraesCS1D01G000900
2020	N0	ASM	6-10DAF	3_333633	chr1D	333633	7.1293e-06	500001	217245	TraesCS1D01G000900
2021	N0	ASM	6-10DAF	3_333633	chr1D	333633	2.9868e-06	500001	217245	TraesCS1D01G000900
2020	N0	ASM	11-15DAF	3_333633	chr1D	333633	7.4423e-06	500001	217245	TraesCS1D01G000900
2021	N0	ASM	11-15DAF	3_333633	chr1D	333633	4.3503e-06	500001	217245	TraesCS1D01G000900
2021	N0	ASM	1-5DAF	3_342524	chr1D	342524	3.3932e-06	500001	217245	TraesCS1D01G000900
2020	N0	ASM	6-10DAF	3_342524	chr1D	342524	7.1293e-06	500001	217245	TraesCS1D01G000900
2021	N0	ASM	6-10DAF	3_342524	chr1D	342524	2.9868e-06	500001	217245	TraesCS1D01G000900
2020	N0	ASM	11-15DAF	3_342524	chr1D	342524	7.4423e-06	500001	217245	TraesCS1D01G000900
2021	N0	ASM	11-15DAF	3_342524	chr1D	342524	4.3503e-06	500001	217245	TraesCS1D01G000900
2021	N0	ASM	1-5DAF	3_384215	chr1D	384215	9.7682e-06	500001	217245	TraesCS1D01G000900
2021	N0	ASM	6-10DAF	3_384215	chr1D	384215	6.5061e-06	500001	217245	TraesCS1D01G000900
2020	N0	ASM	11-15DAF	3_384215	chr1D	384215	9.0459e-06	500001	217245	TraesCS1D01G000900
2021	N0	ASM	11-15DAF	3_384215	chr1D	384215	6.5143e-06	500001	217245	TraesCS1D01G000900
2021	N180	NDYI	16-20DAF	3_384215	chr1D	384215	6.2436e-06	500001	217245	TraesCS1D01G000900
2021	N180	NDYI	21-25DAF	3_384215	chr1D	384215	4.9199e-06	500001	217245	TraesCS1D01G000900
2021	N0	ASM	1-5DAF	3_388375	chr1D	388375	3.3932e-06	500001	217245	TraesCS1D01G000900
2020	N0	ASM	6-10DAF	3_388375	chr1D	388375	7.1293e-06	500001	217245	TraesCS1D01G000900
2021	N0	ASM	6-10DAF	3_388375	chr1D	388375	2.9868e-06	500001	217245	TraesCS1D01G000900
2020	N0	ASM	11-15DAF	3_388375	chr1D	388375	7.4423e-06	500001	217245	TraesCS1D01G000900
2021	N0	ASM	11-15DAF	3_388375	chr1D	388375	4.3503e-06	500001	217245	TraesCS1D01G000900
2020	N0	ASM	1-5DAF	3_413871	chr1D	413871	3.3981e-06	500001	217245	TraesCS1D01G000900
2021	N0	ASM	1-5DAF	3_413871	chr1D	413871	3.5748e-06	500001	217245	TraesCS1D01G000900
2020	N0	ASM	6-10DAF	3_413871	chr1D	413871	3.8546e-06	500001	217245	TraesCS1D01G000900
2021	N0	ASM	6-10DAF	3_413871	chr1D	413871	5.0575e-06	500001	217245	TraesCS1D01G000900
2020	N0	ASM	11-15DAF	3_413871	chr1D	413871	6.3406e-06	500001	217245	TraesCS1D01G000900
2020	N180	Coverage	11-15DAF	20_592907066	chr7B	592907066	9.2103e-06	593058765	593058920	TraesCS7B01G338600
2021	N0	ASM	1-5DAF	3_289393	chr1D	289393	3.3932e-06	500001	417787	TraesCS1D01G001600
2021	N0	ASM	1-5DAF	3_289393	chr1D	289393	3.3932e-06	500001	462647	TraesCS1D01G001700
2021	N0	ASM	1-5DAF	3_289393	chr1D	289393	3.3932e-06	500001	460352	TraesCS1D01G001800
2021	N0	ASM	1-5DAF	3_289393	chr1D	289393	3.3932e-06	500001	464905	TraesCS1D01G001900
2021	N0	ASM	1-5DAF	3_289393	chr1D	289393	3.3932e-06	500001	472316	TraesCS1D01G002000
2021	N0	ASM	1-5DAF	3_296305	chr1D	296305	3.3932e-06	500001	251430	TraesCS1D01G001000
2020	N0	ASM	6-10DAF	3_296305	chr1D	296305	7.1293e-06	500001	251430	TraesCS1D01G001000
2021	N0	ASM	6-10DAF	3_296305	chr1D	296305	2.9868e-06	500001	251430	TraesCS1D01G001000
2020	N0	ASM	11-15DAF	3_296305	chr1D	296305	7.4423e-06	500001	251430	TraesCS1D01G001000
2021	N0	ASM	11-15DAF	3_296305	chr1D	296305	4.3503e-06	500001	251430	TraesCS1D01G001000
2021	N0	ASM	1-5DAF	3_304095	chr1D	304095	3.3932e-06	500001	251430	TraesCS1D01G001000
2020	N0	ASM	6-10DAF	3_304095	chr1D	304095	7.1293e-06	500001	251430	TraesCS1D01G001000
2021	N0	ASM	6-10DAF	3_304095	chr1D	304095	2.9868e-06	500001	251430	TraesCS1D01G001000
2020	N0	ASM	11-15DAF	3_304095	chr1D	304095	7.4423e-06	500001	251430	TraesCS1D01G001000
2021	N0	ASM	11-15DAF	3_304095	chr1D	304095	4.3503e-06	500001	251430	TraesCS1D01G001000
2021	N0	ASM	1-5DAF	3_322383	chr1D	322383	3.3932e-06	500001	251430	TraesCS1D01G001000
2020	N0	ASM	6-10DAF	3_322383	chr1D	322383	7.1293e-06	500001	251430	TraesCS1D01G001000
2021	N0	ASM	6-10DAF	3_322383	chr1D	322383	2.9868e-06	500001	251430	TraesCS1D01G001000
2020	N0	ASM	11-15DAF	3_322383	chr1D	322383	7.4423e-06	500001	251430	TraesCS1D01G001000
2021	N0	ASM	11-15DAF	3_322383	chr1D	322383	4.3503e-06	500001	251430	TraesCS1D01G001000
2021	N0	ASM	1-5DAF	3_329117	chr1D	329117	9.2039e-06	500001	251430	TraesCS1D01G001000
2020	N0	ASM	6-10DAF	3_329117	chr1D	329117	7.3529e-06	500001	251430	TraesCS1D01G001000
2021	N0	ASM	6-10DAF	3_329117	chr1D	329117	6.2646e-06	500001	251430	TraesCS1D01G001000
2020	N0	ASM	11-15DAF	3_329117	chr1D	329117	6.2716e-06	500001	251430	TraesCS1D01G001000
2021	N0	ASM	11-15DAF	3_329117	chr1D	329117	6.3608e-06	500001	251430	TraesCS1D01G001000
2021	N0	ASM	1-5DAF	3_330256	chr1D	330256	3.3932e-06	500001	251430	TraesCS1D01G001000
2020	N0	ASM	6-10DAF	3_330256	chr1D	330256	7.1293e-06	500001	251430	TraesCS1D01G001000
2021	N0	ASM	6-10DAF	3_330256	chr1D	330256	2.9868e-06	500001	251430	TraesCS1D01G001000
2020	N0	ASM	11-15DAF	3_330256	chr1D	330256	7.4423e-06	500001	251430	TraesCS1D01G001000
2021	N0	ASM	11-15DAF	3_330256	chr1D	330256	4.3503e-06	500001	251430	TraesCS1D01G001000
2021	N0	ASM	1-5DAF	3_333633	chr1D	333633	3.3932e-06	500001	251430	TraesCS1D01G001000
2020	N0	ASM	6-10DAF	3_333633	chr1D	333633	7.1293e-06	500001	251430	TraesCS1D01G001000
2021	N0	ASM	6-10DAF	3_333633	chr1D	333633	2.9868e-06	500001	251430	TraesCS1D01G001000
2020	N0	ASM	11-15DAF	3_333633	chr1D	333633	7.4423e-06	500001	251430	TraesCS1D01G001000
2021	N0	ASM	11-15DAF	3_333633	chr1D	333633	4.3503e-06	500001	251430	TraesCS1D01G001000
2021	N0	ASM	1-5DAF	3_342524	chr1D	342524	3.3932e-06	500001	251430	TraesCS1D01G001000
2020	N0	ASM	6-10DAF	3_342524	chr1D	342524	7.1293e-06	500001	251430	TraesCS1D01G001000
2021	N0	ASM	6-10DAF	3_342524	chr1D	342524	2.9868e-06	500001	251430	TraesCS1D01G001000
2020	N0	ASM	11-15DAF	3_342524	chr1D	342524	7.4423e-06	500001	251430	TraesCS1D01G001000
2021	N0	ASM	11-15DAF	3_342524	chr1D	342524	4.3503e-06	500001	251430	TraesCS1D01G001000
2021	N0	ASM	1-5DAF	3_384215	chr1D	384215	9.7682e-06	500001	251430	TraesCS1D01G001000
2021	N0	ASM	6-10DAF	3_384215	chr1D	384215	6.5061e-06	500001	251430	TraesCS1D01G001000
2020	N0	ASM	11-15DAF	3_384215	chr1D	384215	9.0459e-06	500001	251430	TraesCS1D01G001000
2021	N0	ASM	11-15DAF	3_384215	chr1D	384215	6.5143e-06	500001	251430	TraesCS1D01G001000
2021	N180	NDYI	16-20DAF	3_384215	chr1D	384215	6.2436e-06	500001	251430	TraesCS1D01G001000
2021	N180	NDYI	21-25DAF	3_384215	chr1D	384215	4.9199e-06	500001	251430	TraesCS1D01G001000
2021	N0	ASM	1-5DAF	3_388375	chr1D	388375	3.3932e-06	500001	251430	TraesCS1D01G001000
2020	N0	ASM	6-10DAF	3_388375	chr1D	388375	7.1293e-06	500001	251430	TraesCS1D01G001000
2021	N0	ASM	6-10DAF	3_388375	chr1D	388375	2.9868e-06	500001	251430	TraesCS1D01G001000
2020	N0	ASM	11-15DAF	3_388375	chr1D	388375	7.4423e-06	500001	251430	TraesCS1D01G001000
2021	N0	ASM	11-15DAF	3_388375	chr1D	388375	4.3503e-06	500001	251430	TraesCS1D01G001000
2020	N0	ASM	1-5DAF	3_413871	chr1D	413871	3.3981e-06	500001	251430	TraesCS1D01G001000
2021	N0	ASM	1-5DAF	3_413871	chr1D	413871	3.5748e-06	500001	251430	TraesCS1D01G001000
2020	N0	ASM	6-10DAF	3_413871	chr1D	413871	3.8546e-06	500001	251430	TraesCS1D01G001000
2021	N0	ASM	6-10DAF	3_413871	chr1D	413871	5.0575e-06	500001	251430	TraesCS1D01G001000
2020	N0	ASM	11-15DAF	3_413871	chr1D	413871	6.3406e-06	500001	251430	TraesCS1D01G001000
2021	N180	Coverage	11-15DAF	20_592913428	chr7B	592913428	1.8188e-06	592616688	592616933	TraesCS7B01G338100
2021	N0	ASM	1-5DAF	3_289393	chr1D	289393	3.3932e-06	509821	510750	TraesCS1D01G002100
2021	N0	ASM	1-5DAF	3_289393	chr1D	289393	3.3932e-06	512608	514083	TraesCS1D01G002200
2021	N0	ASM	1-5DAF	3_289393	chr1D	289393	3.3932e-06	548249	554473	TraesCS1D01G002300
2021	N0	ASM	1-5DAF	3_289393	chr1D	289393	3.3932e-06	568871	574413	TraesCS1D01G002400
2021	N0	ASM	1-5DAF	3_289393	chr1D	289393	3.3932e-06	577573	582806	TraesCS1D01G002500
2021	N0	ASM	1-5DAF	3_296305	chr1D	296305	3.3932e-06	500001	260615	TraesCS1D01G001100
2020	N0	ASM	6-10DAF	3_296305	chr1D	296305	7.1293e-06	500001	260615	TraesCS1D01G001100
2021	N0	ASM	6-10DAF	3_296305	chr1D	296305	2.9868e-06	500001	260615	TraesCS1D01G001100
2020	N0	ASM	11-15DAF	3_296305	chr1D	296305	7.4423e-06	500001	260615	TraesCS1D01G001100
2021	N0	ASM	11-15DAF	3_296305	chr1D	296305	4.3503e-06	500001	260615	TraesCS1D01G001100
2021	N0	ASM	1-5DAF	3_304095	chr1D	304095	3.3932e-06	500001	260615	TraesCS1D01G001100
2020	N0	ASM	6-10DAF	3_304095	chr1D	304095	7.1293e-06	500001	260615	TraesCS1D01G001100
2021	N0	ASM	6-10DAF	3_304095	chr1D	304095	2.9868e-06	500001	260615	TraesCS1D01G001100
2020	N0	ASM	11-15DAF	3_304095	chr1D	304095	7.4423e-06	500001	260615	TraesCS1D01G001100
2021	N0	ASM	11-15DAF	3_304095	chr1D	304095	4.3503e-06	500001	260615	TraesCS1D01G001100
2021	N0	ASM	1-5DAF	3_322383	chr1D	322383	3.3932e-06	500001	260615	TraesCS1D01G001100
2020	N0	ASM	6-10DAF	3_322383	chr1D	322383	7.1293e-06	500001	260615	TraesCS1D01G001100
2021	N0	ASM	6-10DAF	3_322383	chr1D	322383	2.9868e-06	500001	260615	TraesCS1D01G001100
2020	N0	ASM	11-15DAF	3_322383	chr1D	322383	7.4423e-06	500001	260615	TraesCS1D01G001100
2021	N0	ASM	11-15DAF	3_322383	chr1D	322383	4.3503e-06	500001	260615	TraesCS1D01G001100
2021	N0	ASM	1-5DAF	3_329117	chr1D	329117	9.2039e-06	500001	260615	TraesCS1D01G001100
2020	N0	ASM	6-10DAF	3_329117	chr1D	329117	7.3529e-06	500001	260615	TraesCS1D01G001100
2021	N0	ASM	6-10DAF	3_329117	chr1D	329117	6.2646e-06	500001	260615	TraesCS1D01G001100
2020	N0	ASM	11-15DAF	3_329117	chr1D	329117	6.2716e-06	500001	260615	TraesCS1D01G001100
2021	N0	ASM	11-15DAF	3_329117	chr1D	329117	6.3608e-06	500001	260615	TraesCS1D01G001100
2021	N0	ASM	1-5DAF	3_330256	chr1D	330256	3.3932e-06	500001	260615	TraesCS1D01G001100
2020	N0	ASM	6-10DAF	3_330256	chr1D	330256	7.1293e-06	500001	260615	TraesCS1D01G001100
2021	N0	ASM	6-10DAF	3_330256	chr1D	330256	2.9868e-06	500001	260615	TraesCS1D01G001100
2020	N0	ASM	11-15DAF	3_330256	chr1D	330256	7.4423e-06	500001	260615	TraesCS1D01G001100
2021	N0	ASM	11-15DAF	3_330256	chr1D	330256	4.3503e-06	500001	260615	TraesCS1D01G001100
2021	N0	ASM	1-5DAF	3_333633	chr1D	333633	3.3932e-06	500001	260615	TraesCS1D01G001100
2020	N0	ASM	6-10DAF	3_333633	chr1D	333633	7.1293e-06	500001	260615	TraesCS1D01G001100
2021	N0	ASM	6-10DAF	3_333633	chr1D	333633	2.9868e-06	500001	260615	TraesCS1D01G001100
2020	N0	ASM	11-15DAF	3_333633	chr1D	333633	7.4423e-06	500001	260615	TraesCS1D01G001100
2021	N0	ASM	11-15DAF	3_333633	chr1D	333633	4.3503e-06	500001	260615	TraesCS1D01G001100
2021	N0	ASM	1-5DAF	3_342524	chr1D	342524	3.3932e-06	500001	260615	TraesCS1D01G001100
2020	N0	ASM	6-10DAF	3_342524	chr1D	342524	7.1293e-06	500001	260615	TraesCS1D01G001100
2021	N0	ASM	6-10DAF	3_342524	chr1D	342524	2.9868e-06	500001	260615	TraesCS1D01G001100
2020	N0	ASM	11-15DAF	3_342524	chr1D	342524	7.4423e-06	500001	260615	TraesCS1D01G001100
2021	N0	ASM	11-15DAF	3_342524	chr1D	342524	4.3503e-06	500001	260615	TraesCS1D01G001100
2021	N0	ASM	1-5DAF	3_384215	chr1D	384215	9.7682e-06	500001	260615	TraesCS1D01G001100
2021	N0	ASM	6-10DAF	3_384215	chr1D	384215	6.5061e-06	500001	260615	TraesCS1D01G001100
2020	N0	ASM	11-15DAF	3_384215	chr1D	384215	9.0459e-06	500001	260615	TraesCS1D01G001100
2021	N0	ASM	11-15DAF	3_384215	chr1D	384215	6.5143e-06	500001	260615	TraesCS1D01G001100
2021	N180	NDYI	16-20DAF	3_384215	chr1D	384215	6.2436e-06	500001	260615	TraesCS1D01G001100
2021	N180	NDYI	21-25DAF	3_384215	chr1D	384215	4.9199e-06	500001	260615	TraesCS1D01G001100
2021	N0	ASM	1-5DAF	3_388375	chr1D	388375	3.3932e-06	500001	260615	TraesCS1D01G001100
2020	N0	ASM	6-10DAF	3_388375	chr1D	388375	7.1293e-06	500001	260615	TraesCS1D01G001100
2021	N0	ASM	6-10DAF	3_388375	chr1D	388375	2.9868e-06	500001	260615	TraesCS1D01G001100
2020	N0	ASM	11-15DAF	3_388375	chr1D	388375	7.4423e-06	500001	260615	TraesCS1D01G001100
2021	N0	ASM	11-15DAF	3_388375	chr1D	388375	4.3503e-06	500001	260615	TraesCS1D01G001100
2020	N0	ASM	1-5DAF	3_413871	chr1D	413871	3.3981e-06	500001	260615	TraesCS1D01G001100
2021	N0	ASM	1-5DAF	3_413871	chr1D	413871	3.5748e-06	500001	260615	TraesCS1D01G001100
2020	N0	ASM	6-10DAF	3_413871	chr1D	413871	3.8546e-06	500001	260615	TraesCS1D01G001100
2021	N0	ASM	6-10DAF	3_413871	chr1D	413871	5.0575e-06	500001	260615	TraesCS1D01G001100
2020	N0	ASM	11-15DAF	3_413871	chr1D	413871	6.3406e-06	500001	260615	TraesCS1D01G001100
2021	N180	Coverage	16-20DAF	20_592913428	chr7B	592913428	1.0554e-06	592616688	592616933	TraesCS7B01G338100
2021	N0	ASM	1-5DAF	3_289393	chr1D	289393	3.3932e-06	613670	616230	TraesCS1D01G002600
2021	N0	ASM	1-5DAF	3_289393	chr1D	289393	3.3932e-06	617358	621211	TraesCS1D01G002700
2021	N0	ASM	1-5DAF	3_289393	chr1D	289393	3.3932e-06	625154	628183	TraesCS1D01G002800
2021	N0	ASM	1-5DAF	3_289393	chr1D	289393	3.3932e-06	647425	651036	TraesCS1D01G002900
2021	N0	ASM	1-5DAF	3_289393	chr1D	289393	3.3932e-06	694438	697208	TraesCS1D01G003000
2021	N0	ASM	1-5DAF	3_296305	chr1D	296305	3.3932e-06	500001	322964	TraesCS1D01G001200
2020	N0	ASM	6-10DAF	3_296305	chr1D	296305	7.1293e-06	500001	322964	TraesCS1D01G001200
2021	N0	ASM	6-10DAF	3_296305	chr1D	296305	2.9868e-06	500001	322964	TraesCS1D01G001200
2020	N0	ASM	11-15DAF	3_296305	chr1D	296305	7.4423e-06	500001	322964	TraesCS1D01G001200
2021	N0	ASM	11-15DAF	3_296305	chr1D	296305	4.3503e-06	500001	322964	TraesCS1D01G001200
2021	N0	ASM	1-5DAF	3_304095	chr1D	304095	3.3932e-06	500001	322964	TraesCS1D01G001200
2020	N0	ASM	6-10DAF	3_304095	chr1D	304095	7.1293e-06	500001	322964	TraesCS1D01G001200
2021	N0	ASM	6-10DAF	3_304095	chr1D	304095	2.9868e-06	500001	322964	TraesCS1D01G001200
2020	N0	ASM	11-15DAF	3_304095	chr1D	304095	7.4423e-06	500001	322964	TraesCS1D01G001200
2021	N0	ASM	11-15DAF	3_304095	chr1D	304095	4.3503e-06	500001	322964	TraesCS1D01G001200
2021	N0	ASM	1-5DAF	3_322383	chr1D	322383	3.3932e-06	500001	322964	TraesCS1D01G001200
2020	N0	ASM	6-10DAF	3_322383	chr1D	322383	7.1293e-06	500001	322964	TraesCS1D01G001200
2021	N0	ASM	6-10DAF	3_322383	chr1D	322383	2.9868e-06	500001	322964	TraesCS1D01G001200
2020	N0	ASM	11-15DAF	3_322383	chr1D	322383	7.4423e-06	500001	322964	TraesCS1D01G001200
2021	N0	ASM	11-15DAF	3_322383	chr1D	322383	4.3503e-06	500001	322964	TraesCS1D01G001200
2021	N0	ASM	1-5DAF	3_329117	chr1D	329117	9.2039e-06	500001	322964	TraesCS1D01G001200
2020	N0	ASM	6-10DAF	3_329117	chr1D	329117	7.3529e-06	500001	322964	TraesCS1D01G001200
2021	N0	ASM	6-10DAF	3_329117	chr1D	329117	6.2646e-06	500001	322964	TraesCS1D01G001200
2020	N0	ASM	11-15DAF	3_329117	chr1D	329117	6.2716e-06	500001	322964	TraesCS1D01G001200
2021	N0	ASM	11-15DAF	3_329117	chr1D	329117	6.3608e-06	500001	322964	TraesCS1D01G001200
2021	N0	ASM	1-5DAF	3_330256	chr1D	330256	3.3932e-06	500001	322964	TraesCS1D01G001200
2020	N0	ASM	6-10DAF	3_330256	chr1D	330256	7.1293e-06	500001	322964	TraesCS1D01G001200
2021	N0	ASM	6-10DAF	3_330256	chr1D	330256	2.9868e-06	500001	322964	TraesCS1D01G001200
2020	N0	ASM	11-15DAF	3_330256	chr1D	330256	7.4423e-06	500001	322964	TraesCS1D01G001200
2021	N0	ASM	11-15DAF	3_330256	chr1D	330256	4.3503e-06	500001	322964	TraesCS1D01G001200
2021	N0	ASM	1-5DAF	3_333633	chr1D	333633	3.3932e-06	500001	322964	TraesCS1D01G001200
2020	N0	ASM	6-10DAF	3_333633	chr1D	333633	7.1293e-06	500001	322964	TraesCS1D01G001200
2021	N0	ASM	6-10DAF	3_333633	chr1D	333633	2.9868e-06	500001	322964	TraesCS1D01G001200
2020	N0	ASM	11-15DAF	3_333633	chr1D	333633	7.4423e-06	500001	322964	TraesCS1D01G001200
2021	N0	ASM	11-15DAF	3_333633	chr1D	333633	4.3503e-06	500001	322964	TraesCS1D01G001200
2021	N0	ASM	1-5DAF	3_342524	chr1D	342524	3.3932e-06	500001	322964	TraesCS1D01G001200
2020	N0	ASM	6-10DAF	3_342524	chr1D	342524	7.1293e-06	500001	322964	TraesCS1D01G001200
2021	N0	ASM	6-10DAF	3_342524	chr1D	342524	2.9868e-06	500001	322964	TraesCS1D01G001200
2020	N0	ASM	11-15DAF	3_342524	chr1D	342524	7.4423e-06	500001	322964	TraesCS1D01G001200
2021	N0	ASM	11-15DAF	3_342524	chr1D	342524	4.3503e-06	500001	322964	TraesCS1D01G001200
2021	N0	ASM	1-5DAF	3_384215	chr1D	384215	9.7682e-06	500001	322964	TraesCS1D01G001200
2021	N0	ASM	6-10DAF	3_384215	chr1D	384215	6.5061e-06	500001	322964	TraesCS1D01G001200
2020	N0	ASM	11-15DAF	3_384215	chr1D	384215	9.0459e-06	500001	322964	TraesCS1D01G001200
2021	N0	ASM	11-15DAF	3_384215	chr1D	384215	6.5143e-06	500001	322964	TraesCS1D01G001200
2021	N180	NDYI	16-20DAF	3_384215	chr1D	384215	6.2436e-06	500001	322964	TraesCS1D01G001200
2021	N180	NDYI	21-25DAF	3_384215	chr1D	384215	4.9199e-06	500001	322964	TraesCS1D01G001200
2021	N0	ASM	1-5DAF	3_388375	chr1D	388375	3.3932e-06	500001	322964	TraesCS1D01G001200
2020	N0	ASM	6-10DAF	3_388375	chr1D	388375	7.1293e-06	500001	322964	TraesCS1D01G001200
2021	N0	ASM	6-10DAF	3_388375	chr1D	388375	2.9868e-06	500001	322964	TraesCS1D01G001200
2020	N0	ASM	11-15DAF	3_388375	chr1D	388375	7.4423e-06	500001	322964	TraesCS1D01G001200
2021	N0	ASM	11-15DAF	3_388375	chr1D	388375	4.3503e-06	500001	322964	TraesCS1D01G001200
2020	N0	ASM	1-5DAF	3_413871	chr1D	413871	3.3981e-06	500001	322964	TraesCS1D01G001200
2021	N0	ASM	1-5DAF	3_413871	chr1D	413871	3.5748e-06	500001	322964	TraesCS1D01G001200
2020	N0	ASM	6-10DAF	3_413871	chr1D	413871	3.8546e-06	500001	322964	TraesCS1D01G001200
2021	N0	ASM	6-10DAF	3_413871	chr1D	413871	5.0575e-06	500001	322964	TraesCS1D01G001200
2020	N0	ASM	11-15DAF	3_413871	chr1D	413871	6.3406e-06	500001	322964	TraesCS1D01G001200
2021	N180	Coverage	21-25DAF	20_592913428	chr7B	592913428	1.7568e-06	592616688	592616933	TraesCS7B01G338100
2021	N0	ASM	11-15DAF	3_289393	chr1D	289393	4.3503e-06	500001	77475	TraesCS1D01G000100
2021	N0	ASM	11-15DAF	3_289393	chr1D	289393	4.3503e-06	500001	85680	TraesCS1D01G000200
2021	N0	ASM	11-15DAF	3_289393	chr1D	289393	4.3503e-06	500001	100495	TraesCS1D01G000300
2021	N0	ASM	11-15DAF	3_289393	chr1D	289393	4.3503e-06	500001	111958	TraesCS1D01G000400
2021	N0	ASM	11-15DAF	3_289393	chr1D	289393	4.3503e-06	500001	122198	TraesCS1D01G000500
2021	N0	ASM	1-5DAF	3_296305	chr1D	296305	3.3932e-06	500001	340882	TraesCS1D01G001300
2020	N0	ASM	6-10DAF	3_296305	chr1D	296305	7.1293e-06	500001	340882	TraesCS1D01G001300
2021	N0	ASM	6-10DAF	3_296305	chr1D	296305	2.9868e-06	500001	340882	TraesCS1D01G001300
2020	N0	ASM	11-15DAF	3_296305	chr1D	296305	7.4423e-06	500001	340882	TraesCS1D01G001300
2021	N0	ASM	11-15DAF	3_296305	chr1D	296305	4.3503e-06	500001	340882	TraesCS1D01G001300
2021	N0	ASM	1-5DAF	3_304095	chr1D	304095	3.3932e-06	500001	340882	TraesCS1D01G001300
2020	N0	ASM	6-10DAF	3_304095	chr1D	304095	7.1293e-06	500001	340882	TraesCS1D01G001300
2021	N0	ASM	6-10DAF	3_304095	chr1D	304095	2.9868e-06	500001	340882	TraesCS1D01G001300
2020	N0	ASM	11-15DAF	3_304095	chr1D	304095	7.4423e-06	500001	340882	TraesCS1D01G001300
2021	N0	ASM	11-15DAF	3_304095	chr1D	304095	4.3503e-06	500001	340882	TraesCS1D01G001300
2021	N0	ASM	1-5DAF	3_322383	chr1D	322383	3.3932e-06	500001	340882	TraesCS1D01G001300
2020	N0	ASM	6-10DAF	3_322383	chr1D	322383	7.1293e-06	500001	340882	TraesCS1D01G001300
2021	N0	ASM	6-10DAF	3_322383	chr1D	322383	2.9868e-06	500001	340882	TraesCS1D01G001300
2020	N0	ASM	11-15DAF	3_322383	chr1D	322383	7.4423e-06	500001	340882	TraesCS1D01G001300
2021	N0	ASM	11-15DAF	3_322383	chr1D	322383	4.3503e-06	500001	340882	TraesCS1D01G001300
2021	N0	ASM	1-5DAF	3_329117	chr1D	329117	9.2039e-06	500001	340882	TraesCS1D01G001300
2020	N0	ASM	6-10DAF	3_329117	chr1D	329117	7.3529e-06	500001	340882	TraesCS1D01G001300
2021	N0	ASM	6-10DAF	3_329117	chr1D	329117	6.2646e-06	500001	340882	TraesCS1D01G001300
2020	N0	ASM	11-15DAF	3_329117	chr1D	329117	6.2716e-06	500001	340882	TraesCS1D01G001300
2021	N0	ASM	11-15DAF	3_329117	chr1D	329117	6.3608e-06	500001	340882	TraesCS1D01G001300
2021	N0	ASM	1-5DAF	3_330256	chr1D	330256	3.3932e-06	500001	340882	TraesCS1D01G001300
2020	N0	ASM	6-10DAF	3_330256	chr1D	330256	7.1293e-06	500001	340882	TraesCS1D01G001300
2021	N0	ASM	6-10DAF	3_330256	chr1D	330256	2.9868e-06	500001	340882	TraesCS1D01G001300
2020	N0	ASM	11-15DAF	3_330256	chr1D	330256	7.4423e-06	500001	340882	TraesCS1D01G001300
2021	N0	ASM	11-15DAF	3_330256	chr1D	330256	4.3503e-06	500001	340882	TraesCS1D01G001300
2021	N0	ASM	1-5DAF	3_333633	chr1D	333633	3.3932e-06	500001	340882	TraesCS1D01G001300
2020	N0	ASM	6-10DAF	3_333633	chr1D	333633	7.1293e-06	500001	340882	TraesCS1D01G001300
2021	N0	ASM	6-10DAF	3_333633	chr1D	333633	2.9868e-06	500001	340882	TraesCS1D01G001300
2020	N0	ASM	11-15DAF	3_333633	chr1D	333633	7.4423e-06	500001	340882	TraesCS1D01G001300
2021	N0	ASM	11-15DAF	3_333633	chr1D	333633	4.3503e-06	500001	340882	TraesCS1D01G001300
2021	N0	ASM	1-5DAF	3_342524	chr1D	342524	3.3932e-06	500001	340882	TraesCS1D01G001300
2020	N0	ASM	6-10DAF	3_342524	chr1D	342524	7.1293e-06	500001	340882	TraesCS1D01G001300
2021	N0	ASM	6-10DAF	3_342524	chr1D	342524	2.9868e-06	500001	340882	TraesCS1D01G001300
2020	N0	ASM	11-15DAF	3_342524	chr1D	342524	7.4423e-06	500001	340882	TraesCS1D01G001300
2021	N0	ASM	11-15DAF	3_342524	chr1D	342524	4.3503e-06	500001	340882	TraesCS1D01G001300
2021	N0	ASM	1-5DAF	3_384215	chr1D	384215	9.7682e-06	500001	340882	TraesCS1D01G001300
2021	N0	ASM	6-10DAF	3_384215	chr1D	384215	6.5061e-06	500001	340882	TraesCS1D01G001300
2020	N0	ASM	11-15DAF	3_384215	chr1D	384215	9.0459e-06	500001	340882	TraesCS1D01G001300
2021	N0	ASM	11-15DAF	3_384215	chr1D	384215	6.5143e-06	500001	340882	TraesCS1D01G001300
2021	N180	NDYI	16-20DAF	3_384215	chr1D	384215	6.2436e-06	500001	340882	TraesCS1D01G001300
2021	N180	NDYI	21-25DAF	3_384215	chr1D	384215	4.9199e-06	500001	340882	TraesCS1D01G001300
2021	N0	ASM	1-5DAF	3_388375	chr1D	388375	3.3932e-06	500001	340882	TraesCS1D01G001300
2020	N0	ASM	6-10DAF	3_388375	chr1D	388375	7.1293e-06	500001	340882	TraesCS1D01G001300
2021	N0	ASM	6-10DAF	3_388375	chr1D	388375	2.9868e-06	500001	340882	TraesCS1D01G001300
2020	N0	ASM	11-15DAF	3_388375	chr1D	388375	7.4423e-06	500001	340882	TraesCS1D01G001300
2021	N0	ASM	11-15DAF	3_388375	chr1D	388375	4.3503e-06	500001	340882	TraesCS1D01G001300
2020	N0	ASM	1-5DAF	3_413871	chr1D	413871	3.3981e-06	500001	340882	TraesCS1D01G001300
2021	N0	ASM	1-5DAF	3_413871	chr1D	413871	3.5748e-06	500001	340882	TraesCS1D01G001300
2020	N0	ASM	6-10DAF	3_413871	chr1D	413871	3.8546e-06	500001	340882	TraesCS1D01G001300
2021	N0	ASM	6-10DAF	3_413871	chr1D	413871	5.0575e-06	500001	340882	TraesCS1D01G001300
2020	N0	ASM	11-15DAF	3_413871	chr1D	413871	6.3406e-06	500001	340882	TraesCS1D01G001300
2021	N180	Coverage	6-10DAF	20_592907066	chr7B	592907066	7.007e-06	592624535	592625672	TraesCS7B01G338200
2021	N0	ASM	11-15DAF	3_289393	chr1D	289393	4.3503e-06	500001	208668	TraesCS1D01G000600
2021	N0	ASM	11-15DAF	3_289393	chr1D	289393	4.3503e-06	500001	210267	TraesCS1D01G000700
2021	N0	ASM	11-15DAF	3_289393	chr1D	289393	4.3503e-06	500001	219327	TraesCS1D01G000800
2021	N0	ASM	11-15DAF	3_289393	chr1D	289393	4.3503e-06	500001	217245	TraesCS1D01G000900
2021	N0	ASM	11-15DAF	3_289393	chr1D	289393	4.3503e-06	500001	251430	TraesCS1D01G001000
2021	N0	ASM	1-5DAF	3_296305	chr1D	296305	3.3932e-06	500001	382246	TraesCS1D01G001400
2020	N0	ASM	6-10DAF	3_296305	chr1D	296305	7.1293e-06	500001	382246	TraesCS1D01G001400
2021	N0	ASM	6-10DAF	3_296305	chr1D	296305	2.9868e-06	500001	382246	TraesCS1D01G001400
2020	N0	ASM	11-15DAF	3_296305	chr1D	296305	7.4423e-06	500001	382246	TraesCS1D01G001400
2021	N0	ASM	11-15DAF	3_296305	chr1D	296305	4.3503e-06	500001	382246	TraesCS1D01G001400
2021	N0	ASM	1-5DAF	3_304095	chr1D	304095	3.3932e-06	500001	382246	TraesCS1D01G001400
2020	N0	ASM	6-10DAF	3_304095	chr1D	304095	7.1293e-06	500001	382246	TraesCS1D01G001400
2021	N0	ASM	6-10DAF	3_304095	chr1D	304095	2.9868e-06	500001	382246	TraesCS1D01G001400
2020	N0	ASM	11-15DAF	3_304095	chr1D	304095	7.4423e-06	500001	382246	TraesCS1D01G001400
2021	N0	ASM	11-15DAF	3_304095	chr1D	304095	4.3503e-06	500001	382246	TraesCS1D01G001400
2021	N0	ASM	1-5DAF	3_322383	chr1D	322383	3.3932e-06	500001	382246	TraesCS1D01G001400
2020	N0	ASM	6-10DAF	3_322383	chr1D	322383	7.1293e-06	500001	382246	TraesCS1D01G001400
2021	N0	ASM	6-10DAF	3_322383	chr1D	322383	2.9868e-06	500001	382246	TraesCS1D01G001400
2020	N0	ASM	11-15DAF	3_322383	chr1D	322383	7.4423e-06	500001	382246	TraesCS1D01G001400
2021	N0	ASM	11-15DAF	3_322383	chr1D	322383	4.3503e-06	500001	382246	TraesCS1D01G001400
2021	N0	ASM	1-5DAF	3_329117	chr1D	329117	9.2039e-06	500001	382246	TraesCS1D01G001400
2020	N0	ASM	6-10DAF	3_329117	chr1D	329117	7.3529e-06	500001	382246	TraesCS1D01G001400
2021	N0	ASM	6-10DAF	3_329117	chr1D	329117	6.2646e-06	500001	382246	TraesCS1D01G001400
2020	N0	ASM	11-15DAF	3_329117	chr1D	329117	6.2716e-06	500001	382246	TraesCS1D01G001400
2021	N0	ASM	11-15DAF	3_329117	chr1D	329117	6.3608e-06	500001	382246	TraesCS1D01G001400
2021	N0	ASM	1-5DAF	3_330256	chr1D	330256	3.3932e-06	500001	382246	TraesCS1D01G001400
2020	N0	ASM	6-10DAF	3_330256	chr1D	330256	7.1293e-06	500001	382246	TraesCS1D01G001400
2021	N0	ASM	6-10DAF	3_330256	chr1D	330256	2.9868e-06	500001	382246	TraesCS1D01G001400
2020	N0	ASM	11-15DAF	3_330256	chr1D	330256	7.4423e-06	500001	382246	TraesCS1D01G001400
2021	N0	ASM	11-15DAF	3_330256	chr1D	330256	4.3503e-06	500001	382246	TraesCS1D01G001400
2021	N0	ASM	1-5DAF	3_333633	chr1D	333633	3.3932e-06	500001	382246	TraesCS1D01G001400
2020	N0	ASM	6-10DAF	3_333633	chr1D	333633	7.1293e-06	500001	382246	TraesCS1D01G001400
2021	N0	ASM	6-10DAF	3_333633	chr1D	333633	2.9868e-06	500001	382246	TraesCS1D01G001400
2020	N0	ASM	11-15DAF	3_333633	chr1D	333633	7.4423e-06	500001	382246	TraesCS1D01G001400
2021	N0	ASM	11-15DAF	3_333633	chr1D	333633	4.3503e-06	500001	382246	TraesCS1D01G001400
2021	N0	ASM	1-5DAF	3_342524	chr1D	342524	3.3932e-06	500001	382246	TraesCS1D01G001400
2020	N0	ASM	6-10DAF	3_342524	chr1D	342524	7.1293e-06	500001	382246	TraesCS1D01G001400
2021	N0	ASM	6-10DAF	3_342524	chr1D	342524	2.9868e-06	500001	382246	TraesCS1D01G001400
2020	N0	ASM	11-15DAF	3_342524	chr1D	342524	7.4423e-06	500001	382246	TraesCS1D01G001400
2021	N0	ASM	11-15DAF	3_342524	chr1D	342524	4.3503e-06	500001	382246	TraesCS1D01G001400
2021	N0	ASM	1-5DAF	3_384215	chr1D	384215	9.7682e-06	500001	382246	TraesCS1D01G001400
2021	N0	ASM	6-10DAF	3_384215	chr1D	384215	6.5061e-06	500001	382246	TraesCS1D01G001400
2020	N0	ASM	11-15DAF	3_384215	chr1D	384215	9.0459e-06	500001	382246	TraesCS1D01G001400
2021	N0	ASM	11-15DAF	3_384215	chr1D	384215	6.5143e-06	500001	382246	TraesCS1D01G001400
2021	N180	NDYI	16-20DAF	3_384215	chr1D	384215	6.2436e-06	500001	382246	TraesCS1D01G001400
[truncated: 10,588 more rows]
